# Supplementary material for: Identification of Odor-Processing Genes in the Emerald Ash Borer, Agrilus planipennis
Source: PLoS One. 2013 Feb 12;8(2):e56555. doi: 10.1371/journal.pone.0056555 (PMC3570424; doi:10.1371/journal.pone.0056555)
Supplement: Table S1 — Length distribution of contigs and singletons obtained in Agrilus planipennis antennal transcriptome. (XLSX) [file pone.0056555.s005.xlsx]

## Sheet: Table S1
Supplemental Table 1: Length distribution of contigs and singletons obtained in Agrilus planipennis antennal transcriptome.
	Isotigs	Non_isotigs
<99	2	1469
100:199	19	5168
200:299	104	8174
300:399	378	8032
400:499	533	3168
500:599	414	891
600:699	302	307
700:799	243	112
800:899	200	31
900:999	170	10
1000:1099	135	1
1100:1199	119	1
1200:1299	98	1
1300:1399	92	0
1400:1499	73	0
1500:1599	65	0
1600:1699	53	1
1700:1799	63	27366
1800:1899	42
1900:1999	32
2000:2099	20
2100:2199	11
2200:2299	11
2300:2399	13
2400:2499	6
2500:2599	12
2600:2699	10
2700:2799	6
2800:2899	7
2900:2999	4
3000:3099	4
3100:3199	0
3200:3299	0
3300:3399	1
3400:3499	2
3500:3599	1
3600:3699	0
3700:3799	2
3800:3899	0
3900:3999	0
4000:4099	0
4100:4199	0
4200:4299	0
4300:4399	0
4400:4499	0
4500:4599	1
4600:4699	0
4700:4799	0
4800:4899	0
4900:4999	0
5000:5099	0
5100:5199	0
5200:5299	1
	3249
Total length of sequence:	2692017 bp
Total number of sequences:	3249
N25 stats:		25% of total sequence length is contained in the 335 sequences >= 1562 bp
N50 stats:		50% of total sequence length is contained in the 878 sequences >= 1005 bp
N75 stats:		75% of total sequence length is contained in the 1730 sequences >= 621 bp
Total GC count:		1028674 bp
GC %:			0.3821
