# Supplementary material for: Identification of Odor-Processing Genes in the Emerald Ash Borer, Agrilus planipennis
Source: PLoS One. 2013 Feb 12;8(2):e56555. doi: 10.1371/journal.pone.0056555 (PMC3570424; doi:10.1371/journal.pone.0056555)
Supplement: Table S2 — Comparative genomics of assembled transcripts of Agrilus planipennis transcriptomic sequences with protein sequences of Acyrthosiphon pisum, Anopheles gambiae, Drosophila melanogaster and Tribolium castaneum. (XLSX) [file pone.0056555.s006.xlsx]

## Sheet: A.planipennis
Table S2: Comparative genomics of assembled transcripts of Agrilus planipennis transcriptomic sequences with protein sequences of Acyrthosiphon pisum, Anopheles gambiae, Drosophila melanogaster and Tribolium castaneum.
Seq. Name	Seq. Description	Seq. Length	#Hits	min. eValue	mean Similarity	#GOs	GOs
000793_EAB-5_isotig00046	antennal carrier protein tol-2	0	20	5.10678e-22	0.4705	0	-
000793_EAB-5_isotig00048	ensangg00000015204 protein	0	20	0	0.554	0	-
000793_EAB-5_isotig00065	AGAP012383-PA [Anopheles gambiae str. PEST]	0	20	1.09211e-75	0.495	0	-
000793_EAB-5_isotig00066	AGAP012383-PA [Anopheles gambiae str. PEST]	0	20	3.57017e-97	0.504	0	-
000793_EAB-5_isotig00068	AGAP012383-PA [Anopheles gambiae str. PEST]	0	20	5.7343e-50	0.529	0	-
000793_EAB-5_isotig00098	AGAP009364-PA [Anopheles gambiae str. PEST]	0	20	6.36917e-81	0.616	0	-
000793_EAB-5_isotig00133	AGAP004402-PA [Anopheles gambiae str. PEST]	0	20	3.00034e-170	0.53	0	-
000793_EAB-5_isotig00143	tpa: sex-lethal	0	20	0	0.531	0	-
000793_EAB-5_isotig00144	tpa: sex-lethal	0	20	0	0.5295	0	-
000793_EAB-5_isotig00151	AGAP007920-PA [Anopheles gambiae str. PEST]	0	20	4.15299e-88	0.511	0	-
000793_EAB-5_isotig00155	ensangg00000013284 protein	0	20	2.54221e-65	0.637	0	-
000793_EAB-5_isotig00156	ensangg00000013284 protein	0	20	7.07704e-43	0.7345	0	-
000793_EAB-5_isotig00165	AGAP002331-PA [Anopheles gambiae str. PEST]	0	20	9.98573e-113	0.573	0	-
000793_EAB-5_isotig00189	cytochrome p450 cyp12f2	0	20	3.93135e-91	0.568	0	-
000793_EAB-5_isotig00190	cytochrome p450 cyp12f2	0	20	3.98663e-85	0.5605	0	-
000793_EAB-5_isotig00196	cytochrome p450	0	20	7.89515e-29	0.7585	0	-
000793_EAB-5_isotig00197	AGAP002419-PA [Anopheles gambiae str. PEST]	0	20	2.54513e-72	0.659	0	-
000793_EAB-5_isotig00198	cytochrome p450 cyp4c26	0	20	2.80048e-63	0.6505	0	-
000793_EAB-5_isotig00201	af487537_1cytochrome p450 cyp6p2	0	20	1.28857e-50	0.595	0	-
000793_EAB-5_isotig00202	cytochrome p450 (agap012295-pa)	0	20	5.1555e-45	0.6165	0	-
000793_EAB-5_isotig00217	AGAP011121-PA [Anopheles gambiae str. PEST]	0	20	1.95542e-32	0.545	0	-
000793_EAB-5_isotig00218	AGAP000687-PA [Anopheles gambiae str. PEST]	0	20	2.20909e-36	0.51	0	-
000793_EAB-5_isotig00221	anopheles gambiae pest agap012851-pa	0	20	1.43793e-115	0.663	0	-
000793_EAB-5_isotig00228	AGAP005645-PA [Anopheles gambiae str. PEST]	0	20	2.38407e-42	0.578	0	-
000793_EAB-5_isotig00229	AGAP005645-PA [Anopheles gambiae str. PEST]	0	20	1.34273e-45	0.608	0	-
000793_EAB-5_isotig00236	cytochrome p450	0	20	1.33758e-54	0.652	0	-
000793_EAB-5_isotig00250	ensangg00000013284 protein	0	20	3.8859e-76	0.693	0	-
000793_EAB-5_isotig00251	ensangg00000013284 protein	0	20	3.55562e-76	0.693	0	-
000793_EAB-5_isotig00252	AGAP005502-PA [Anopheles gambiae str. PEST]	0	20	9.97103e-60	0.639	0	-
000793_EAB-5_isotig00253	AGAP005501-PA [Anopheles gambiae str. PEST]	0	20	4.70939e-46	0.635	0	-
000793_EAB-5_isotig00268	anopheles gambiae pest agap012703-pa	0	20	7.32502e-26	0.483	0	-
000793_EAB-5_isotig00280	anopheles gambiae pest agap012641-pa	0	20	6.35867e-37	0.559	0	-
000793_EAB-5_isotig00364	AGAP005515-PA [Anopheles gambiae str. PEST]	0	20	3.29648e-51	0.647	0	-
000793_EAB-5_isotig00386	AGAP009850-PA [Anopheles gambiae str. PEST]	0	20	0	0.632	0	-
000793_EAB-5_isotig00387	AGAP009850-PA [Anopheles gambiae str. PEST]	0	20	1.4318e-64	0.605	0	-
000793_EAB-5_isotig00388	glutathione delta class (agap004163-pa)	0	20	3.45268e-53	0.643	0	-
000793_EAB-5_isotig00392	AGAP012383-PA [Anopheles gambiae str. PEST]	0	20	1.41976e-90	0.55	0	-
000793_EAB-5_isotig00393	AGAP012383-PA [Anopheles gambiae str. PEST]	0	20	1.85315e-80	0.471	0	-
000793_EAB-5_isotig00396	AGAP004200-PA [Anopheles gambiae str. PEST]	0	20	1.9773e-61	0.548	0	-
000793_EAB-5_isotig00397	AGAP004200-PA [Anopheles gambiae str. PEST]	0	20	1.38525e-32	0.625	0	-
000793_EAB-5_isotig00398	AGAP009863-PA [Anopheles gambiae str. PEST]	0	20	2.62299e-75	0.625	0	-
000793_EAB-5_isotig00408	AGAP004443-PA [Anopheles gambiae str. PEST]	0	20	1.11786e-127	0.595	0	-
000793_EAB-5_isotig00411	AGAP003680-PA [Anopheles gambiae str. PEST]	0	20	0	0.6	0	-
000793_EAB-5_isotig00413	toll-like receptor (agap012387-pa)	0	20	3.39074e-106	0.494	0	-
000793_EAB-5_isotig00415	scavenger receptor class b (agap002738-pa)	0	20	1.60349e-140	0.513	0	-
000793_EAB-5_isotig00416	cytochrome oxidase subunit i	0	20	7.33631e-178	0.9125	0	-
000793_EAB-5_isotig00424	AGAP006645-PA [Anopheles gambiae str. PEST]	0	20	6.31326e-67	0.444	0	-
000793_EAB-5_isotig00425	endothelin-converting enzyme	0	20	0	0.5645	0	-
000793_EAB-5_isotig00427	ensangg00000017398 protein	0	20	0	0.892	0	-
000793_EAB-5_isotig00430	nos	0	20	0	0.576	0	-
000793_EAB-5_isotig00435	abc transporter (agap011518-pa)	0	20	0	0.578	0	-
000793_EAB-5_isotig00437	AGAP003781-PA [Anopheles gambiae str. PEST]	0	20	4.59481e-104	0.544	0	-
000793_EAB-5_isotig00440	AGAP010147-PA [Anopheles gambiae str. PEST]	0	20	0	0.534	0	-
000793_EAB-5_isotig00447	AGAP001485-PA [Anopheles gambiae str. PEST]	0	20	3.34453e-61	0.488	0	-
000793_EAB-5_isotig00455	AGAP005630-PA [Anopheles gambiae str. PEST]	0	20	0	0.61	0	-
000793_EAB-5_isotig00456	ensangg00000017398 protein	0	20	0	0.837	0	-
000793_EAB-5_isotig00458	aminopeptidase n	0	20	0	0.537	0	-
000793_EAB-5_isotig00459	gpcr class b orphan receptor 1 (agap009007-pa)	0	20	3.61965e-23	0.4375	0	-
000793_EAB-5_isotig00469	anopheles gambiae pest agap012761-pa	0	20	0	0.54	0	-
000793_EAB-5_isotig00473	cytochrome p450	0	20	7.70582e-113	0.6685	0	-
000793_EAB-5_isotig00474	AGAP003788-PA [Anopheles gambiae str. PEST]	0	20	1.23871e-164	0.636	0	-
000793_EAB-5_isotig00476	atp-binding-cassette protein	0	20	0	0.601	0	-
000793_EAB-5_isotig00480	AGAP009897-PA [Anopheles gambiae str. PEST]	0	20	2.01466e-158	0.69	0	-
000793_EAB-5_isotig00481	AGAP007920-PA [Anopheles gambiae str. PEST]	0	20	1.56405e-98	0.573	0	-
000793_EAB-5_isotig00485	AGAP002278-PA [Anopheles gambiae str. PEST]	0	20	0	0.561	0	-
000793_EAB-5_isotig00489	tret1_anoga ame: full=facilitated trehalose transporter tret1 short= 1	0	20	1.25065e-112	0.593	0	-
000793_EAB-5_isotig00492	AGAP001365-PA [Anopheles gambiae str. PEST]	0	20	6.27816e-48	0.565	0	-
000793_EAB-5_isotig00493	anopheles gambiae pest agap012507-pa	0	20	4.5868e-142	0.621	0	-
000793_EAB-5_isotig00496	cytochrome p450	0	20	6.38847e-91	0.616	0	-
000793_EAB-5_isotig00498	AGAP008931-PA [Anopheles gambiae str. PEST]	0	20	3.58421e-96	0.531	0	-
000793_EAB-5_isotig00504	AGAP004877-PA [Anopheles gambiae str. PEST]	0	20	1.61731e-149	0.536	0	-
000793_EAB-5_isotig00505	scavenger receptor class b (agap004643-pa)	0	20	2.58793e-86	0.5	0	-
000793_EAB-5_isotig00506	AGAP002557-PA [Anopheles gambiae str. PEST]	0	20	1.20278e-128	0.54	0	-
000793_EAB-5_isotig00507	anopheles gambiae pest agap012744-pa	0	20	8.77634e-180	0.464	0	-
000793_EAB-5_isotig00520	beta esterase (agap005372-pa)	0	20	1.13345e-75	0.5155	0	-
000793_EAB-5_isotig00527	mmsa_anoga ame: full=probable methylmalonate-semialdehyde dehydrogenase flags: precursor	0	20	0	0.5595	0	-
000793_EAB-5_isotig00533	anopheles gambiae pest agap012844-pa	0	20	4.17483e-75	0.7595	0	-
000793_EAB-5_isotig00536	dopa decarboxylase isoform 2	0	20	5.16526e-126	0.637	0	-
000793_EAB-5_isotig00537	AGAP003606-PA [Anopheles gambiae str. PEST]	0	20	5.49485e-136	0.548	0	-
000793_EAB-5_isotig00538	vasa-like protein	0	20	1.31825e-89	0.605	0	-
000793_EAB-5_isotig00539	AGAP001553-PA [Anopheles gambiae str. PEST]	0	20	2.99585e-41	0.448	0	-
000793_EAB-5_isotig00542	AGAP010929-PA [Anopheles gambiae str. PEST]	0	20	0	0.86	0	-
000793_EAB-5_isotig00543	cytochrome p450 (agap012295-pa)	0	20	7.69256e-106	0.5775	0	-
000793_EAB-5_isotig00547	AGAP007029-PA [Anopheles gambiae str. PEST]	0	20	4.98356e-105	0.561	0	-
000793_EAB-5_isotig00548	AGAP009137-PA [Anopheles gambiae str. PEST]	0	20	4.77059e-72	0.552	0	-
000793_EAB-5_isotig00549	AGAP000275-PA [Anopheles gambiae str. PEST]	0	20	9.55052e-64	0.574	0	-
000793_EAB-5_isotig00550	mmsa_anoga ame: full=probable methylmalonate-semialdehyde dehydrogenase flags: precursor	0	20	5.84918e-140	0.5295	0	-
000793_EAB-5_isotig00553	AGAP004769-PA [Anopheles gambiae str. PEST]	0	20	1.2663e-69	0.687	0	-
000793_EAB-5_isotig00555	scavenger receptor class b (agap004846-pc)	0	20	0	0.6305	0	-
000793_EAB-5_isotig00558	AGAP001617-PA [Anopheles gambiae str. PEST]	0	20	4.17863e-88	0.6905	0	-
000793_EAB-5_isotig00559	tret1_anoga ame: full=facilitated trehalose transporter tret1 short= 1	0	20	3.21522e-64	0.511	0	-
000793_EAB-5_isotig00560	AGAP000540-PA [Anopheles gambiae str. PEST]	0	20	2.94798e-126	0.608	0	-
000793_EAB-5_isotig00561	AGAP010372-PA [Anopheles gambiae str. PEST]	0	20	6.96544e-101	0.554	0	-
000793_EAB-5_isotig00567	anopheles gambiae pest agap012913-pa	0	20	0	0.559	0	-
000793_EAB-5_isotig00573	cytochrome p450	0	20	4.95737e-118	0.645	0	-
000793_EAB-5_isotig00574	cg8468-like protein	0	20	3.89105e-80	0.682	0	-
000793_EAB-5_isotig00580	AGAP010232-PA [Anopheles gambiae str. PEST]	0	20	1.21441e-84	0.578	0	-
000793_EAB-5_isotig00582	actin 1d	0	20	0	0.9315	0	-
000793_EAB-5_isotig00587	AGAP000627-PA [Anopheles gambiae str. PEST]	0	20	3.4711e-116	0.666	0	-
000793_EAB-5_isotig00591	scavenger receptor class b (agap005716-pa)	0	20	1.63528e-57	0.503	0	-
000793_EAB-5_isotig00592	AGAP001743-PA [Anopheles gambiae str. PEST]	0	20	3.24885e-114	0.564	0	-
000793_EAB-5_isotig00593	alpha esterase (agap006700-pa)	0	20	1.55285e-90	0.6025	0	-
000793_EAB-5_isotig00594	cytochrome p450	0	20	5.13307e-112	0.6725	0	-
000793_EAB-5_isotig00596	AGAP007839-PA [Anopheles gambiae str. PEST]	0	20	2.53505e-34	0.536	0	-
000793_EAB-5_isotig00602	AGAP006609-PA [Anopheles gambiae str. PEST]	0	20	1.70902e-83	0.461	0	-
000793_EAB-5_isotig00607	tret1_anoga ame: full=facilitated trehalose transporter tret1 short= 1	0	20	5.77214e-81	0.562	0	-
000793_EAB-5_isotig00612	nadh dehydrogenase subunit 4	0	20	7.16726e-108	0.7795	0	-
000793_EAB-5_isotig00615	bacteria responsive protein 2	0	20	2.4362e-135	0.547	0	-
000793_EAB-5_isotig00619	AGAP001634-PA [Anopheles gambiae str. PEST]	0	20	3.94463e-88	0.577	0	-
000793_EAB-5_isotig00623	AGAP001552-PA [Anopheles gambiae str. PEST]	0	20	5.025e-32	0.438	0	-
000793_EAB-5_isotig00625	mmsa_anoga ame: full=probable methylmalonate-semialdehyde dehydrogenase flags: precursor	0	20	0	0.577	0	-
000793_EAB-5_isotig00630	AGAP002419-PA [Anopheles gambiae str. PEST]	0	20	4.57491e-102	0.585	0	-
000793_EAB-5_isotig00633	ensangg00000019213 protein	0	20	2.63616e-107	0.664	0	-
000793_EAB-5_isotig00637	AGAP002718-PA [Anopheles gambiae str. PEST]	0	20	2.35973e-135	0.488	0	-
000793_EAB-5_isotig00641	AGAP008987-PA [Anopheles gambiae str. PEST]	0	20	2.86948e-40	0.429	0	-
000793_EAB-5_isotig00643	agcp7521-like protein	0	20	0	0.632	0	-
000793_EAB-5_isotig00644	gale5 protein	0	20	5.39901e-31	0.6445	0	-
000793_EAB-5_isotig00646	AGAP011736-PA [Anopheles gambiae str. PEST]	0	20	4.72719e-144	0.575	0	-
000793_EAB-5_isotig00648	AGAP005907-PA [Anopheles gambiae str. PEST]	0	20	1.35709e-58	0.468	0	-
000793_EAB-5_isotig00650	AGAP004146-PA [Anopheles gambiae str. PEST]	0	20	3.17789e-100	0.741	0	-
000793_EAB-5_isotig00655	AGAP008165-PA [Anopheles gambiae str. PEST]	0	20	7.14136e-119	0.64	0	-
000793_EAB-5_isotig00658	AGAP007672-PA [Anopheles gambiae str. PEST]	0	20	1.0238e-159	0.519	0	-
000793_EAB-5_isotig00659	heat shock protein 70-like protein	0	20	0	0.742	0	-
000793_EAB-5_isotig00662	mmsa_anoga ame: full=probable methylmalonate-semialdehyde dehydrogenase flags: precursor	0	20	1.34655e-143	0.51	0	-
000793_EAB-5_isotig00664	AGAP012251-PA [Anopheles gambiae str. PEST]	0	20	3.2022e-139	0.604	0	-
000793_EAB-5_isotig00666	kif1a_anoga ame: full=kinesin-like protein unc-104	0	20	0	0.632	0	-
000793_EAB-5_isotig00670	AGAP007500-PA [Anopheles gambiae str. PEST]	0	20	1.63808e-133	0.518	0	-
000793_EAB-5_isotig00672	tpa_inf: troponin c type iiia	0	20	5.72671e-65	0.6405	0	-
000793_EAB-5_isotig00680	AGAP007340-PB [Anopheles gambiae str. PEST]	0	20	1.55216e-120	0.572	0	-
000793_EAB-5_isotig00688	adp atp carrier protein	0	20	1.09088e-134	0.652	0	-
000793_EAB-5_isotig00689	AGAP012014-PA [Anopheles gambiae str. PEST]	0	20	7.8737e-97	0.735	0	-
000793_EAB-5_isotig00690	actin 1d	0	20	0	0.9335	0	-
000793_EAB-5_isotig00697	tret1_anoga ame: full=facilitated trehalose transporter tret1 short= 1	0	20	3.87157e-134	0.5455	0	-
000793_EAB-5_isotig00699	AGAP010971-PA [Anopheles gambiae str. PEST]	0	20	0	0.676	0	-
000793_EAB-5_isotig00700	actin 1d	0	20	0	0.9325	0	-
000793_EAB-5_isotig00702	AGAP009498-PA [Anopheles gambiae str. PEST]	0	20	4.57495e-143	0.553	0	-
000793_EAB-5_isotig00705	serine protease inhibitor	0	20	4.13478e-38	0.511	0	-
000793_EAB-5_isotig00710	AGAP001870-PA [Anopheles gambiae str. PEST]	0	20	2.00755e-77	0.758	0	-
000793_EAB-5_isotig00711	AGAP008931-PA [Anopheles gambiae str. PEST]	0	20	4.16663e-91	0.535	0	-
000793_EAB-5_isotig00712	clipa6 protein	0	20	2.28845e-113	0.6875	0	-
000793_EAB-5_isotig00713	serine protease 14	0	20	1.29941e-50	0.559	0	-
000793_EAB-5_isotig00717	cdc42_anoga ame: full=cdc42 homolog ame: full=25 kda gtp-binding protein flags: precursor	0	20	1.12845e-80	0.76	0	-
000793_EAB-5_isotig00723	cytochrome p450 (agap012295-pa)	0	20	6.26012e-93	0.57	0	-
000793_EAB-5_isotig00726	dopachrome conversion enzyme	0	20	3.04089e-78	0.498	0	-
000793_EAB-5_isotig00730	tryptophan transporter	0	20	2.88828e-113	0.574	0	-
000793_EAB-5_isotig00731	AGAP002015-PA [Anopheles gambiae str. PEST]	0	20	0	0.525	0	-
000793_EAB-5_isotig00733	cytochrome p450 (agap012295-pa)	0	20	1.05121e-85	0.547	0	-
000793_EAB-5_isotig00737	ensangg00000015204 protein	0	20	0	0.9445	0	-
000793_EAB-5_isotig00739	nadh dehydrogenase subunit 5	0	20	2.86184e-129	0.816	0	-
000793_EAB-5_isotig00740	ensangg00000013284 protein	0	20	1.6402e-92	0.622	0	-
000793_EAB-5_isotig00745	AGAP009690-PA [Anopheles gambiae str. PEST]	0	20	1.33697e-101	0.553	0	-
000793_EAB-5_isotig00757	insulin receptor (agap012424-pa)	0	20	5.92787e-99	0.626	0	-
000793_EAB-5_isotig00758	AGAP011682-PA [Anopheles gambiae str. PEST]	0	20	1.24154e-28	0.489	0	-
000793_EAB-5_isotig00760	AGAP001076-PA [Anopheles gambiae str. PEST]	0	20	7.20813e-53	0.505	0	-
000793_EAB-5_isotig00761	ensangg00000017398 protein	0	20	0	0.694	0	-
000793_EAB-5_isotig00763	AGAP005501-PA [Anopheles gambiae str. PEST]	0	20	4.65055e-68	0.666	0	-
000793_EAB-5_isotig00765	anopheles gambiae pest agap012577-pa	0	20	1.1582e-143	0.547	0	-
000793_EAB-5_isotig00778	AGAP000091-PA [Anopheles gambiae str. PEST]	0	20	4.52319e-125	0.6895	0	-
000793_EAB-5_isotig00785	AGAP010543-PA [Anopheles gambiae str. PEST]	0	20	4.40433e-63	0.467	0	-
000793_EAB-5_isotig00791	AGAP010563-PA [Anopheles gambiae str. PEST]	0	20	5.61136e-119	0.618	0	-
000793_EAB-5_isotig00792	acetylcholinesterase1 (agap001356-pa)	0	20	0	0.679	0	-
000793_EAB-5_isotig00797	anopheles gambiae pest agap012577-pa	0	20	3.52716e-89	0.526	0	-
000793_EAB-5_isotig00799	AGAP009381-PA [Anopheles gambiae str. PEST]	0	20	2.97042e-96	0.619	0	-
000793_EAB-5_isotig00803	achain crystal structure of a c-terminal phosphatase domain of rattus norvegicus ortholog of human protein tyrosine receptor d	0	20	2.42714e-82	0.548	0	-
000793_EAB-5_isotig00808	anopheles gambiae pest agap012731-pa	0	20	3.28229e-172	0.4785	0	-
000793_EAB-5_isotig00811	serine protease 14	0	20	2.84693e-67	0.5255	0	-
000793_EAB-5_isotig00818	anopheles gambiae pest agap012649-pa	0	20	3.2848e-90	0.583	0	-
000793_EAB-5_isotig00820	AGAP005306-PA [Anopheles gambiae str. PEST]	0	20	1.06239e-98	0.636	0	-
000793_EAB-5_isotig00825	anopheles gambiae pest agap012851-pa	0	20	2.95156e-101	0.653	0	-
000793_EAB-5_isotig00829	AGAP004192-PA [Anopheles gambiae str. PEST]	0	20	0	0.689	0	-
000793_EAB-5_isotig00832	AGAP009101-PA [Anopheles gambiae str. PEST]	0	20	1.35249e-27	0.4955	0	-
000793_EAB-5_isotig00834	anopheles gambiae pest agap012851-pa	0	20	1.70958e-101	0.664	0	-
000793_EAB-5_isotig00839	srpn10 protein	0	20	2.0259e-70	0.615	0	-
000793_EAB-5_isotig00842	anopheles gambiae pest agap012641-pa	0	20	1.3536e-90	0.623	0	-
000793_EAB-5_isotig00862	anopheles gambiae pest agap012620-pa	0	20	3.39212e-95	0.567	0	-
000793_EAB-5_isotig00864	glutathione s-transferase	0	20	8.52155e-74	0.7565	0	-
000793_EAB-5_isotig00866	dopachrome conversion enzyme	0	20	8.23467e-77	0.566	0	-
000793_EAB-5_isotig00867	carbonic anhydrase alternate isoform	0	20	5.89127e-59	0.521	0	-
000793_EAB-5_isotig00877	AGAP007483-PA [Anopheles gambiae str. PEST]	0	20	1.63909e-53	0.537	0	-
000793_EAB-5_isotig00879	AGAP009463-PA [Anopheles gambiae str. PEST]	0	20	7.40435e-74	0.684	0	-
000793_EAB-5_isotig00880	AGAP008680-PA [Anopheles gambiae str. PEST]	0	20	5.96865e-96	0.607	0	-
000793_EAB-5_isotig00892	AGAP001552-PA [Anopheles gambiae str. PEST]	0	20	5.40594e-25	0.496	0	-
000793_EAB-5_isotig00896	serine protease 14	0	20	1.29975e-95	0.5805	0	-
000793_EAB-5_isotig00899	AGAP004372-PA [Anopheles gambiae str. PEST]	0	20	2.453e-101	0.704	0	-
000793_EAB-5_isotig00902	insulin receptor (agap012424-pa)	0	20	6.55476e-50	0.5735	0	-
000793_EAB-5_isotig00903	AGAP004098-PA [Anopheles gambiae str. PEST]	0	20	1.92944e-91	0.594	0	-
000793_EAB-5_isotig00907	klhdb_anoga ame: full=kelch-like protein diablo	0	20	0	0.6225	0	-
000793_EAB-5_isotig00911	anopheles gambiae pest agap012851-pa	0	20	7.30022e-83	0.605	0	-
000793_EAB-5_isotig00916	AGAP003680-PA [Anopheles gambiae str. PEST]	0	20	2.2346e-78	0.553	0	-
000793_EAB-5_isotig00921	AGAP003215-PA [Anopheles gambiae str. PEST]	0	20	0	0.762	0	-
000793_EAB-5_isotig00922	anopheles gambiae pest agap012523-pa	0	20	1.21856e-122	0.6925	0	-
000793_EAB-5_isotig00929	glucose-6-phosphate dehydrogenase	0	20	1.12151e-172	0.794	0	-
000793_EAB-5_isotig00935	nervous wreck	0	20	1.1604e-117	0.834	0	-
000793_EAB-5_isotig00949	anopheles gambiae pest agap012523-pa	0	20	6.70491e-150	0.6205	0	-
000793_EAB-5_isotig00951	AGAP004373-PA [Anopheles gambiae str. PEST]	0	20	7.11896e-120	0.671	0	-
000793_EAB-5_isotig00954	tpa: multicopper oxidase 1	0	20	4.77485e-92	0.562	0	-
000793_EAB-5_isotig00955	actn_anoga ame: full=alpha- sarcomeric ame: full=f-actin cross-linking protein	0	20	4.91572e-59	0.6065	0	-
000793_EAB-5_isotig00957	AGAP005245-PK [Anopheles gambiae str. PEST]	0	20	1.10847e-64	0.67	0	-
000793_EAB-5_isotig00962	endothelin-converting enzyme	0	20	2.33328e-86	0.545	0	-
000793_EAB-5_isotig00966	AGAP003089-PA [Anopheles gambiae str. PEST]	0	20	0	0.638	0	-
000793_EAB-5_isotig00967	AGAP008527-PA [Anopheles gambiae str. PEST]	0	20	1.96551e-21	0.499	0	-
000793_EAB-5_isotig00968	anopheles gambiae pest agap012754-pa	0	20	1.62376e-92	0.586	0	-
000793_EAB-5_isotig00969	serine protease inhibitor (agap003139-pa)	0	20	1.33759e-70	0.526	0	-
000793_EAB-5_isotig00970	chemosensory protein csp2	0	20	4.64507e-23	0.6035	0	-
000793_EAB-5_isotig00975	contactin-like cell adhesion molecule (agap000007-pa)	0	20	1.95725e-138	0.4685	0	-
000793_EAB-5_isotig00981	gnbp	0	20	9.77695e-66	0.475	0	-
000793_EAB-5_isotig00992	AGAP005499-PA [Anopheles gambiae str. PEST]	0	20	2.18065e-56	0.668	0	-
000793_EAB-5_isotig00995	AGAP008987-PA [Anopheles gambiae str. PEST]	0	20	4.09687e-48	0.436	0	-
000793_EAB-5_isotig00998	serine protease 14	0	20	3.44754e-55	0.5575	0	-
000793_EAB-5_isotig01006	sjchgc07794 protein	0	20	1.4114e-117	0.675	0	-
000793_EAB-5_isotig01007	AGAP003160-PA [Anopheles gambiae str. PEST]	0	20	2.99112e-59	0.508	0	-
000793_EAB-5_isotig01010	AGAP004559-PD [Anopheles gambiae str. PEST]	0	20	1.67484e-59	0.812	0	-
000793_EAB-5_isotig01011	AGAP000687-PA [Anopheles gambiae str. PEST]	0	20	1.82058e-32	0.51	0	-
000793_EAB-5_isotig01016	clipa6 protein	0	20	2.11494e-65	0.631	0	-
000793_EAB-5_isotig01029	AGAP010875-PA [Anopheles gambiae str. PEST]	0	20	2.42936e-58	0.686	0	-
000793_EAB-5_isotig01036	AGAP000776-PA [Anopheles gambiae str. PEST]	0	20	5.74154e-122	0.503	0	-
000793_EAB-5_isotig01038	anopheles gambiae pest agap012731-pa	0	20	4.74233e-155	0.511	0	-
000793_EAB-5_isotig01040	AGAP001633-PA [Anopheles gambiae str. PEST]	0	20	4.4835e-105	0.443	0	-
000793_EAB-5_isotig01041	AGAP002717-PA [Anopheles gambiae str. PEST]	0	20	2.30089e-117	0.525	0	-
000793_EAB-5_isotig01047	AGAP003611-PA [Anopheles gambiae str. PEST]	0	20	1.86302e-111	0.547	0	-
000793_EAB-5_isotig01063	antennal carrier protein tol-2	0	20	1.06679e-26	0.4785	0	-
000793_EAB-5_isotig01064	AGAP010874-PA [Anopheles gambiae str. PEST]	0	20	2.41974e-79	0.597	0	-
000793_EAB-5_isotig01079	AGAP009850-PA [Anopheles gambiae str. PEST]	0	20	1.4994e-49	0.551	0	-
000793_EAB-5_isotig01087	maltase-like protein agm1	0	20	4.37527e-25	0.474	0	-
000793_EAB-5_isotig01088	AGAP000958-PA [Anopheles gambiae str. PEST]	0	20	2.56503e-25	0.455	0	-
000793_EAB-5_isotig01090	gbeta5-like protein	0	20	1.11068e-121	0.808	0	-
000793_EAB-5_isotig01104	AGAP005160-PA [Anopheles gambiae str. PEST]	0	20	1.18648e-107	0.8725	0	-
000793_EAB-5_isotig01109	AGAP003201-PA [Anopheles gambiae str. PEST]	0	20	8.702e-127	0.62	0	-
000793_EAB-5_isotig01110	small heat shock protein	0	20	9.17381e-60	0.607	0	-
000793_EAB-5_isotig01114	AGAP009311-PA [Anopheles gambiae str. PEST]	0	20	2.11102e-48	0.545	0	-
000793_EAB-5_isotig01119	AGAP000958-PA [Anopheles gambiae str. PEST]	0	20	1.51625e-139	0.523	0	-
000793_EAB-5_isotig01128	AGAP011736-PA [Anopheles gambiae str. PEST]	0	20	4.77378e-79	0.585	0	-
000793_EAB-5_isotig01134	scrbq2 protein	0	20	9.24963e-89	0.5815	0	-
000793_EAB-5_isotig01147	AGAP006573-PA [Anopheles gambiae str. PEST]	0	20	4.34095e-107	0.499	0	-
000793_EAB-5_isotig01156	AGAP009464-PA [Anopheles gambiae str. PEST]	0	20	8.46034e-63	0.628	0	-
000793_EAB-5_isotig01162	AGAP007029-PA [Anopheles gambiae str. PEST]	0	20	3.11479e-41	0.473	0	-
000793_EAB-5_isotig01171	anopheles gambiae pest agap012467-pa	0	20	4.83879e-103	0.636	0	-
000793_EAB-5_isotig01189	AGAP009246-PA [Anopheles gambiae str. PEST]	0	20	2.36003e-54	0.601	0	-
000793_EAB-5_isotig01191	AGAP007991-PA [Anopheles gambiae str. PEST]	0	20	2.91828e-28	0.486	0	-
000793_EAB-5_isotig01205	AGAP005233-PA [Anopheles gambiae str. PEST]	0	20	7.92883e-34	0.512	0	-
000793_EAB-5_isotig01223	small heat shock protein	0	20	3.69067e-28	0.6665	0	-
000793_EAB-5_isotig01224	serpin 2 plasmodium-related inhibitory serine protease inhibitor	0	20	7.15284e-48	0.53	0	-
000793_EAB-5_isotig01227	AGAP010929-PA [Anopheles gambiae str. PEST]	0	20	1.51743e-167	0.827	0	-
000793_EAB-5_isotig01235	AGAP008985-PA [Anopheles gambiae str. PEST]	0	20	1.4544e-91	0.642	0	-
000793_EAB-5_isotig01242	AGAP006030-PA [Anopheles gambiae str. PEST]	0	20	3.8822e-14	0.453	0	-
000793_EAB-5_isotig01249	scavenger receptor class croquemort type (agap003373-pa)	0	20	1.7492e-83	0.553	0	-
000793_EAB-5_isotig01250	anopheles gambiae pest agap012731-pa	0	20	2.32956e-155	0.563	0	-
000793_EAB-5_isotig01254	Rab5 [Anopheles gambiae]	0	20	2.79264e-81	0.693	0	-
000793_EAB-5_isotig01256	AGAP009961-PA [Anopheles gambiae str. PEST]	0	20	1.56022e-132	0.681	0	-
000793_EAB-5_isotig01257	opioid receptor (agap001498-pa)	0	20	1.37276e-42	0.5325	0	-
000793_EAB-5_isotig01261	AGAP007088-PA [Anopheles gambiae str. PEST]	0	20	9.90753e-71	0.667	0	-
000793_EAB-5_isotig01262	AGAP005502-PA [Anopheles gambiae str. PEST]	0	20	9.95359e-55	0.642	0	-
000793_EAB-5_isotig01272	AGAP006794-PA [Anopheles gambiae str. PEST]	0	20	5.77274e-69	0.719	0	-
000793_EAB-5_isotig01284	matrix metalloproteinase	0	20	1.01385e-136	0.817	0	-
000793_EAB-5_isotig01296	AGAP011076-PA [Anopheles gambiae str. PEST]	0	20	1.69005e-83	0.646	0	-
000793_EAB-5_isotig01300	AGAP003008-PA [Anopheles gambiae str. PEST]	0	20	5.88461e-137	0.739	0	-
000793_EAB-5_isotig01302	iap2 protein	0	20	1.94644e-39	0.5725	0	-
000793_EAB-5_isotig01303	AGAP000462-PA [Anopheles gambiae str. PEST]	0	20	2.68472e-81	0.69	0	-
000793_EAB-5_isotig01309	AGAP010509-PA [Anopheles gambiae str. PEST]	0	20	4.20396e-111	0.52	0	-
000793_EAB-5_isotig01315	glutathione transferase (agap004164-pa)	0	20	1.51549e-44	0.6375	0	-
000793_EAB-5_isotig01322	AGAP001902-PA [Anopheles gambiae str. PEST]	0	20	6.90353e-74	0.616	0	-
000793_EAB-5_isotig01326	AGAP005502-PA [Anopheles gambiae str. PEST]	0	20	1.38601e-51	0.644	0	-
000793_EAB-5_isotig01330	pric1_anoga ame: full=protein prickle	0	20	6.45808e-56	0.552	0	-
000793_EAB-5_isotig01331	AGAP000310-PA [Anopheles gambiae str. PEST]	0	20	3.97541e-82	0.566	0	-
000793_EAB-5_isotig01344	actin 1d	0	20	3.72951e-72	0.642	0	-
000793_EAB-5_isotig01346	nicotinic acetylcholine receptor subunit alpha 4	0	20	1.6819e-106	0.6135	0	-
000793_EAB-5_isotig01347	spast_anoga ame: full=spastin	0	20	2.44121e-116	0.6755	0	-
000793_EAB-5_isotig01351	AGAP001015-PA [Anopheles gambiae str. PEST]	0	20	1.62919e-58	0.578	0	-
000793_EAB-5_isotig01354	AGAP011174-PA [Anopheles gambiae str. PEST]	0	20	4.282e-153	0.6995	0	-
000793_EAB-5_isotig01357	ensangg00000017398 protein	0	20	8.04629e-128	0.828	0	-
000793_EAB-5_isotig01369	clip-domain serine protease subfamily c (agap004318-pa)	0	20	2.75988e-58	0.548	0	-
000793_EAB-5_isotig01387	AGAP005851-PA [Anopheles gambiae str. PEST]	0	20	8.41943e-90	0.593	0	-
000793_EAB-5_isotig01388	AGAP005501-PA [Anopheles gambiae str. PEST]	0	20	1.8442e-44	0.63	0	-
000793_EAB-5_isotig01389	serpin 8 inhibitory serine protease inhibitor	0	20	2.57934e-38	0.6025	0	-
000793_EAB-5_isotig01392	AGAP000616-PA [Anopheles gambiae str. PEST]	0	20	1.33636e-134	0.719	0	-
000793_EAB-5_isotig01401	AGAP002931-PA [Anopheles gambiae str. PEST]	0	20	4.7072e-93	0.73	0	-
000793_EAB-5_isotig01407	endothelin-converting enzyme	0	20	8.97006e-113	0.722	0	-
000793_EAB-5_isotig01409	glutaminyl-peptide cyclotransferase	0	20	1.24794e-73	0.669	0	-
000793_EAB-5_isotig01414	g i	0	20	2.2558e-83	0.686	0	-
000793_EAB-5_isotig01426	AGAP003986-PA [Anopheles gambiae str. PEST]	0	20	5.17713e-53	0.695	0	-
000793_EAB-5_isotig01434	AGAP009896-PA [Anopheles gambiae str. PEST]	0	20	1.08468e-75	0.659	0	-
000793_EAB-5_isotig01439	angiotensin-converting enzyme 2 (agap009751-pa)	0	20	3.60878e-106	0.721	0	-
000793_EAB-5_isotig01446	AGAP008845-PA [Anopheles gambiae str. PEST]	0	20	1.89807e-75	0.492	0	-
000793_EAB-5_isotig01456	ctcf-like protein	0	20	2.41355e-147	0.5715	0	-
000793_EAB-5_isotig01462	AGAP006594-PA [Anopheles gambiae str. PEST]	0	20	5.48333e-59	0.599	0	-
000793_EAB-5_isotig01468	AGAP003749-PA [Anopheles gambiae str. PEST]	0	20	1.03998e-17	0.506	0	-
000793_EAB-5_isotig01478	AGAP002419-PA [Anopheles gambiae str. PEST]	0	20	3.58254e-60	0.605	0	-
000793_EAB-5_isotig01480	dopachrome conversion enzyme	0	20	7.28935e-72	0.5965	0	-
000793_EAB-5_isotig01487	AGAP008780-PA [Anopheles gambiae str. PEST]	0	20	8.14422e-87	0.679	0	-
000793_EAB-5_isotig01501	ensangg00000017398 protein	0	20	2.19126e-105	0.881	0	-
000793_EAB-5_isotig01503	AGAP005521-PA [Anopheles gambiae str. PEST]	0	20	4.80688e-137	0.635	0	-
000793_EAB-5_isotig01511	AGAP011676-PA [Anopheles gambiae str. PEST]	0	20	2.64769e-79	0.518	0	-
000793_EAB-5_isotig01526	anopheles gambiae pest agap012757-pa	0	20	1.10202e-79	0.617	0	-
000793_EAB-5_isotig01538	tret1_anoga ame: full=facilitated trehalose transporter tret1 short= 1	0	20	3.31531e-54	0.648	0	-
000793_EAB-5_isotig01545	AGAP000521-PA [Anopheles gambiae str. PEST]	0	20	7.44957e-26	0.449	0	-
000793_EAB-5_isotig01546	AGAP001874-PA [Anopheles gambiae str. PEST]	0	20	1.85204e-85	0.717	0	-
000793_EAB-5_isotig01557	anopheles gambiae pest agap012703-pa	0	20	1.94793e-26	0.488	0	-
000793_EAB-5_isotig01581	AGAP011363-PA [Anopheles gambiae str. PEST]	0	20	1.57776e-65	0.6245	0	-
000793_EAB-5_isotig01584	AGAP007340-PB [Anopheles gambiae str. PEST]	0	20	1.41385e-98	0.603	0	-
000793_EAB-5_isotig01588	tryptophan transporter	0	20	1.00419e-104	0.599	0	-
000793_EAB-5_isotig01589	odorant binding antennal (agap001409-pa)	0	20	1.57868e-17	0.5355	0	-
000793_EAB-5_isotig01597	AGAP006925-PA [Anopheles gambiae str. PEST]	0	20	4.23975e-63	0.632	0	-
000793_EAB-5_isotig01601	AGAP006104-PA [Anopheles gambiae str. PEST]	0	20	8.16186e-83	0.5	0	-
000793_EAB-5_isotig01606	AGAP010734-PA [Anopheles gambiae str. PEST]	0	20	5.80966e-81	0.584	0	-
000793_EAB-5_isotig01635	achain crystal structure of the phosphatase domains of human ptp sigma	0	20	2.10776e-96	0.5685	0	-
000793_EAB-5_isotig01662	sensory appendage protein (agap008051-pa)	0	20	2.09668e-40	0.737	0	-
000793_EAB-5_isotig01665	anopheles gambiae pest agap012703-pa	0	20	3.23471e-41	0.513	0	-
000793_EAB-5_isotig01672	AGAP006949-PA [Anopheles gambiae str. PEST]	0	20	1.12411e-118	0.662	0	-
000793_EAB-5_isotig01680	AGAP007243-PA [Anopheles gambiae str. PEST]	0	20	4.7104e-101	0.785	0	-
000793_EAB-5_isotig01710	sensory appendage protein (agap008051-pa)	0	20	2.86378e-26	0.677	0	-
000793_EAB-5_isotig01711	AGAP002986-PA [Anopheles gambiae str. PEST]	0	20	5.14691e-76	0.634	0	-
000793_EAB-5_isotig01785	AGAP009897-PA [Anopheles gambiae str. PEST]	0	20	8.4644e-56	0.641	0	-
000793_EAB-5_isotig01786	AGAP012277-PA [Anopheles gambiae str. PEST]	0	20	2.69281e-26	0.576	0	-
000793_EAB-5_isotig01789	actin 1d	0	20	1.0682e-107	0.7635	0	-
000793_EAB-5_isotig01797	AGAP003492-PA [Anopheles gambiae str. PEST]	0	20	1.07342e-35	0.5695	0	-
000793_EAB-5_isotig01803	AGAP005233-PA [Anopheles gambiae str. PEST]	0	20	1.06724e-27	0.484	0	-
000793_EAB-5_isotig01807	AGAP009137-PA [Anopheles gambiae str. PEST]	0	20	8.6395e-38	0.573	0	-
000793_EAB-5_isotig01813	AGAP001407-PA [Anopheles gambiae str. PEST]	0	20	3.04104e-99	0.72	0	-
000793_EAB-5_isotig01814	AGAP005197-PA [Anopheles gambiae str. PEST]	0	20	2.28413e-22	0.535	0	-
000793_EAB-5_isotig01827	prosag25 protein	0	20	5.1266e-83	0.6375	0	-
000793_EAB-5_isotig01841	AGAP004765-PA [Anopheles gambiae str. PEST]	0	20	5.63946e-42	0.592	0	-
000793_EAB-5_isotig01861	AGAP009101-PA [Anopheles gambiae str. PEST]	0	20	5.54155e-26	0.5	0	-
000793_EAB-5_isotig01869	AGAP010239-PA [Anopheles gambiae str. PEST]	0	20	3.1104e-61	0.663	0	-
000793_EAB-5_isotig01871	ensangg00000013284 protein	0	20	4.05204e-27	0.766	0	-
000793_EAB-5_isotig01877	AGAP002279-PA [Anopheles gambiae str. PEST]	0	20	7.40328e-63	0.654	0	-
000793_EAB-5_isotig01879	ctcf-like protein	0	20	1.97955e-22	0.4845	0	-
000793_EAB-5_isotig01886	AGAP004227-PA [Anopheles gambiae str. PEST]	0	20	3.93894e-77	0.639	0	-
000793_EAB-5_isotig01895	AGAP009699-PA [Anopheles gambiae str. PEST]	0	20	1.59981e-46	0.655	0	-
000793_EAB-5_isotig01919	perc_anoga ame: full=chorion peroxidase contains: ame: full=chorion peroxidase light chain contains: ame: full=chorion peroxidase heavy chain flags: precursor	0	20	8.29289e-64	0.537	0	-
000793_EAB-5_isotig01942	camp-dependent protein beta-catalytic subunit	0	20	2.48446e-97	0.827	0	-
000793_EAB-5_isotig01952	iap2 protein	0	20	1.22392e-28	0.641	0	-
000793_EAB-5_isotig01955	AGAP012108-PA [Anopheles gambiae str. PEST]	0	20	1.74061e-58	0.675	0	-
000793_EAB-5_isotig01961	ensangg00000011141 protein	0	20	1.52317e-74	0.486	0	-
000793_EAB-5_isotig01970	AGAP010115-PA [Anopheles gambiae str. PEST]	0	20	7.86105e-88	0.6025	0	-
000793_EAB-5_isotig01986	anopheles gambiae pest agap012600-pa	0	20	8.34369e-58	0.556	0	-
000793_EAB-5_isotig01997	anopheles gambiae pest agap012731-pa	0	20	3.90244e-90	0.5795	0	-
000793_EAB-5_isotig02002	AGAP009566-PA [Anopheles gambiae str. PEST]	0	20	2.35682e-44	0.581	0	-
000793_EAB-5_isotig02003	anopheles gambiae pest agap012620-pa	0	20	9.61307e-30	0.564	0	-
000793_EAB-5_isotig02037	AGAP006594-PA [Anopheles gambiae str. PEST]	0	20	6.85788e-65	0.64	0	-
000793_EAB-5_isotig02041	AGAP011736-PA [Anopheles gambiae str. PEST]	0	20	6.18332e-34	0.517	0	-
000793_EAB-5_isotig02042	achain crystal structure of the phosphatase domains of human ptp sigma	0	20	4.65816e-90	0.6105	0	-
000793_EAB-5_isotig02046	anopheles gambiae pest agap012523-pa	0	20	2.10555e-66	0.65	0	-
000793_EAB-5_isotig02050	AGAP002272-PA [Anopheles gambiae str. PEST]	0	20	2.25987e-97	0.605	0	-
000793_EAB-5_isotig02054	AGAP008419-PA [Anopheles gambiae str. PEST]	0	20	5.25084e-71	0.724	0	-
000793_EAB-5_isotig02058	AGAP007237-PA [Anopheles gambiae str. PEST]	0	20	5.49232e-27	0.475	0	-
000793_EAB-5_isotig02066	AGAP001858-PA [Anopheles gambiae str. PEST]	0	20	1.17846e-51	0.67	0	-
000793_EAB-5_isotig02084	dopachrome conversion enzyme	0	20	3.0915e-59	0.558	0	-
000793_EAB-5_isotig02097	AGAP011149-PA [Anopheles gambiae str. PEST]	0	20	5.16903e-91	0.686	0	-
000793_EAB-5_isotig02098	AGAP002557-PA [Anopheles gambiae str. PEST]	0	20	4.7407e-44	0.539	0	-
000793_EAB-5_isotig02103	alpha esterase (agap002863-pa)	0	20	6.17808e-29	0.732	0	-
000793_EAB-5_isotig02113	angiotensin-converting enzyme 2 (agap009751-pa)	0	20	2.74601e-50	0.6605	0	-
000793_EAB-5_isotig02117	ensangg00000018976 protein	0	20	1.98434e-95	0.924	0	-
000793_EAB-5_isotig02121	cytochrome p450	0	20	2.98754e-27	0.5665	0	-
000793_EAB-5_isotig02127	camp-dependent protein beta-catalytic subunit	0	20	3.64673e-62	0.707	0	-
000793_EAB-5_isotig02141	AGAP001966-PA [Anopheles gambiae str. PEST]	0	20	7.50325e-47	0.644	0	-
000793_EAB-5_isotig02172	small heat shock protein	0	20	3.98763e-37	0.6345	0	-
000793_EAB-5_isotig02190	sensory appendage protein (agap008051-pa)	0	20	1.65588e-35	0.714	0	-
000793_EAB-5_isotig02218	AGAP001056-PA [Anopheles gambiae str. PEST]	0	20	3.51768e-75	0.581	0	-
000793_EAB-5_isotig02222	cytochrome p450 cyp9k1	0	20	7.37436e-29	0.6405	0	-
000793_EAB-5_isotig02234	white_anoga ame: full=protein white	0	20	4.33009e-49	0.688	0	-
000793_EAB-5_isotig02293	anopheles gambiae pest agap012523-pa	0	20	4.27714e-78	0.741	0	-
000793_EAB-5_isotig02298	trypsinogen precursor of antryp7	0	20	2.1351e-13	0.6665	0	-
000793_EAB-5_isotig02312	AGAP006205-PA [Anopheles gambiae str. PEST]	0	20	1.35183e-60	0.661	0	-
000793_EAB-5_isotig02314	vasa-like protein	0	20	4.78087e-66	0.694	0	-
000793_EAB-5_isotig02330	ensangg00000014266 protein	0	20	1.19807e-16	0.636	0	-
000793_EAB-5_isotig02352	AGAP005502-PA [Anopheles gambiae str. PEST]	0	20	2.87505e-36	0.647	0	-
000793_EAB-5_isotig02355	AGAP010021-PA [Anopheles gambiae str. PEST]	0	20	3.81521e-28	0.445	0	-
000793_EAB-5_isotig02361	histone 3a	0	20	3.36945e-67	0.9915	0	-
000793_EAB-5_isotig02373	actin 1d	0	20	1.31706e-81	0.5445	0	-
000793_EAB-5_isotig02402	AGAP008502-PA [Anopheles gambiae str. PEST]	0	20	6.03373e-31	0.529	0	-
000793_EAB-5_isotig02407	AGAP010551-PA [Anopheles gambiae str. PEST]	0	20	2.47622e-61	0.659	0	-
000793_EAB-5_isotig02447	AGAP006427-PA [Anopheles gambiae str. PEST]	0	20	1.98614e-31	0.632	0	-
000793_EAB-5_isotig02455	AGAP005393-PA [Anopheles gambiae str. PEST]	0	20	2.51467e-87	0.741	0	-
000793_EAB-5_isotig02465	beta subunit-gaba-a-gated chloride channel	0	20	3.68759e-74	0.736	0	-
000793_EAB-5_isotig02471	kif1a_anoga ame: full=kinesin-like protein unc-104	0	20	9.78141e-78	0.7165	0	-
000793_EAB-5_isotig02507	cg8325-like protein	0	20	3.90528e-34	0.701	0	-
000793_EAB-5_isotig02513	gaba receptor subunit	0	20	1.76353e-74	0.794	0	-
000793_EAB-5_isotig02534	cuticular protein rr-2 family (agap006829-pa)	0	20	1.08741e-15	0.804	0	-
000793_EAB-5_isotig02537	sensory appendage protein (agap008051-pa)	0	20	2.67616e-32	0.74	0	-
000793_EAB-5_isotig02555	anopheles gambiae pest agap012851-pa	0	20	3.48879e-27	0.581	0	-
000793_EAB-5_isotig02560	AGAP001132-PA [Anopheles gambiae str. PEST]	0	20	5.06507e-22	0.56	0	-
000793_EAB-5_isotig02575	anopheles gambiae pest agap012851-pa	0	20	4.71737e-38	0.678	0	-
000793_EAB-5_isotig02611	AGAP005501-PA [Anopheles gambiae str. PEST]	0	20	1.82628e-25	0.653	0	-
000793_EAB-5_isotig02626	clipa6 protein	0	20	1.14294e-24	0.508	0	-
000793_EAB-5_isotig02683	AGAP001015-PA [Anopheles gambiae str. PEST]	0	20	9.98458e-71	0.568	0	-
000793_EAB-5_isotig02716	AGAP004373-PA [Anopheles gambiae str. PEST]	0	20	2.01266e-52	0.7305	0	-
000793_EAB-5_isotig02730	AGAP000877-PA [Anopheles gambiae str. PEST]	0	20	2.68548e-25	0.62	0	-
000793_EAB-5_isotig02734	cytochrome p450 (agap012295-pa)	0	20	2.55786e-31	0.623	0	-
000793_EAB-5_isotig02754	AGAP002647-PA [Anopheles gambiae str. PEST]	0	20	5.74685e-60	0.56	0	-
000793_EAB-5_isotig02762	AGAP007563-PA [Anopheles gambiae str. PEST]	0	20	1.01677e-48	0.552	0	-
000793_EAB-5_isotig02774	kif1a_anoga ame: full=kinesin-like protein unc-104	0	20	1.87919e-47	0.562	0	-
000793_EAB-5_isotig02792	cytochrome p450	0	20	3.94837e-31	0.6945	0	-
000793_EAB-5_isotig02810	anopheles gambiae pest agap012735-pa	0	20	4.97158e-42	0.75	0	-
000793_EAB-5_isotig02811	tpa: acetylcholinesterase	0	20	1.54188e-51	0.63	0	-
000793_EAB-5_isotig02817	AGAP001103-PA [Anopheles gambiae str. PEST]	0	20	7.14573e-57	0.6785	0	-
000793_EAB-5_isotig02843	small heat shock protein	0	20	2.61545e-32	0.682	0	-
000793_EAB-5_isotig02866	AGAP006746-PA [Anopheles gambiae str. PEST]	0	20	3.0083e-57	0.678	0	-
000793_EAB-5_isotig02887	AGAP008984-PA [Anopheles gambiae str. PEST]	0	20	2.06518e-39	0.495	0	-
000793_EAB-5_isotig02925	anopheles gambiae pest agap012641-pa	0	20	3.3586e-31	0.651	0	-
000793_EAB-5_isotig02958	alpha esterase (agap001723-pa)	0	20	3.77635e-32	0.636	0	-
000793_EAB-5_isotig03100	AGAP012251-PA [Anopheles gambiae str. PEST]	0	20	2.73374e-39	0.602	0	-
000793_EAB-5_isotig03120	AGAP008359-PA [Anopheles gambiae str. PEST]	0	20	1.31833e-33	0.746	0	-
000793_EAB-5_isotig03177	AGAP001027-PA [Anopheles gambiae str. PEST]	0	20	4.06429e-27	0.59	0	-
Contig28	scavenger receptor class a- serine protease (agap001979-pa)	0	20	2.99902e-49	0.576	0	-
Contig34	cg8468-like protein	0	20	2.33891e-47	0.726	0	-
Contig95	AGAP006018-PA [Anopheles gambiae str. PEST]	0	20	4.2924e-59	0.784	0	-
Contig142	eukaryotic peptide chain release factor subunit	0	20	5.36068e-55	0.98	0	-
Contig160	AGAP004652-PA [Anopheles gambiae str. PEST]	0	20	1.22749e-20	0.58	0	-
Contig169	AGAP006474-PA [Anopheles gambiae str. PEST]	0	20	2.9843e-72	0.596	0	-
Contig182	AGAP001410-PA [Anopheles gambiae str. PEST]	0	20	9.57076e-41	0.582	0	-
Contig193	tret1_anoga ame: full=facilitated trehalose transporter tret1 short= 1	0	20	3.39039e-53	0.6285	0	-
Contig201	toll-like receptor (agap011186-pa)	0	20	4.72518e-47	0.564	0	-
Contig205	tret1_anoga ame: full=facilitated trehalose transporter tret1 short= 1	0	20	1.17481e-23	0.615	0	-
Contig229	AGAP001160-PA [Anopheles gambiae str. PEST]	0	20	5.04708e-43	0.577	0	-
Contig246	AGAP008118-PA [Anopheles gambiae str. PEST]	0	20	3.98704e-46	0.615	0	-
Contig252	dopa decarboxylase isoform 1	0	20	8.46589e-40	0.702	0	-
Contig291	AGAP006594-PA [Anopheles gambiae str. PEST]	0	20	4.93398e-39	0.609	0	-
Contig295	ctcf-like protein	0	20	2.02981e-14	0.5315	0	-
Contig369	AGAP005213-PA [Anopheles gambiae str. PEST]	0	20	4.928e-50	0.53	0	-
Contig425	AGAP001627-PA [Anopheles gambiae str. PEST]	0	20	2.5471e-56	0.735	0	-
Contig427	AGAP003221-PA [Anopheles gambiae str. PEST]	0	20	1.06116e-26	0.478	0	-
Contig435	ensangg00000017398 protein	0	20	4.96651e-64	0.894	0	-
Contig448	AGAP003180-PA [Anopheles gambiae str. PEST]	0	20	5.4067e-28	0.678	0	-
Contig470	scavenger receptor class b (agap005725-pa)	0	20	4.33686e-60	0.5925	0	-
Contig475	ensangg00000013284 protein	0	20	1.78697e-35	0.708	0	-
Contig516	AGAP007633-PA [Anopheles gambiae str. PEST]	0	20	8.98197e-30	0.688	0	-
Contig527	atp-binding-cassette protein	0	20	3.12646e-63	0.572	0	-
Contig528	ensangg00000018258 protein	0	20	2.22105e-71	0.836	0	-
Contig536	anopheles gambiae pest agap012754-pa	0	20	4.06648e-77	0.704	0	-
Contig538	AGAP010929-PA [Anopheles gambiae str. PEST]	0	20	2.21579e-55	0.756	0	-
Contig564	achain crystal structure of the phosphatase domains of human ptp sigma	0	20	3.56958e-81	0.6895	0	-
Contig572	chitin binding protein	0	20	3.26869e-58	0.608	0	-
Contig592	AGAP002154-PA [Anopheles gambiae str. PEST]	0	20	2.29911e-73	0.66	0	-
Contig593	AGAP005255-PA [Anopheles gambiae str. PEST]	0	20	5.89878e-34	0.768	0	-
Contig599	AGAP011736-PA [Anopheles gambiae str. PEST]	0	20	4.84107e-18	0.607	0	-
Contig603	ensangg00000009594 protein	0	20	2.58485e-13	0.648	0	-
Contig627	actin 1d	0	20	1.53483e-40	0.623	0	-
Contig630	insulin receptor (agap012424-pa)	0	20	5.11506e-72	0.673	0	-
Contig702	AGAP008931-PA [Anopheles gambiae str. PEST]	0	20	1.62666e-45	0.572	0	-
Contig706	cuticular protein rr-1 family (agap006283-pa)	0	20	2.44776e-31	0.788	0	-
Contig736	AGAP008613-PA [Anopheles gambiae str. PEST]	0	20	6.28797e-52	0.664	0	-
Contig776	AGAP009662-PA [Anopheles gambiae str. PEST]	0	20	2.94758e-29	0.623	0	-
Contig794	ensangg00000013284 protein	0	20	1.84107e-58	0.645	0	-
Contig884	AGAP004833-PA [Anopheles gambiae str. PEST]	0	20	1.05917e-39	0.674	0	-
Contig887	AGAP009093-PA [Anopheles gambiae str. PEST]	0	20	2.51806e-72	0.698	0	-
Contig890	achain crystal structure of the phosphatase domains of human ptp sigma	0	20	2.74339e-89	0.6255	0	-
Contig938	AGAP000489-PA [Anopheles gambiae str. PEST]	0	20	3.47617e-81	0.662	0	-
Contig971	anopheles gambiae pest agap012501-pa	0	20	1.24882e-21	0.809	0	-
Contig1005	AGAP007732-PA [Anopheles gambiae str. PEST]	0	20	3.02229e-41	0.566	0	-
Contig1015	AGAP003439-PG [Anopheles gambiae str. PEST]	0	20	4.51751e-27	0.75	0	-
Contig1025	AGAP008827-PA [Anopheles gambiae str. PEST]	0	20	3.08064e-66	0.677	0	-
Contig1048	AGAP011565-PA [Anopheles gambiae str. PEST]	0	20	2.08453e-31	0.72	0	-
Contig1071	cytochrome p450 (agap002862-pa)	0	20	2.02204e-20	0.486	0	-
Contig1163	nicotinic acetylcholine receptor subunit alpha 6	0	20	4.95819e-83	0.823	0	-
Contig1174	AGAP006791-PA [Anopheles gambiae str. PEST]	0	20	1.41326e-51	0.7335	0	-
Contig1192	AGAP006701-PB [Anopheles gambiae str. PEST]	0	20	5.39493e-30	0.59	0	-
Contig1205	AGAP005794-PA [Anopheles gambiae str. PEST]	0	20	2.98344e-17	0.614	0	-
Contig1246	ensangg00000013284 protein	0	20	3.09423e-22	0.89	0	-
Contig1260	achain crystal structure of the phosphatase domains of human ptp sigma	0	20	2.38026e-51	0.621	0	-
Contig1293	AGAP002717-PA [Anopheles gambiae str. PEST]	0	20	1.45089e-39	0.7335	0	-
Contig1334	cdc42_anoga ame: full=cdc42 homolog ame: full=25 kda gtp-binding protein flags: precursor	0	20	7.55706e-53	0.85	0	-
Contig1348	kif1a_anoga ame: full=kinesin-like protein unc-104	0	20	9.0907e-84	0.708	0	-
Contig1349	AGAP004603-PA [Anopheles gambiae str. PEST]	0	20	2.45398e-43	0.624	0	-
Contig1350	AGAP004652-PA [Anopheles gambiae str. PEST]	0	20	3.32864e-32	0.528	0	-
Contig1368	AGAP010462-PA [Anopheles gambiae str. PEST]	0	20	5.84638e-50	0.645	0	-
Contig1386	camp-dependent protein beta-catalytic subunit	0	20	2.02502e-34	0.689	0	-
Contig1454	AGAP005729-PA [Anopheles gambiae str. PEST]	0	20	1.32828e-126	0.622	0	-
Contig1481	ctcf-like protein	0	20	1.25344e-14	0.477	0	-
Contig1491	ciao1_anoga ame: full=probable cytosolic iron-sulfur protein assembly protein ciao1	0	20	2.52142e-54	0.5735	0	-
Contig1517	AGAP001658-PA [Anopheles gambiae str. PEST]	0	20	5.91846e-32	0.6285	0	-
Contig1536	anopheles gambiae pest agap012594-pa	0	20	3.71571e-33	0.576	0	-
Contig1623	brahma-like protein	0	20	1.64565e-82	0.834	0	-
Contig1670	serine proteinase	0	20	1.08618e-70	0.5655	0	-
Contig1674	AGAP010970-PA [Anopheles gambiae str. PEST]	0	20	9.63894e-43	0.538	0	-
Contig1691	g i	0	20	9.48712e-24	0.624	0	-
Contig1693	5 nucleotidase	0	20	2.63097e-22	0.63	0	-
Contig1695	AGAP009207-PA [Anopheles gambiae str. PEST]	0	20	8.43774e-36	0.709	0	-
Contig1729	AGAP008698-PA [Anopheles gambiae str. PEST]	0	20	6.50575e-50	0.641	0	-
Contig1740	matrix metalloproteinase	0	20	4.75171e-36	0.573	0	-
Contig1766	AGAP005795-PA [Anopheles gambiae str. PEST]	0	20	8.85317e-38	0.661	0	-
Contig1792	anopheles gambiae pest agap012851-pa	0	20	4.03768e-35	0.553	0	-
Contig1803	gbeta5-like protein	0	20	1.01861e-33	0.869	0	-
Contig1865	anopheles gambiae pest agap012643-pa	0	20	6.55043e-41	0.699	0	-
Contig1873	AGAP011229-PA [Anopheles gambiae str. PEST]	0	20	3.17271e-50	0.506	0	-
Contig1909	AGAP006138-PA [Anopheles gambiae str. PEST]	0	20	8.22059e-33	0.714	0	-
Contig1916	spne_anoga ame: full=probable atp-dependent rna helicase spindle-e	0	20	7.93676e-34	0.652	0	-
Contig2007	epidermal growth factor receptor (agap008819-pa)	0	20	4.29324e-56	0.6525	0	-
Contig2017	anopheles gambiae pest agap012559-pa	0	20	1.63205e-15	0.737	0	-
Contig2046	AGAP007389-PA [Anopheles gambiae str. PEST]	0	20	4.21821e-27	0.654	0	-
Contig2054	ctcf-like protein	0	20	3.13506e-27	0.5325	0	-
Contig2101	actin 1d	0	20	2.4096e-69	0.755	0	-
Contig2117	AGAP007256-PA [Anopheles gambiae str. PEST]	0	20	1.28622e-43	0.448	0	-
Contig2138	AGAP001015-PA [Anopheles gambiae str. PEST]	0	20	8.97342e-47	0.557	0	-
Contig2156	AGAP011055-PA [Anopheles gambiae str. PEST]	0	20	5.25072e-57	0.659	0	-
Contig2163	AGAP006510-PA [Anopheles gambiae str. PEST]	0	20	5.28906e-41	0.661	0	-
Contig2170	unnamed protein product [Anopheles gambiae str. PEST]	0	20	5.85522e-34	0.6995	0	-
Contig2192	AGAP006138-PA [Anopheles gambiae str. PEST]	0	20	4.00978e-48	0.624	0	-
Contig2239	AGAP009034-PA [Anopheles gambiae str. PEST]	0	20	4.6868e-45	0.611	0	-
Contig2526	AGAP001126-PA [Anopheles gambiae str. PEST]	0	20	3.38893e-48	0.784	0	-
Contig2580	AGAP009566-PA [Anopheles gambiae str. PEST]	0	20	4.53754e-18	0.512	0	-
Contig2599	cg9904-like protein	0	20	5.30918e-14	0.7	0	-
Contig2615	AGAP005795-PA [Anopheles gambiae str. PEST]	0	20	6.41783e-35	0.612	0	-
Contig2623	AGAP012112-PA [Anopheles gambiae str. PEST]	0	20	1.26415e-45	0.559	0	-
Contig2646	AGAP001084-PA [Anopheles gambiae str. PEST]	0	20	1.07647e-25	0.631	0	-
Contig2697	AGAP009662-PA [Anopheles gambiae str. PEST]	0	20	8.71432e-33	0.624	0	-
Contig2710	AGAP002748-PA [Anopheles gambiae str. PEST]	0	20	1.3075e-112	0.704	0	-
Contig2716	insulin receptor (agap012424-pa)	0	20	1.02637e-44	0.623	0	-
Contig2732	tret1_anoga ame: full=facilitated trehalose transporter tret1 short= 1	0	20	9.94824e-13	0.524	0	-
Contig2746	camp-dependent protein beta-catalytic subunit	0	20	9.65961e-32	0.725	0	-
Contig2777	AGAP001673-PA [Anopheles gambiae str. PEST]	0	20	4.3328e-55	0.534	0	-
Contig2810	anopheles gambiae pest agap012754-pa	0	20	5.63482e-32	0.699	0	-
Contig2927	AGAP006270-PA [Anopheles gambiae str. PEST]	0	20	1.72844e-65	0.715	0	-
Contig2946	AGAP007374-PA [Anopheles gambiae str. PEST]	0	20	1.51698e-30	0.542	0	-
Contig2979	AGAP003940-PA [Anopheles gambiae str. PEST]	0	20	1.34833e-43	0.639	0	-
Contig3011	cytochrome p450 cyp6s2	0	20	5.72967e-14	0.5355	0	-
Contig3029	anopheles gambiae pest agap012594-pa	0	20	2.08259e-21	0.498	0	-
Contig3073	AGAP000141-PA [Anopheles gambiae str. PEST]	0	20	9.38119e-35	0.487	0	-
Contig3096	toll-like receptor (agap012326-pa)	0	20	4.98736e-62	0.559	0	-
Contig3109	odd-skipped related (agap007973-pa)	0	20	7.32852e-19	0.602	0	-
Contig3126	adt2_anoga ame: full= carrier protein 2 ame: full=adp atp translocase 2 ame: full=adenine nucleotide translocator 2 short=ant 2	0	20	1.31358e-57	0.5575	0	-
Contig3186	cytochrome p450	0	20	2.21039e-40	0.7065	0	-
Contig3193	voltage gated sodium channel	0	20	5.2871e-60	0.943	0	-
Contig3204	tret1_anoga ame: full=facilitated trehalose transporter tret1 short= 1	0	20	2.24252e-55	0.7175	0	-
Contig3257	cytochrome p450 cyp4d16	0	20	4.95464e-25	0.7615	0	-
Contig3294	anopheles gambiae pest agap012523-pa	0	20	6.75675e-36	0.634	0	-
Contig3341	odd-skipped related (agap008222-pa)	0	20	8.81655e-14	0.5505	0	-
Contig3357	AGAP011566-PA [Anopheles gambiae str. PEST]	0	20	2.99613e-46	0.599	0	-
Contig3374	AGAP004438-PA [Anopheles gambiae str. PEST]	0	20	4.64614e-28	0.67	0	-
Contig3437	glutathione transferase (agap004378-pa)	0	20	5.29676e-25	0.603	0	-
Contig3488	AGAP007732-PA [Anopheles gambiae str. PEST]	0	20	8.07915e-59	0.592	0	-
Contig3498	AGAP003223-PA [Anopheles gambiae str. PEST]	0	20	4.45124e-25	0.622	0	-
Contig3515	AGAP008931-PA [Anopheles gambiae str. PEST]	0	20	6.72464e-37	0.502	0	-
Contig3579	AGAP006222-PA [Anopheles gambiae str. PEST]	0	20	2.6109e-21	0.58	0	-
Contig3608	AGAP000309-PA [Anopheles gambiae str. PEST]	0	20	1.7118e-44	0.55	0	-
Contig3624	AGAP006594-PA [Anopheles gambiae str. PEST]	0	20	2.81142e-51	0.591	0	-
Contig3651	anopheles gambiae pest agap012471-pa	0	20	5.42547e-43	0.616	0	-
Contig3674	AGAP007028-PA [Anopheles gambiae str. PEST]	0	20	3.96855e-19	0.595	0	-
Contig3677	AGAP001015-PA [Anopheles gambiae str. PEST]	0	20	3.20707e-19	0.544	0	-
Contig3714	anopheles gambiae pest agap012731-pa	0	20	1.36378e-80	0.554	0	-
Contig3795	nicotinic acetylcholine receptor subunit alpha 4	0	20	4.1376e-67	0.9	0	-
Contig3798	actin 1d	0	20	8.80447e-32	0.7445	0	-
Contig3848	AGAP011655-PA [Anopheles gambiae str. PEST]	0	20	2.85649e-20	0.626	0	-
Contig3850	AGAP001775-PA [Anopheles gambiae str. PEST]	0	20	2.4919e-47	0.663	0	-
Contig3856	AGAP009896-PA [Anopheles gambiae str. PEST]	0	20	4.16614e-27	0.734	0	-
Contig3901	AGAP000713-PA [Anopheles gambiae str. PEST]	0	20	1.0645e-39	0.625	0	-
Contig3986	AGAP007502-PA [Anopheles gambiae str. PEST]	0	20	2.05133e-51	0.67	0	-
Contig4007	anopheles gambiae pest agap012643-pa	0	20	3.55115e-24	0.645	0	-
Contig4024	AGAP007392-PA [Anopheles gambiae str. PEST]	0	20	1.50691e-77	0.666	0	-
Contig4171	g q2	0	20	2.51976e-48	0.8425	0	-
Contig4185	ensangg00000013284 protein	0	20	1.04242e-36	0.82	0	-
Contig4205	AGAP007920-PA [Anopheles gambiae str. PEST]	0	20	9.48749e-30	0.555	0	-
Contig4241	achain crystal structure of the phosphatase domains of human ptp sigma	0	20	6.31948e-44	0.7895	0	-
Contig4308	AGAP012090-PA [Anopheles gambiae str. PEST]	0	20	8.38647e-66	0.596	0	-
Contig4378	AGAP009835-PA [Anopheles gambiae str. PEST]	0	20	2.12433e-63	0.769	0	-
Contig4388	AGAP008490-PA [Anopheles gambiae str. PEST]	0	20	1.00158e-44	0.719	0	-
Contig4397	anopheles gambiae pest agap012523-pa	0	20	5.82037e-41	0.682	0	-
Contig4410	membrane-associated guanylate kinase inverted-like protein	0	20	8.67959e-33	0.86	0	-
Contig4427	AGAP001015-PA [Anopheles gambiae str. PEST]	0	20	1.53372e-50	0.593	0	-
Contig4446	stan-like receptor (agap004850-pa)	0	20	2.66359e-56	0.529	0	-
Contig4466	AGAP005569-PA [Anopheles gambiae str. PEST]	0	20	7.12345e-61	0.668	0	-
Contig4475	AGAP006427-PA [Anopheles gambiae str. PEST]	0	20	3.98416e-22	0.688	0	-
Contig4482	AGAP005503-PA [Anopheles gambiae str. PEST]	0	20	1.38947e-16	0.638	0	-
Contig4485	tret1_anoga ame: full=facilitated trehalose transporter tret1 short= 1	0	20	6.14716e-23	0.546	0	-
Contig4598	clip-domain serine protease subfamily c (agap008835-pa)	0	20	4.69979e-23	0.589	0	-
Contig4599	tryptophan transporter	0	20	7.68606e-79	0.6255	0	-
Contig4615	AGAP008490-PA [Anopheles gambiae str. PEST]	0	20	7.53092e-63	0.663	0	-
Contig4793	AGAP009850-PA [Anopheles gambiae str. PEST]	0	20	2.40376e-50	0.671	0	-
Contig4797	kif1a_anoga ame: full=kinesin-like protein unc-104	0	20	9.04062e-43	0.681	0	-
Contig4826	anopheles gambiae pest agap012594-pa	0	20	3.68957e-36	0.562	0	-
Contig4871	agap002775 protein	0	20	5.8872e-26	0.963	0	-
Contig4904	AGAP006427-PA [Anopheles gambiae str. PEST]	0	20	1.40852e-35	0.77	0	-
Contig4953	camp-dependent protein beta-catalytic subunit	0	20	1.37694e-48	0.98	0	-
Contig4997	AGAP009566-PA [Anopheles gambiae str. PEST]	0	20	6.43086e-20	0.551	0	-
Contig5019	maltase precursor	0	20	3.71086e-17	0.674	0	-
Contig5034	laminin gamma 1 (agap007629-pa)	0	20	7.82538e-55	0.54	0	-
Contig5088	anopheles gambiae pest agap012913-pa	0	20	1.12165e-51	0.599	0	-
Contig5100	calcium calmodulin-dependent protein caki	0	20	8.6546e-48	0.6235	0	-
Contig5132	AGAP006382-PA [Anopheles gambiae str. PEST]	0	20	5.94778e-31	0.519	0	-
Contig5194	AGAP001627-PA [Anopheles gambiae str. PEST]	0	20	4.75563e-31	0.722	0	-
Contig5202	AGAP001870-PA [Anopheles gambiae str. PEST]	0	20	5.73837e-51	0.745	0	-
Contig5227	abc transporter (agap011518-pa)	0	20	1.34162e-94	0.639	0	-
Contig5283	AGAP009745-PA [Anopheles gambiae str. PEST]	0	20	1.34575e-37	0.519	0	-
Contig5312	camp-dependent protein beta-catalytic subunit	0	20	1.88667e-42	0.964	0	-
Contig5405	agap010317 protein	0	20	4.16996e-19	0.638	0	-
Contig5469	AGAP001239-PA [Anopheles gambiae str. PEST]	0	20	4.106e-25	0.73	0	-
Contig5470	AGAP007759-PA [Anopheles gambiae str. PEST]	0	20	1.12383e-19	0.764	0	-
Contig5484	cap-like protein	0	20	4.64406e-20	0.68	0	-
Contig5493	AGAP003783-PA [Anopheles gambiae str. PEST]	0	20	1.6846e-19	0.665	0	-
Contig5547	AGAP010341-PA [Anopheles gambiae str. PEST]	0	20	2.62603e-39	0.6425	0	-
Contig5645	stan-like receptor (agap004850-pa)	0	20	5.94172e-119	0.774	0	-
Contig5659	unknown [Anopheles gambiae]	0	20	3.93735e-17	0.668	0	-
Contig5660	anopheles gambiae pest agap012913-pa	0	20	4.01619e-60	0.557	0	-
Contig5676	AGAP009566-PA [Anopheles gambiae str. PEST]	0	20	1.50996e-21	0.55	0	-
Contig5678	anopheles gambiae pest agap012499-pa	0	20	5.70627e-58	0.515	0	-
Contig5728	AGAP001672-PA [Anopheles gambiae str. PEST]	0	20	2.50136e-38	0.78	0	-
Contig5773	AGAP002371-PA [Anopheles gambiae str. PEST]	0	20	3.18947e-39	0.5745	0	-
Contig5782	AGAP010221-PA [Anopheles gambiae str. PEST]	0	20	5.16294e-22	0.598	0	-
Contig5784	serine threonine protein kinase death domain pelle-like (agap002966-pa)	0	20	9.9409e-56	0.516	0	-
Contig5797	endothelin-converting enzyme	0	20	1.10233e-16	0.63	0	-
Contig5844	tret1_anoga ame: full=facilitated trehalose transporter tret1 short= 1	0	20	2.31177e-29	0.57	0	-
Contig5850	cytochrome p450	0	20	2.56886e-38	0.6285	0	-
Contig5934	spast_anoga ame: full=spastin	0	20	3.37698e-32	0.6735	0	-
Contig5977	nadh:ubiquinone dehydrogenase	0	20	1.40106e-36	0.751	0	-
Contig6061	AGAP012414-PA [Anopheles gambiae str. PEST]	0	20	2.16526e-44	0.689	0	-
Contig6143	achain crystal structure of a c-terminal phosphatase domain of rattus norvegicus ortholog of human protein tyrosine receptor d	0	20	2.27417e-49	0.6555	0	-
Contig6227	AGAP008698-PA [Anopheles gambiae str. PEST]	0	20	2.20414e-78	0.602	0	-
Contig6247	apyrase nucleotidase	0	20	3.60525e-58	0.6035	0	-
Contig6355	AGAP010078-PA [Anopheles gambiae str. PEST]	0	20	7.89551e-99	0.606	0	-
Contig6364	kif1a_anoga ame: full=kinesin-like protein unc-104	0	20	9.36972e-24	0.793	0	-
Contig6366	AGAP000433-PA [Anopheles gambiae str. PEST]	0	20	1.31716e-25	0.668	0	-
Contig6415	stat2 protein	0	20	3.67134e-46	0.788	0	-
Contig6545	AGAP001627-PA [Anopheles gambiae str. PEST]	0	20	9.71306e-83	0.825	0	-
Contig6556	fbn18 protein	0	20	9.01827e-15	0.5935	0	-
Contig6584	AGAP002718-PA [Anopheles gambiae str. PEST]	0	20	2.05917e-32	0.651	0	-
Contig6608	alpha-glucosidase binding-toxin receptor	0	20	1.55452e-18	0.6715	0	-
Contig6615	sensory appendage protein (agap008051-pa)	0	20	3.68404e-33	0.749	0	-
Contig6620	AGAP003223-PA [Anopheles gambiae str. PEST]	0	20	2.42761e-22	0.555	0	-
Contig6621	tret1_anoga ame: full=facilitated trehalose transporter tret1 short= 1	0	20	3.73471e-25	0.614	0	-
Contig6626	serine proteinase	0	20	1.76302e-20	0.716	0	-
Contig6754	ensangg00000014015 protein	0	20	2.55572e-37	0.7505	0	-
Contig6907	tyr ser thr phosphatase	0	20	4.29805e-23	0.5845	0	-
Contig6912	achain crystal structure of the phosphatase domains of human ptp sigma	0	20	1.59561e-39	0.5965	0	-
Contig6941	histone deacetylase	0	20	1.59718e-82	0.98	0	-
Contig6951	scavenger receptor class a- serine protease (agap001979-pa)	0	20	3.22033e-24	0.544	0	-
Contig6975	cytochrome p450 (agap002862-pa)	0	20	7.6244e-25	0.6775	0	-
Contig7022	AGAP009566-PA [Anopheles gambiae str. PEST]	0	20	3.43186e-21	0.678	0	-
Contig7063	AGAP011149-PA [Anopheles gambiae str. PEST]	0	20	1.40615e-77	0.737	0	-
Contig7159	abc transporter (agap011518-pa)	0	20	1.91383e-28	0.66	0	-
Contig7203	AGAP006461-PA [Anopheles gambiae str. PEST]	0	20	1.46281e-52	0.656	0	-
Contig7286	AGAP009460-PA [Anopheles gambiae str. PEST]	0	20	8.23633e-33	0.689	0	-
Contig7366	AGAP009566-PA [Anopheles gambiae str. PEST]	0	20	5.29688e-22	0.636	0	-
Contig7399	AGAP003537-PA [Anopheles gambiae str. PEST]	0	20	2.58063e-33	0.716	0	-
Contig7408	agap010314 protein	0	20	1.4296e-11	0.81	0	-
Contig7419	AGAP005068-PA [Anopheles gambiae str. PEST]	0	20	2.59371e-59	0.636	0	-
Contig7704	AGAP009980-PA [Anopheles gambiae str. PEST]	0	20	1.06294e-29	0.642	0	-
Contig7717	nicotinic acetylcholine receptor subunit alpha 4	0	20	7.25291e-104	0.712	0	-
Contig7752	pric1_anoga ame: full=protein prickle	0	20	7.79811e-58	0.5695	0	-
Contig7761	AGAP009662-PA [Anopheles gambiae str. PEST]	0	20	1.31598e-17	0.659	0	-
Contig7834	AGAP008229-PA [Anopheles gambiae str. PEST]	0	20	4.41956e-51	0.609	0	-
Contig7851	matrix metalloproteinase	0	20	4.275e-32	0.87	0	-
Contig7854	tryptophan transporter	0	20	3.53992e-37	0.6995	0	-
Contig8033	toll10 protein	0	20	9.10706e-19	0.721	0	-
Contig8051	AGAP009246-PA [Anopheles gambiae str. PEST]	0	20	1.15301e-21	0.655	0	-
Contig8186	brahma-like protein	0	20	4.19101e-73	0.766	0	-
Contig8281	AGAP006340-PA [Anopheles gambiae str. PEST]	0	20	4.64332e-60	0.772	0	-
Contig8293	soluble guanylyl cyclase beta subunit	0	20	7.07316e-54	0.637	0	-
Contig8296	AGAP001485-PA [Anopheles gambiae str. PEST]	0	20	3.48524e-41	0.485	0	-
Contig8312	male-specific transcription factor fru-ma	0	20	2.57652e-19	0.823	0	-
Contig8371	anopheles gambiae pest agap012851-pa	0	20	1.13559e-76	0.688	0	-
Contig8373	AGAP009896-PA [Anopheles gambiae str. PEST]	0	20	7.8942e-26	0.63	0	-
Contig8416	clip-domain serine protease subfamily c (agap008835-pa)	0	20	7.00041e-19	0.541	0	-
Contig8419	AGAP004787-PA [Anopheles gambiae str. PEST]	0	20	2.74787e-16	0.739	0	-
Contig8448	AGAP005978-PA [Anopheles gambiae str. PEST]	0	20	1.98269e-44	0.607	0	-
Contig8527	juvenile hormone esterase (agap005836-pa)	0	20	1.71081e-17	0.752	0	-
Contig8543	anopheles gambiae pest agap012594-pa	0	20	1.92665e-16	0.574	0	-
Contig8544	cytochrome p450	0	20	1.27713e-41	0.641	0	-
Contig8630	g q2	0	20	1.2939e-70	0.9855	0	-
Contig8760	AGAP005502-PA [Anopheles gambiae str. PEST]	0	20	1.27001e-30	0.669	0	-
Contig8767	AGAP003221-PA [Anopheles gambiae str. PEST]	0	20	5.98474e-22	0.706	0	-
Contig8793	AGAP006714-PA [Anopheles gambiae str. PEST]	0	20	2.47926e-42	0.683	0	-
Contig8810	AGAP003991-PA [Anopheles gambiae str. PEST]	0	20	4.68654e-33	0.631	0	-
Contig8831	AGAP011254-PA [Anopheles gambiae str. PEST]	0	20	1.05034e-75	0.673	0	-
Contig8858	cytochrome p450	0	20	2.82707e-30	0.6725	0	-
Contig8895	AGAP011812-PA [Anopheles gambiae str. PEST]	0	20	6.23857e-58	0.676	0	-
Contig8916	AGAP001015-PA [Anopheles gambiae str. PEST]	0	20	6.55348e-56	0.566	0	-
Contig8927	AGAP007633-PA [Anopheles gambiae str. PEST]	0	20	1.74991e-34	0.703	0	-
Contig8937	AGAP004912-PA [Anopheles gambiae str. PEST]	0	20	1.20012e-18	0.678	0	-
Contig8991	AGAP008613-PA [Anopheles gambiae str. PEST]	0	20	2.4719e-64	0.674	0	-
Contig9029	anopheles gambiae pest agap012757-pa	0	20	4.92705e-32	0.5575	0	-
Contig9089	AGAP005659-PA [Anopheles gambiae str. PEST]	0	20	7.00107e-15	0.567	0	-
Contig9163	cytochrome p450 cypm3r10	0	20	8.87373e-30	0.6845	0	-
Contig9170	AGAP001627-PA [Anopheles gambiae str. PEST]	0	20	1.27783e-33	0.885	0	-
Contig9238	AGAP001775-PA [Anopheles gambiae str. PEST]	0	20	3.19184e-40	0.686	0	-
Contig9239	tret1_anoga ame: full=facilitated trehalose transporter tret1 short= 1	0	20	5.10938e-36	0.6745	0	-
Contig9287	odd-skipped related (agap007973-pa)	0	20	1.47352e-25	0.607	0	-
Contig9341	alpha esterase (agap001723-pa)	0	20	2.17862e-26	0.626	0	-
Contig9361	cuticular protein rr-1 family (agap009871-pa)	0	20	1.51777e-28	0.634	0	-
Contig9369	AGAP005501-PA [Anopheles gambiae str. PEST]	0	20	2.58587e-25	0.738	0	-
Contig9502	sodium channel	0	20	2.21861e-94	0.7805	0	-
000793_EAB-5_G3QO8C008JLUSF	splicing factor 3a	0	20	2.22674e-28	0.878	0	-
000793_EAB-5_G3QO8C008JXTBZ	AGAP001015-PA [Anopheles gambiae str. PEST]	0	20	1.13012e-48	0.592	0	-
000793_EAB-5_G3QO8C008JAWGV	anopheles gambiae pest agap012594-pa	0	20	1.42489e-52	0.596	0	-
000793_EAB-5_G3QO8C008I6U33	tpa_inf: troponin c type iiia	0	20	3.72589e-35	0.7355	0	-
000793_EAB-5_G3QO8C008JGGJJ	AGAP002251-PA [Anopheles gambiae str. PEST]	0	20	1.20688e-54	0.622	0	-
000793_EAB-5_G3QO8C008JBLUR	scavenger receptor class a- serine protease (agap001979-pa)	0	20	1.1668e-16	0.549	0	-
000793_EAB-5_G3QO8C008JJ3V6	AGAP008931-PA [Anopheles gambiae str. PEST]	0	20	1.48689e-21	0.492	0	-
000793_EAB-5_G3QO8C008JCUFN	anopheles gambiae pest agap012523-pa	0	20	4.37267e-42	0.679	0	-
000793_EAB-5_G3QO8C008JTQS1	stan-like receptor (agap004850-pa)	0	20	1.33214e-24	0.594	0	-
000793_EAB-5_G3QO8C008I666C	af313909_1collagen iv alpha 1 chain	0	20	8.00353e-28	0.509	0	-
000793_EAB-5_G3QO8C008JWVH1	AGAP008959-PA [Anopheles gambiae str. PEST]	0	20	2.27188e-20	0.624	0	-
000793_EAB-5_G3QO8C008JRJXG	perc_anoga ame: full=chorion peroxidase contains: ame: full=chorion peroxidase light chain contains: ame: full=chorion peroxidase heavy chain flags: precursor	0	20	4.82659e-20	0.616	0	-
000793_EAB-5_G3QO8C008JWLBC	camp-dependent protein beta-catalytic subunit	0	20	7.21773e-45	0.676	0	-
000793_EAB-5_G3QO8C008JJW5B	AGAP008031-PA [Anopheles gambiae str. PEST]	0	20	1.07543e-45	0.76	0	-
000793_EAB-5_G3QO8C008JQH0O	AGAP002272-PA [Anopheles gambiae str. PEST]	0	20	3.14678e-55	0.649	0	-
000793_EAB-5_G3QO8C008JGAWV	AGAP007589-PA [Anopheles gambiae str. PEST]	0	20	2.86728e-23	0.643	0	-
000793_EAB-5_G3QO8C008JX2N5	nicotinic acetylcholine receptor subunit alpha 6	0	20	2.79268e-44	0.83	0	-
000793_EAB-5_G3QO8C008JGJIF	glutathione transferase (agap004378-pa)	0	20	4.12083e-27	0.751	0	-
000793_EAB-5_G3QO8C008JWZ7I	AGAP003600-PA [Anopheles gambiae str. PEST]	0	20	1.87915e-40	0.721	0	-
000793_EAB-5_G3QO8C008JOO5Q	AGAP005978-PA [Anopheles gambiae str. PEST]	0	20	2.61163e-19	0.654	0	-
000793_EAB-5_G3QO8C008JHBNX	kif1a_anoga ame: full=kinesin-like protein unc-104	0	20	1.99991e-48	0.7235	0	-
000793_EAB-5_G3QO8C008JJ7TB	AGAP011874-PA [Anopheles gambiae str. PEST]	0	20	2.53728e-38	0.667	0	-
000793_EAB-5_G3QO8C008JOZWG	AGAP002490-PA [Anopheles gambiae str. PEST]	0	20	5.95585e-49	0.665	0	-
000793_EAB-5_G3QO8C008JORK5	insulin receptor (agap012424-pa)	0	20	1.43639e-59	0.688	0	-
000793_EAB-5_G3QO8C008JEM05	AGAP001634-PA [Anopheles gambiae str. PEST]	0	20	3.30131e-40	0.589	0	-
000793_EAB-5_G3QO8C008JO0M3	alanyl-trna synthetase	0	20	4.76667e-23	0.75	0	-
000793_EAB-5_G3QO8C008JQSNX	insulin-degrading enzyme-like protein	0	20	9.17391e-28	0.753	0	-
000793_EAB-5_G3QO8C008JGMQC	AGAP001752-PA [Anopheles gambiae str. PEST]	0	20	1.43689e-70	0.66	0	-
000793_EAB-5_G3QO8C008JDHTV	stan-like receptor (agap004850-pa)	0	20	7.10878e-74	0.628	0	-
000793_EAB-5_G3QO8C008JRBUH	mitogen-activated protein kinase erk	0	20	1.1473e-43	0.656	0	-
000793_EAB-5_G3QO8C008JNZ02	AGAP005197-PA [Anopheles gambiae str. PEST]	0	20	6.31209e-42	0.69	0	-
000793_EAB-5_G3QO8C008JOJLB	endothelin-converting enzyme	0	20	2.32707e-52	0.589	0	-
000793_EAB-5_G3QO8C008JYYC8	anopheles gambiae pest agap012757-pa	0	20	2.11992e-37	0.703	0	-
000793_EAB-5_G3QO8C008JEG1G	AGAP008613-PA [Anopheles gambiae str. PEST]	0	20	1.51417e-57	0.707	0	-
000793_EAB-5_G3QO8C008JBWMT	AGAP011655-PA [Anopheles gambiae str. PEST]	0	20	2.68294e-14	0.4755	0	-
000793_EAB-5_G3QO8C008JBLGY	actin 1d	0	20	6.11899e-66	0.8575	0	-
000793_EAB-5_G3QO8C008JR76X	AGAP005978-PA [Anopheles gambiae str. PEST]	0	20	4.01488e-22	0.655	0	-
000793_EAB-5_G3QO8C008JOU06	ensangg00000014061 protein	0	20	1.47111e-31	0.778	0	-
000793_EAB-5_G3QO8C008JEO1H	epidermal growth factor receptor (agap008819-pa)	0	20	3.03625e-58	0.7595	0	-
000793_EAB-5_G3QO8C008JLMGI	AGAP008827-PA [Anopheles gambiae str. PEST]	0	20	8.67959e-33	0.593	0	-
000793_EAB-5_G3QO8C008I83UZ	gnas_anoga ame: full=guanine nucleotide-binding protein g subunit alpha ame: full=adenylate cyclase-stimulating g alpha protein	0	20	4.96595e-29	0.664	0	-
000793_EAB-5_G3QO8C008I92TF	cytochrome p450 (agap012295-pa)	0	20	2.90971e-22	0.653	0	-
000793_EAB-5_G3QO8C008JGFPQ	scavenger receptor class a- serine protease (agap006631-pa)	0	20	6.03835e-52	0.5775	0	-
000793_EAB-5_G3QO8C008JWOFY	actin 1d	0	20	4.75887e-50	0.9595	0	-
000793_EAB-5_G3QO8C008JFLB6	AGAP010700-PA [Anopheles gambiae str. PEST]	0	20	6.51255e-60	0.68	0	-
000793_EAB-5_G3QO8C008JKTMN	atp-binding-cassette protein	0	20	1.48073e-15	0.67	0	-
000793_EAB-5_G3QO8C008JP19N	g i	0	20	1.15425e-53	0.8385	0	-
000793_EAB-5_G3QO8C008JAG6I	alpha esterase (agap002863-pa)	0	20	2.61532e-43	0.712	0	-
000793_EAB-5_G3QO8C008JG7YM	AGAP009662-PA [Anopheles gambiae str. PEST]	0	20	1.64116e-23	0.579	0	-
000793_EAB-5_G3QO8C008JX393	ensangg00000008704 protein	0	20	1.70756e-25	0.69	0	-
000793_EAB-5_G3QO8C008JR6U0	small heat shock protein	0	20	1.37061e-25	0.6345	0	-
000793_EAB-5_G3QO8C008JBIFU	anopheles gambiae pest agap012913-pa	0	20	1.98766e-53	0.628	0	-
000793_EAB-5_G3QO8C008JSKFI	anopheles gambiae pest agap012441-pa	0	20	5.01449e-42	0.617	0	-
000793_EAB-5_G3QO8C008JHYHY	AGAP012251-PA [Anopheles gambiae str. PEST]	0	20	2.69426e-36	0.575	0	-
000793_EAB-5_G3QO8C008JMMYY	AGAP010221-PA [Anopheles gambiae str. PEST]	0	20	7.35293e-36	0.628	0	-
000793_EAB-5_G3QO8C008JF7X0	ensangg00000019219-like	0	20	1.29928e-12	0.54	0	-
000793_EAB-5_G3QO8C008JGYSM	actin 1d	0	20	2.06987e-50	0.6935	0	-
000793_EAB-5_G3QO8C008JTNRO	anopheles gambiae pest agap012467-pa	0	20	7.6615e-42	0.672	0	-
000793_EAB-5_G3QO8C008JGLVB	AGAP010462-PA [Anopheles gambiae str. PEST]	0	20	1.23808e-47	0.734	0	-
000793_EAB-5_G3QO8C008JTMAW	maltase-like protein agm2	0	20	1.97818e-21	0.695	0	-
000793_EAB-5_G3QO8C008JJW3R	ensangg00000009594 protein	0	20	7.61418e-13	0.762	0	-
000793_EAB-5_G3QO8C008JENFM	dna replication licensing factor	0	20	3.15333e-35	0.9	0	-
000793_EAB-5_G3QO8C008JV1PL	odd-skipped related (agap008222-pa)	0	20	3.97508e-14	0.488	0	-
000793_EAB-5_G3QO8C008JUFYD	cytochrome p450	0	20	5.2165e-14	0.6835	0	-
000793_EAB-5_G3QO8C008JHB7P	AGAP011655-PA [Anopheles gambiae str. PEST]	0	20	5.22186e-22	0.553	0	-
000793_EAB-5_G3QO8C008JAAFP	ensangg00000014061 protein	0	20	2.32373e-46	0.9	0	-
000793_EAB-5_G3QO8C008JM87U	AGAP005978-PB [Anopheles gambiae str. PEST]	0	20	6.27059e-15	0.595	0	-
000793_EAB-5_G3QO8C008JN36I	AGAP003040-PA [Anopheles gambiae str. PEST]	0	20	1.37534e-46	0.661	0	-
000793_EAB-5_G3QO8C008I272E	AGAP000863-PA [Anopheles gambiae str. PEST]	0	20	2.10413e-59	0.688	0	-
000793_EAB-5_G3QO8C008JAJNC	AGAP000090-PA [Anopheles gambiae str. PEST]	0	20	4.07528e-46	0.617	0	-
000793_EAB-5_G3QO8C008JOHET	epidermal growth factor receptor (agap008819-pa)	0	20	1.01176e-36	0.644	0	-
000793_EAB-5_G3QO8C008JL45J	AGAP011564-PA [Anopheles gambiae str. PEST]	0	20	4.97305e-25	0.653	0	-
000793_EAB-5_G3QO8C008JUP7Z	camp-dependent protein beta-catalytic subunit	0	20	1.16122e-36	0.655	0	-
000793_EAB-5_G3QO8C008JDWW0	AGAP006205-PA [Anopheles gambiae str. PEST]	0	20	4.16712e-52	0.73	0	-
000793_EAB-5_G3QO8C008JG05B	heat shock protein	0	20	2.45655e-16	0.67	0	-
000793_EAB-5_G3QO8C008JOB90	AGAP000194-PA [Anopheles gambiae str. PEST]	0	20	1.00302e-20	0.78	0	-
000793_EAB-5_G3QO8C008I8XSI	ensangg00000008704 protein	0	20	3.08734e-13	0.548	0	-
000793_EAB-5_G3QO8C008JPPBX	camp-dependent protein beta-catalytic subunit	0	20	4.89015e-65	0.651	0	-
000793_EAB-5_G3QO8C008I67JS	male sterility protein	0	20	1.05762e-13	0.665	0	-
000793_EAB-5_G3QO8C008JOGPE	achain crystal structure of a c-terminal phosphatase domain of rattus norvegicus ortholog of human protein tyrosine receptor d	0	20	3.62698e-31	0.7115	0	-
000793_EAB-5_G3QO8C008JFXHX	spast_anoga ame: full=spastin	0	20	4.44784e-21	0.8015	0	-
000793_EAB-5_G3QO8C008JT6TX	agap010315 protein	0	20	4.95251e-22	0.78	0	-
000793_EAB-5_G3QO8C008JPZA5	AGAP002557-PA [Anopheles gambiae str. PEST]	0	20	1.47458e-14	0.663	0	-
000793_EAB-5_G3QO8C008JPQGN	AGAP012655-PA [Anopheles gambiae str. PEST]	0	20	5.2419e-30	0.688	0	-
000793_EAB-5_G3QO8C008I9JAL	laccase 1	0	20	7.13002e-43	0.6215	0	-
000793_EAB-5_G3QO8C008JG2VE	agap010315 protein	0	20	3.45851e-34	0.83	0	-
000793_EAB-5_G3QO8C008I9QM2	AGAP006898-PA [Anopheles gambiae str. PEST]	0	20	2.47163e-48	0.6515	0	-
000793_EAB-5_G3QO8C008JAXBJ	AGAP000331-PA [Anopheles gambiae str. PEST]	0	20	4.88718e-52	0.543	0	-
000793_EAB-5_G3QO8C008JTJOY	AGAP004699-PA [Anopheles gambiae str. PEST]	0	20	4.22131e-59	0.602	0	-
000793_EAB-5_G3QO8C008JWK2R	ensangg00000019219-like	0	20	1.4894e-24	0.7315	0	-
000793_EAB-5_G3QO8C008I9EKO	AGAP011295-PA [Anopheles gambiae str. PEST]	0	20	5.58751e-40	0.606	0	-
000793_EAB-5_G3QO8C008JVM08	AGAP007389-PA [Anopheles gambiae str. PEST]	0	20	3.64151e-15	0.629	0	-
000793_EAB-5_G3QO8C008I807K	AGAP007836-PA [Anopheles gambiae str. PEST]	0	20	4.28814e-32	0.714	0	-
000793_EAB-5_G3QO8C008I68VP	actin 1d	0	20	4.40669e-41	0.837	0	-
000793_EAB-5_G3QO8C008I4ZRS	juvenile hormone esterase (agap005833-pa)	0	20	1.01176e-25	0.5935	0	-
000793_EAB-5_G3QO8C008JMOTI	anopheles gambiae pest agap012519-pa	0	20	9.23095e-19	0.606	0	-
000793_EAB-5_G3QO8C008JLWCO	AGAP010221-PA [Anopheles gambiae str. PEST]	0	20	8.9695e-46	0.691	0	-
000793_EAB-5_G3QO8C008JJRCF	AGAP004117-PA [Anopheles gambiae str. PEST]	0	20	5.02272e-57	0.683	0	-
000793_EAB-5_G3QO8C008JRN2J	anopheles gambiae pest agap012594-pa	0	20	1.33822e-17	0.605	0	-
000793_EAB-5_G3QO8C008JMH4Q	cytochrome p450 (agap002867-pa)	0	20	2.78591e-22	0.602	0	-
000793_EAB-5_G3QO8C008JSGAR	cytochrome p450 (agap002867-pa)	0	20	1.52286e-19	0.657	0	-
000793_EAB-5_G3QO8C008JAQVQ	AGAP003092-PA [Anopheles gambiae str. PEST]	0	20	1.93702e-16	0.584	0	-
000793_EAB-5_G3QO8C008I85FZ	AGAP006701-PB [Anopheles gambiae str. PEST]	0	20	8.52993e-17	0.483	0	-
000793_EAB-5_G3QO8C008JGNCD	toll6 protein	0	20	2.37635e-18	0.74	0	-
000793_EAB-5_G3QO8C008JJ2P6	AGAP004331-PA [Anopheles gambiae str. PEST]	0	20	1.98772e-14	0.563	0	-
000793_EAB-5_G3QO8C008JOFZE	brahma-like protein	0	20	4.35825e-53	0.656	0	-
000793_EAB-5_G3QO8C008JC6BP	maltase precursor	0	20	2.66313e-19	0.65	0	-
000793_EAB-5_G3QO8C008I44OT	AGAP006592-PA [Anopheles gambiae str. PEST]	0	20	1.73323e-56	0.673	0	-
000793_EAB-5_G3QO8C008JA5QX	stan-like receptor (agap004850-pa)	0	20	3.97055e-42	0.6225	0	-
000793_EAB-5_G3QO8C008JOJK3	peptidoglycan recognition protein 3 short class	0	20	8.19519e-18	0.57	0	-
000793_EAB-5_G3QO8C008I5W3S	stan-like receptor (agap004850-pa)	0	20	6.88655e-64	0.65	0	-
000793_EAB-5_G3QO8C008I9AA0	glutathione s-transferase	0	20	2.29209e-25	0.807	0	-
000793_EAB-5_G3QO8C008I3XOD	AGAP008482-PA [Anopheles gambiae str. PEST]	0	20	5.05036e-49	0.652	0	-
000793_EAB-5_G3QO8C008JICRC	ctr2_anoga ame: full=chymotrypsin-2 ame: full= hym2 flags: precursor	0	20	8.22733e-12	0.725	0	-
000793_EAB-5_G3QO8C008JTEK7	AGAP007389-PA [Anopheles gambiae str. PEST]	0	20	1.63207e-23	0.672	0	-
000793_EAB-5_G3QO8C008JHKHH	anopheles gambiae pest agap012913-pa	0	20	6.81997e-38	0.622	0	-
000793_EAB-5_G3QO8C008JAI3E	AGAP008931-PA [Anopheles gambiae str. PEST]	0	20	1.44679e-19	0.581	0	-
000793_EAB-5_G3QO8C008JYAS9	AGAP012211-PA [Anopheles gambiae str. PEST]	0	20	1.86084e-35	0.68	0	-
000793_EAB-5_G3QO8C008JDTQI	juvenile hormone esterase (agap005836-pa)	0	20	5.16061e-17	0.663	0	-
000793_EAB-5_G3QO8C008JGIPY	AGAP011730-PA [Anopheles gambiae str. PEST]	0	20	2.37613e-51	0.708	0	-
000793_EAB-5_G3QO8C008JI7QK	AGAP009846-PA [Anopheles gambiae str. PEST]	0	20	2.03146e-26	0.757	0	-
000793_EAB-5_G3QO8C008I7SK0	AGAP009566-PA [Anopheles gambiae str. PEST]	0	20	1.93577e-15	0.643	0	-
000793_EAB-5_G3QO8C008JIWVD	dep domain-containing protein 5	0	20	1.54872e-42	0.9	0	-
000793_EAB-5_G3QO8C008JFZWM	anopheles gambiae pest agap012594-pa	0	20	4.43732e-13	0.609	0	-
000793_EAB-5_G3QO8C008JEIT1	period	0	20	2.91518e-20	0.65	0	-
000793_EAB-5_G3QO8C008JB1EK	AGAP009566-PA [Anopheles gambiae str. PEST]	0	20	7.85699e-26	0.633	0	-
000793_EAB-5_G3QO8C008JBQMQ	alpha esterase (agap002863-pa)	0	20	6.04994e-34	0.69	0	-
000793_EAB-5_G3QO8C008JPCPA	AGAP002931-PA [Anopheles gambiae str. PEST]	0	20	2.83616e-21	0.602	0	-
000793_EAB-5_G3QO8C008JUN5B	AGAP005306-PA [Anopheles gambiae str. PEST]	0	20	1.6138e-31	0.681	0	-
000793_EAB-5_G3QO8C008JKMOS	AGAP000656-PA [Anopheles gambiae str. PEST]	0	20	1.30529e-41	0.676	0	-
000793_EAB-5_G3QO8C008JSUPI	AGAP005391-PA [Anopheles gambiae str. PEST]	0	20	6.95907e-19	0.717	0	-
000793_EAB-5_G3QO8C008JA0E6	AGAP000656-PA [Anopheles gambiae str. PEST]	0	20	4.6383e-18	0.766	0	-
000793_EAB-5_G3QO8C008JNQ6D	AGAP009662-PA [Anopheles gambiae str. PEST]	0	20	2.1484e-15	0.49	0	-
000793_EAB-5_G3QO8C008I6R6V	AGAP009994-PA [Anopheles gambiae str. PEST]	0	20	7.18107e-24	0.587	0	-
000793_EAB-5_G3QO8C008JEOQV	transcription factor 3c	0	20	3.48525e-14	0.652	0	-
000793_EAB-5_G3QO8C008JDGJT	rel2	0	20	3.24854e-16	0.8	0	-
000793_EAB-5_G3QO8C008JGL9T	chitinase [Anopheles gambiae]	0	20	7.59836e-23	0.6045	0	-
000793_EAB-5_G3QO8C008JIVWU	anopheles gambiae pest agap012594-pa	0	20	2.23866e-17	0.667	0	-
000793_EAB-5_G3QO8C008I921R	ensangg00000013284 protein	0	20	3.44552e-29	0.717	0	-
000793_EAB-5_G3QO8C008JORC9	AGAP003221-PA [Anopheles gambiae str. PEST]	0	20	1.66173e-36	0.755	0	-
000793_EAB-5_G3QO8C008JA6Q0	clip-domain serine protease subfamily c (agap008835-pa)	0	20	1.63167e-14	0.596	0	-
000793_EAB-5_G3QO8C008I491Q	AGAP004603-PA [Anopheles gambiae str. PEST]	0	20	1.94707e-24	0.757	0	-
000793_EAB-5_G3QO8C008JB9KX	AGAP010221-PA [Anopheles gambiae str. PEST]	0	20	6.27014e-28	0.66	0	-
000793_EAB-5_G3QO8C008JSL9M	alpha-glucosidase binding-toxin receptor	0	20	9.99986e-21	0.6605	0	-
000793_EAB-5_G3QO8C008JJRI9	AGAP004780-PA [Anopheles gambiae str. PEST]	0	20	7.02165e-35	0.692	0	-
000793_EAB-5_G3QO8C008JGZQ0	AGAP000671-PA [Anopheles gambiae str. PEST]	0	20	2.53005e-48	0.836	0	-
000793_EAB-5_G3QO8C008JSQJC	AGAP007389-PA [Anopheles gambiae str. PEST]	0	20	4.34132e-16	0.66	0	-
000793_EAB-5_G3QO8C008JDSYZ	AGAP000560-PA [Anopheles gambiae str. PEST]	0	20	3.21516e-39	0.676	0	-
000793_EAB-5_G3QO8C008JTQUW	semaphorin	0	20	6.35405e-21	0.613	0	-
000793_EAB-5_G3QO8C008JEHAG	AGAP009662-PA [Anopheles gambiae str. PEST]	0	20	8.52395e-17	0.596	0	-
000793_EAB-5_G3QO8C008I6CYO	AGAP009566-PA [Anopheles gambiae str. PEST]	0	20	1.35102e-25	0.59	0	-
000793_EAB-5_G3QO8C008JKVRQ	anopheles gambiae pest agap012851-pa	0	20	9.3873e-32	0.655	0	-
000793_EAB-5_G3QO8C008I5NAC	AGAP002952-PA [Anopheles gambiae str. PEST]	0	20	4.38313e-29	0.62	0	-
000793_EAB-5_G3QO8C008JMXXS	cytochrome p450 cyp6m1	0	20	2.92416e-17	0.6925	0	-
000793_EAB-5_G3QO8C008JPCFL	cytochrome p450	0	20	3.6432e-23	0.6935	0	-
000793_EAB-5_G3QO8C008JXE5Q	AGAP003491-PA [Anopheles gambiae str. PEST]	0	20	1.4489e-16	0.5775	0	-
000793_EAB-5_G3QO8C008JOI68	AGAP007920-PA [Anopheles gambiae str. PEST]	0	20	1.77116e-14	0.726	0	-
000793_EAB-5_G3QO8C008JBOD6	brahma-like protein	0	20	7.61177e-50	0.68	0	-
000793_EAB-5_G3QO8C008I5G0J	AGAP001223-PA [Anopheles gambiae str. PEST]	0	20	3.28332e-32	0.657	0	-
000793_EAB-5_G3QO8C008JIGGB	gnas_anoga ame: full=guanine nucleotide-binding protein g subunit alpha ame: full=adenylate cyclase-stimulating g alpha protein	0	20	2.40035e-43	0.739	0	-
000793_EAB-5_G3QO8C008I9LS3	cytochrome p450	0	20	2.56464e-29	0.7255	0	-
000793_EAB-5_G3QO8C008JB314	AGAP007502-PA [Anopheles gambiae str. PEST]	0	20	4.66968e-23	0.653	0	-
000793_EAB-5_G3QO8C008JR8XA	AGAP003028-PA [Anopheles gambiae str. PEST]	0	20	2.37114e-30	0.79	0	-
000793_EAB-5_G3QO8C008JLRSE	AGAP007203-PA [Anopheles gambiae str. PEST]	0	20	1.13518e-19	0.606	0	-
000793_EAB-5_G3QO8C008JS2RQ	cytochrome p450	0	20	1.45763e-16	0.7125	0	-
000793_EAB-5_G3QO8C008JHY8R	cytochrome oxidase subunit i	0	20	3.08903e-30	0.871	0	-
000793_EAB-5_G3QO8C008JYUC6	amino acid transporter ag_aat8	0	20	1.88739e-35	0.76	0	-
000793_EAB-5_G3QO8C008JIJ2Z	anopheles gambiae pest agap012501-pa	0	20	1.05431e-20	0.782	0	-
000793_EAB-5_G3QO8C008JC52W	anopheles gambiae pest agap012641-pa	0	20	2.23332e-28	0.723	0	-
000793_EAB-5_G3QO8C008I58RR	AGAP009566-PA [Anopheles gambiae str. PEST]	0	20	1.21754e-18	0.579	0	-
000793_EAB-5_G3QO8C008JGP3I	AGAP008780-PA [Anopheles gambiae str. PEST]	0	20	9.54591e-32	0.722	0	-
000793_EAB-5_G3QO8C008JD4K1	gnbp	0	20	9.5908e-16	0.78	0	-
000793_EAB-5_G3QO8C008I81JS	AGAP003425-PA [Anopheles gambiae str. PEST]	0	20	1.31154e-12	0.611	0	-
000793_EAB-5_G3QO8C008I7LN3	cytochrome p450 cyp4c27	0	20	2.83579e-18	0.753	0	-
000793_EAB-5_G3QO8C008JEP7F	ensangg00000014015 protein	0	20	3.20784e-15	0.917	0	-
000793_EAB-5_G3QO8C008I92SN	roundabout-like protein	0	20	2.21184e-20	0.77	0	-
000793_EAB-5_G3QO8C008I39S0	AGAP007029-PA [Anopheles gambiae str. PEST]	0	20	1.58058e-18	0.7	0	-
000793_EAB-5_G3QO8C008JQNKR	histone deacetylase	0	20	4.67725e-15	0.62	0	-
000793_EAB-5_isotig00137	moeh_anoga ame: full=moesin ezrin radixin homolog 1	0	19	1.79698e-134	0.580526	0	-
000793_EAB-5_isotig00461	actn_anoga ame: full=alpha- sarcomeric ame: full=f-actin cross-linking protein	0	19	1.75911e-46	0.623684	0	-
000793_EAB-5_isotig00577	beta subunit-gaba-a-gated chloride channel	0	19	1.9701e-114	0.556842	0	-
000793_EAB-5_isotig00984	anopheles gambiae pest agap012731-pa	0	19	6.84973e-27	0.429474	0	-
000793_EAB-5_isotig01165	anopheles gambiae pest agap012744-pa	0	19	1.85542e-86	0.59	0	-
000793_EAB-5_isotig01337	prosag25 protein	0	19	6.75358e-114	0.63	0	-
000793_EAB-5_isotig01599	angiotensin-converting enzyme 7 (agap009757-pa)	0	19	2.46262e-95	0.679474	0	-
000793_EAB-5_isotig02074	prosag25 protein	0	19	1.92414e-88	0.631579	0	-
000793_EAB-5_isotig02642	angiotensin-converting enzyme 9 (agap004563-pa)	0	19	4.45297e-53	0.670526	0	-
Contig55	klhdb_anoga ame: full=kelch-like protein diablo	0	19	1.43148e-68	0.596316	0	-
Contig614	wishful thinking	0	19	4.02958e-22	0.590526	0	-
Contig1646	adp atp carrier protein	0	19	1.51158e-90	0.605263	0	-
Contig1732	glycerol kinase	0	19	6.03341e-29	0.731053	0	-
Contig2253	angiotensin-converting enzyme 9 (agap004563-pa)	0	19	6.73641e-60	0.681053	0	-
Contig2795	wishful thinking	0	19	9.15248e-50	0.678947	0	-
Contig2875	klhdb_anoga ame: full=kelch-like protein diablo	0	19	9.67567e-59	0.626842	0	-
Contig3468	AGAP000787-PA [Anopheles gambiae str. PEST]	0	19	4.85035e-107	0.69	0	-
Contig3704	prosag25 protein	0	19	1.11163e-45	0.599474	0	-
Contig5822	angiotensin-converting enzyme 9 (agap004563-pa)	0	19	1.51803e-29	0.629474	0	-
Contig6053	actn_anoga ame: full=alpha- sarcomeric ame: full=f-actin cross-linking protein	0	19	9.23902e-59	0.698947	0	-
Contig6747	moeh_anoga ame: full=moesin ezrin radixin homolog 1	0	19	1.79853e-58	0.623158	0	-
Contig8904	klhdb_anoga ame: full=kelch-like protein diablo	0	19	2.56756e-35	0.598947	0	-
000793_EAB-5_G3QO8C008JYL4V	AGAP002457-PA [Anopheles gambiae str. PEST]	0	19	2.93154e-65	0.570526	0	-
000793_EAB-5_G3QO8C008JY7TU	laminin gamma 1 (agap007629-pa)	0	19	5.79965e-48	0.473684	0	-
000793_EAB-5_G3QO8C008JBTKZ	achain crystal structure of the phosphatase domains of human ptp sigma	0	19	2.34272e-22	0.644737	0	-
000793_EAB-5_G3QO8C008JCV50	glycerol kinase	0	19	2.92999e-20	0.753158	0	-
000793_EAB-5_isotig00067	AGAP012383-PA [Anopheles gambiae str. PEST]	0	18	1.90557e-28	0.531111	0	-
000793_EAB-5_isotig00179	annexin b9 (agap003790-pa)	0	18	1.60571e-130	0.671111	0	-
000793_EAB-5_isotig00180	annexin b9 (agap003790-pa)	0	18	1.38245e-131	0.698889	0	-
000793_EAB-5_isotig00209	AGAP003308-PA [Anopheles gambiae str. PEST]	0	18	1.35664e-115	0.523333	0	-
000793_EAB-5_isotig00210	AGAP003308-PA [Anopheles gambiae str. PEST]	0	18	9.03241e-116	0.523333	0	-
000793_EAB-5_isotig00231	chemosensory protein csp2	0	18	9.25786e-15	0.657222	0	-
000793_EAB-5_isotig00467	AGAP000236-PA [Anopheles gambiae str. PEST]	0	18	0	0.547778	0	-
000793_EAB-5_isotig00471	AGAP012407-PA [Anopheles gambiae str. PEST]	0	18	2.02842e-177	0.518889	0	-
000793_EAB-5_isotig00508	anopheles gambiae pest agap012475-pa	0	18	0	0.588889	0	-
000793_EAB-5_isotig00540	AGAP004619-PA [Anopheles gambiae str. PEST]	0	18	3.5137e-58	0.698889	0	-
000793_EAB-5_isotig00632	vacuolar atpase	0	18	0	0.51	0	-
000793_EAB-5_isotig00694	AGAP007393-PB [Anopheles gambiae str. PEST]	0	18	1.10495e-179	0.63	0	-
000793_EAB-5_isotig00779	AGAP003586-PA [Anopheles gambiae str. PEST]	0	18	1.76933e-120	0.453333	0	-
000793_EAB-5_isotig00833	AGAP010563-PA [Anopheles gambiae str. PEST]	0	18	1.51618e-110	0.696667	0	-
000793_EAB-5_isotig00887	anopheles gambiae pest agap012475-pa	0	18	0	0.616667	0	-
000793_EAB-5_isotig01246	AGAP000986-PA [Anopheles gambiae str. PEST]	0	18	1.93881e-90	0.491111	0	-
000793_EAB-5_isotig01449	AGAP001753-PA [Anopheles gambiae str. PEST]	0	18	2.0481e-31	0.494444	0	-
000793_EAB-5_isotig01527	AGAP002759-PA [Anopheles gambiae str. PEST]	0	18	1.62041e-116	0.557778	0	-
000793_EAB-5_isotig01587	AGAP006996-PA [Anopheles gambiae str. PEST]	0	18	2.64792e-121	0.574444	0	-
000793_EAB-5_isotig01764	AGAP010147-PA [Anopheles gambiae str. PEST]	0	18	1.20536e-90	0.578889	0	-
000793_EAB-5_isotig01883	dhrs7_anoga ame: full=dehydrogenase reductase sdr family protein 7-like	0	18	1.38213e-76	0.605556	0	-
000793_EAB-5_isotig02348	AGAP003039-PA [Anopheles gambiae str. PEST]	0	18	1.14341e-40	0.543333	0	-
000793_EAB-5_isotig02735	anopheles gambiae pest agap012475-pa	0	18	1.19433e-57	0.732222	0	-
000793_EAB-5_isotig03091	venus kinase receptor	0	18	1.19148e-44	0.643333	0	-
Contig554	anopheles gambiae pest agap012852-pa	0	18	6.10744e-24	0.718889	0	-
Contig769	annexin b10b (agap003721-pa)	0	18	3.74036e-38	0.803333	0	-
Contig846	AGAP005645-PA [Anopheles gambiae str. PEST]	0	18	2.39019e-14	0.731111	0	-
Contig1508	AGAP003174-PA [Anopheles gambiae str. PEST]	0	18	5.29814e-57	0.611111	0	-
Contig1572	apyrase nucleotidase	0	18	3.49196e-24	0.573333	0	-
Contig1643	AGAP002687-PA [Anopheles gambiae str. PEST]	0	18	2.83271e-32	0.722222	0	-
Contig1971	AGAP000331-PA [Anopheles gambiae str. PEST]	0	18	3.35019e-68	0.546667	0	-
Contig2172	AGAP010971-PA [Anopheles gambiae str. PEST]	0	18	3.99695e-63	0.651111	0	-
Contig2342	AGAP010567-PA [Anopheles gambiae str. PEST]	0	18	2.96041e-21	0.712222	0	-
Contig3327	AGAP011247-PA [Anopheles gambiae str. PEST]	0	18	9.37876e-24	0.795556	0	-
Contig3504	anopheles gambiae pest agap012851-pa	0	18	3.41822e-34	0.638889	0	-
Contig3598	AGAP007587-PA [Anopheles gambiae str. PEST]	0	18	2.21234e-28	0.712222	0	-
Contig4334	AGAP008493-PA [Anopheles gambiae str. PEST]	0	18	4.27176e-40	0.583333	0	-
Contig5558	collagen iv alpha 1 chain precursor	0	18	2.80415e-20	0.503889	0	-
Contig5598	AGAP004429-PA [Anopheles gambiae str. PEST]	0	18	2.62355e-21	0.681111	0	-
Contig5790	AGAP009651-PA [Anopheles gambiae str. PEST]	0	18	1.97713e-25	0.664444	0	-
Contig5913	AGAP002015-PA [Anopheles gambiae str. PEST]	0	18	2.42678e-43	0.58	0	-
Contig6958	cytochrome p450	0	18	2.21714e-12	0.802778	0	-
Contig7290	annexin b9 (agap003790-pa)	0	18	2.59494e-46	0.676667	0	-
Contig7798	anopheles gambiae pest agap012754-pa	0	18	6.23692e-48	0.666667	0	-
Contig8521	AGAP006427-PA [Anopheles gambiae str. PEST]	0	18	4.31357e-19	0.914444	0	-
Contig8662	integrin beta subunit precursor	0	18	1.35768e-46	0.712778	0	-
Contig9207	AGAP008931-PA [Anopheles gambiae str. PEST]	0	18	4.92016e-31	0.568889	0	-
000793_EAB-5_G3QO8C008JUUZG	AGAP007856-PA [Anopheles gambiae str. PEST]	0	18	4.23936e-17	0.525556	0	-
000793_EAB-5_G3QO8C008JJ00R	AGAP002739-PA [Anopheles gambiae str. PEST]	0	18	2.22649e-41	0.53	0	-
000793_EAB-5_G3QO8C008JG11L	anopheles gambiae pest agap012475-pa	0	18	1.62978e-47	0.705556	0	-
000793_EAB-5_G3QO8C008JGNKS	AGAP007389-PA [Anopheles gambiae str. PEST]	0	18	9.85387e-13	0.636667	0	-
000793_EAB-5_G3QO8C008JW9CH	AGAP009568-PA [Anopheles gambiae str. PEST]	0	18	1.8647e-37	0.585556	0	-
000793_EAB-5_G3QO8C008JB0S5	AGAP010872-PA [Anopheles gambiae str. PEST]	0	18	2.28148e-40	0.643333	0	-
000793_EAB-5_G3QO8C008I9WCU	AGAP006427-PA [Anopheles gambiae str. PEST]	0	18	7.70804e-27	0.657778	0	-
000793_EAB-5_G3QO8C008JT8FD	AGAP009683-PA [Anopheles gambiae str. PEST]	0	18	1.83009e-27	0.642222	0	-
000793_EAB-5_G3QO8C008JH3QV	scavenger receptor class a- serine protease (agap001979-pa)	0	18	5.36642e-66	0.55	0	-
000793_EAB-5_G3QO8C008I7LKR	anopheles gambiae pest agap012851-pa	0	18	2.8811e-28	0.641111	0	-
000793_EAB-5_G3QO8C008JIC2J	collagen iv alpha 1 chain precursor	0	18	1.30445e-23	0.463889	0	-
000793_EAB-5_G3QO8C008JLTVH	serine proteinase	0	18	2.36294e-16	0.645556	0	-
000793_EAB-5_G3QO8C008JQAQM	AGAP003221-PA [Anopheles gambiae str. PEST]	0	18	1.59869e-18	0.782222	0	-
000793_EAB-5_G3QO8C008I9DKB	AGAP005502-PA [Anopheles gambiae str. PEST]	0	18	6.73996e-17	0.763333	0	-
000793_EAB-5_G3QO8C008JF15W	anopheles gambiae pest agap012471-pa	0	18	3.37116e-27	0.702222	0	-
000793_EAB-5_G3QO8C008JSN5Z	anopheles gambiae pest agap012499-pa	0	18	5.23755e-17	0.528889	0	-
000793_EAB-5_isotig00242	odorant binding protein (agap004433-pa)	0	17	3.3769e-15	0.548235	0	-
000793_EAB-5_isotig00243	odorant binding protein (agap004433-pa)	0	17	4.3226e-15	0.555294	0	-
000793_EAB-5_isotig00423	na-k-cl symporter	0	17	0	0.591176	0	-
000793_EAB-5_isotig00514	rrf2m_anoga ame: full=ribosome-releasing factor mitochondrial short=rrf2mt ame: full=elongation factor g mitochondrial short=ef-g2mt short=mef-g 2 flags: precursor	0	17	0	0.597059	0	-
000793_EAB-5_isotig00597	rrf2m_anoga ame: full=ribosome-releasing factor mitochondrial short=rrf2mt ame: full=elongation factor g mitochondrial short=ef-g2mt short=mef-g 2 flags: precursor	0	17	0	0.597059	0	-
000793_EAB-5_isotig00732	mmsa_anoga ame: full=probable methylmalonate-semialdehyde dehydrogenase flags: precursor	0	17	0	0.475294	0	-
000793_EAB-5_isotig00807	AGAP009604-PA [Anopheles gambiae str. PEST]	0	17	1.40895e-106	0.577059	0	-
000793_EAB-5_isotig02009	angiotensin-converting enzyme 5 (agap009755-pa)	0	17	1.07104e-49	0.626471	0	-
000793_EAB-5_isotig02075	mmsa_anoga ame: full=probable methylmalonate-semialdehyde dehydrogenase flags: precursor	0	17	1.94089e-53	0.574706	0	-
000793_EAB-5_isotig02371	anopheles gambiae pest agap012558-pa	0	17	1.11251e-40	0.997059	0	-
000793_EAB-5_isotig02409	agcp7521-like protein	0	17	2.91936e-39	0.709412	0	-
000793_EAB-5_isotig03044	anopheles gambiae pest agap012684-pa	0	17	5.58694e-56	0.661765	0	-
000793_EAB-5_isotig03103	dopachrome conversion enzyme	0	17	6.76474e-22	0.601765	0	-
Contig438	laminin gamma 1 (agap007629-pa)	0	17	5.60605e-59	0.562353	0	-
Contig704	agcp7521-like protein	0	17	7.03823e-52	0.679412	0	-
Contig1678	mcm6_anoga ame: full=dna replication licensing factor mcm6	0	17	1.42075e-59	0.765294	0	-
Contig1796	klhdb_anoga ame: full=kelch-like protein diablo	0	17	1.31621e-45	0.527647	0	-
Contig1965	mcm6_anoga ame: full=dna replication licensing factor mcm6	0	17	1.06268e-30	0.637647	0	-
Contig2474	AGAP006898-PA [Anopheles gambiae str. PEST]	0	17	1.16385e-45	0.712941	0	-
Contig2757	mcm6_anoga ame: full=dna replication licensing factor mcm6	0	17	3.25911e-64	0.652353	0	-
Contig5310	beta esterase (agap005372-pa)	0	17	2.51218e-19	0.481176	0	-
Contig5970	klhdb_anoga ame: full=kelch-like protein diablo	0	17	2.43058e-17	0.575294	0	-
Contig6802	laminin gamma 1 (agap007629-pa)	0	17	1.39175e-43	0.601765	0	-
Contig9101	growth hormone releasing hormone receptor 1 (agap003076-pa)	0	17	5.98531e-43	0.601765	0	-
000793_EAB-5_G3QO8C008JX9B8	aminopeptidase n	0	17	1.23966e-15	0.534118	0	-
000793_EAB-5_G3QO8C008JMURN	laminin gamma 1 (agap007629-pa)	0	17	4.0677e-61	0.612353	0	-
000793_EAB-5_G3QO8C008JUBEH	spne_anoga ame: full=probable atp-dependent rna helicase spindle-e	0	17	6.33881e-26	0.607647	0	-
000793_EAB-5_G3QO8C008JPAW8	alkaline phosphatase	0	17	2.57479e-19	0.662941	0	-
000793_EAB-5_G3QO8C008I8GNL	atc1_anoga ame: full=calcium-transporting atpase sarcoplasmic endoplasmic reticulum type ame: full=calcium pump	0	17	8.04966e-47	0.764706	0	-
000793_EAB-5_G3QO8C008JQ7O8	arrestin	0	17	6.28038e-44	0.714706	0	-
000793_EAB-5_isotig00247	anopheles gambiae pest agap012757-pa	0	16	7.04994e-68	0.46375	0	-
000793_EAB-5_isotig00446	AGAP011166-PA [Anopheles gambiae str. PEST]	0	16	3.36046e-173	0.7075	0	-
000793_EAB-5_isotig00460	AGAP010172-PA [Anopheles gambiae str. PEST]	0	16	1.49775e-178	0.685	0	-
000793_EAB-5_isotig00521	AGAP007684-PA [Anopheles gambiae str. PEST]	0	16	3.4842e-109	0.50125	0	-
000793_EAB-5_isotig00600	anopheles gambiae pest agap012920-pa	0	16	9.31133e-114	0.6725	0	-
000793_EAB-5_isotig00616	catalase	0	16	0	0.82	0	-
000793_EAB-5_isotig00620	AGAP010543-PA [Anopheles gambiae str. PEST]	0	16	8.24394e-59	0.46875	0	-
000793_EAB-5_isotig00684	anopheles gambiae pest agap012920-pa	0	16	7.62877e-128	0.71375	0	-
000793_EAB-5_isotig00772	AGAP005981-PA [Anopheles gambiae str. PEST]	0	16	3.47745e-90	0.615	0	-
000793_EAB-5_isotig00910	catalase	0	16	3.95554e-113	0.68	0	-
000793_EAB-5_isotig00978	AGAP002941-PA [Anopheles gambiae str. PEST]	0	16	6.21133e-44	0.55875	0	-
000793_EAB-5_isotig01046	AGAP003477-PA [Anopheles gambiae str. PEST]	0	16	7.58194e-156	0.52	0	-
000793_EAB-5_isotig01153	catalase	0	16	4.02685e-121	0.76	0	-
000793_EAB-5_isotig01178	AGAP010588-PA [Anopheles gambiae str. PEST]	0	16	2.07518e-130	0.51875	0	-
000793_EAB-5_isotig01352	tyr ser thr phosphatase	0	16	8.46805e-76	0.59625	0	-
000793_EAB-5_isotig01359	AGAP006520-PA [Anopheles gambiae str. PEST]	0	16	2.33407e-119	0.51125	0	-
000793_EAB-5_isotig01447	AGAP001919-PA [Anopheles gambiae str. PEST]	0	16	2.67323e-45	0.59625	0	-
000793_EAB-5_isotig01495	AGAP009505-PA [Anopheles gambiae str. PEST]	0	16	9.12674e-112	0.57375	0	-
000793_EAB-5_isotig01585	AGAP011603-PA [Anopheles gambiae str. PEST]	0	16	3.45829e-121	0.545	0	-
000793_EAB-5_isotig01794	anopheles gambiae pest agap012507-pa	0	16	3.43318e-26	0.52375	0	-
000793_EAB-5_isotig01820	AGAP002762-PA [Anopheles gambiae str. PEST]	0	16	3.00933e-107	0.56625	0	-
000793_EAB-5_isotig01857	anopheles gambiae pest agap012447-pa	0	16	5.47386e-98	0.55625	0	-
000793_EAB-5_isotig02076	AGAP001410-PA [Anopheles gambiae str. PEST]	0	16	5.57241e-73	0.60875	0	-
000793_EAB-5_isotig02182	AGAP007633-PA [Anopheles gambiae str. PEST]	0	16	1.31507e-24	0.72625	0	-
000793_EAB-5_isotig02213	AGAP007620-PA [Anopheles gambiae str. PEST]	0	16	6.70274e-41	0.72	0	-
000793_EAB-5_isotig02757	AGAP001185-PA [Anopheles gambiae str. PEST]	0	16	3.75972e-27	0.57875	0	-
000793_EAB-5_isotig03079	ensangg00000011698 protein	0	16	6.47996e-33	0.739375	0	-
Contig237	AGAP011048-PA [Anopheles gambiae str. PEST]	0	16	1.16628e-20	0.52625	0	-
Contig604	AGAP002909-PA [Anopheles gambiae str. PEST]	0	16	3.86754e-82	0.5725	0	-
Contig631	AGAP000098-PA [Anopheles gambiae str. PEST]	0	16	5.46182e-19	0.54875	0	-
Contig740	AGAP010567-PA [Anopheles gambiae str. PEST]	0	16	5.10623e-61	0.7925	0	-
Contig939	AGAP010567-PA [Anopheles gambiae str. PEST]	0	16	3.01543e-43	0.63	0	-
Contig1062	AGAP006427-PA [Anopheles gambiae str. PEST]	0	16	4.88514e-36	0.65625	0	-
Contig1256	AGAP007942-PA [Anopheles gambiae str. PEST]	0	16	9.38607e-86	0.605	0	-
Contig1382	AGAP006665-PA [Anopheles gambiae str. PEST]	0	16	4.1273e-70	0.58625	0	-
Contig1393	AGAP008133-PA [Anopheles gambiae str. PEST]	0	16	1.03355e-31	0.615	0	-
Contig1452	anopheles gambiae pest agap012475-pa	0	16	1.83341e-63	0.6375	0	-
Contig1595	AGAP005111-PA [Anopheles gambiae str. PEST]	0	16	1.71668e-43	0.68	0	-
Contig1765	AGAP007573-PA [Anopheles gambiae str. PEST]	0	16	2.42974e-51	0.6575	0	-
Contig2439	anopheles gambiae pest agap012851-pa	0	16	3.85624e-29	0.68875	0	-
Contig3946	AGAP007563-PA [Anopheles gambiae str. PEST]	0	16	5.04891e-59	0.545	0	-
Contig4108	AGAP010160-PA [Anopheles gambiae str. PEST]	0	16	1.34032e-16	0.62875	0	-
Contig4803	AGAP010561-PA [Anopheles gambiae str. PEST]	0	16	9.67241e-16	0.6725	0	-
Contig4804	AGAP003779-PA [Anopheles gambiae str. PEST]	0	16	2.54385e-67	0.7575	0	-
Contig4821	anopheles gambiae pest agap012507-pa	0	16	3.61085e-69	0.575	0	-
Contig5491	AGAP000331-PA [Anopheles gambiae str. PEST]	0	16	9.38527e-75	0.60625	0	-
Contig5559	AGAP001265-PA [Anopheles gambiae str. PEST]	0	16	9.23148e-35	0.68375	0	-
Contig5701	tpa: acetylcholinesterase	0	16	6.54489e-52	0.569375	0	-
Contig6542	AGAP005431-PA [Anopheles gambiae str. PEST]	0	16	5.28738e-33	0.56875	0	-
Contig6576	AGAP010563-PA [Anopheles gambiae str. PEST]	0	16	3.07173e-38	0.64625	0	-
Contig7428	anopheles gambiae pest agap012851-pa	0	16	4.35039e-25	0.6325	0	-
Contig8711	scavenger receptor class b (agap004847-pa)	0	16	5.5634e-24	0.65	0	-
Contig8713	AGAP011262-PA [Anopheles gambiae str. PEST]	0	16	2.22382e-12	0.48	0	-
Contig8800	abc transporter (agap011518-pa)	0	16	2.64847e-21	0.5925	0	-
Contig9244	AGAP002748-PA [Anopheles gambiae str. PEST]	0	16	8.33234e-20	0.73	0	-
Contig9505	abc transporter (agap011518-pa)	0	16	3.16254e-19	0.69375	0	-
000793_EAB-5_G3QO8C008JKOFP	AGAP004151-PA [Anopheles gambiae str. PEST]	0	16	1.93016e-38	0.66375	0	-
000793_EAB-5_G3QO8C008JERJG	AGAP001265-PA [Anopheles gambiae str. PEST]	0	16	2.21824e-26	0.6675	0	-
000793_EAB-5_G3QO8C008JETNF	AGAP008125-PA [Anopheles gambiae str. PEST]	0	16	2.69347e-43	0.6175	0	-
000793_EAB-5_G3QO8C008I7V25	AGAP009315-PA [Anopheles gambiae str. PEST]	0	16	2.07933e-34	0.77375	0	-
000793_EAB-5_G3QO8C008I8ETH	AGAP000331-PA [Anopheles gambiae str. PEST]	0	16	3.95422e-69	0.565	0	-
000793_EAB-5_G3QO8C008JEDVX	dopa decarboxylase isoform 2	0	16	6.73943e-57	0.755	0	-
000793_EAB-5_G3QO8C008JYBU1	AGAP011711-PA [Anopheles gambiae str. PEST]	0	16	1.30245e-36	0.74875	0	-
000793_EAB-5_G3QO8C008JFHQP	cytochrome p450 (agap012295-pa)	0	16	2.62761e-16	0.610625	0	-
000793_EAB-5_G3QO8C008JDMLK	AGAP010837-PA [Anopheles gambiae str. PEST]	0	16	7.2833e-27	0.7675	0	-
000793_EAB-5_G3QO8C008JO4IK	AGAP010884-PA [Anopheles gambiae str. PEST]	0	16	3.16387e-15	0.49375	0	-
000793_EAB-5_G3QO8C008JVU8B	abc transporter (agap011518-pa)	0	16	9.53947e-24	0.7675	0	-
000793_EAB-5_G3QO8C008JHYDK	anopheles gambiae pest agap012516-pa	0	16	3.98556e-38	0.605	0	-
000793_EAB-5_G3QO8C008JJZJW	AGAP005213-PA [Anopheles gambiae str. PEST]	0	16	5.34761e-27	0.69125	0	-
000793_EAB-5_G3QO8C008JVK0K	AGAP000117-PA [Anopheles gambiae str. PEST]	0	16	9.36305e-48	0.535	0	-
000793_EAB-5_G3QO8C008JJ9C7	AGAP012251-PA [Anopheles gambiae str. PEST]	0	16	7.07932e-19	0.655	0	-
000793_EAB-5_G3QO8C008JR7LO	anopheles gambiae pest agap012913-pa	0	16	5.52322e-42	0.57875	0	-
000793_EAB-5_G3QO8C008JB1QC	anopheles gambiae pest agap012467-pa	0	16	7.13056e-43	0.68375	0	-
000793_EAB-5_G3QO8C008JIPWD	AGAP003271-PA [Anopheles gambiae str. PEST]	0	16	4.19614e-32	0.635	0	-
000793_EAB-5_G3QO8C008JH3EQ	AGAP004603-PA [Anopheles gambiae str. PEST]	0	16	9.39688e-16	0.68	0	-
000793_EAB-5_G3QO8C008JLBYQ	AGAP004603-PA [Anopheles gambiae str. PEST]	0	16	3.6445e-15	0.7675	0	-
000793_EAB-5_G3QO8C008JG4JV	AGAP006890-PB [Anopheles gambiae str. PEST]	0	16	1.16359e-48	0.76125	0	-
000793_EAB-5_G3QO8C008JOWEV	voltage-gated sodium channel alpha subunit	0	16	9.99428e-42	0.823125	0	-
000793_EAB-5_G3QO8C008JD2Z7	anopheles gambiae pest agap012881-pa	0	16	7.05702e-19	0.70875	0	-
000793_EAB-5_isotig00166	agcp7521-like protein	0	15	6.09796e-32	0.726667	0	-
000793_EAB-5_isotig00203	atc1_anoga ame: full=calcium-transporting atpase sarcoplasmic endoplasmic reticulum type ame: full=calcium pump	0	15	6.85432e-114	0.514	0	-
000793_EAB-5_isotig00204	atc1_anoga ame: full=calcium-transporting atpase sarcoplasmic endoplasmic reticulum type ame: full=calcium pump	0	15	5.73515e-114	0.514	0	-
000793_EAB-5_isotig00762	dopachrome conversion enzyme	0	15	1.36192e-35	0.619333	0	-
000793_EAB-5_isotig01005	tpa_inf: troponin t isoform 1	0	15	1.43397e-91	0.874	0	-
000793_EAB-5_isotig01127	fk506-binding protein	0	15	2.20156e-90	0.664	0	-
000793_EAB-5_isotig01151	anopheles gambiae pest agap012703-pa	0	15	6.16048e-21	0.436	0	-
000793_EAB-5_isotig01186	agcp7521-like protein	0	15	1.06172e-62	0.55	0	-
000793_EAB-5_isotig01408	actn_anoga ame: full=alpha- sarcomeric ame: full=f-actin cross-linking protein	0	15	2.05207e-40	0.578667	0	-
000793_EAB-5_isotig01430	anopheles gambiae pest agap012711-pa	0	15	1.06718e-49	0.767333	0	-
000793_EAB-5_isotig01915	ensangg00000016082 protein	0	15	7.05299e-47	0.619333	0	-
000793_EAB-5_isotig02618	AGAP004374-PA [Anopheles gambiae str. PEST]	0	15	5.35406e-54	0.54	0	-
000793_EAB-5_isotig02947	heat shock protein 70	0	15	8.02228e-49	0.839333	0	-
000793_EAB-5_isotig03018	clip-domain serine protease subfamily c (agap008835-pa)	0	15	9.22373e-22	0.571333	0	-
Contig1237	anopheles gambiae pest agap012711-pa	0	15	3.3315e-52	0.930667	0	-
Contig1369	toll-like receptor (agap001004-pa)	0	15	6.11751e-32	0.501333	0	-
Contig3854	AGAP000436-PA [Anopheles gambiae str. PEST]	0	15	1.10429e-22	0.566	0	-
Contig6173	AGAP001407-PA [Anopheles gambiae str. PEST]	0	15	6.35671e-60	0.618	0	-
Contig6707	klhdb_anoga ame: full=kelch-like protein diablo	0	15	3.98509e-45	0.582667	0	-
Contig7207	AGAP003133-PA [Anopheles gambiae str. PEST]	0	15	2.91807e-21	0.637333	0	-
Contig7233	AGAP010290-PA [Anopheles gambiae str. PEST]	0	15	4.047e-51	0.612	0	-
Contig8167	tryptophan transporter	0	15	8.6981e-48	0.630667	0	-
000793_EAB-5_G3QO8C008JVMNY	tret1_anoga ame: full=facilitated trehalose transporter tret1 short= 1	0	15	3.76837e-12	0.596667	0	-
000793_EAB-5_G3QO8C008JKSC6	alkaline phosphatase	0	15	1.89163e-23	0.533333	0	-
000793_EAB-5_G3QO8C008JLT84	dopachrome conversion enzyme	0	15	3.69045e-36	0.612667	0	-
000793_EAB-5_G3QO8C008JG0WU	transcription factor	0	15	4.53225e-18	0.682	0	-
000793_EAB-5_G3QO8C008JQJM2	actn_anoga ame: full=alpha- sarcomeric ame: full=f-actin cross-linking protein	0	15	1.30954e-41	0.69	0	-
000793_EAB-5_G3QO8C008JJ50J	klhdb_anoga ame: full=kelch-like protein diablo	0	15	2.17419e-37	0.614	0	-
000793_EAB-5_G3QO8C008I7AC9	laccase-2 isoform a	0	15	1.37825e-30	0.777333	0	-
000793_EAB-5_isotig00059	sjchgc09474 protein	0	14	1.86374e-125	0.905714	0	-
000793_EAB-5_isotig00417	vacuolar atpase	0	14	1.53259e-127	0.797143	0	-
000793_EAB-5_isotig00483	tryptophan transporter	0	14	4.01216e-42	0.417143	0	-
000793_EAB-5_isotig00510	AGAP007958-PA [Anopheles gambiae str. PEST]	0	14	2.04598e-112	0.641429	0	-
000793_EAB-5_isotig00729	anopheles gambiae pest agap012924-pa	0	14	0	0.831429	0	-
000793_EAB-5_isotig00810	AGAP009511-PA [Anopheles gambiae str. PEST]	0	14	9.56045e-148	0.512857	0	-
000793_EAB-5_isotig00812	aqp_anoga ame: full=aquaporin	0	14	2.75109e-70	0.599286	0	-
000793_EAB-5_isotig01012	AGAP011308-PA [Anopheles gambiae str. PEST]	0	14	9.18686e-77	0.542857	0	-
000793_EAB-5_isotig01022	annexin b10b (agap003721-pa)	0	14	3.41818e-84	0.748571	0	-
000793_EAB-5_isotig01400	mdl2	0	14	3.66316e-37	0.641429	0	-
000793_EAB-5_isotig01544	AGAP005504-PC [Anopheles gambiae str. PEST]	0	14	9.63959e-58	0.75	0	-
000793_EAB-5_isotig01830	AGAP005471-PA [Anopheles gambiae str. PEST]	0	14	1.73217e-42	0.517143	0	-
000793_EAB-5_isotig01842	odorant binding protein (agap003309-pb)	0	14	8.76118e-19	0.553571	0	-
000793_EAB-5_isotig01891	AGAP002331-PA [Anopheles gambiae str. PEST]	0	14	1.31177e-40	0.578571	0	-
000793_EAB-5_isotig01917	AGAP002952-PA [Anopheles gambiae str. PEST]	0	14	2.18266e-32	0.708571	0	-
000793_EAB-5_isotig01987	AGAP008769-PA [Anopheles gambiae str. PEST]	0	14	2.41641e-73	0.6	0	-
000793_EAB-5_isotig02026	AGAP008678-PA [Anopheles gambiae str. PEST]	0	14	1.3775e-33	0.56	0	-
000793_EAB-5_isotig02454	growth hormone releasing hormone receptor 3 (agap000658-pa)	0	14	2.74424e-38	0.693571	0	-
000793_EAB-5_isotig02539	AGAP002219-PA [Anopheles gambiae str. PEST]	0	14	4.31461e-41	0.658571	0	-
Contig87	AGAP010435-PA [Anopheles gambiae str. PEST]	0	14	1.03952e-58	0.622857	0	-
Contig145	toll-like receptor (agap012326-pa)	0	14	6.00169e-45	0.657143	0	-
Contig615	AGAP001297-PA [Anopheles gambiae str. PEST]	0	14	1.49809e-51	0.534286	0	-
Contig1245	AGAP009405-PA [Anopheles gambiae str. PEST]	0	14	6.53958e-36	0.504286	0	-
Contig1866	anopheles gambiae pest agap012475-pa	0	14	2.60938e-43	0.725714	0	-
Contig2055	AGAP007523-PA [Anopheles gambiae str. PEST]	0	14	1.84814e-30	0.665714	0	-
Contig2199	anopheles gambiae pest agap012757-pa	0	14	2.27496e-15	0.534286	0	-
Contig2830	AGAP002155-PA [Anopheles gambiae str. PEST]	0	14	6.2914e-18	0.851429	0	-
Contig2905	serine threonine protein kinase death domain pelle-like (agap002966-pa)	0	14	1.16164e-21	0.572857	0	-
Contig3092	AGAP005565-PA [Anopheles gambiae str. PEST]	0	14	8.6267e-20	0.557143	0	-
Contig3266	AGAP008928-PA [Anopheles gambiae str. PEST]	0	14	2.69373e-34	0.697143	0	-
Contig3618	AGAP008016-PA [Anopheles gambiae str. PEST]	0	14	5.32338e-49	0.628571	0	-
Contig3769	AGAP000720-PA [Anopheles gambiae str. PEST]	0	14	2.34953e-56	0.498571	0	-
Contig4020	AGAP003611-PA [Anopheles gambiae str. PEST]	0	14	6.92181e-18	0.624286	0	-
Contig4469	AGAP012302-PA [Anopheles gambiae str. PEST]	0	14	1.28122e-27	0.695714	0	-
Contig4751	AGAP004269-PA [Anopheles gambiae str. PEST]	0	14	3.09684e-14	0.512857	0	-
Contig5092	AGAP011564-PA [Anopheles gambiae str. PEST]	0	14	1.4582e-16	0.648571	0	-
Contig5766	AGAP005711-PA [Anopheles gambiae str. PEST]	0	14	9.72046e-61	0.592857	0	-
Contig6412	AGAP007393-PB [Anopheles gambiae str. PEST]	0	14	1.18883e-18	0.641429	0	-
Contig6590	AGAP003924-PA [Anopheles gambiae str. PEST]	0	14	1.51462e-15	0.481429	0	-
Contig6744	annexin b9 (agap003790-pa)	0	14	1.12739e-50	0.624286	0	-
Contig6965	AGAP000044-PA [Anopheles gambiae str. PEST]	0	14	1.31532e-25	0.638571	0	-
Contig7068	anopheles gambiae pest agap012447-pa	0	14	3.894e-52	0.532857	0	-
Contig7877	dopa decarboxylase isoform 1	0	14	7.99703e-53	0.724286	0	-
Contig7884	AGAP002998-PA [Anopheles gambiae str. PEST]	0	14	1.10773e-63	0.685714	0	-
Contig8220	AGAP001894-PA [Anopheles gambiae str. PEST]	0	14	7.78589e-40	0.528571	0	-
Contig8346	AGAP006479-PA [Anopheles gambiae str. PEST]	0	14	1.54115e-29	0.598571	0	-
Contig9516	AGAP002998-PA [Anopheles gambiae str. PEST]	0	14	1.01451e-41	0.771429	0	-
000793_EAB-5_G3QO8C008JOEN2	AGAP002386-PA [Anopheles gambiae str. PEST]	0	14	6.79919e-28	0.697143	0	-
000793_EAB-5_G3QO8C008JKAFS	tret1_anoga ame: full=facilitated trehalose transporter tret1 short= 1	0	14	2.52561e-15	0.601429	0	-
000793_EAB-5_G3QO8C008I7OWV	AGAP004000-PA [Anopheles gambiae str. PEST]	0	14	2.31545e-31	0.617143	0	-
000793_EAB-5_G3QO8C008JXMC2	AGAP005639-PA [Anopheles gambiae str. PEST]	0	14	1.95483e-21	0.802857	0	-
000793_EAB-5_G3QO8C008JBOEV	AGAP006780-PA [Anopheles gambiae str. PEST]	0	14	1.57017e-34	0.637143	0	-
000793_EAB-5_G3QO8C008JIJFN	anopheles gambiae pest agap012851-pa	0	14	9.68565e-16	0.64	0	-
000793_EAB-5_G3QO8C008JUJYK	tpa: multicopper oxidase 1	0	14	3.19802e-18	0.537857	0	-
000793_EAB-5_G3QO8C008JPE8S	AGAP007029-PA [Anopheles gambiae str. PEST]	0	14	3.39714e-20	0.571429	0	-
000793_EAB-5_G3QO8C008JKRNU	sodium channel	0	14	7.54548e-24	0.621429	0	-
000793_EAB-5_G3QO8C008JKLY2	AGAP011770-PA [Anopheles gambiae str. PEST]	0	14	1.01508e-26	0.568571	0	-
000793_EAB-5_G3QO8C008JTNZD	AGAP010422-PA [Anopheles gambiae str. PEST]	0	14	3.72205e-28	0.615714	0	-
000793_EAB-5_G3QO8C008JU20Z	AGAP009568-PA [Anopheles gambiae str. PEST]	0	14	9.23128e-34	0.598571	0	-
000793_EAB-5_G3QO8C008JULB2	AGAP008320-PA [Anopheles gambiae str. PEST]	0	14	7.34362e-24	0.588571	0	-
000793_EAB-5_G3QO8C008JP0S7	dopa decarboxylase isoform 2	0	14	1.58429e-34	0.727143	0	-
000793_EAB-5_G3QO8C008JH30Y	AGAP001775-PA [Anopheles gambiae str. PEST]	0	14	3.2043e-23	0.61	0	-
000793_EAB-5_G3QO8C008JTQUF	AGAP003873-PA [Anopheles gambiae str. PEST]	0	14	2.81424e-15	0.584286	0	-
000793_EAB-5_G3QO8C008JG6HU	AGAP009662-PA [Anopheles gambiae str. PEST]	0	14	3.36122e-14	0.654286	0	-
000793_EAB-5_G3QO8C008JXHSE	AGAP008863-PA [Anopheles gambiae str. PEST]	0	14	1.69011e-59	0.622857	0	-
000793_EAB-5_G3QO8C008JR65P	toll-like receptor (agap012385-pa)	0	14	3.49451e-26	0.699286	0	-
000793_EAB-5_G3QO8C008JPZU1	dopa decarboxylase isoform 2	0	14	2.01945e-34	0.74	0	-
000793_EAB-5_G3QO8C008JGUG0	AGAP009160-PA [Anopheles gambiae str. PEST]	0	14	7.26964e-48	0.645714	0	-
000793_EAB-5_G3QO8C008JJHLD	anopheles gambiae pest agap012475-pa	0	14	2.51177e-32	0.785714	0	-
000793_EAB-5_G3QO8C008I99M0	AGAP010563-PA [Anopheles gambiae str. PEST]	0	14	4.97966e-17	0.748571	0	-
000793_EAB-5_G3QO8C008JJZMN	AGAP002223-PA [Anopheles gambiae str. PEST]	0	14	1.35315e-40	0.738571	0	-
000793_EAB-5_G3QO8C008I7G3F	AGAP002331-PA [Anopheles gambiae str. PEST]	0	14	1.02186e-17	0.758571	0	-
000793_EAB-5_G3QO8C008JLOXD	AGAP005267-PA [Anopheles gambiae str. PEST]	0	14	6.68217e-25	0.718571	0	-
000793_EAB-5_G3QO8C008JKPUF	AGAP006364-PA [Anopheles gambiae str. PEST]	0	14	3.87297e-25	0.842857	0	-
000793_EAB-5_G3QO8C008I6U3C	abc transporter (agap011518-pa)	0	14	3.71941e-12	0.768571	0	-
000793_EAB-5_G3QO8C008JDAF3	AGAP000848-PA [Anopheles gambiae str. PEST]	0	14	5.83918e-21	0.68	0	-
000793_EAB-5_isotig00232	cytochrome b5	0	13	3.56411e-40	0.744615	0	-
000793_EAB-5_isotig00233	cytochrome b5	0	13	3.45884e-40	0.744615	0	-
000793_EAB-5_isotig00390	methoprene-tolerant protein	0	13	6.06013e-84	0.492308	0	-
000793_EAB-5_isotig00905	shakb_anoga ame: full=innexin shaking-b	0	13	9.96854e-56	0.706923	0	-
000793_EAB-5_isotig01229	superoxide dismutase (agap005234-pa)	0	13	2.0665e-39	0.656923	0	-
000793_EAB-5_isotig02095	shakb_anoga ame: full=innexin shaking-b	0	13	1.08031e-80	0.664615	0	-
000793_EAB-5_isotig02732	prosag25 protein	0	13	1.32048e-56	0.611538	0	-
000793_EAB-5_isotig02912	actn_anoga ame: full=alpha- sarcomeric ame: full=f-actin cross-linking protein	0	13	7.86806e-60	0.660769	0	-
Contig213	calcium calmodulin-dependent protein caki	0	13	3.576e-44	0.635385	0	-
Contig563	peroxidase 13b	0	13	9.63106e-35	0.613077	0	-
Contig1112	calcium calmodulin-dependent protein caki	0	13	3.72353e-83	0.629231	0	-
Contig1554	laminin gamma 1 (agap007629-pa)	0	13	1.13096e-40	0.476154	0	-
Contig1958	superoxide dismutase (agap010347-pa)	0	13	1.06625e-54	0.702308	0	-
Contig2985	atc1_anoga ame: full=calcium-transporting atpase sarcoplasmic endoplasmic reticulum type ame: full=calcium pump	0	13	2.33789e-58	0.91	0	-
Contig3829	small heat shock protein	0	13	5.24464e-12	0.734615	0	-
Contig4297	spast_anoga ame: full=spastin	0	13	3.11047e-31	0.646923	0	-
Contig5333	atc1_anoga ame: full=calcium-transporting atpase sarcoplasmic endoplasmic reticulum type ame: full=calcium pump	0	13	2.39462e-37	0.546154	0	-
Contig7074	wishful thinking	0	13	6.11228e-23	0.673846	0	-
Contig7106	clip-domain serine protease subfamily c (agap004318-pa)	0	13	8.78691e-17	0.727692	0	-
Contig7134	atc1_anoga ame: full=calcium-transporting atpase sarcoplasmic endoplasmic reticulum type ame: full=calcium pump	0	13	3.48332e-36	0.548462	0	-
000793_EAB-5_G3QO8C008JWUI3	shakb_anoga ame: full=innexin shaking-b	0	13	3.68959e-36	0.734615	0	-
000793_EAB-5_G3QO8C008JCO35	AGAP003493-PC [Anopheles gambiae str. PEST]	0	13	4.98951e-12	0.583077	0	-
000793_EAB-5_G3QO8C008JC2MR	calcium calmodulin-dependent protein caki	0	13	1.3899e-46	0.661538	0	-
000793_EAB-5_G3QO8C008JV7P6	anopheles gambiae pest agap012476-pa	0	13	1.46328e-24	0.721538	0	-
000793_EAB-5_G3QO8C008JTGSA	aminopeptidase n	0	13	4.75365e-15	0.69	0	-
000793_EAB-5_G3QO8C008JQPG7	shakb_anoga ame: full=innexin shaking-b	0	13	3.31557e-26	0.854615	0	-
000793_EAB-5_G3QO8C008JBNOF	na-k-cl symporter	0	13	1.14635e-38	0.78	0	-
000793_EAB-5_G3QO8C008I3XW1	beta subunit-gaba-a-gated chloride channel	0	13	5.77357e-44	0.543077	0	-
000793_EAB-5_G3QO8C008JCUOC	calcium calmodulin-dependent protein caki	0	13	9.23043e-51	0.701538	0	-
000793_EAB-5_G3QO8C008JGBDZ	atc1_anoga ame: full=calcium-transporting atpase sarcoplasmic endoplasmic reticulum type ame: full=calcium pump	0	13	8.65754e-33	0.956923	0	-
000793_EAB-5_isotig00023	anopheles gambiae pest agap012641-pa	0	12	3.22946e-20	0.525	0	-
000793_EAB-5_isotig00054	AGAP003220-PA [Anopheles gambiae str. PEST]	0	12	5.60304e-17	0.458333	0	-
000793_EAB-5_isotig00125	AGAP007721-PA [Anopheles gambiae str. PEST]	0	12	1.82385e-22	0.728333	0	-
000793_EAB-5_isotig00126	AGAP007721-PA [Anopheles gambiae str. PEST]	0	12	1.76582e-22	0.728333	0	-
000793_EAB-5_isotig00145	AGAP006254-PA [Anopheles gambiae str. PEST]	0	12	0	0.721667	0	-
000793_EAB-5_isotig00281	anopheles gambiae pest agap012641-pa	0	12	2.72101e-15	0.656667	0	-
000793_EAB-5_isotig00426	AGAP005742-PA [Anopheles gambiae str. PEST]	0	12	6.10998e-147	0.596667	0	-
000793_EAB-5_isotig00434	rrf2m_anoga ame: full=ribosome-releasing factor mitochondrial short=rrf2mt ame: full=elongation factor g mitochondrial short=ef-g2mt short=mef-g 2 flags: precursor	0	12	0	0.598333	0	-
000793_EAB-5_isotig00441	vacuolar atpase	0	12	0	0.585	0	-
000793_EAB-5_isotig00449	AGAP006023-PA [Anopheles gambiae str. PEST]	0	12	0	0.686667	0	-
000793_EAB-5_isotig00451	AGAP004562-PA [Anopheles gambiae str. PEST]	0	12	3.85812e-121	0.518333	0	-
000793_EAB-5_isotig00541	AGAP001151-PA [Anopheles gambiae str. PEST]	0	12	2.01737e-130	0.828333	0	-
000793_EAB-5_isotig00589	AGAP006366-PB [Anopheles gambiae str. PEST]	0	12	1.54326e-179	0.805	0	-
000793_EAB-5_isotig00624	AGAP006426-PA [Anopheles gambiae str. PEST]	0	12	1.41871e-127	0.62	0	-
000793_EAB-5_isotig00645	AGAP007643-PB [Anopheles gambiae str. PEST]	0	12	2.13181e-128	0.933333	0	-
000793_EAB-5_isotig00671	abc transporter (agap011518-pa)	0	12	1.55442e-67	0.555	0	-
000793_EAB-5_isotig00704	AGAP006426-PA [Anopheles gambiae str. PEST]	0	12	6.45786e-125	0.665	0	-
000793_EAB-5_isotig00736	AGAP012237-PA [Anopheles gambiae str. PEST]	0	12	1.30765e-65	0.585	0	-
000793_EAB-5_isotig00926	AGAP001283-PA [Anopheles gambiae str. PEST]	0	12	4.30486e-120	0.76	0	-
000793_EAB-5_isotig01042	methuselah-like (agap004026-pa)	0	12	2.05978e-25	0.528333	0	-
000793_EAB-5_isotig01170	AGAP003751-PA [Anopheles gambiae str. PEST]	0	12	6.61757e-44	0.565	0	-
000793_EAB-5_isotig01172	AGAP010975-PA [Anopheles gambiae str. PEST]	0	12	1.22665e-47	0.8	0	-
000793_EAB-5_isotig01260	anopheles gambiae pest agap012453-pa	0	12	1.15123e-111	0.611667	0	-
000793_EAB-5_isotig01279	AGAP006424-PA [Anopheles gambiae str. PEST]	0	12	8.26116e-80	0.571667	0	-
000793_EAB-5_isotig01363	AGAP006422-PA [Anopheles gambiae str. PEST]	0	12	6.62364e-90	0.678333	0	-
000793_EAB-5_isotig01572	abc transporter (agap011518-pa)	0	12	5.52228e-26	0.493333	0	-
000793_EAB-5_isotig01590	AGAP005954-PA [Anopheles gambiae str. PEST]	0	12	1.47332e-71	0.555	0	-
000793_EAB-5_isotig01622	AGAP001622-PA [Anopheles gambiae str. PEST]	0	12	4.86271e-48	0.608333	0	-
000793_EAB-5_isotig01644	AGAP000094-PA [Anopheles gambiae str. PEST]	0	12	3.89445e-26	0.516667	0	-
000793_EAB-5_isotig01670	AGAP000727-PA [Anopheles gambiae str. PEST]	0	12	6.04217e-48	0.688333	0	-
000793_EAB-5_isotig01718	AGAP011350-PA [Anopheles gambiae str. PEST]	0	12	1.49326e-59	0.531667	0	-
000793_EAB-5_isotig01766	AGAP009762-PA [Anopheles gambiae str. PEST]	0	12	1.75676e-57	0.466667	0	-
000793_EAB-5_isotig01983	AGAP003481-PA [Anopheles gambiae str. PEST]	0	12	2.28037e-31	0.516667	0	-
000793_EAB-5_isotig01988	AGAP006107-PA [Anopheles gambiae str. PEST]	0	12	1.32901e-63	0.636667	0	-
000793_EAB-5_isotig02033	AGAP002151-PA [Anopheles gambiae str. PEST]	0	12	1.83176e-86	0.513333	0	-
000793_EAB-5_isotig02071	AGAP007209-PA [Anopheles gambiae str. PEST]	0	12	3.99846e-14	0.528333	0	-
000793_EAB-5_isotig02221	AGAP006448-PB [Anopheles gambiae str. PEST]	0	12	3.87285e-79	0.75	0	-
000793_EAB-5_isotig02242	anopheles gambiae pest agap012801-pa	0	12	1.0616e-63	0.71	0	-
000793_EAB-5_isotig02275	AGAP002807-PA [Anopheles gambiae str. PEST]	0	12	9.73903e-46	0.643333	0	-
000793_EAB-5_isotig02578	AGAP010147-PA [Anopheles gambiae str. PEST]	0	12	2.28661e-44	0.618333	0	-
000793_EAB-5_isotig02599	gustatory receptor (agap003253-pa)	0	12	2.01474e-15	0.528333	0	-
000793_EAB-5_isotig02729	anopheles gambiae pest agap012525-pa	0	12	8.69727e-67	0.79	0	-
000793_EAB-5_isotig02790	AGAP010023-PA [Anopheles gambiae str. PEST]	0	12	4.87815e-24	0.448333	0	-
000793_EAB-5_isotig02881	AGAP000727-PA [Anopheles gambiae str. PEST]	0	12	4.63231e-50	0.76	0	-
000793_EAB-5_isotig02884	AGAP011036-PA [Anopheles gambiae str. PEST]	0	12	2.10576e-55	0.623333	0	-
000793_EAB-5_isotig03164	AGAP007212-PA [Anopheles gambiae str. PEST]	0	12	8.39669e-44	0.741667	0	-
000793_EAB-5_isotig03209	AGAP007382-PA [Anopheles gambiae str. PEST]	0	12	2.76245e-31	0.638333	0	-
Contig347	AGAP007247-PC [Anopheles gambiae str. PEST]	0	12	2.19291e-52	0.87	0	-
Contig1137	AGAP006424-PA [Anopheles gambiae str. PEST]	0	12	1.53065e-21	0.533333	0	-
Contig1253	AGAP001410-PA [Anopheles gambiae str. PEST]	0	12	5.16704e-32	0.588333	0	-
Contig1352	AGAP011584-PA [Anopheles gambiae str. PEST]	0	12	4.87376e-37	0.676667	0	-
Contig1828	AGAP001936-PA [Anopheles gambiae str. PEST]	0	12	1.2034e-130	0.666667	0	-
Contig1855	AGAP006138-PA [Anopheles gambiae str. PEST]	0	12	2.33487e-30	0.521667	0	-
Contig1870	AGAP001280-PA [Anopheles gambiae str. PEST]	0	12	1.77785e-67	0.798333	0	-
Contig2040	AGAP006138-PA [Anopheles gambiae str. PEST]	0	12	6.31127e-20	0.576667	0	-
Contig2208	AGAP001800-PA [Anopheles gambiae str. PEST]	0	12	5.77968e-32	0.673333	0	-
Contig2295	AGAP004636-PA [Anopheles gambiae str. PEST]	0	12	9.53584e-22	0.663333	0	-
Contig2391	achain crystal structure of the phosphatase domains of human ptp sigma	0	12	1.85209e-27	0.718333	0	-
Contig2515	anopheles gambiae pest agap012453-pa	0	12	5.12364e-43	0.655	0	-
Contig3249	AGAP000629-PA [Anopheles gambiae str. PEST]	0	12	5.11177e-51	0.6	0	-
Contig3295	AGAP010884-PA [Anopheles gambiae str. PEST]	0	12	1.12605e-55	0.568333	0	-
Contig3337	AGAP008342-PA [Anopheles gambiae str. PEST]	0	12	1.86788e-40	0.73	0	-
Contig3945	AGAP001861-PA [Anopheles gambiae str. PEST]	0	12	8.91245e-14	0.63	0	-
Contig4229	tpa: laccase-like multicopper oxidase 2 isoform b	0	12	1.74443e-33	0.8525	0	-
Contig4442	AGAP011166-PA [Anopheles gambiae str. PEST]	0	12	1.85635e-35	0.658333	0	-
Contig4523	AGAP006427-PA [Anopheles gambiae str. PEST]	0	12	2.997e-17	0.695	0	-
Contig4768	anopheles gambiae pest agap012447-pa	0	12	7.09322e-62	0.826667	0	-
Contig4985	AGAP009726-PA [Anopheles gambiae str. PEST]	0	12	1.05266e-46	0.685	0	-
Contig5047	AGAP010217-PA [Anopheles gambiae str. PEST]	0	12	6.26322e-41	0.668333	0	-
Contig5135	AGAP011710-PA [Anopheles gambiae str. PEST]	0	12	5.55169e-24	0.605	0	-
Contig5337	AGAP001280-PA [Anopheles gambiae str. PEST]	0	12	4.68891e-42	0.691667	0	-
Contig5912	AGAP002424-PA [Anopheles gambiae str. PEST]	0	12	1.00852e-29	0.84	0	-
Contig6117	AGAP006425-PA [Anopheles gambiae str. PEST]	0	12	5.25811e-22	0.55	0	-
Contig6148	AGAP003174-PA [Anopheles gambiae str. PEST]	0	12	3.90851e-44	0.723333	0	-
Contig6256	AGAP004655-PA [Anopheles gambiae str. PEST]	0	12	2.8237e-18	0.705	0	-
Contig6314	AGAP010586-PA [Anopheles gambiae str. PEST]	0	12	2.76792e-35	0.64	0	-
Contig6614	AGAP005653-PA [Anopheles gambiae str. PEST]	0	12	2.56792e-29	0.638333	0	-
Contig6809	toll-like receptor (agap012385-pa)	0	12	2.7792e-33	0.733333	0	-
Contig6830	AGAP006422-PA [Anopheles gambiae str. PEST]	0	12	2.09561e-33	0.698333	0	-
Contig6870	AGAP006165-PA [Anopheles gambiae str. PEST]	0	12	5.10309e-52	0.686667	0	-
Contig7046	angiotensin-converting enzyme 7 (agap009757-pa)	0	12	3.19413e-19	0.736667	0	-
Contig7085	AGAP006994-PA [Anopheles gambiae str. PEST]	0	12	8.29592e-31	0.631667	0	-
Contig7358	AGAP000331-PA [Anopheles gambiae str. PEST]	0	12	2.35655e-55	0.536667	0	-
Contig7473	AGAP001953-PA [Anopheles gambiae str. PEST]	0	12	3.63516e-52	0.54	0	-
Contig7523	AGAP003425-PA [Anopheles gambiae str. PEST]	0	12	6.13035e-23	0.716667	0	-
Contig7689	AGAP006426-PA [Anopheles gambiae str. PEST]	0	12	3.45093e-35	0.643333	0	-
Contig7694	AGAP007563-PA [Anopheles gambiae str. PEST]	0	12	9.02833e-35	0.556667	0	-
Contig7891	AGAP011121-PA [Anopheles gambiae str. PEST]	0	12	2.65041e-13	0.586667	0	-
Contig9125	AGAP001633-PA [Anopheles gambiae str. PEST]	0	12	1.90062e-32	0.738333	0	-
Contig9346	AGAP009937-PA [Anopheles gambiae str. PEST]	0	12	2.30914e-53	0.683333	0	-
000793_EAB-5_G3QO8C008JN513	AGAP002557-PA [Anopheles gambiae str. PEST]	0	12	2.7373e-23	0.55	0	-
000793_EAB-5_G3QO8C008JFHNR	toll-like receptor (agap011187-pa)	0	12	1.73034e-56	0.786667	0	-
000793_EAB-5_G3QO8C008JWS0I	AGAP011050-PA [Anopheles gambiae str. PEST]	0	12	5.76434e-19	0.755	0	-
000793_EAB-5_G3QO8C008I88XI	anopheles gambiae pest agap012913-pa	0	12	1.37854e-38	0.646667	0	-
000793_EAB-5_G3QO8C008JJ03H	AGAP011523-PA [Anopheles gambiae str. PEST]	0	12	1.8073e-21	0.555	0	-
000793_EAB-5_G3QO8C008JT4A9	AGAP006427-PA [Anopheles gambiae str. PEST]	0	12	1.63167e-14	0.725	0	-
000793_EAB-5_G3QO8C008JJVH0	AGAP004373-PA [Anopheles gambiae str. PEST]	0	12	3.91699e-21	0.691667	0	-
000793_EAB-5_G3QO8C008JKLWK	AGAP009996-PA [Anopheles gambiae str. PEST]	0	12	3.08077e-38	0.7	0	-
000793_EAB-5_G3QO8C008JWDNJ	AGAP004944-PA [Anopheles gambiae str. PEST]	0	12	2.2633e-29	0.861667	0	-
000793_EAB-5_G3QO8C008I9BTI	AGAP009835-PA [Anopheles gambiae str. PEST]	0	12	1.08883e-35	0.641667	0	-
000793_EAB-5_G3QO8C008JN1AE	AGAP000989-PA [Anopheles gambiae str. PEST]	0	12	4.80671e-33	0.658333	0	-
000793_EAB-5_G3QO8C008JMM82	AGAP009147-PA [Anopheles gambiae str. PEST]	0	12	3.80406e-25	0.783333	0	-
000793_EAB-5_G3QO8C008JGJ6I	AGAP004603-PA [Anopheles gambiae str. PEST]	0	12	5.87401e-17	0.623333	0	-
000793_EAB-5_G3QO8C008I5J6V	AGAP007162-PA [Anopheles gambiae str. PEST]	0	12	1.132e-20	0.766667	0	-
000793_EAB-5_G3QO8C008JHZHL	nicotinic acetylcholine receptor subunit alpha 6	0	12	3.67889e-23	0.7775	0	-
000793_EAB-5_G3QO8C008I60D7	AGAP001936-PA [Anopheles gambiae str. PEST]	0	12	1.21623e-42	0.725	0	-
000793_EAB-5_G3QO8C008I5DN3	AGAP008904-PA [Anopheles gambiae str. PEST]	0	12	1.80461e-30	0.665	0	-
000793_EAB-5_G3QO8C008JSHE1	AGAP002233-PA [Anopheles gambiae str. PEST]	0	12	9.53971e-24	0.658333	0	-
000793_EAB-5_G3QO8C008JENX5	AGAP011050-PA [Anopheles gambiae str. PEST]	0	12	3.13795e-19	0.578333	0	-
000793_EAB-5_G3QO8C008JBTLS	tret1_anoga ame: full=facilitated trehalose transporter tret1 short= 1	0	12	6.66679e-17	0.595	0	-
000793_EAB-5_G3QO8C008JWT70	AGAP010541-PA [Anopheles gambiae str. PEST]	0	12	3.34501e-16	0.636667	0	-
000793_EAB-5_G3QO8C008JPXF9	AGAP009115-PA [Anopheles gambiae str. PEST]	0	12	1.58156e-26	0.796667	0	-
000793_EAB-5_G3QO8C008JJYUX	AGAP005712-PB [Anopheles gambiae str. PEST]	0	12	1.63093e-26	0.805	0	-
000793_EAB-5_G3QO8C008JF9QC	AGAP006427-PA [Anopheles gambiae str. PEST]	0	12	1.07177e-16	0.808333	0	-
000793_EAB-5_G3QO8C008I6NZ7	dopa decarboxylase isoform 1	0	12	1.03183e-29	0.776667	0	-
000793_EAB-5_G3QO8C008JK62A	AGAP007987-PA [Anopheles gambiae str. PEST]	0	12	2.9489e-41	0.72	0	-
000793_EAB-5_G3QO8C008I8613	AGAP011770-PA [Anopheles gambiae str. PEST]	0	12	1.96015e-30	0.66	0	-
000793_EAB-5_G3QO8C008JBUI6	AGAP002331-PA [Anopheles gambiae str. PEST]	0	12	5.32351e-19	0.711667	0	-
000793_EAB-5_G3QO8C008I7Z3F	anopheles gambiae pest agap012453-pa	0	12	5.68601e-32	0.738333	0	-
000793_EAB-5_G3QO8C008I5S1T	AGAP004258-PA [Anopheles gambiae str. PEST]	0	12	6.34886e-28	0.723333	0	-
000793_EAB-5_G3QO8C008JGKRE	AGAP005712-PB [Anopheles gambiae str. PEST]	0	12	3.21351e-19	0.646667	0	-
000793_EAB-5_G3QO8C008JNJ19	toll-like receptor (agap012385-pa)	0	12	5.5927e-24	0.704167	0	-
000793_EAB-5_G3QO8C008JOYNK	AGAP009093-PA [Anopheles gambiae str. PEST]	0	12	5.70051e-38	0.715	0	-
000793_EAB-5_G3QO8C008JRZIX	AGAP009835-PA [Anopheles gambiae str. PEST]	0	12	3.40525e-29	0.678333	0	-
000793_EAB-5_G3QO8C008JJ8KJ	AGAP011441-PA [Anopheles gambiae str. PEST]	0	12	1.2183e-26	0.726667	0	-
000793_EAB-5_isotig00450	hsp83_anoga ame: full=heat shock protein 83	0	11	0	0.824545	0	-
000793_EAB-5_isotig00544	vata_anoga ame: full=v-type proton atpase catalytic subunit a short=v-atpase subunit a ame: full=v-atpase 69 kda subunit ame: full=vacuolar proton pump subunit alpha	0	11	2.10288e-95	0.659091	0	-
000793_EAB-5_isotig00844	anion exchanger 1 variant 2	0	11	1.11022e-177	0.666364	0	-
000793_EAB-5_isotig01175	tpa: sex-lethal	0	11	2.86985e-63	0.639091	0	-
000793_EAB-5_isotig01314	calcium calmodulin-dependent protein caki	0	11	6.50989e-64	0.529091	0	-
000793_EAB-5_isotig01345	chloride bicarbonate anion exchanger	0	11	1.18389e-101	0.777273	0	-
000793_EAB-5_isotig01415	mothers against dpp	0	11	3.85983e-99	0.739091	0	-
000793_EAB-5_isotig01522	thioredoxin-dependent peroxidase (agap011054-pa)	0	11	4.78397e-89	0.711818	0	-
000793_EAB-5_isotig01609	atc1_anoga ame: full=calcium-transporting atpase sarcoplasmic endoplasmic reticulum type ame: full=calcium pump	0	11	7.08631e-63	0.85	0	-
000793_EAB-5_isotig02593	hsp83_anoga ame: full=heat shock protein 83	0	11	5.82068e-56	0.740909	0	-
Contig724	calcium calmodulin-dependent protein caki	0	11	3.82688e-52	0.630909	0	-
Contig6983	anopheles gambiae pest agap012476-pa	0	11	3.03222e-49	0.842727	0	-
Contig7833	AGAP001971-PA [Anopheles gambiae str. PEST]	0	11	1.93654e-24	0.937273	0	-
000793_EAB-5_G3QO8C008JKCKW	vasopressin receptor 1 (agap001962-pa)	0	11	9.39265e-34	0.76	0	-
000793_EAB-5_G3QO8C008I99LY	AGAP000787-PA [Anopheles gambiae str. PEST]	0	11	4.04e-51	0.644545	0	-
000793_EAB-5_G3QO8C008JFKN3	arrestin	0	11	1.40785e-14	0.9	0	-
000793_EAB-5_G3QO8C008JS1K2	achain crystal structure of the phosphatase domains of human ptp sigma	0	11	1.30339e-12	0.683636	0	-
000793_EAB-5_G3QO8C008JF7VX	carbonic anhydrase	0	11	1.13371e-16	0.529091	0	-
000793_EAB-5_G3QO8C008JNSHF	AGAP000797-PA [Anopheles gambiae str. PEST]	0	11	3.6245e-30	0.666364	0	-
000793_EAB-5_G3QO8C008JLG56	AGAP009074-PA [Anopheles gambiae str. PEST]	0	11	5.24963e-46	0.709091	0	-
000793_EAB-5_G3QO8C008I9864	AGAP009734-PA [Anopheles gambiae str. PEST]	0	11	5.19769e-38	0.693636	0	-
000793_EAB-5_G3QO8C008JDO2V	AGAP000787-PA [Anopheles gambiae str. PEST]	0	11	1.99813e-34	0.801818	0	-
000793_EAB-5_isotig00011	AGAP006396-PA [Anopheles gambiae str. PEST]	0	10	1.4672e-84	0.6	0	-
000793_EAB-5_isotig00012	AGAP006396-PA [Anopheles gambiae str. PEST]	0	10	1.09348e-88	0.6	0	-
000793_EAB-5_isotig00014	AGAP006396-PA [Anopheles gambiae str. PEST]	0	10	1.0616e-84	0.6	0	-
000793_EAB-5_isotig00015	AGAP006396-PA [Anopheles gambiae str. PEST]	0	10	1.03084e-93	0.628	0	-
000793_EAB-5_isotig00016	AGAP006396-PA [Anopheles gambiae str. PEST]	0	10	7.88009e-89	0.6	0	-
000793_EAB-5_isotig00018	AGAP006396-PA [Anopheles gambiae str. PEST]	0	10	7.43877e-94	0.628	0	-
000793_EAB-5_isotig00122	AGAP010259-PA [Anopheles gambiae str. PEST]	0	10	7.36591e-116	0.608	0	-
000793_EAB-5_isotig00139	anopheles gambiae pest agap012818-pa	0	10	0	0.74	0	-
000793_EAB-5_isotig00207	anopheles gambiae pest agap012818-pa	0	10	1.16111e-91	0.719	0	-
000793_EAB-5_isotig00208	anopheles gambiae pest agap012818-pa	0	10	1.49922e-94	0.656	0	-
000793_EAB-5_isotig00223	superoxide dismutase (agap005234-pa)	0	10	1.0214e-25	0.577	0	-
000793_EAB-5_isotig00224	superoxide dismutase (agap005234-pa)	0	10	2.13163e-25	0.572	0	-
000793_EAB-5_isotig00226	AGAP007572-PA [Anopheles gambiae str. PEST]	0	10	2.13752e-23	0.65	0	-
000793_EAB-5_isotig00227	AGAP011940-PA [Anopheles gambiae str. PEST]	0	10	6.02023e-166	0.518	0	-
000793_EAB-5_isotig00344	AGAP003078-PA [Anopheles gambiae str. PEST]	0	10	2.32448e-25	0.76	0	-
000793_EAB-5_isotig00345	AGAP003078-PA [Anopheles gambiae str. PEST]	0	10	1.94913e-29	0.764	0	-
000793_EAB-5_isotig00500	AGAP011936-PA [Anopheles gambiae str. PEST]	0	10	0	0.676	0	-
000793_EAB-5_isotig00532	AGAP005981-PA [Anopheles gambiae str. PEST]	0	10	2.32754e-107	0.606	0	-
000793_EAB-5_isotig00534	AGAP011805-PA [Anopheles gambiae str. PEST]	0	10	9.50707e-128	0.638	0	-
000793_EAB-5_isotig00552	AGAP011937-PA [Anopheles gambiae str. PEST]	0	10	0	0.67	0	-
000793_EAB-5_isotig00579	AGAP011717-PA [Anopheles gambiae str. PEST]	0	10	0	0.576	0	-
000793_EAB-5_isotig00583	anopheles gambiae pest agap012772-pa	0	10	1.74618e-83	0.534	0	-
000793_EAB-5_isotig00606	AGAP005529-PA [Anopheles gambiae str. PEST]	0	10	1.94713e-71	0.846	0	-
000793_EAB-5_isotig00621	AGAP010164-PA [Anopheles gambiae str. PEST]	0	10	0	0.524	0	-
000793_EAB-5_isotig00626	AGAP000935-PA [Anopheles gambiae str. PEST]	0	10	0	0.644	0	-
000793_EAB-5_isotig00703	AGAP008512-PA [Anopheles gambiae str. PEST]	0	10	0	0.638	0	-
000793_EAB-5_isotig00722	AGAP011584-PA [Anopheles gambiae str. PEST]	0	10	9.45894e-96	0.506	0	-
000793_EAB-5_isotig00734	AGAP002377-PA [Anopheles gambiae str. PEST]	0	10	3.40941e-98	0.542	0	-
000793_EAB-5_isotig00753	AGAP011511-PA [Anopheles gambiae str. PEST]	0	10	3.52616e-66	0.544	0	-
000793_EAB-5_isotig00754	apyrase nucleotidase	0	10	2.35211e-136	0.492	0	-
000793_EAB-5_isotig00796	AGAP009685-PA [Anopheles gambiae str. PEST]	0	10	0	0.732	0	-
000793_EAB-5_isotig01102	peptidoglycan recognition protein long class (agap005203-pe)	0	10	1.69529e-13	0.702	0	-
000793_EAB-5_isotig01105	AGAP004142-PA [Anopheles gambiae str. PEST]	0	10	1.69555e-130	0.674	0	-
000793_EAB-5_isotig01131	AGAP005529-PA [Anopheles gambiae str. PEST]	0	10	2.2813e-30	0.574	0	-
000793_EAB-5_isotig01187	anopheles gambiae pest agap012844-pa	0	10	1.50696e-58	0.696	0	-
000793_EAB-5_isotig01222	anopheles gambiae pest agap012615-pa	0	10	9.86545e-74	0.696	0	-
000793_EAB-5_isotig01239	AGAP002441-PA [Anopheles gambiae str. PEST]	0	10	9.40821e-69	0.526	0	-
000793_EAB-5_isotig01335	AGAP008737-PA [Anopheles gambiae str. PEST]	0	10	1.70157e-149	0.678	0	-
000793_EAB-5_isotig01550	chain crystal structure of anopheles gambiae phosphatase complexed with zn2+	0	10	2.67434e-84	0.619	0	-
000793_EAB-5_isotig01569	AGAP010147-PA [Anopheles gambiae str. PEST]	0	10	2.22042e-83	0.67	0	-
000793_EAB-5_isotig01648	AGAP003027-PA [Anopheles gambiae str. PEST]	0	10	8.41739e-100	0.528	0	-
000793_EAB-5_isotig01795	AGAP009052-PA [Anopheles gambiae str. PEST]	0	10	3.37938e-21	0.722	0	-
000793_EAB-5_isotig01848	achain crystal structure of anopheles gambiae phosphatase complexed with zn2+	0	10	1.61576e-65	0.627	0	-
000793_EAB-5_isotig01898	AGAP009246-PA [Anopheles gambiae str. PEST]	0	10	3.94168e-13	0.55	0	-
000793_EAB-5_isotig01957	AGAP000885-PA [Anopheles gambiae str. PEST]	0	10	1.70565e-23	0.728	0	-
000793_EAB-5_isotig01980	AGAP002411-PA [Anopheles gambiae str. PEST]	0	10	5.39003e-57	0.596	0	-
000793_EAB-5_isotig02116	AGAP009415-PA [Anopheles gambiae str. PEST]	0	10	1.52185e-30	0.676	0	-
000793_EAB-5_isotig02139	integrin beta subunit (agap000815-pa)	0	10	1.50329e-55	0.541	0	-
000793_EAB-5_isotig02256	AGAP006768-PA [Anopheles gambiae str. PEST]	0	10	1.1202e-31	0.592	0	-
000793_EAB-5_isotig02588	AGAP005091-PB [Anopheles gambiae str. PEST]	0	10	4.0269e-49	0.75	0	-
000793_EAB-5_isotig02616	AGAP007920-PA [Anopheles gambiae str. PEST]	0	10	4.65498e-21	0.5	0	-
000793_EAB-5_isotig02624	AGAP005662-PA [Anopheles gambiae str. PEST]	0	10	8.36615e-71	0.6	0	-
000793_EAB-5_isotig02665	AGAP003997-PA [Anopheles gambiae str. PEST]	0	10	3.18577e-61	0.758	0	-
000793_EAB-5_isotig02783	AGAP006068-PA [Anopheles gambiae str. PEST]	0	10	2.76356e-27	0.554	0	-
000793_EAB-5_isotig02954	AGAP006366-PA [Anopheles gambiae str. PEST]	0	10	1.57194e-62	0.96	0	-
000793_EAB-5_isotig03014	AGAP004119-PA [Anopheles gambiae str. PEST]	0	10	4.51009e-61	0.688	0	-
Contig85	methuselah-like (agap009453-pa)	0	10	1.5804e-71	0.566	0	-
Contig138	AGAP005747-PA [Anopheles gambiae str. PEST]	0	10	1.07774e-21	0.6	0	-
Contig218	AGAP004518-PA [Anopheles gambiae str. PEST]	0	10	4.17478e-52	0.742	0	-
Contig450	anopheles gambiae pest agap012480-pa	0	10	6.36305e-36	0.68	0	-
Contig657	AGAP000563-PA [Anopheles gambiae str. PEST]	0	10	1.11763e-16	0.782	0	-
Contig659	AGAP009791-PA [Anopheles gambiae str. PEST]	0	10	1.76066e-33	0.684	0	-
Contig771	AGAP009996-PA [Anopheles gambiae str. PEST]	0	10	1.75234e-30	0.694	0	-
Contig916	AGAP000331-PA [Anopheles gambiae str. PEST]	0	10	4.98761e-75	0.534	0	-
Contig952	AGAP003577-PA [Anopheles gambiae str. PEST]	0	10	9.52091e-48	0.66	0	-
Contig1355	AGAP009434-PA [Anopheles gambiae str. PEST]	0	10	5.22542e-25	0.7	0	-
Contig1568	AGAP001947-PA [Anopheles gambiae str. PEST]	0	10	1.29992e-54	0.664	0	-
Contig1653	AGAP002272-PA [Anopheles gambiae str. PEST]	0	10	2.23028e-43	0.708	0	-
Contig1680	AGAP001930-PA [Anopheles gambiae str. PEST]	0	10	1.37749e-37	0.782	0	-
Contig1709	AGAP003869-PA [Anopheles gambiae str. PEST]	0	10	7.0532e-103	0.652	0	-
Contig1714	AGAP006993-PA [Anopheles gambiae str. PEST]	0	10	2.62186e-29	0.618	0	-
Contig1837	anopheles gambiae pest agap012772-pa	0	10	7.51866e-34	0.728	0	-
Contig1989	AGAP001633-PA [Anopheles gambiae str. PEST]	0	10	1.11443e-48	0.67	0	-
Contig2260	AGAP003003-PA [Anopheles gambiae str. PEST]	0	10	3.27116e-32	0.85	0	-
Contig2357	AGAP003734-PA [Anopheles gambiae str. PEST]	0	10	4.15029e-19	0.644	0	-
Contig2460	AGAP002644-PA [Anopheles gambiae str. PEST]	0	10	9.60658e-60	0.708	0	-
Contig2941	AGAP003839-PA [Anopheles gambiae str. PEST]	0	10	4.07106e-64	0.636	0	-
Contig3162	AGAP000899-PA [Anopheles gambiae str. PEST]	0	10	8.17818e-36	0.632	0	-
Contig3179	AGAP007523-PA [Anopheles gambiae str. PEST]	0	10	3.25911e-64	0.662	0	-
Contig3338	anopheles gambiae pest agap012851-pa	0	10	2.7471e-13	0.718	0	-
Contig3340	annexin b10b (agap003721-pa)	0	10	3.38142e-36	0.686	0	-
Contig3547	AGAP012059-PA [Anopheles gambiae str. PEST]	0	10	1.82086e-19	0.498	0	-
Contig3565	AGAP009101-PA [Anopheles gambiae str. PEST]	0	10	1.30407e-15	0.528	0	-
Contig3671	AGAP003663-PA [Anopheles gambiae str. PEST]	0	10	7.98452e-38	0.714	0	-
Contig4080	AGAP002418-PA [Anopheles gambiae str. PEST]	0	10	1.07815e-15	0.61	0	-
Contig4387	aqp_anoga ame: full=aquaporin	0	10	3.39436e-16	0.527	0	-
Contig4520	AGAP002644-PA [Anopheles gambiae str. PEST]	0	10	6.72842e-51	0.606	0	-
Contig4706	AGAP008123-PA [Anopheles gambiae str. PEST]	0	10	7.01349e-28	0.702	0	-
Contig4929	AGAP003779-PA [Anopheles gambiae str. PEST]	0	10	8.49748e-44	0.698	0	-
Contig5268	AGAP007662-PA [Anopheles gambiae str. PEST]	0	10	1.32022e-17	0.61	0	-
Contig5553	AGAP009745-PA [Anopheles gambiae str. PEST]	0	10	1.31741e-35	0.638	0	-
Contig5572	AGAP008862-PA [Anopheles gambiae str. PEST]	0	10	1.59823e-30	0.652	0	-
Contig5573	AGAP004711-PA [Anopheles gambiae str. PEST]	0	10	1.39168e-40	0.708	0	-
Contig5584	myotubularin (agap009563-pa)	0	10	1.9675e-29	0.674	0	-
Contig5732	AGAP003077-PA [Anopheles gambiae str. PEST]	0	10	4.34302e-19	0.802	0	-
Contig5783	AGAP010077-PA [Anopheles gambiae str. PEST]	0	10	9.0741e-22	0.564	0	-
Contig5878	AGAP009617-PA [Anopheles gambiae str. PEST]	0	10	7.12346e-35	0.654	0	-
Contig5909	anopheles gambiae pest agap012626-pa	0	10	1.3572e-17	0.862	0	-
Contig5955	aqp_anoga ame: full=aquaporin	0	10	1.10291e-33	0.519	0	-
Contig6067	AGAP006744-PA [Anopheles gambiae str. PEST]	0	10	4.9947e-26	0.738	0	-
Contig6073	AGAP011870-PA [Anopheles gambiae str. PEST]	0	10	1.12918e-38	0.592	0	-
Contig6312	anopheles gambiae pest agap012731-pa	0	10	3.71629e-44	0.772	0	-
Contig6421	AGAP004940-PA [Anopheles gambiae str. PEST]	0	10	2.13745e-51	0.72	0	-
Contig6519	AGAP002603-PA [Anopheles gambiae str. PEST]	0	10	8.52297e-81	0.55	0	-
Contig6875	AGAP003997-PA [Anopheles gambiae str. PEST]	0	10	1.34032e-16	0.488	0	-
Contig7362	cuticular protein rr-1 family (agap006001-pa)	0	10	2.52773e-15	0.668	0	-
Contig7431	AGAP006366-PA [Anopheles gambiae str. PEST]	0	10	1.17555e-24	0.62	0	-
Contig7846	AGAP003165-PA [Anopheles gambiae str. PEST]	0	10	8.88556e-27	0.64	0	-
Contig8154	AGAP006768-PA [Anopheles gambiae str. PEST]	0	10	6.65408e-49	0.582	0	-
Contig8571	AGAP012279-PA [Anopheles gambiae str. PEST]	0	10	6.35506e-33	0.672	0	-
Contig8623	AGAP009434-PA [Anopheles gambiae str. PEST]	0	10	1.95454e-42	0.71	0	-
Contig9426	AGAP008035-PA [Anopheles gambiae str. PEST]	0	10	5.3328e-16	0.524	0	-
000793_EAB-5_G3QO8C008JQWYF	AGAP002559-PA [Anopheles gambiae str. PEST]	0	10	6.81801e-28	0.65	0	-
000793_EAB-5_G3QO8C008I6NP0	AGAP011483-PA [Anopheles gambiae str. PEST]	0	10	4.4663e-45	0.788	0	-
000793_EAB-5_G3QO8C008JKRY9	AGAP009734-PA [Anopheles gambiae str. PEST]	0	10	6.61069e-25	0.664	0	-
000793_EAB-5_G3QO8C008JJAHA	AGAP009434-PA [Anopheles gambiae str. PEST]	0	10	1.48781e-16	0.816	0	-
000793_EAB-5_G3QO8C008JDDCL	AGAP005124-PB [Anopheles gambiae str. PEST]	0	10	1.84902e-43	0.652	0	-
000793_EAB-5_G3QO8C008JBCIJ	AGAP003078-PA [Anopheles gambiae str. PEST]	0	10	4.48643e-24	0.618	0	-
000793_EAB-5_G3QO8C008JF6L2	AGAP007256-PA [Anopheles gambiae str. PEST]	0	10	5.03703e-40	0.458	0	-
000793_EAB-5_G3QO8C008JQO9X	anopheles gambiae pest agap012467-pa	0	10	3.25725e-14	0.798	0	-
000793_EAB-5_G3QO8C008JJO30	AGAP001627-PA [Anopheles gambiae str. PEST]	0	10	4.99567e-20	0.94	0	-
000793_EAB-5_G3QO8C008JIJSM	AGAP003003-PA [Anopheles gambiae str. PEST]	0	10	4.57457e-18	0.6	0	-
000793_EAB-5_G3QO8C008JNLNG	AGAP003873-PA [Anopheles gambiae str. PEST]	0	10	2.07874e-26	0.518	0	-
000793_EAB-5_G3QO8C008JTYHA	AGAP000359-PA [Anopheles gambiae str. PEST]	0	10	2.64059e-41	0.674	0	-
000793_EAB-5_G3QO8C008JFRK8	AGAP008185-PA [Anopheles gambiae str. PEST]	0	10	1.61232e-55	0.552	0	-
000793_EAB-5_G3QO8C008JN4JJ	AGAP000627-PA [Anopheles gambiae str. PEST]	0	10	4.67498e-47	0.868	0	-
000793_EAB-5_G3QO8C008JI2C1	AGAP007643-PB [Anopheles gambiae str. PEST]	0	10	5.42942e-11	0.94	0	-
000793_EAB-5_G3QO8C008JJIZX	AGAP010395-PA [Anopheles gambiae str. PEST]	0	10	1.45561e-49	0.616	0	-
000793_EAB-5_G3QO8C008I7DAW	AGAP010970-PA [Anopheles gambiae str. PEST]	0	10	1.73563e-33	0.726	0	-
000793_EAB-5_G3QO8C008JR1YP	AGAP006142-PA [Anopheles gambiae str. PEST]	0	10	5.70148e-21	0.704	0	-
000793_EAB-5_G3QO8C008JF3Z0	AGAP006594-PA [Anopheles gambiae str. PEST]	0	10	6.81681e-22	0.694	0	-
000793_EAB-5_G3QO8C008JCRIE	AGAP005130-PA [Anopheles gambiae str. PEST]	0	10	5.41788e-24	0.692	0	-
000793_EAB-5_G3QO8C008JIF6F	kurtz-like (agap011360-pa)	0	10	1.06729e-22	0.803	0	-
000793_EAB-5_G3QO8C008JWXED	AGAP009996-PA [Anopheles gambiae str. PEST]	0	10	3.07558e-22	0.686	0	-
000793_EAB-5_G3QO8C008I769Y	AGAP007796-PA [Anopheles gambiae str. PEST]	0	10	4.10768e-38	0.72	0	-
000793_EAB-5_G3QO8C008JECNC	AGAP010700-PA [Anopheles gambiae str. PEST]	0	10	5.45605e-35	0.664	0	-
000793_EAB-5_G3QO8C008JG6EZ	AGAP011927-PA [Anopheles gambiae str. PEST]	0	10	1.5185e-31	0.648	0	-
000793_EAB-5_G3QO8C008JMR5R	AGAP010435-PA [Anopheles gambiae str. PEST]	0	10	7.78437e-26	0.81	0	-
000793_EAB-5_G3QO8C008JQHPD	AGAP003078-PA [Anopheles gambiae str. PEST]	0	10	3.77473e-28	0.646	0	-
000793_EAB-5_G3QO8C008I9FUE	AGAP005634-PA [Anopheles gambiae str. PEST]	0	10	3.91559e-25	0.712	0	-
000793_EAB-5_G3QO8C008JEIRW	AGAP004518-PA [Anopheles gambiae str. PEST]	0	10	1.9827e-45	0.812	0	-
000793_EAB-5_G3QO8C008JHKS6	AGAP010975-PA [Anopheles gambiae str. PEST]	0	10	5.64979e-23	0.75	0	-
000793_EAB-5_G3QO8C008JUZFS	AGAP006701-PC [Anopheles gambiae str. PEST]	0	10	1.7549e-12	0.626	0	-
000793_EAB-5_G3QO8C008JIOQS	AGAP003584-PA [Anopheles gambiae str. PEST]	0	10	1.87493e-35	0.724	0	-
000793_EAB-5_G3QO8C008JNG3O	AGAP005035-PA [Anopheles gambiae str. PEST]	0	10	4.05342e-22	0.818	0	-
000793_EAB-5_G3QO8C008JUC8Z	AGAP011152-PA [Anopheles gambiae str. PEST]	0	10	3.86346e-17	0.848	0	-
000793_EAB-5_G3QO8C008I42WM	AGAP001791-PA [Anopheles gambiae str. PEST]	0	10	1.11549e-40	0.676	0	-
000793_EAB-5_G3QO8C008I3T93	AGAP000331-PA [Anopheles gambiae str. PEST]	0	10	1.98966e-21	0.658	0	-
000793_EAB-5_G3QO8C008JEWZ0	AGAP001820-PA [Anopheles gambiae str. PEST]	0	10	1.64831e-40	0.6	0	-
000793_EAB-5_G3QO8C008JSIZK	AGAP005091-PB [Anopheles gambiae str. PEST]	0	10	1.39305e-14	0.85	0	-
000793_EAB-5_G3QO8C008JH1N4	AGAP003786-PA [Anopheles gambiae str. PEST]	0	10	1.54474e-13	0.56	0	-
000793_EAB-5_G3QO8C008JCNTF	AGAP010929-PA [Anopheles gambiae str. PEST]	0	10	1.14951e-24	0.85	0	-
000793_EAB-5_G3QO8C008I2OSR	AGAP005627-PB [Anopheles gambiae str. PEST]	0	10	5.78641e-13	0.762	0	-
000793_EAB-5_isotig00256	antennal carrier protein a5	0	9	1.0937e-71	0.681111	0	-
000793_EAB-5_isotig00257	antennal carrier protein a5	0	9	2.38116e-72	0.665556	0	-
000793_EAB-5_isotig00478	cox3_anoga ame: full=cytochrome c oxidase subunit 3 ame: full=cytochrome c oxidase polypeptide iii	0	9	2.55538e-76	0.8	0	-
000793_EAB-5_isotig00497	thioredoxin reductase (agap000565-pb)	0	9	3.76391e-170	0.704444	0	-
000793_EAB-5_isotig00554	AGAP005032-PB [Anopheles gambiae str. PEST]	0	9	1.36052e-164	0.686667	0	-
000793_EAB-5_isotig00631	thioredoxin reductase (agap000565-pb)	0	9	0	0.532222	0	-
000793_EAB-5_isotig00686	AGAP000891-PA [Anopheles gambiae str. PEST]	0	9	2.06209e-125	0.535556	0	-
000793_EAB-5_isotig00786	AGAP004212-PA [Anopheles gambiae str. PEST]	0	9	1.25499e-134	0.58	0	-
000793_EAB-5_isotig00854	AGAP006921-PA [Anopheles gambiae str. PEST]	0	9	5.47255e-44	0.624444	0	-
000793_EAB-5_isotig00856	AGAP000824-PA [Anopheles gambiae str. PEST]	0	9	1.61859e-80	0.55	0	-
000793_EAB-5_isotig01504	tpa_inf: troponin i isoform 6b2	0	9	1.03288e-46	0.886667	0	-
000793_EAB-5_isotig01967	cry1_anoga ame: full=cryptochrome-1 short=agcry1	0	9	5.92648e-59	0.652222	0	-
000793_EAB-5_isotig02134	rel dorsal-like (agap009515-pa)	0	9	2.76164e-41	0.866667	0	-
000793_EAB-5_isotig02474	cryptochrome 2	0	9	1.94777e-72	0.642222	0	-
000793_EAB-5_isotig02670	AGAP012068-PA [Anopheles gambiae str. PEST]	0	9	5.23681e-59	0.648889	0	-
000793_EAB-5_isotig02769	na-k-cl symporter	0	9	4.54006e-59	0.751111	0	-
000793_EAB-5_isotig03056	voltage-gated sodium channel alpha subunit	0	9	9.15373e-35	0.81	0	-
Contig813	glutathione microsomal (agap000165-pa)	0	9	5.66063e-30	0.672222	0	-
Contig1321	aqp_anoga ame: full=aquaporin	0	9	3.09045e-41	0.622222	0	-
Contig1495	hsp83_anoga ame: full=heat shock protein 83	0	9	1.83369e-35	0.677778	0	-
Contig2508	antennal carrier protein a5	0	9	1.74645e-24	0.571111	0	-
Contig5483	voltage-gated calcium channel alpha 1 subunit	0	9	2.08145e-58	0.764444	0	-
Contig7312	cryptochrome 2	0	9	9.1547e-82	0.764444	0	-
Contig8423	AGAP011833-PA [Anopheles gambiae str. PEST]	0	9	2.05864e-34	0.68	0	-
Contig9090	voltage-gated sodium channel alpha subunit	0	9	5.69959e-39	0.712222	0	-
000793_EAB-5_G3QO8C008JH8HO	laminin gamma 1 (agap007629-pa)	0	9	2.13442e-43	0.685556	0	-
000793_EAB-5_G3QO8C008JYQWM	na-k-cl symporter	0	9	1.78642e-38	0.753333	0	-
000793_EAB-5_G3QO8C008JAF69	calcium calmodulin-dependent protein caki	0	9	3.46474e-34	0.764444	0	-
000793_EAB-5_G3QO8C008JNDLO	shakb_anoga ame: full=innexin shaking-b	0	9	1.14628e-24	0.771111	0	-
000793_EAB-5_G3QO8C008JYH18	voltage gated sodium channel	0	9	2.80432e-12	0.81	0	-
000793_EAB-5_G3QO8C008I4WAM	angiotensin-converting enzyme 9 (agap004563-pa)	0	9	4.68102e-15	0.665556	0	-
000793_EAB-5_G3QO8C008I44V4	nicotinic acetylcholine receptor subunit alpha 4	0	9	1.95733e-17	0.876667	0	-
000793_EAB-5_G3QO8C008JBWSA	klhdb_anoga ame: full=kelch-like protein diablo	0	9	9.16987e-27	0.791111	0	-
000793_EAB-5_G3QO8C008I8OQ5	klhdb_anoga ame: full=kelch-like protein diablo	0	9	1.58079e-18	0.643333	0	-
000793_EAB-5_G3QO8C008JSUYL	actn_anoga ame: full=alpha- sarcomeric ame: full=f-actin cross-linking protein	0	9	3.19495e-35	0.828889	0	-
000793_EAB-5_G3QO8C008I37AM	na-k-cl symporter	0	9	4.51022e-34	0.803333	0	-
000793_EAB-5_isotig00019	anopheles gambiae pest agap012641-pa	0	8	1.14194e-16	0.6225	0	-
000793_EAB-5_isotig00077	AGAP001315-PA [Anopheles gambiae str. PEST]	0	8	9.12015e-22	0.73	0	-
000793_EAB-5_isotig00078	AGAP001315-PA [Anopheles gambiae str. PEST]	0	8	6.61199e-22	0.73	0	-
000793_EAB-5_isotig00079	AGAP001315-PA [Anopheles gambiae str. PEST]	0	8	2.66971e-22	0.73	0	-
000793_EAB-5_isotig00081	AGAP007325-PA [Anopheles gambiae str. PEST]	0	8	1.93342e-41	0.84	0	-
000793_EAB-5_isotig00082	AGAP007325-PA [Anopheles gambiae str. PEST]	0	8	1.49413e-39	0.8475	0	-
000793_EAB-5_isotig00225	AGAP007572-PA [Anopheles gambiae str. PEST]	0	8	3.86605e-23	0.675	0	-
000793_EAB-5_isotig00244	AGAP000414-PA [Anopheles gambiae str. PEST]	0	8	1.85149e-74	0.7	0	-
000793_EAB-5_isotig00245	AGAP000414-PA [Anopheles gambiae str. PEST]	0	8	1.05963e-65	0.7225	0	-
000793_EAB-5_isotig00246	AGAP009907-PA [Anopheles gambiae str. PEST]	0	8	5.29118e-64	0.4775	0	-
000793_EAB-5_isotig00284	AGAP005807-PA [Anopheles gambiae str. PEST]	0	8	1.92262e-22	0.58	0	-
000793_EAB-5_isotig00285	AGAP005807-PC [Anopheles gambiae str. PEST]	0	8	1.3855e-22	0.58	0	-
000793_EAB-5_isotig00394	ctlh1_anoga ame: full=ctl-like protein 1	0	8	1.08343e-125	0.53875	0	-
000793_EAB-5_isotig00420	AGAP010474-PA [Anopheles gambiae str. PEST]	0	8	0	0.5525	0	-
000793_EAB-5_isotig00429	AGAP001330-PA [Anopheles gambiae str. PEST]	0	8	0	0.7125	0	-
000793_EAB-5_isotig00436	AGAP010048-PA [Anopheles gambiae str. PEST]	0	8	2.93191e-42	0.5525	0	-
000793_EAB-5_isotig00442	AGAP000376-PA [Anopheles gambiae str. PEST]	0	8	2.70648e-85	0.475	0	-
000793_EAB-5_isotig00453	AGAP005183-PA [Anopheles gambiae str. PEST]	0	8	8.76905e-17	0.8025	0	-
000793_EAB-5_isotig00463	AGAP002819-PA [Anopheles gambiae str. PEST]	0	8	4.41659e-127	0.6775	0	-
000793_EAB-5_isotig00490	AGAP008086-PA [Anopheles gambiae str. PEST]	0	8	5.66212e-174	0.57	0	-
000793_EAB-5_isotig00513	AGAP009617-PA [Anopheles gambiae str. PEST]	0	8	3.54814e-64	0.635	0	-
000793_EAB-5_isotig00528	AGAP002071-PA [Anopheles gambiae str. PEST]	0	8	0	0.555	0	-
000793_EAB-5_isotig00529	AGAP002466-PA [Anopheles gambiae str. PEST]	0	8	1.28219e-23	0.5275	0	-
000793_EAB-5_isotig00617	anopheles gambiae pest agap012497-pa	0	8	0	0.745	0	-
000793_EAB-5_isotig00649	c-type galactose-binding (agap010193-pa)	0	8	4.44493e-110	0.695	0	-
000793_EAB-5_isotig00665	AGAP004592-PA [Anopheles gambiae str. PEST]	0	8	1.16176e-36	0.64	0	-
000793_EAB-5_isotig00675	AGAP007058-PA [Anopheles gambiae str. PEST]	0	8	1.64856e-61	0.5575	0	-
000793_EAB-5_isotig00677	anopheles gambiae pest agap012860-pa	0	8	1.85945e-81	0.5925	0	-
000793_EAB-5_isotig00683	AGAP004551-PA [Anopheles gambiae str. PEST]	0	8	2.79721e-37	0.49	0	-
000793_EAB-5_isotig00708	AGAP007596-PA [Anopheles gambiae str. PEST]	0	8	5.26003e-102	0.7275	0	-
000793_EAB-5_isotig00721	ferredoxin reductase	0	8	1.38223e-62	0.665	0	-
000793_EAB-5_isotig00725	AGAP006346-PC [Anopheles gambiae str. PEST]	0	8	3.90758e-134	0.6425	0	-
000793_EAB-5_isotig00735	AGAP006660-PA [Anopheles gambiae str. PEST]	0	8	5.9281e-159	0.86	0	-
000793_EAB-5_isotig00738	AGAP005292-PA [Anopheles gambiae str. PEST]	0	8	3.33645e-73	0.6325	0	-
000793_EAB-5_isotig00742	AGAP005609-PA [Anopheles gambiae str. PEST]	0	8	1.04709e-77	0.65	0	-
000793_EAB-5_isotig00787	AGAP011180-PA [Anopheles gambiae str. PEST]	0	8	1.75652e-96	0.685	0	-
000793_EAB-5_isotig00814	AGAP004819-PC [Anopheles gambiae str. PEST]	0	8	6.00503e-29	0.67	0	-
000793_EAB-5_isotig00816	anopheles gambiae pest agap012936-pa	0	8	1.22274e-94	0.745	0	-
000793_EAB-5_isotig00836	AGAP007796-PA [Anopheles gambiae str. PEST]	0	8	1.305e-101	0.585	0	-
000793_EAB-5_isotig00843	AGAP008867-PA [Anopheles gambiae str. PEST]	0	8	1.61027e-35	0.4975	0	-
000793_EAB-5_isotig00893	achain crystal structure of anopheles gambiae phosphatase complexed with zn2+	0	8	1.31438e-79	0.53875	0	-
000793_EAB-5_isotig00897	translation initiation factor	0	8	1.00679e-55	0.82	0	-
000793_EAB-5_isotig00941	AGAP005918-PA [Anopheles gambiae str. PEST]	0	8	4.67891e-119	0.575	0	-
000793_EAB-5_isotig00964	AGAP002671-PA [Anopheles gambiae str. PEST]	0	8	8.21966e-36	0.515	0	-
000793_EAB-5_isotig00991	AGAP012342-PA [Anopheles gambiae str. PEST]	0	8	1.11457e-61	0.65	0	-
000793_EAB-5_isotig01052	anopheles gambiae pest agap012756-pa	0	8	2.54781e-84	0.79	0	-
000793_EAB-5_isotig01071	AGAP007794-PA [Anopheles gambiae str. PEST]	0	8	5.53278e-50	0.57	0	-
000793_EAB-5_isotig01173	AGAP010891-PA [Anopheles gambiae str. PEST]	0	8	5.23939e-174	0.5775	0	-
000793_EAB-5_isotig01174	AGAP005317-PA [Anopheles gambiae str. PEST]	0	8	4.75348e-34	0.48	0	-
000793_EAB-5_isotig01176	AGAP011442-PA [Anopheles gambiae str. PEST]	0	8	1.23977e-54	0.5325	0	-
000793_EAB-5_isotig01226	AGAP002645-PA [Anopheles gambiae str. PEST]	0	8	6.53256e-130	0.8	0	-
000793_EAB-5_isotig01236	unnamed protein product [Anopheles gambiae str. PEST]	0	8	2.37911e-96	0.7875	0	-
000793_EAB-5_isotig01297	AGAP008259-PA [Anopheles gambiae str. PEST]	0	8	6.091e-62	0.62	0	-
000793_EAB-5_isotig01299	AGAP006821-PA [Anopheles gambiae str. PEST]	0	8	2.29861e-64	0.675	0	-
000793_EAB-5_isotig01342	AGAP007525-PA [Anopheles gambiae str. PEST]	0	8	5.01726e-85	0.695	0	-
000793_EAB-5_isotig01396	AGAP009281-PA [Anopheles gambiae str. PEST]	0	8	7.4635e-38	0.5175	0	-
000793_EAB-5_isotig01410	AGAP003164-PA [Anopheles gambiae str. PEST]	0	8	6.60445e-93	0.6225	0	-
000793_EAB-5_isotig01420	AGAP007545-PA [Anopheles gambiae str. PEST]	0	8	8.92492e-116	0.64	0	-
000793_EAB-5_isotig01436	AGAP005910-PA [Anopheles gambiae str. PEST]	0	8	5.60641e-83	0.6875	0	-
000793_EAB-5_isotig01467	AGAP007103-PA [Anopheles gambiae str. PEST]	0	8	9.30699e-35	0.62	0	-
000793_EAB-5_isotig01481	AGAP012014-PA [Anopheles gambiae str. PEST]	0	8	1.10045e-11	0.6725	0	-
000793_EAB-5_isotig01483	metabotropic glutamate receptor 4 (agap002891-pa)	0	8	2.03369e-117	0.745	0	-
000793_EAB-5_isotig01490	AGAP002176-PA [Anopheles gambiae str. PEST]	0	8	9.1986e-128	0.725	0	-
000793_EAB-5_isotig01513	AGAP004234-PA [Anopheles gambiae str. PEST]	0	8	4.4188e-82	0.5425	0	-
000793_EAB-5_isotig01535	AGAP003553-PA [Anopheles gambiae str. PEST]	0	8	2.25726e-92	0.59	0	-
000793_EAB-5_isotig01556	smc3 protein	0	8	4.89449e-86	0.7025	0	-
000793_EAB-5_isotig01559	AGAP000414-PA [Anopheles gambiae str. PEST]	0	8	2.04026e-52	0.67	0	-
000793_EAB-5_isotig01598	AGAP002336-PA [Anopheles gambiae str. PEST]	0	8	1.41499e-26	0.465	0	-
000793_EAB-5_isotig01629	AGAP005858-PA [Anopheles gambiae str. PEST]	0	8	2.42792e-81	0.675	0	-
000793_EAB-5_isotig01719	AGAP009533-PA [Anopheles gambiae str. PEST]	0	8	3.42842e-96	0.7	0	-
000793_EAB-5_isotig01740	anopheles gambiae pest agap012600-pa	0	8	9.79719e-80	0.5825	0	-
000793_EAB-5_isotig01757	anopheles gambiae pest agap012844-pa	0	8	1.31194e-28	0.79	0	-
000793_EAB-5_isotig01787	AGAP012304-PA [Anopheles gambiae str. PEST]	0	8	1.974e-61	0.72	0	-
000793_EAB-5_isotig01833	AGAP005806-PA [Anopheles gambiae str. PEST]	0	8	6.27298e-49	0.51	0	-
000793_EAB-5_isotig01965	metabotropic glutamate receptor 4 (agap002891-pa)	0	8	1.47742e-101	0.8	0	-
000793_EAB-5_isotig02030	AGAP000673-PA [Anopheles gambiae str. PEST]	0	8	1.44323e-22	0.86	0	-
000793_EAB-5_isotig02067	anopheles gambiae pest agap012844-pa	0	8	8.10376e-31	0.8025	0	-
000793_EAB-5_isotig02136	AGAP008527-PA [Anopheles gambiae str. PEST]	0	8	6.22939e-25	0.535	0	-
000793_EAB-5_isotig02154	AGAP000768-PA [Anopheles gambiae str. PEST]	0	8	1.39874e-85	0.77	0	-
000793_EAB-5_isotig02271	AGAP008007-PA [Anopheles gambiae str. PEST]	0	8	3.0486e-23	0.5125	0	-
000793_EAB-5_isotig02341	AGAP000258-PA [Anopheles gambiae str. PEST]	0	8	5.9242e-53	0.57	0	-
000793_EAB-5_isotig02347	anopheles gambiae pest agap012731-pa	0	8	1.27007e-23	0.59	0	-
000793_EAB-5_isotig02493	AGAP003605-PA [Anopheles gambiae str. PEST]	0	8	7.73884e-38	0.7	0	-
000793_EAB-5_isotig02549	AGAP001318-PA [Anopheles gambiae str. PEST]	0	8	4.93655e-37	0.6275	0	-
000793_EAB-5_isotig02668	AGAP012304-PA [Anopheles gambiae str. PEST]	0	8	1.62791e-60	0.78	0	-
000793_EAB-5_isotig02739	AGAP005949-PB [Anopheles gambiae str. PEST]	0	8	2.68548e-25	0.61	0	-
000793_EAB-5_isotig02862	ctlh1_anoga ame: full=ctl-like protein 1	0	8	5.89836e-37	0.68	0	-
000793_EAB-5_isotig02874	AGAP005202-PB [Anopheles gambiae str. PEST]	0	8	1.84046e-59	0.78	0	-
000793_EAB-5_isotig02901	AGAP000776-PA [Anopheles gambiae str. PEST]	0	8	4.63413e-44	0.62	0	-
000793_EAB-5_isotig03006	anopheles gambiae pest agap012731-pa	0	8	2.74253e-50	0.68	0	-
000793_EAB-5_isotig03021	AGAP002735-PA [Anopheles gambiae str. PEST]	0	8	2.1954e-23	0.7575	0	-
000793_EAB-5_isotig03024	AGAP004737-PA [Anopheles gambiae str. PEST]	0	8	1.62584e-30	0.7675	0	-
000793_EAB-5_isotig03116	AGAP003725-PA [Anopheles gambiae str. PEST]	0	8	1.19238e-34	0.64	0	-
000793_EAB-5_isotig03162	anopheles gambiae pest agap012731-pa	0	8	7.65377e-29	0.6475	0	-
000793_EAB-5_isotig03163	AGAP008196-PA [Anopheles gambiae str. PEST]	0	8	2.70112e-42	0.6325	0	-
000793_EAB-5_isotig03189	AGAP012148-PC [Anopheles gambiae str. PEST]	0	8	2.7369e-31	0.785	0	-
Contig52	AGAP000254-PA [Anopheles gambiae str. PEST]	0	8	3.27307e-84	0.6725	0	-
Contig56	AGAP007584-PA [Anopheles gambiae str. PEST]	0	8	5.09396e-53	0.5575	0	-
Contig150	AGAP002176-PA [Anopheles gambiae str. PEST]	0	8	2.01272e-64	0.74	0	-
Contig271	rs14b_anoga ame: full=40s ribosomal protein s14b	0	8	1.84172e-43	0.95	0	-
Contig510	AGAP009074-PA [Anopheles gambiae str. PEST]	0	8	2.78764e-43	0.555	0	-
Contig517	AGAP001633-PA [Anopheles gambiae str. PEST]	0	8	1.99104e-37	0.515	0	-
Contig719	AGAP010054-PA [Anopheles gambiae str. PEST]	0	8	3.14973e-98	0.64	0	-
Contig808	AGAP010024-PA [Anopheles gambiae str. PEST]	0	8	3.52615e-35	0.56	0	-
Contig861	AGAP011809-PA [Anopheles gambiae str. PEST]	0	8	2.10397e-16	0.525	0	-
Contig870	AGAP010024-PA [Anopheles gambiae str. PEST]	0	8	3.55099e-70	0.6225	0	-
Contig998	AGAP001209-PA [Anopheles gambiae str. PEST]	0	8	2.14809e-66	0.585	0	-
Contig1103	AGAP010024-PA [Anopheles gambiae str. PEST]	0	8	1.4188e-30	0.4675	0	-
Contig1416	AGAP007727-PA [Anopheles gambiae str. PEST]	0	8	5.66058e-59	0.645	0	-
Contig1571	AGAP010024-PA [Anopheles gambiae str. PEST]	0	8	5.17244e-28	0.42	0	-
Contig1872	AGAP001699-PA [Anopheles gambiae str. PEST]	0	8	1.08833e-31	0.6475	0	-
Contig2010	AGAP002108-PA [Anopheles gambiae str. PEST]	0	8	1.51348e-47	0.6425	0	-
Contig2015	anopheles gambiae pest agap012565-pa	0	8	1.61872e-41	0.5525	0	-
Contig2304	AGAP010710-PA [Anopheles gambiae str. PEST]	0	8	2.40018e-29	0.545	0	-
Contig2350	AGAP004655-PA [Anopheles gambiae str. PEST]	0	8	4.07383e-17	0.58	0	-
Contig2390	anopheles gambiae pest agap012622-pa	0	8	2.58789e-28	0.6775	0	-
Contig2559	AGAP008984-PA [Anopheles gambiae str. PEST]	0	8	3.58442e-31	0.5375	0	-
Contig2597	AGAP002223-PA [Anopheles gambiae str. PEST]	0	8	9.11924e-16	0.6575	0	-
Contig2652	AGAP008007-PA [Anopheles gambiae str. PEST]	0	8	4.7969e-66	0.6025	0	-
Contig2653	AGAP001057-PA [Anopheles gambiae str. PEST]	0	8	2.21078e-45	0.5825	0	-
Contig2992	carm1_anoga ame: full=histone-arginine methyltransferase carmer ame: full=coactivator-associated arginine methyltransferase 1 short= 1	0	8	1.16725e-50	0.72	0	-
Contig3004	AGAP004786-PA [Anopheles gambiae str. PEST]	0	8	8.48168e-59	0.78	0	-
Contig3030	AGAP006260-PD [Anopheles gambiae str. PEST]	0	8	6.51889e-16	0.5425	0	-
Contig3156	AGAP007525-PA [Anopheles gambiae str. PEST]	0	8	7.10277e-55	0.6975	0	-
Contig3377	AGAP007103-PA [Anopheles gambiae str. PEST]	0	8	2.28896e-32	0.7	0	-
Contig3612	AGAP002272-PA [Anopheles gambiae str. PEST]	0	8	2.35897e-32	0.75	0	-
Contig3903	AGAP011940-PA [Anopheles gambiae str. PEST]	0	8	1.60063e-51	0.655	0	-
Contig4131	smc3 protein	0	8	6.50927e-51	0.6775	0	-
Contig4305	AGAP003711-PA [Anopheles gambiae str. PEST]	0	8	6.35501e-43	0.77125	0	-
Contig4900	AGAP003605-PA [Anopheles gambiae str. PEST]	0	8	3.55745e-61	0.6925	0	-
Contig4948	laccase-2 isoform b	0	8	1.0445e-21	0.9925	0	-
Contig4994	AGAP009952-PA [Anopheles gambiae str. PEST]	0	8	3.01765e-58	0.7475	0	-
Contig5406	AGAP008184-PA [Anopheles gambiae str. PEST]	0	8	2.39026e-54	0.5225	0	-
Contig5448	anopheles gambiae pest agap012575-pa	0	8	1.924e-53	0.7	0	-
Contig5686	inhibitor of apoptosis protein (agap007294-pa)	0	8	4.65878e-19	0.6225	0	-
Contig5694	anopheles gambiae pest agap012463-pa	0	8	7.88455e-47	0.6575	0	-
Contig5805	AGAP009835-PA [Anopheles gambiae str. PEST]	0	8	3.15936e-24	0.7975	0	-
Contig5959	AGAP005891-PA [Anopheles gambiae str. PEST]	0	8	1.25406e-49	0.81	0	-
Contig5997	AGAP009480-PA [Anopheles gambiae str. PEST]	0	8	2.29166e-45	0.71	0	-
Contig6026	AGAP005238-PA [Anopheles gambiae str. PEST]	0	8	6.22085e-15	0.725	0	-
Contig6062	myotubularin (agap009563-pa)	0	8	2.78859e-50	0.6175	0	-
Contig6186	AGAP011487-PA [Anopheles gambiae str. PEST]	0	8	2.30716e-33	0.6075	0	-
Contig6317	AGAP011487-PA [Anopheles gambiae str. PEST]	0	8	3.84656e-19	0.71	0	-
Contig6463	AGAP010135-PA [Anopheles gambiae str. PEST]	0	8	1.1348e-54	0.6675	0	-
Contig6477	AGAP011843-PA [Anopheles gambiae str. PEST]	0	8	1.85852e-12	0.62	0	-
Contig6667	AGAP003584-PA [Anopheles gambiae str. PEST]	0	8	3.7529e-19	0.6375	0	-
Contig6909	AGAP011483-PA [Anopheles gambiae str. PEST]	0	8	1.06818e-33	0.7125	0	-
Contig7104	AGAP005058-PB [Anopheles gambiae str. PEST]	0	8	4.97409e-33	0.815	0	-
Contig7163	AGAP007727-PA [Anopheles gambiae str. PEST]	0	8	4.91032e-78	0.6975	0	-
Contig7164	anopheles gambiae pest agap012802-pa	0	8	2.236e-50	0.695	0	-
Contig7205	AGAP008007-PA [Anopheles gambiae str. PEST]	0	8	1.2044e-42	0.71	0	-
Contig7248	AGAP003711-PA [Anopheles gambiae str. PEST]	0	8	5.85522e-34	0.74625	0	-
Contig7364	AGAP010958-PA [Anopheles gambiae str. PEST]	0	8	5.5831e-63	0.78	0	-
Contig7641	AGAP005237-PA [Anopheles gambiae str. PEST]	0	8	1.27168e-20	0.585	0	-
Contig8089	AGAP007713-PD [Anopheles gambiae str. PEST]	0	8	1.09156e-19	0.65	0	-
Contig8249	AGAP005302-PA [Anopheles gambiae str. PEST]	0	8	8.73829e-36	0.7575	0	-
Contig8426	AGAP011749-PA [Anopheles gambiae str. PEST]	0	8	5.28405e-43	0.515	0	-
Contig8493	anopheles gambiae pest agap012429-pa	0	8	1.42645e-27	0.68	0	-
Contig8723	AGAP002915-PA [Anopheles gambiae str. PEST]	0	8	4.84002e-88	0.715	0	-
Contig9024	AGAP007103-PA [Anopheles gambiae str. PEST]	0	8	7.43521e-21	0.66	0	-
Contig9272	AGAP008423-PA [Anopheles gambiae str. PEST]	0	8	1.06446e-30	0.615	0	-
Contig9353	AGAP000881-PA [Anopheles gambiae str. PEST]	0	8	6.76614e-57	0.565	0	-
Contig9388	AGAP006660-PA [Anopheles gambiae str. PEST]	0	8	6.02477e-26	0.8825	0	-
Contig9513	anopheles gambiae pest agap012545-pa	0	8	1.75896e-25	0.7225	0	-
000793_EAB-5_G3QO8C008JTORO	AGAP010042-PA [Anopheles gambiae str. PEST]	0	8	2.28431e-16	0.6175	0	-
000793_EAB-5_G3QO8C008JQIJ3	AGAP010023-PA [Anopheles gambiae str. PEST]	0	8	1.62564e-47	0.645	0	-
000793_EAB-5_G3QO8C008I9KGC	AGAP007135-PA [Anopheles gambiae str. PEST]	0	8	2.24552e-41	0.665	0	-
000793_EAB-5_G3QO8C008JYIL6	AGAP010438-PA [Anopheles gambiae str. PEST]	0	8	2.2235e-39	0.675	0	-
000793_EAB-5_G3QO8C008JMEK2	AGAP001791-PA [Anopheles gambiae str. PEST]	0	8	1.88793e-24	0.655	0	-
000793_EAB-5_G3QO8C008JTXBF	AGAP002478-PA [Anopheles gambiae str. PEST]	0	8	1.71153e-24	0.7075	0	-
000793_EAB-5_G3QO8C008JO4BL	AGAP007103-PA [Anopheles gambiae str. PEST]	0	8	4.9414e-20	0.71	0	-
000793_EAB-5_G3QO8C008JVGK5	AGAP002835-PA [Anopheles gambiae str. PEST]	0	8	5.38135e-20	0.595	0	-
000793_EAB-5_G3QO8C008JA1TO	AGAP005943-PA [Anopheles gambiae str. PEST]	0	8	1.41178e-55	0.795	0	-
000793_EAB-5_G3QO8C008JI1HW	AGAP010922-PA [Anopheles gambiae str. PEST]	0	8	5.36624e-24	0.885	0	-
000793_EAB-5_G3QO8C008JTRX8	AGAP010023-PA [Anopheles gambiae str. PEST]	0	8	5.94205e-57	0.6325	0	-
000793_EAB-5_G3QO8C008JG42M	AGAP001606-PA [Anopheles gambiae str. PEST]	0	8	3.4624e-35	0.745	0	-
000793_EAB-5_G3QO8C008JG5WU	AGAP008926-PA [Anopheles gambiae str. PEST]	0	8	9.59129e-51	0.6475	0	-
000793_EAB-5_G3QO8C008JM66I	glutathione-dependent peroxidase (agap004247-pa)	0	8	4.02571e-41	0.7075	0	-
000793_EAB-5_G3QO8C008JMJ05	AGAP004000-PA [Anopheles gambiae str. PEST]	0	8	5.7002e-37	0.66	0	-
000793_EAB-5_G3QO8C008JKYD2	AGAP001330-PA [Anopheles gambiae str. PEST]	0	8	3.33514e-16	0.6275	0	-
000793_EAB-5_G3QO8C008JDRHX	anopheles gambiae pest agap012480-pa	0	8	3.47898e-60	0.7525	0	-
000793_EAB-5_G3QO8C008JUW0H	AGAP009603-PA [Anopheles gambiae str. PEST]	0	8	3.10327e-39	0.5875	0	-
000793_EAB-5_G3QO8C008I45LE	achain crystal structure of anopheles gambiae phosphatase complexed with zn2+	0	8	2.60711e-27	0.72875	0	-
000793_EAB-5_G3QO8C008JRTHV	AGAP007484-PA [Anopheles gambiae str. PEST]	0	8	2.17865e-12	0.5875	0	-
000793_EAB-5_G3QO8C008I5072	serine proteinase	0	8	7.563e-16	0.5425	0	-
000793_EAB-5_G3QO8C008JWUVG	anopheles gambiae pest agap012731-pa	0	8	8.73553e-28	0.59	0	-
000793_EAB-5_G3QO8C008I6KJR	AGAP009790-PA [Anopheles gambiae str. PEST]	0	8	1.111e-23	0.6625	0	-
000793_EAB-5_G3QO8C008JSPD8	AGAP003584-PA [Anopheles gambiae str. PEST]	0	8	2.19865e-32	0.5375	0	-
000793_EAB-5_G3QO8C008JTW0A	AGAP007523-PA [Anopheles gambiae str. PEST]	0	8	1.25253e-15	0.655	0	-
000793_EAB-5_G3QO8C008JFN1V	AGAP000930-PA [Anopheles gambiae str. PEST]	0	8	3.39415e-37	0.57	0	-
000793_EAB-5_G3QO8C008I7F3Z	AGAP004209-PA [Anopheles gambiae str. PEST]	0	8	5.69695e-41	0.79	0	-
000793_EAB-5_G3QO8C008JQXO9	AGAP008862-PA [Anopheles gambiae str. PEST]	0	8	8.15887e-22	0.6325	0	-
000793_EAB-5_G3QO8C008JB4V6	AGAP011207-PA [Anopheles gambiae str. PEST]	0	8	2.02572e-13	0.71	0	-
000793_EAB-5_G3QO8C008JPYLH	AGAP010026-PA [Anopheles gambiae str. PEST]	0	8	1.91159e-24	0.6725	0	-
000793_EAB-5_G3QO8C008JEH69	AGAP007203-PB [Anopheles gambiae str. PEST]	0	8	9.07111e-23	0.6	0	-
000793_EAB-5_G3QO8C008I6ON6	AGAP007794-PA [Anopheles gambiae str. PEST]	0	8	1.53965e-13	0.6375	0	-
000793_EAB-5_G3QO8C008JN3PW	AGAP009810-PA [Anopheles gambiae str. PEST]	0	8	1.8932e-19	0.7675	0	-
000793_EAB-5_G3QO8C008JK3LN	AGAP008016-PA [Anopheles gambiae str. PEST]	0	8	1.67424e-12	0.68	0	-
000793_EAB-5_G3QO8C008JLD8B	AGAP002904-PA [Anopheles gambiae str. PEST]	0	8	1.94193e-21	0.545	0	-
000793_EAB-5_G3QO8C008I9PZC	AGAP007080-PA [Anopheles gambiae str. PEST]	0	8	8.07115e-15	0.645	0	-
000793_EAB-5_G3QO8C008JEUDG	AGAP012251-PA [Anopheles gambiae str. PEST]	0	8	3.73184e-28	0.7225	0	-
000793_EAB-5_G3QO8C008JCQOU	AGAP010973-PA [Anopheles gambiae str. PEST]	0	8	2.51628e-16	0.63	0	-
000793_EAB-5_G3QO8C008JUG3B	AGAP005215-PA [Anopheles gambiae str. PEST]	0	8	4.18103e-11	0.65	0	-
000793_EAB-5_G3QO8C008JO5OV	AGAP011410-PA [Anopheles gambiae str. PEST]	0	8	3.21958e-11	0.555	0	-
000793_EAB-5_G3QO8C008JVIL7	AGAP007080-PA [Anopheles gambiae str. PEST]	0	8	1.12354e-24	0.64	0	-
000793_EAB-5_G3QO8C008JIFCN	AGAP005728-PA [Anopheles gambiae str. PEST]	0	8	1.36197e-14	0.6875	0	-
000793_EAB-5_G3QO8C008JKXDO	AGAP011532-PA [Anopheles gambiae str. PEST]	0	8	1.1362e-40	0.7025	0	-
000793_EAB-5_G3QO8C008JDUQA	AGAP006270-PA [Anopheles gambiae str. PEST]	0	8	8.48818e-41	0.69	0	-
000793_EAB-5_G3QO8C008JTV41	AGAP002544-PA [Anopheles gambiae str. PEST]	0	8	1.8163e-30	0.7775	0	-
000793_EAB-5_G3QO8C008JQI7T	AGAP003017-PA [Anopheles gambiae str. PEST]	0	8	1.06077e-22	0.6725	0	-
000793_EAB-5_G3QO8C008JUK48	AGAP009835-PA [Anopheles gambiae str. PEST]	0	8	1.31151e-20	0.85	0	-
000793_EAB-5_G3QO8C008JLPYI	AGAP003349-PA [Anopheles gambiae str. PEST]	0	8	4.29245e-56	0.7425	0	-
000793_EAB-5_G3QO8C008I720J	nubp1_anoga ame: full=cytosolic fe-s cluster assembly factor nubp1 homolog	0	8	3.29775e-24	0.86375	0	-
000793_EAB-5_G3QO8C008JT81I	AGAP009463-PA [Anopheles gambiae str. PEST]	0	8	7.23585e-16	0.595	0	-
000793_EAB-5_G3QO8C008JNAEP	AGAP000749-PA [Anopheles gambiae str. PEST]	0	8	9.01904e-39	0.765	0	-
000793_EAB-5_G3QO8C008JNRVP	AGAP011121-PA [Anopheles gambiae str. PEST]	0	8	7.16638e-19	0.615	0	-
000793_EAB-5_G3QO8C008JSO9H	laccase-2 isoform a	0	8	1.07752e-19	0.895	0	-
000793_EAB-5_G3QO8C008JE71F	AGAP005239-PA [Anopheles gambiae str. PEST]	0	8	1.60824e-23	0.6125	0	-
000793_EAB-5_G3QO8C008I84CD	AGAP009835-PA [Anopheles gambiae str. PEST]	0	8	8.70218e-25	0.755	0	-
000793_EAB-5_G3QO8C008I34DW	AGAP006952-PA [Anopheles gambiae str. PEST]	0	8	6.6235e-17	0.91	0	-
000793_EAB-5_G3QO8C008I4Y89	AGAP012045-PA [Anopheles gambiae str. PEST]	0	8	5.06509e-16	0.94	0	-
000793_EAB-5_G3QO8C008JLC80	AGAP009822-PA [Anopheles gambiae str. PEST]	0	8	9.25137e-28	0.6075	0	-
000793_EAB-5_G3QO8C008I93IC	nubp1_anoga ame: full=cytosolic fe-s cluster assembly factor nubp1 homolog	0	8	8.23116e-15	0.8025	0	-
000793_EAB-5_isotig00310	AGAP002661-PA [Anopheles gambiae str. PEST]	0	7	7.09959e-51	0.631429	0	-
000793_EAB-5_isotig00418	alkali metal ion proton exchanger 3	0	7	0	0.665714	0	-
000793_EAB-5_isotig00572	bnd7a_anoga ame: full=band 7 protein agap004871	0	7	2.54603e-114	0.811429	0	-
000793_EAB-5_isotig00608	mocs3_anoga ame: full=adenylyltransferase and sulfurtransferase mocs3 ame: full=molybdenum cofactor synthesis protein 3 includes: ame: full=adenylyltransferase mocs3 ame: full=sulfur carrier protein mocs2a adenylyltransferase includes: ame: full=sulfurtransferase mocs3 ame: full=sulfur carrier protein mocs2a sulfurtransferase	0	7	1.36118e-32	0.501429	0	-
000793_EAB-5_isotig00720	AGAP011644-PA [Anopheles gambiae str. PEST]	0	7	5.43544e-59	0.54	0	-
000793_EAB-5_isotig01035	thioredoxin (agap009584-pa)	0	7	4.45825e-36	0.705714	0	-
000793_EAB-5_isotig01048	aspartate aminotransferase	0	7	1.34413e-100	0.527143	0	-
000793_EAB-5_isotig01621	actn_anoga ame: full=alpha- sarcomeric ame: full=f-actin cross-linking protein	0	7	2.91609e-85	0.641429	0	-
000793_EAB-5_isotig01706	AGAP006678-PA [Anopheles gambiae str. PEST]	0	7	2.93078e-87	0.598571	0	-
000793_EAB-5_isotig02383	AGAP010395-PA [Anopheles gambiae str. PEST]	0	7	1.22433e-55	0.608571	0	-
000793_EAB-5_isotig02968	voltage-gated sodium channel alpha subunit	0	7	1.14232e-12	0.94	0	-
000793_EAB-5_isotig03093	actn_anoga ame: full=alpha- sarcomeric ame: full=f-actin cross-linking protein	0	7	4.06248e-43	0.721429	0	-
Contig226	gpcr class a orphan receptor 11 (agap004829-pa)	0	7	1.00743e-13	0.55	0	-
Contig981	carbonic anhydrase 4	0	7	4.95885e-17	0.505714	0	-
Contig1654	bnd7a_anoga ame: full=band 7 protein agap004871	0	7	3.98759e-100	0.691429	0	-
Contig2218	moeh_anoga ame: full=moesin ezrin radixin homolog 1	0	7	2.9063e-59	0.802857	0	-
Contig2503	Slc26a5 [Anopheles gambiae]	0	7	3.7222e-34	0.582857	0	-
Contig3531	na-k-cl symporter	0	7	1.29439e-24	0.764286	0	-
Contig4267	AGAP010313-PA [Anopheles gambiae str. PEST]	0	7	3.10027e-28	0.697143	0	-
Contig4567	achain crystal structure of anopheles gambiae phosphatase complexed with zn2+	0	7	2.67706e-33	0.598571	0	-
Contig4570	AGAP010344-PA [Anopheles gambiae str. PEST]	0	7	4.37865e-21	0.73	0	-
Contig4610	voltage-gated sodium channel alpha subunit	0	7	6.25599e-26	0.624286	0	-
Contig4731	kif1a_anoga ame: full=kinesin-like protein unc-104	0	7	1.8301e-14	0.615714	0	-
Contig5050	kad2_anoga ame: full=adenylate kinase mitochondrial short=ak 2 ame: full=atp-amp transphosphorylase 2	0	7	9.91046e-31	0.698571	0	-
Contig5461	af395080_1zinc finger transcription factor pannier	0	7	1.91809e-21	0.517143	0	-
Contig5846	serine protease inhibitor (agap006911-pa)	0	7	1.95937e-13	0.704286	0	-
Contig6480	anopheles gambiae pest agap012703-pa	0	7	6.5165e-12	0.777143	0	-
Contig7090	AGAP010725-PA [Anopheles gambiae str. PEST]	0	7	9.67413e-16	0.574286	0	-
Contig7156	thioredoxin-dependent peroxidase (agap007543-pa)	0	7	2.86839e-44	0.832857	0	-
Contig7760	spne_anoga ame: full=probable atp-dependent rna helicase spindle-e	0	7	5.64775e-17	0.638571	0	-
Contig9105	na-k-cl symporter	0	7	2.34198e-30	0.727143	0	-
Contig9263	AGAP005857-PA [Anopheles gambiae str. PEST]	0	7	4.52543e-46	0.612857	0	-
000793_EAB-5_G3QO8C008JEPW6	Slc26a5 [Anopheles gambiae]	0	7	1.84597e-20	0.678571	0	-
000793_EAB-5_G3QO8C008JAN2E	voltage-gated sodium channel alpha subunit	0	7	1.8772e-19	1	0	-
000793_EAB-5_G3QO8C008JTAHW	voltage-gated calcium channel alpha2-delta subunit 1	0	7	2.93475e-50	0.734286	0	-
000793_EAB-5_G3QO8C008I9E2I	voltage-gated calcium channel alpha2-delta subunit 1	0	7	8.09428e-32	0.64	0	-
000793_EAB-5_G3QO8C008JLAL7	achain crystal structure of the phosphatase domains of human ptp sigma	0	7	6.64475e-25	0.922857	0	-
000793_EAB-5_G3QO8C008JH1LU	lst2_anoga ame: full=lateral signaling target protein 2 homolog	0	7	1.69637e-32	0.674286	0	-
000793_EAB-5_G3QO8C008JMHDP	signal transducer and activator of transcription (agap000099-pa)	0	7	8.20091e-31	0.771429	0	-
000793_EAB-5_G3QO8C008I60KS	voltage-gated calcium channel alpha2-delta subunit 1	0	7	4.35859e-24	0.771429	0	-
000793_EAB-5_G3QO8C008JJ056	actn_anoga ame: full=alpha- sarcomeric ame: full=f-actin cross-linking protein	0	7	5.36847e-39	0.79	0	-
000793_EAB-5_G3QO8C008JTUGH	voltage-gated sodium channel alpha subunit	0	7	2.98192e-17	0.95	0	-
000793_EAB-5_G3QO8C008JNMW0	thioredoxin-dependent peroxidase (agap000396-pa)	0	7	2.76738e-15	0.785714	0	-
000793_EAB-5_G3QO8C008I55NZ	voltage-gated calcium channel alpha2-delta subunit 1	0	7	1.93573e-43	0.64	0	-
000793_EAB-5_isotig00026	AGAP007717-PC [Anopheles gambiae str. PEST]	0	6	3.79428e-153	0.563333	0	-
000793_EAB-5_isotig00027	AGAP007717-PC [Anopheles gambiae str. PEST]	0	6	1.99531e-146	0.556667	0	-
000793_EAB-5_isotig00030	AGAP007717-PA [Anopheles gambiae str. PEST]	0	6	2.34242e-70	0.82	0	-
000793_EAB-5_isotig00052	AGAP001552-PA [Anopheles gambiae str. PEST]	0	6	2.00281e-13	0.496667	0	-
000793_EAB-5_isotig00135	AGAP003623-PA [Anopheles gambiae str. PEST]	0	6	0	0.55	0	-
000793_EAB-5_isotig00136	AGAP003623-PA [Anopheles gambiae str. PEST]	0	6	0	0.566667	0	-
000793_EAB-5_isotig00141	AGAP000834-PA [Anopheles gambiae str. PEST]	0	6	4.44241e-177	0.656667	0	-
000793_EAB-5_isotig00167	aqp_anoga ame: full=aquaporin	0	6	6.50775e-25	0.725	0	-
000793_EAB-5_isotig00168	aqp_anoga ame: full=aquaporin	0	6	6.3591e-25	0.725	0	-
000793_EAB-5_isotig00187	AGAP008684-PA [Anopheles gambiae str. PEST]	0	6	2.49452e-97	0.7	0	-
000793_EAB-5_isotig00192	AGAP007400-PA [Anopheles gambiae str. PEST]	0	6	9.49466e-87	0.586667	0	-
000793_EAB-5_isotig00213	AGAP012225-PA [Anopheles gambiae str. PEST]	0	6	3.00445e-81	0.593333	0	-
000793_EAB-5_isotig00214	AGAP012225-PA [Anopheles gambiae str. PEST]	0	6	3.78334e-89	0.586667	0	-
000793_EAB-5_isotig00340	AGAP004283-PA [Anopheles gambiae str. PEST]	0	6	1.19462e-40	0.77	0	-
000793_EAB-5_isotig00341	AGAP004283-PA [Anopheles gambiae str. PEST]	0	6	1.05819e-43	0.78	0	-
000793_EAB-5_isotig00354	AGAP012005-PA [Anopheles gambiae str. PEST]	0	6	1.37305e-45	0.676667	0	-
000793_EAB-5_isotig00365	AGAP005515-PA [Anopheles gambiae str. PEST]	0	6	2.82962e-20	0.733333	0	-
000793_EAB-5_isotig00407	AGAP011355-PA [Anopheles gambiae str. PEST]	0	6	0	0.466667	0	-
000793_EAB-5_isotig00419	AGAP005222-PB [Anopheles gambiae str. PEST]	0	6	6.02898e-68	0.7	0	-
000793_EAB-5_isotig00422	AGAP011369-PA [Anopheles gambiae str. PEST]	0	6	2.89726e-168	0.506667	0	-
000793_EAB-5_isotig00432	AGAP010893-PA [Anopheles gambiae str. PEST]	0	6	0	0.54	0	-
000793_EAB-5_isotig00499	AGAP000756-PA [Anopheles gambiae str. PEST]	0	6	0	0.67	0	-
000793_EAB-5_isotig00501	AGAP012171-PA [Anopheles gambiae str. PEST]	0	6	4.94964e-174	0.576667	0	-
000793_EAB-5_isotig00618	AGAP011391-PA [Anopheles gambiae str. PEST]	0	6	3.5192e-33	0.643333	0	-
000793_EAB-5_isotig00634	anopheles gambiae pest agap012773-pa	0	6	1.4676e-122	0.606667	0	-
000793_EAB-5_isotig00681	AGAP009210-PA [Anopheles gambiae str. PEST]	0	6	1.99562e-59	0.636667	0	-
000793_EAB-5_isotig00728	AGAP002728-PA [Anopheles gambiae str. PEST]	0	6	5.37364e-168	0.733333	0	-
000793_EAB-5_isotig00746	AGAP007791-PA [Anopheles gambiae str. PEST]	0	6	1.20311e-57	0.586667	0	-
000793_EAB-5_isotig00749	candidate olfactory receptor (agap002560-pa)	0	6	1.83397e-151	0.718333	0	-
000793_EAB-5_isotig00750	AGAP011169-PA [Anopheles gambiae str. PEST]	0	6	4.51806e-119	0.526667	0	-
000793_EAB-5_isotig00794	AGAP005585-PB [Anopheles gambiae str. PEST]	0	6	1.30528e-49	0.74	0	-
000793_EAB-5_isotig00821	AGAP002369-PA [Anopheles gambiae str. PEST]	0	6	3.22247e-99	0.633333	0	-
000793_EAB-5_isotig00831	AGAP009178-PA [Anopheles gambiae str. PEST]	0	6	7.04808e-71	0.496667	0	-
000793_EAB-5_isotig00847	AGAP003268-PA [Anopheles gambiae str. PEST]	0	6	3.41339e-70	0.556667	0	-
000793_EAB-5_isotig00869	AGAP004689-PC [Anopheles gambiae str. PEST]	0	6	1.09474e-97	0.613333	0	-
000793_EAB-5_isotig00871	AGAP008684-PA [Anopheles gambiae str. PEST]	0	6	1.74046e-108	0.71	0	-
000793_EAB-5_isotig00884	AGAP007400-PA [Anopheles gambiae str. PEST]	0	6	2.79586e-53	0.513333	0	-
000793_EAB-5_isotig00888	AGAP009443-PA [Anopheles gambiae str. PEST]	0	6	1.62474e-61	0.7	0	-
000793_EAB-5_isotig00900	AGAP006935-PA [Anopheles gambiae str. PEST]	0	6	7.16888e-32	0.85	0	-
000793_EAB-5_isotig00914	AGAP001273-PA [Anopheles gambiae str. PEST]	0	6	0	0.756667	0	-
000793_EAB-5_isotig00918	AGAP011603-PA [Anopheles gambiae str. PEST]	0	6	4.04198e-142	0.56	0	-
000793_EAB-5_isotig00939	AGAP003648-PA [Anopheles gambiae str. PEST]	0	6	0	0.67	0	-
000793_EAB-5_isotig00948	AGAP006099-PA [Anopheles gambiae str. PEST]	0	6	6.61286e-65	0.463333	0	-
000793_EAB-5_isotig00953	AGAP003656-PA [Anopheles gambiae str. PEST]	0	6	1.22181e-22	0.48	0	-
000793_EAB-5_isotig00989	sjchgc03507 protein	0	6	1.72201e-147	0.708333	0	-
000793_EAB-5_isotig00990	AGAP005901-PA [Anopheles gambiae str. PEST]	0	6	2.96177e-131	0.79	0	-
000793_EAB-5_isotig01017	AGAP011666-PA [Anopheles gambiae str. PEST]	0	6	6.38845e-38	0.53	0	-
000793_EAB-5_isotig01025	AGAP005227-PA [Anopheles gambiae str. PEST]	0	6	8.0023e-41	0.563333	0	-
000793_EAB-5_isotig01028	AGAP007941-PA [Anopheles gambiae str. PEST]	0	6	6.63032e-88	0.623333	0	-
000793_EAB-5_isotig01045	AGAP008137-PA [Anopheles gambiae str. PEST]	0	6	3.60287e-74	0.78	0	-
000793_EAB-5_isotig01067	AGAP007131-PA [Anopheles gambiae str. PEST]	0	6	2.0712e-155	0.66	0	-
000793_EAB-5_isotig01101	AGAP012258-PA [Anopheles gambiae str. PEST]	0	6	3.26345e-73	0.476667	0	-
000793_EAB-5_isotig01120	allatostatin receptor 3 (agap010486-pa)	0	6	2.0409e-35	0.586667	0	-
000793_EAB-5_isotig01146	AGAP004882-PA [Anopheles gambiae str. PEST]	0	6	5.714e-158	0.71	0	-
000793_EAB-5_isotig01155	AGAP006576-PA [Anopheles gambiae str. PEST]	0	6	1.7402e-92	0.703333	0	-
000793_EAB-5_isotig01160	AGAP012009-PA [Anopheles gambiae str. PEST]	0	6	5.4332e-94	0.59	0	-
000793_EAB-5_isotig01182	AGAP000954-PA [Anopheles gambiae str. PEST]	0	6	1.31839e-121	0.723333	0	-
000793_EAB-5_isotig01210	AGAP002693-PA [Anopheles gambiae str. PEST]	0	6	1.42458e-152	0.72	0	-
000793_EAB-5_isotig01293	AGAP011347-PA [Anopheles gambiae str. PEST]	0	6	2.53241e-76	0.666667	0	-
000793_EAB-5_isotig01304	AGAP007567-PA [Anopheles gambiae str. PEST]	0	6	2.12638e-62	0.533333	0	-
000793_EAB-5_isotig01360	AGAP011422-PA [Anopheles gambiae str. PEST]	0	6	4.79024e-61	0.746667	0	-
000793_EAB-5_isotig01397	AGAP007499-PA [Anopheles gambiae str. PEST]	0	6	4.34518e-62	0.62	0	-
000793_EAB-5_isotig01416	AGAP002066-PA [Anopheles gambiae str. PEST]	0	6	3.61084e-67	0.776667	0	-
000793_EAB-5_isotig01422	AGAP004853-PA [Anopheles gambiae str. PEST]	0	6	1.64076e-42	0.573333	0	-
000793_EAB-5_isotig01440	AGAP000735-PA [Anopheles gambiae str. PEST]	0	6	1.54738e-109	0.693333	0	-
000793_EAB-5_isotig01460	AGAP003070-PA [Anopheles gambiae str. PEST]	0	6	1.37641e-104	0.606667	0	-
000793_EAB-5_isotig01463	AGAP002063-PA [Anopheles gambiae str. PEST]	0	6	1.17903e-91	0.71	0	-
000793_EAB-5_isotig01465	AGAP005884-PA [Anopheles gambiae str. PEST]	0	6	3.50399e-66	0.563333	0	-
000793_EAB-5_isotig01521	anopheles gambiae pest agap012693-pa	0	6	1.56777e-23	0.503333	0	-
000793_EAB-5_isotig01534	AGAP001633-PA [Anopheles gambiae str. PEST]	0	6	5.66094e-74	0.536667	0	-
000793_EAB-5_isotig01542	AGAP007791-PA [Anopheles gambiae str. PEST]	0	6	9.05882e-64	0.696667	0	-
000793_EAB-5_isotig01552	anopheles gambiae pest agap012811-pa	0	6	8.87069e-61	0.64	0	-
000793_EAB-5_isotig01582	AGAP012217-PA [Anopheles gambiae str. PEST]	0	6	2.71537e-57	0.55	0	-
000793_EAB-5_isotig01595	AGAP004420-PA [Anopheles gambiae str. PEST]	0	6	4.95163e-80	0.683333	0	-
000793_EAB-5_isotig01653	AGAP006937-PA [Anopheles gambiae str. PEST]	0	6	8.594e-34	0.9	0	-
000793_EAB-5_isotig01656	AGAP008345-PA [Anopheles gambiae str. PEST]	0	6	1.55813e-115	0.606667	0	-
000793_EAB-5_isotig01678	AGAP005901-PB [Anopheles gambiae str. PEST]	0	6	3.4933e-96	0.853333	0	-
000793_EAB-5_isotig01683	AGAP005401-PA [Anopheles gambiae str. PEST]	0	6	2.79671e-69	0.686667	0	-
000793_EAB-5_isotig01687	AGAP010096-PA [Anopheles gambiae str. PEST]	0	6	6.87004e-52	0.506667	0	-
000793_EAB-5_isotig01693	lysozyme i-1	0	6	6.88599e-44	0.635	0	-
000793_EAB-5_isotig01714	AGAP009792-PA [Anopheles gambiae str. PEST]	0	6	6.30628e-66	0.673333	0	-
000793_EAB-5_isotig01749	cytochrome oxidase subunit ii	0	6	3.0223e-81	0.795	0	-
000793_EAB-5_isotig01762	AGAP006273-PA [Anopheles gambiae str. PEST]	0	6	2.99658e-57	0.553333	0	-
000793_EAB-5_isotig01816	AGAP010029-PA [Anopheles gambiae str. PEST]	0	6	2.94194e-70	0.736667	0	-
000793_EAB-5_isotig01840	AGAP004032-PA [Anopheles gambiae str. PEST]	0	6	2.85871e-54	0.54	0	-
000793_EAB-5_isotig01854	AGAP008105-PA [Anopheles gambiae str. PEST]	0	6	2.17366e-78	0.6	0	-
000793_EAB-5_isotig01881	AGAP001313-PA [Anopheles gambiae str. PEST]	0	6	5.82092e-53	0.726667	0	-
000793_EAB-5_isotig01887	xk-related b	0	6	1.98227e-28	0.495	0	-
000793_EAB-5_isotig01896	AGAP010080-PA [Anopheles gambiae str. PEST]	0	6	1.78812e-23	0.476667	0	-
000793_EAB-5_isotig01926	unnamed protein product [Anopheles gambiae str. PEST]	0	6	9.87348e-65	0.77	0	-
000793_EAB-5_isotig01949	AGAP003179-PA [Anopheles gambiae str. PEST]	0	6	1.41732e-76	0.616667	0	-
000793_EAB-5_isotig01966	AGAP002171-PA [Anopheles gambiae str. PEST]	0	6	4.63001e-72	0.723333	0	-
000793_EAB-5_isotig01974	AGAP006169-PA [Anopheles gambiae str. PEST]	0	6	1.99847e-59	0.693333	0	-
000793_EAB-5_isotig01976	AGAP006246-PA [Anopheles gambiae str. PEST]	0	6	1.65009e-29	0.54	0	-
000793_EAB-5_isotig02024	AGAP007545-PA [Anopheles gambiae str. PEST]	0	6	4.71613e-82	0.706667	0	-
000793_EAB-5_isotig02032	AGAP009119-PA [Anopheles gambiae str. PEST]	0	6	1.76855e-57	0.59	0	-
000793_EAB-5_isotig02048	AGAP004801-PA [Anopheles gambiae str. PEST]	0	6	1.53708e-45	0.69	0	-
000793_EAB-5_isotig02065	AGAP006045-PA [Anopheles gambiae str. PEST]	0	6	1.55521e-23	0.51	0	-
000793_EAB-5_isotig02070	AGAP004801-PA [Anopheles gambiae str. PEST]	0	6	3.15351e-27	0.56	0	-
000793_EAB-5_isotig02088	AGAP011374-PA [Anopheles gambiae str. PEST]	0	6	8.30262e-105	0.656667	0	-
000793_EAB-5_isotig02149	AGAP007563-PA [Anopheles gambiae str. PEST]	0	6	1.53773e-92	0.94	0	-
000793_EAB-5_isotig02158	AGAP002691-PA [Anopheles gambiae str. PEST]	0	6	6.69112e-70	0.686667	0	-
000793_EAB-5_isotig02176	AGAP007843-PA [Anopheles gambiae str. PEST]	0	6	3.22447e-79	0.643333	0	-
000793_EAB-5_isotig02191	AGAP002192-PA [Anopheles gambiae str. PEST]	0	6	1.71185e-64	0.7	0	-
000793_EAB-5_isotig02223	thioester-containing protein (agap008407-pa)	0	6	5.35773e-47	0.596667	0	-
000793_EAB-5_isotig02257	AGAP005401-PA [Anopheles gambiae str. PEST]	0	6	2.75323e-72	0.75	0	-
000793_EAB-5_isotig02328	rs11_anoga ame: full=40s ribosomal protein s11	0	6	1.14439e-59	0.841667	0	-
000793_EAB-5_isotig02392	AGAP006994-PA [Anopheles gambiae str. PEST]	0	6	2.64182e-50	0.656667	0	-
000793_EAB-5_isotig02440	AGAP009610-PA [Anopheles gambiae str. PEST]	0	6	1.40569e-21	0.63	0	-
000793_EAB-5_isotig02462	AGAP007791-PA [Anopheles gambiae str. PEST]	0	6	3.69437e-38	0.603333	0	-
000793_EAB-5_isotig02466	AGAP005188-PA [Anopheles gambiae str. PEST]	0	6	4.96998e-51	0.566667	0	-
000793_EAB-5_isotig02557	AGAP009307-PA [Anopheles gambiae str. PEST]	0	6	2.44787e-41	0.633333	0	-
000793_EAB-5_isotig02585	AGAP005878-PA [Anopheles gambiae str. PEST]	0	6	2.07295e-37	0.603333	0	-
000793_EAB-5_isotig02602	AGAP004335-PA [Anopheles gambiae str. PEST]	0	6	1.28941e-63	0.653333	0	-
000793_EAB-5_isotig02627	AGAP011374-PA [Anopheles gambiae str. PEST]	0	6	9.54993e-75	0.726667	0	-
000793_EAB-5_isotig02649	AGAP001699-PA [Anopheles gambiae str. PEST]	0	6	7.93348e-18	0.776667	0	-
000793_EAB-5_isotig02687	AGAP005300-PB [Anopheles gambiae str. PEST]	0	6	5.73572e-26	0.73	0	-
000793_EAB-5_isotig02692	AGAP012252-PA [Anopheles gambiae str. PEST]	0	6	1.61472e-73	0.69	0	-
000793_EAB-5_isotig02715	AGAP009897-PA [Anopheles gambiae str. PEST]	0	6	3.46508e-20	0.78	0	-
000793_EAB-5_isotig02785	AGAP011766-PA [Anopheles gambiae str. PEST]	0	6	7.96649e-59	0.663333	0	-
000793_EAB-5_isotig02820	AGAP000070-PA [Anopheles gambiae str. PEST]	0	6	7.21233e-25	0.806667	0	-
000793_EAB-5_isotig02822	AGAP006904-PA [Anopheles gambiae str. PEST]	0	6	1.52242e-19	0.67	0	-
000793_EAB-5_isotig02875	AGAP004890-PA [Anopheles gambiae str. PEST]	0	6	2.52038e-64	0.926667	0	-
000793_EAB-5_isotig02902	AGAP007621-PB [Anopheles gambiae str. PEST]	0	6	3.63377e-15	0.74	0	-
000793_EAB-5_isotig02914	AGAP006686-PA [Anopheles gambiae str. PEST]	0	6	2.46779e-58	0.646667	0	-
000793_EAB-5_isotig02957	AGAP003605-PA [Anopheles gambiae str. PEST]	0	6	5.64302e-28	0.6	0	-
000793_EAB-5_isotig02991	AGAP003494-PA [Anopheles gambiae str. PEST]	0	6	1.15371e-11	0.563333	0	-
000793_EAB-5_isotig03005	#NAME?	0	6	1.01646e-20	0.59	0	-
000793_EAB-5_isotig03061	AGAP007563-PA [Anopheles gambiae str. PEST]	0	6	7.57555e-53	0.91	0	-
000793_EAB-5_isotig03082	AGAP011329-PA [Anopheles gambiae str. PEST]	0	6	8.42392e-49	0.68	0	-
000793_EAB-5_isotig03092	sahh_anoga ame: full=adenosylhomocysteinase short= cyase ame: full=s-adenosyl-l-homocysteine hydrolase	0	6	6.8912e-51	0.855	0	-
000793_EAB-5_isotig03121	AGAP002549-PA [Anopheles gambiae str. PEST]	0	6	1.78592e-22	0.68	0	-
000793_EAB-5_isotig03175	AGAP005521-PA [Anopheles gambiae str. PEST]	0	6	1.05763e-46	0.726667	0	-
000793_EAB-5_isotig03237	AGAP006783-PA [Anopheles gambiae str. PEST]	0	6	4.18487e-43	0.823333	0	-
Contig1	AGAP010241-PA [Anopheles gambiae str. PEST]	0	6	1.81795e-36	0.616667	0	-
Contig89	AGAP006686-PA [Anopheles gambiae str. PEST]	0	6	8.95367e-83	0.713333	0	-
Contig152	anopheles gambiae pest agap012565-pa	0	6	1.12261e-20	0.773333	0	-
Contig176	AGAP006638-PA [Anopheles gambiae str. PEST]	0	6	1.21236e-13	0.536667	0	-
Contig441	AGAP001113-PA [Anopheles gambiae str. PEST]	0	6	1.8257e-17	0.623333	0	-
Contig567	AGAP001782-PA [Anopheles gambiae str. PEST]	0	6	2.76887e-39	0.71	0	-
Contig579	AGAP000476-PA [Anopheles gambiae str. PEST]	0	6	3.90514e-25	0.626667	0	-
Contig586	AGAP004801-PA [Anopheles gambiae str. PEST]	0	6	1.15985e-23	0.67	0	-
Contig661	AGAP007563-PA [Anopheles gambiae str. PEST]	0	6	2.76282e-33	0.89	0	-
Contig725	AGAP002030-PA [Anopheles gambiae str. PEST]	0	6	2.84611e-95	0.58	0	-
Contig729	integrin beta subunit (agap000815-pa)	0	6	8.08858e-46	0.7	0	-
Contig791	AGAP009688-PA [Anopheles gambiae str. PEST]	0	6	4.6547e-36	0.573333	0	-
Contig804	AGAP001269-PA [Anopheles gambiae str. PEST]	0	6	4.68712e-38	0.86	0	-
Contig835	AGAP004717-PB [Anopheles gambiae str. PEST]	0	6	8.79013e-21	0.7	0	-
Contig868	AGAP011918-PA [Anopheles gambiae str. PEST]	0	6	4.98076e-12	0.52	0	-
Contig883	AGAP001703-PA [Anopheles gambiae str. PEST]	0	6	3.72382e-46	0.746667	0	-
Contig888	AGAP002192-PA [Anopheles gambiae str. PEST]	0	6	1.18723e-45	0.713333	0	-
Contig989	integrin beta subunit (agap000815-pa)	0	6	5.52979e-37	0.645	0	-
Contig1038	AGAP006686-PA [Anopheles gambiae str. PEST]	0	6	9.81678e-37	0.693333	0	-
Contig1058	AGAP002575-PA [Anopheles gambiae str. PEST]	0	6	1.3172e-29	0.746667	0	-
Contig1223	cytochrome oxidase subunit ii	0	6	3.7684e-30	0.68	0	-
Contig1305	AGAP007709-PA [Anopheles gambiae str. PEST]	0	6	1.30142e-40	0.776667	0	-
Contig1436	anopheles gambiae pest agap012773-pa	0	6	5.6838e-30	0.503333	0	-
Contig1457	anopheles gambiae pest agap012657-pa	0	6	1.50412e-39	0.59	0	-
Contig1471	AGAP001957-PA [Anopheles gambiae str. PEST]	0	6	1.71824e-74	0.66	0	-
Contig1547	adenosine receptor (agap000445-pa)	0	6	2.88561e-15	0.513333	0	-
Contig1560	AGAP002387-PA [Anopheles gambiae str. PEST]	0	6	7.46992e-50	0.596667	0	-
Contig1600	AGAP005124-PA [Anopheles gambiae str. PEST]	0	6	7.06944e-45	0.8	0	-
Contig1649	AGAP006686-PA [Anopheles gambiae str. PEST]	0	6	3.29163e-50	0.743333	0	-
Contig1736	AGAP011286-PA [Anopheles gambiae str. PEST]	0	6	5.39378e-51	0.643333	0	-
Contig1862	AGAP009176-PA [Anopheles gambiae str. PEST]	0	6	3.37398e-37	0.683333	0	-
Contig1901	AGAP009176-PA [Anopheles gambiae str. PEST]	0	6	2.96963e-33	0.66	0	-
Contig1924	AGAP006683-PA [Anopheles gambiae str. PEST]	0	6	2.45715e-20	0.78	0	-
Contig1994	AGAP012163-PA [Anopheles gambiae str. PEST]	0	6	2.79872e-43	0.693333	0	-
Contig2020	AGAP006159-PA [Anopheles gambiae str. PEST]	0	6	1.25506e-15	0.66	0	-
Contig2052	AGAP008684-PA [Anopheles gambiae str. PEST]	0	6	1.94245e-26	0.796667	0	-
Contig2094	AGAP001688-PA [Anopheles gambiae str. PEST]	0	6	1.80917e-46	0.76	0	-
Contig2100	AGAP011770-PA [Anopheles gambiae str. PEST]	0	6	1.01695e-33	0.536667	0	-
Contig2105	AGAP007563-PA [Anopheles gambiae str. PEST]	0	6	5.57344e-73	0.85	0	-
Contig2106	AGAP009461-PA [Anopheles gambiae str. PEST]	0	6	1.90714e-63	0.706667	0	-
Contig2128	AGAP006340-PA [Anopheles gambiae str. PEST]	0	6	1.0813e-66	0.92	0	-
Contig2134	AGAP010024-PA [Anopheles gambiae str. PEST]	0	6	1.14534e-21	0.596667	0	-
Contig2161	anopheles gambiae pest agap012448-pa	0	6	1.54568e-31	0.773333	0	-
Contig2197	AGAP001037-PA [Anopheles gambiae str. PEST]	0	6	1.66538e-46	0.596667	0	-
Contig2310	AGAP002391-PA [Anopheles gambiae str. PEST]	0	6	3.36521e-15	0.643333	0	-
Contig2435	AGAP002161-PA [Anopheles gambiae str. PEST]	0	6	2.1023e-27	0.78	0	-
Contig2499	AGAP005562-PA [Anopheles gambiae str. PEST]	0	6	1.36707e-37	0.756667	0	-
Contig2500	AGAP008017-PA [Anopheles gambiae str. PEST]	0	6	4.61142e-31	0.683333	0	-
Contig2512	anopheles gambiae pest agap012447-pa	0	6	7.92684e-26	0.83	0	-
Contig2517	AGAP003221-PA [Anopheles gambiae str. PEST]	0	6	7.00686e-11	0.723333	0	-
Contig2561	AGAP000232-PA [Anopheles gambiae str. PEST]	0	6	1.59453e-31	0.593333	0	-
Contig2604	AGAP008862-PA [Anopheles gambiae str. PEST]	0	6	1.3087e-25	0.646667	0	-
Contig2618	metabotropic glutamate receptor 1 (agap006156-pa)	0	6	2.63085e-51	0.683333	0	-
Contig2648	AGAP004288-PA [Anopheles gambiae str. PEST]	0	6	5.79965e-48	0.646667	0	-
Contig2670	AGAP006656-PB [Anopheles gambiae str. PEST]	0	6	2.66623e-26	0.863333	0	-
Contig2751	AGAP011152-PA [Anopheles gambiae str. PEST]	0	6	1.75663e-44	0.74	0	-
Contig2792	AGAP001899-PA [Anopheles gambiae str. PEST]	0	6	3.22392e-39	0.806667	0	-
Contig2809	AGAP011611-PA [Anopheles gambiae str. PEST]	0	6	1.38816e-14	0.56	0	-
Contig2812	AGAP007006-PA [Anopheles gambiae str. PEST]	0	6	4.90587e-30	0.71	0	-
Contig2937	AGAP002381-PA [Anopheles gambiae str. PEST]	0	6	2.45887e-36	0.643333	0	-
Contig2947	AGAP002735-PA [Anopheles gambiae str. PEST]	0	6	1.89275e-35	0.81	0	-
Contig3152	AGAP007389-PA [Anopheles gambiae str. PEST]	0	6	4.7977e-12	0.553333	0	-
Contig3197	AGAP001858-PA [Anopheles gambiae str. PEST]	0	6	9.39817e-26	0.73	0	-
Contig3212	AGAP004440-PA [Anopheles gambiae str. PEST]	0	6	9.30233e-30	0.633333	0	-
Contig3238	AGAP001458-PA [Anopheles gambiae str. PEST]	0	6	6.12284e-30	0.75	0	-
Contig3358	AGAP007523-PA [Anopheles gambiae str. PEST]	0	6	1.49421e-34	0.803333	0	-
Contig3365	AGAP005878-PA [Anopheles gambiae str. PEST]	0	6	1.13444e-46	0.786667	0	-
Contig3393	AGAP007279-PA [Anopheles gambiae str. PEST]	0	6	2.13938e-35	0.58	0	-
Contig3497	AGAP007563-PA [Anopheles gambiae str. PEST]	0	6	5.80369e-88	0.94	0	-
Contig3685	AGAP007698-PC [Anopheles gambiae str. PEST]	0	6	5.22887e-35	0.93	0	-
Contig3694	AGAP002693-PA [Anopheles gambiae str. PEST]	0	6	5.16861e-69	0.743333	0	-
[truncated: 28,617 more rows]

## Sheet: A.gambiae
Sequence name	Sequence desc.	Sequence length	Hit desc.	Hit ACC	E-Value	Similarity	Score	Alignment length	Positives
000793_EAB-5_isotig00046	antennal carrier protein tol-2	784	gi|157019263|gb|EAU77439.2|AGAP009388-PA [Anopheles gambiae str. PEST]	EAU77439	5.10678e-22	49	101.679	225	111
000793_EAB-5_isotig00048	ensangg00000015204 protein	4560	gi|157017901|gb|EAA44868.4|AGAP002858-PA [Anopheles gambiae str. PEST]	EAA44868	0	82	529.635	382	315
000793_EAB-5_isotig00065	AGAP012383-PA [Anopheles gambiae str. PEST]	1827	gi|116116755|gb|EAA00192.3|AGAP012383-PA [Anopheles gambiae str. PEST]	EAA00192	1.09211e-75	62	281.567	417	259
000793_EAB-5_isotig00066	AGAP012383-PA [Anopheles gambiae str. PEST]	1708	gi|116116755|gb|EAA00192.3|AGAP012383-PA [Anopheles gambiae str. PEST]	EAA00192	3.57017e-97	63	352.829	493	311
000793_EAB-5_isotig00068	AGAP012383-PA [Anopheles gambiae str. PEST]	929	gi|116116755|gb|EAA00192.3|AGAP012383-PA [Anopheles gambiae str. PEST]	EAA00192	5.7343e-50	69	194.897	225	156
000793_EAB-5_isotig00098	AGAP009364-PA [Anopheles gambiae str. PEST]	1765	gi|157019254|gb|EAA05796.4|AGAP009364-PA [Anopheles gambiae str. PEST]	EAA05796	6.36917e-81	72	298.901	265	192
000793_EAB-5_isotig00133	AGAP004402-PA [Anopheles gambiae str. PEST]	3323	gi|157017289|gb|EAL40532.3|AGAP004402-PA [Anopheles gambiae str. PEST]	EAL40532	3.00034e-170	74	596.66	484	360
000793_EAB-5_isotig00143	tpa: sex-lethal	2604	gi|116131767|gb|EAA05186.3|AGAP011092-PA [Anopheles gambiae str. PEST]	EAA05186	0	81	854.744	637	518
000793_EAB-5_isotig00144	tpa: sex-lethal	2550	gi|116131767|gb|EAA05186.3|AGAP011092-PA [Anopheles gambiae str. PEST]	EAA05186	0	79	836.254	637	507
000793_EAB-5_isotig00151	AGAP007920-PA [Anopheles gambiae str. PEST]	1777	gi|157015129|gb|EAA12774.4|AGAP007920-PA [Anopheles gambiae str. PEST]	EAA12774	4.15299e-88	58	322.783	463	271
000793_EAB-5_isotig00155	ensangg00000013284 protein	1256	gi|157016550|gb|EAA10492.4|AGAP004912-PB [Anopheles gambiae str. PEST]	EAA10492	2.54221e-65	61	167.162	223	138
000793_EAB-5_isotig00156	ensangg00000013284 protein	1252	gi|157016550|gb|EAA10492.4|AGAP004912-PB [Anopheles gambiae str. PEST]	EAA10492	7.07704e-43	85	101.293	64	55
000793_EAB-5_isotig00165	AGAP002331-PA [Anopheles gambiae str. PEST]	1335	gi|157018235|gb|EAA07491.4|AGAP002331-PA [Anopheles gambiae str. PEST]	EAA07491	9.98573e-113	70	404.06	392	277
000793_EAB-5_isotig00189	cytochrome p450 cyp12f2	1398	gi|27752853|gb|AAO19581.1|cytochrome P450 CYP12F2 [Anopheles gambiae]	AAO19581	3.93135e-91	60	332.413	468	283
000793_EAB-5_isotig00190	cytochrome p450 cyp12f2	1336	gi|27752853|gb|AAO19581.1|cytochrome P450 CYP12F2 [Anopheles gambiae]	AAO19581	3.98663e-85	59	248.054	366	218
000793_EAB-5_isotig00196	cytochrome p450	511	gi|13660729|gb|AAK32960.1|cytochrome P450 [Anopheles gambiae]	AAK32960	7.89515e-29	76	123.25	102	78
000793_EAB-5_isotig00197	AGAP002419-PA [Anopheles gambiae str. PEST]	1377	gi|157018168|gb|EAA44936.4|AGAP002419-PA [Anopheles gambiae str. PEST]	EAA44936	2.54513e-72	68	120.939	121	83
000793_EAB-5_isotig00198	cytochrome p450 cyp4c26	1185	gi|157018168|gb|EAA44936.4|AGAP002419-PA [Anopheles gambiae str. PEST]	EAA44936	2.80048e-63	68	120.939	121	83
000793_EAB-5_isotig00201	af487537_1cytochrome p450 cyp6p2	1454	gi|55241909|gb|EAA08231.2|AGAP002869-PA [Anopheles gambiae str. PEST]	EAA08231	1.28857e-50	60	176.792	236	143
000793_EAB-5_isotig00202	cytochrome p450 (agap012295-pa)	883	gi|29027550|gb|AAO62001.1|cytochrome P450 CYPm3r5 [Anopheles gambiae]	AAO62001	5.1555e-45	60	178.333	210	127
000793_EAB-5_isotig00217	AGAP011121-PA [Anopheles gambiae str. PEST]	1184	gi|157019690|gb|EAA05324.4|AGAP011121-PA [Anopheles gambiae str. PEST]	EAA05324	1.95542e-32	57	137.117	212	122
000793_EAB-5_isotig00218	AGAP000687-PA [Anopheles gambiae str. PEST]	1177	gi|157018550|gb|EAL41111.3|AGAP000687-PA [Anopheles gambiae str. PEST]	EAL41111	2.20909e-36	50	150.214	267	135
000793_EAB-5_isotig00221	anopheles gambiae pest agap012851-pa	1198	gi|116132724|gb|EAA45511.3|AGAP011050-PA [Anopheles gambiae str. PEST]	EAA45511	1.43793e-115	75	413.305	312	235
000793_EAB-5_isotig00228	AGAP005645-PA [Anopheles gambiae str. PEST]	1317	gi|157015607|gb|EAA11743.4|AGAP005645-PA [Anopheles gambiae str. PEST]	EAA11743	2.38407e-42	61	170.244	217	133
000793_EAB-5_isotig00229	AGAP005645-PA [Anopheles gambiae str. PEST]	878	gi|157015607|gb|EAA11743.4|AGAP005645-PA [Anopheles gambiae str. PEST]	EAA11743	1.34273e-45	63	180.259	251	160
000793_EAB-5_isotig00236	cytochrome p450	1040	gi|29027552|gb|AAO62002.1|cytochrome P450 CYPm3r9 [Anopheles gambiae]	AAO62002	1.33758e-54	66	177.948	219	145
000793_EAB-5_isotig00250	ensangg00000013284 protein	878	gi|157014071|gb|EAA43551.3|AGAP009863-PA [Anopheles gambiae str. PEST]	EAA43551	3.8859e-76	91	249.595	166	152
000793_EAB-5_isotig00251	ensangg00000013284 protein	825	gi|157014071|gb|EAA43551.3|AGAP009863-PA [Anopheles gambiae str. PEST]	EAA43551	3.55562e-76	91	249.595	166	152
000793_EAB-5_isotig00252	AGAP005502-PA [Anopheles gambiae str. PEST]	753	gi|157015482|gb|EAU76461.2|AGAP005502-PA [Anopheles gambiae str. PEST]	EAU76461	9.97103e-60	68	226.868	245	167
000793_EAB-5_isotig00253	AGAP005501-PA [Anopheles gambiae str. PEST]	743	gi|157015481|gb|EAL39843.3|AGAP005501-PA [Anopheles gambiae str. PEST]	EAL39843	4.70939e-46	70	181.415	201	142
000793_EAB-5_isotig00268	anopheles gambiae pest agap012703-pa	912	gi|157019263|gb|EAU77439.2|AGAP009388-PA [Anopheles gambiae str. PEST]	EAU77439	7.32502e-26	50	114.775	242	122
000793_EAB-5_isotig00280	anopheles gambiae pest agap012641-pa	711	gi|157018290|gb|EAA07379.4|AGAP003408-PA [Anopheles gambiae str. PEST]	EAA07379	6.35867e-37	63	150.984	172	109
000793_EAB-5_isotig00364	AGAP005515-PA [Anopheles gambiae str. PEST]	401	gi|157015500|gb|EAA11865.4|AGAP005515-PA [Anopheles gambiae str. PEST]	EAA11865	3.29648e-51	80	196.823	132	106
000793_EAB-5_isotig00386	AGAP009850-PA [Anopheles gambiae str. PEST]	2623	gi|116118198|gb|EAA14400.3|AGAP009850-PA [Anopheles gambiae str. PEST]	EAA14400	0	81	873.618	667	544
000793_EAB-5_isotig00387	AGAP009850-PA [Anopheles gambiae str. PEST]	1493	gi|116118198|gb|EAA14400.3|AGAP009850-PA [Anopheles gambiae str. PEST]	EAA14400	7.30386e-59	73	225.328	202	149
000793_EAB-5_isotig00388	glutathione delta class (agap004163-pa)	2953	gi|116128908|gb|EAA08622.3|glutathione transferase, delta class (AGAP004163-PA) [Anopheles gambiae str. PEST]	EAA08622	3.45268e-53	65	207.608	210	137
000793_EAB-5_isotig00392	AGAP012383-PA [Anopheles gambiae str. PEST]	1994	gi|116116755|gb|EAA00192.3|AGAP012383-PA [Anopheles gambiae str. PEST]	EAA00192	1.41976e-90	58	179.104	249	146
000793_EAB-5_isotig00393	AGAP012383-PA [Anopheles gambiae str. PEST]	1766	gi|116116755|gb|EAA00192.3|AGAP012383-PA [Anopheles gambiae str. PEST]	EAA00192	1.85315e-80	53	297.36	537	288
000793_EAB-5_isotig00396	AGAP004200-PA [Anopheles gambiae str. PEST]	1172	gi|157017620|gb|EAA08602.4|AGAP004200-PA [Anopheles gambiae str. PEST]	EAA08602	1.9773e-61	62	233.417	274	171
000793_EAB-5_isotig00397	AGAP004200-PA [Anopheles gambiae str. PEST]	646	gi|157017620|gb|EAA08602.4|AGAP004200-PA [Anopheles gambiae str. PEST]	EAA08602	1.38525e-32	71	136.346	121	87
000793_EAB-5_isotig00398	AGAP009863-PA [Anopheles gambiae str. PEST]	605	gi|157014071|gb|EAA43551.3|AGAP009863-PA [Anopheles gambiae str. PEST]	EAA43551	2.62299e-75	88	278.1	173	153
000793_EAB-5_isotig00408	AGAP004443-PA [Anopheles gambiae str. PEST]	3443	gi|157017311|gb|EAA09210.4|AGAP004443-PA [Anopheles gambiae str. PEST]	EAA09210	1.11786e-127	93	455.292	270	252
000793_EAB-5_isotig00411	AGAP003680-PA [Anopheles gambiae str. PEST]	3012	gi|157017526|gb|EAA08957.3|AGAP003680-PA [Anopheles gambiae str. PEST]	EAA08957	0	84	1122.07	778	660
000793_EAB-5_isotig00413	toll-like receptor (agap012387-pa)	2862	gi|157016662|gb|EAA10172.4|AGAP008611-PA [Anopheles gambiae str. PEST]	EAA10172	3.39074e-106	63	383.645	441	278
000793_EAB-5_isotig00415	scavenger receptor class b (agap002738-pa)	2850	gi|116129510|gb|EAA07765.3|scavenger receptor class B (AGAP002738-PA) [Anopheles gambiae str. PEST]	EAA07765	1.60349e-140	70	497.664	451	316
000793_EAB-5_isotig00416	cytochrome oxidase subunit i	2842	gi|461780|sp|P34838.1|COX1_ANOGARecName: Full=Cytochrome c oxidase subunit 1; AltName: Full=Cytochrome c oxidase polypeptide I	P34838	7.33631e-178	89	621.698	505	452
000793_EAB-5_isotig00424	AGAP006645-PA [Anopheles gambiae str. PEST]	2644	gi|157016409|gb|EDO63945.1|AGAP006645-PA [Anopheles gambiae str. PEST]	EDO63945	6.31326e-67	45	253.062	788	356
000793_EAB-5_isotig00425	endothelin-converting enzyme	2645	gi|157012553|gb|EAA01126.4|AGAP001791-PA [Anopheles gambiae str. PEST]	EAA01126	0	77	904.434	683	528
000793_EAB-5_isotig00427	ensangg00000017398 protein	2601	gi|116127667|gb|EAA10375.3|AGAP004944-PA [Anopheles gambiae str. PEST]	EAA10375	0	94	1014.99	612	581
000793_EAB-5_isotig00430	nos	2560	gi|27869123|gb|AAO24765.1|NADPH cytochrome P450 reductase [Anopheles gambiae]	AAO24765	0	82	938.332	680	558
000793_EAB-5_isotig00435	abc transporter (agap011518-pa)	2525	gi|157018032|gb|EAA08206.4|AGAP002638-PA [Anopheles gambiae str. PEST]	EAA08206	0	78	977.237	757	598
000793_EAB-5_isotig00437	AGAP003781-PA [Anopheles gambiae str. PEST]	2468	gi|157019092|gb|EAA45200.4|AGAP003781-PA [Anopheles gambiae str. PEST]	EAA45200	4.59481e-104	54	376.326	592	321
000793_EAB-5_isotig00440	AGAP010147-PA [Anopheles gambiae str. PEST]	2392	gi|157014247|gb|EAA43613.3|AGAP010147-PA [Anopheles gambiae str. PEST]	EAA43613	0	93	890.567	656	612
000793_EAB-5_isotig00447	AGAP001485-PA [Anopheles gambiae str. PEST]	2338	gi|157012734|gb|EAA01818.4|AGAP001485-PA [Anopheles gambiae str. PEST]	EAA01818	3.34453e-61	53	173.326	254	137
000793_EAB-5_isotig00455	AGAP005630-PA [Anopheles gambiae str. PEST]	2278	gi|157015594|gb|EAA44058.3|AGAP005630-PA [Anopheles gambiae str. PEST]	EAA44058	0	97	1321.22	759	739
000793_EAB-5_isotig00456	ensangg00000017398 protein	2267	gi|116127667|gb|EAA10375.3|AGAP004944-PA [Anopheles gambiae str. PEST]	EAA10375	0	87	904.82	612	537
000793_EAB-5_isotig00458	aminopeptidase n	2269	gi|157015307|gb|EAA12046.4|AGAP000885-PA [Anopheles gambiae str. PEST]	EAA12046	0	68	750.355	748	510
000793_EAB-5_isotig00459	gpcr class b orphan receptor 1 (agap009007-pa)	2264	gi|157013299|gb|EAA00258.4|AGAP011947-PA [Anopheles gambiae str. PEST]	EAA00258	3.61965e-23	45	107.457	416	188
000793_EAB-5_isotig00469	anopheles gambiae pest agap012761-pa	2150	gi|157019424|gb|EAL41476.3|AGAP010892-PA [Anopheles gambiae str. PEST]	EAL41476	0	86	755.747	504	437
000793_EAB-5_isotig00473	cytochrome p450	2099	gi|13660729|gb|AAK32960.1|cytochrome P450 [Anopheles gambiae]	AAK32960	7.70582e-113	69	261.151	286	199
000793_EAB-5_isotig00474	AGAP003788-PA [Anopheles gambiae str. PEST]	2092	gi|21293907|gb|EAA06052.1|AGAP003788-PA [Anopheles gambiae str. PEST]	EAA06052	1.23871e-164	67	344.354	345	232
000793_EAB-5_isotig00476	atp-binding-cassette protein	2091	gi|157019219|gb|EAA45250.4|AGAP009463-PA [Anopheles gambiae str. PEST]	EAA45250	0	76	709.523	605	464
000793_EAB-5_isotig00480	AGAP009897-PA [Anopheles gambiae str. PEST]	2048	gi|157014094|gb|EAA14383.5|AGAP009897-PA [Anopheles gambiae str. PEST]	EAA14383	2.01466e-158	84	556.599	385	324
000793_EAB-5_isotig00481	AGAP007920-PA [Anopheles gambiae str. PEST]	2034	gi|157015129|gb|EAA12774.4|AGAP007920-PA [Anopheles gambiae str. PEST]	EAA12774	1.56405e-98	59	319.316	437	260
000793_EAB-5_isotig00485	AGAP002278-PA [Anopheles gambiae str. PEST]	2017	gi|157020773|gb|EAA03770.4|AGAP002278-PA [Anopheles gambiae str. PEST]	EAA03770	0	89	809.29	517	463
000793_EAB-5_isotig00489	tret1_anoga ame: full=facilitated trehalose transporter tret1 short= 1	2009	gi|157019777|gb|EAA04970.5|AGAP001027-PA [Anopheles gambiae str. PEST]	EAA04970	1.25065e-112	69	404.445	462	319
000793_EAB-5_isotig00492	AGAP001365-PA [Anopheles gambiae str. PEST]	1996	gi|157012820|gb|EAA01652.4|AGAP001365-PA [Anopheles gambiae str. PEST]	EAA01652	6.27816e-48	62	189.504	247	155
000793_EAB-5_isotig00493	anopheles gambiae pest agap012507-pa	1989	gi|157017280|gb|EAA09215.4|AGAP004384-PA [Anopheles gambiae str. PEST]	EAA09215	4.5868e-142	91	199.519	131	120
000793_EAB-5_isotig00496	cytochrome p450	1990	gi|116123097|gb|EAU76336.1|AGAP008209-PA [Anopheles gambiae str. PEST]	EAU76336	6.38847e-91	64	231.491	294	190
000793_EAB-5_isotig00498	AGAP008931-PA [Anopheles gambiae str. PEST]	1977	gi|157013589|gb|EAA14814.5|AGAP008931-PA [Anopheles gambiae str. PEST]	EAA14814	3.58421e-96	66	349.747	403	268
000793_EAB-5_isotig00504	AGAP004877-PA [Anopheles gambiae str. PEST]	1954	gi|157016898|gb|EAA09724.4|AGAP004877-PA [Anopheles gambiae str. PEST]	EAA09724	1.61731e-149	64	526.939	685	440
000793_EAB-5_isotig00505	scavenger receptor class b (agap004643-pa)	1952	gi|116127551|gb|EAA10557.3|scavenger receptor class B (AGAP004643-PA) [Anopheles gambiae str. PEST]	EAA10557	2.58793e-86	67	180.644	189	128
000793_EAB-5_isotig00506	AGAP002557-PA [Anopheles gambiae str. PEST]	1950	gi|55242209|gb|EAA08043.2|AGAP002557-PA [Anopheles gambiae str. PEST]	EAA08043	1.20278e-128	60	457.603	620	373
000793_EAB-5_isotig00507	anopheles gambiae pest agap012744-pa	1951	gi|157015442|gb|EAA11937.4|AGAP005425-PA [Anopheles gambiae str. PEST]	EAA11937	8.77634e-180	65	627.476	638	416
000793_EAB-5_isotig00520	beta esterase (agap005372-pa)	1886	gi|116126276|gb|EAL39808.2|carboxylesterase, beta esterase (AGAP005372-PA) [Anopheles gambiae str. PEST]	EAL39808	1.13345e-75	53	281.567	515	276
000793_EAB-5_isotig00527	mmsa_anoga ame: full=probable methylmalonate-semialdehyde dehydrogenase flags: precursor	1867	gi|116128766|gb|EAA08788.4|AGAP003652-PA [Anopheles gambiae str. PEST]	EAA08788	0	79	682.559	496	396
000793_EAB-5_isotig00533	anopheles gambiae pest agap012844-pa	1838	gi|157019386|gb|EAA05425.4|AGAP010957-PA [Anopheles gambiae str. PEST]	EAA05425	4.17483e-75	100	279.641	140	140
000793_EAB-5_isotig00536	dopa decarboxylase isoform 2	1829	gi|55235425|gb|EAA43375.2|AGAP009091-PB [Anopheles gambiae str. PEST]	EAA43375	5.16526e-126	74	448.743	392	293
000793_EAB-5_isotig00537	AGAP003606-PA [Anopheles gambiae str. PEST]	1827	gi|157017478|gb|EAA08778.4|AGAP003606-PA [Anopheles gambiae str. PEST]	EAA08778	5.49485e-136	73	481.871	435	321
000793_EAB-5_isotig00538	vasa-like protein	1817	gi|116127754|gb|EAA10198.3|AGAP008578-PA [Anopheles gambiae str. PEST]	EAA10198	1.31825e-89	61	327.791	479	294
000793_EAB-5_isotig00539	AGAP001553-PA [Anopheles gambiae str. PEST]	1824	gi|157012689|gb|EAA00846.3|AGAP001553-PA [Anopheles gambiae str. PEST]	EAA00846	2.99585e-41	48	167.162	386	188
000793_EAB-5_isotig00542	AGAP010929-PA [Anopheles gambiae str. PEST]	1815	gi|157019397|gb|EAA05547.5|AGAP010929-PA [Anopheles gambiae str. PEST]	EAA05547	0	99	822.387	426	424
000793_EAB-5_isotig00543	cytochrome p450 (agap012295-pa)	1815	gi|55237988|gb|EAA12048.2|AGAP000818-PA [Anopheles gambiae str. PEST]	EAA12048	7.69256e-106	60	381.719	502	303
000793_EAB-5_isotig00547	AGAP007029-PA [Anopheles gambiae str. PEST]	1809	gi|116132462|gb|EAA03993.4|AGAP007029-PA [Anopheles gambiae str. PEST]	EAA03993	4.98356e-105	60	379.022	457	276
000793_EAB-5_isotig00548	AGAP009137-PA [Anopheles gambiae str. PEST]	1803	gi|116117734|gb|EAA14735.4|AGAP009137-PA [Anopheles gambiae str. PEST]	EAA14735	4.77059e-72	57	242.662	359	205
000793_EAB-5_isotig00549	AGAP000275-PA [Anopheles gambiae str. PEST]	1805	gi|157018872|gb|EAA06477.5|AGAP000275-PA [Anopheles gambiae str. PEST]	EAA06477	9.55052e-64	70	202.216	192	135
000793_EAB-5_isotig00550	mmsa_anoga ame: full=probable methylmalonate-semialdehyde dehydrogenase flags: precursor	1803	gi|157017070|gb|EDO64086.1|AGAP005124-PA [Anopheles gambiae str. PEST]	EDO64086	5.84918e-140	74	482.641	419	312
000793_EAB-5_isotig00553	AGAP004769-PA [Anopheles gambiae str. PEST]	1796	gi|157014549|gb|EAA13245.4|AGAP004769-PA [Anopheles gambiae str. PEST]	EAA13245	1.2663e-69	91	260.381	174	159
000793_EAB-5_isotig00555	scavenger receptor class b (agap004846-pc)	1794	gi|55240292|gb|EAA09703.2|scavenger receptor class B (AGAP004846-PC) [Anopheles gambiae str. PEST]	EAA09703	0	82	707.597	509	422
000793_EAB-5_isotig00558	AGAP001617-PA [Anopheles gambiae str. PEST]	1787	gi|157012670|gb|EAA00927.3|AGAP001617-PA [Anopheles gambiae str. PEST]	EAA00927	4.17863e-88	93	322.783	193	180
000793_EAB-5_isotig00559	tret1_anoga ame: full=facilitated trehalose transporter tret1 short= 1	1783	gi|157019897|gb|EAA04222.4|AGAP007667-PA [Anopheles gambiae str. PEST]	EAA04222	3.21522e-64	53	243.432	460	246
000793_EAB-5_isotig00560	AGAP000540-PA [Anopheles gambiae str. PEST]	1783	gi|157018694|gb|EAL41169.3|AGAP000540-PA [Anopheles gambiae str. PEST]	EAL41169	2.94798e-126	69	449.514	445	311
000793_EAB-5_isotig00561	AGAP010372-PA [Anopheles gambiae str. PEST]	1781	gi|157018419|gb|EAU77174.2|AGAP010372-PA [Anopheles gambiae str. PEST]	EAU77174	6.96544e-101	59	187.578	248	148
000793_EAB-5_isotig00567	anopheles gambiae pest agap012913-pa	1768	gi|116132759|gb|EAA03765.3|AGAP002272-PA [Anopheles gambiae str. PEST]	EAA03765	0	84	834.713	581	490
000793_EAB-5_isotig00573	cytochrome p450	1759	gi|29027552|gb|AAO62002.1|cytochrome P450 CYPm3r9 [Anopheles gambiae]	AAO62002	4.95737e-118	66	422.165	488	323
000793_EAB-5_isotig00574	cg8468-like protein	1757	gi|157012562|gb|EAA01104.5|AGAP001782-PA [Anopheles gambiae str. PEST]	EAA01104	3.89105e-80	89	295.049	180	161
000793_EAB-5_isotig00580	AGAP010232-PA [Anopheles gambiae str. PEST]	1737	gi|157014301|gb|EAA13950.4|AGAP010232-PA [Anopheles gambiae str. PEST]	EAA13950	1.21441e-84	80	311.227	239	192
000793_EAB-5_isotig00582	actin 1d	1737	gi|116130184|gb|EAU77199.1|AGAP000651-PA [Anopheles gambiae str. PEST]	EAU77199	0	99	758.444	376	375
000793_EAB-5_isotig00587	AGAP000627-PA [Anopheles gambiae str. PEST]	1726	gi|157018640|gb|EAA06540.4|AGAP000627-PA [Anopheles gambiae str. PEST]	EAA06540	3.4711e-116	88	416.001	249	221
000793_EAB-5_isotig00591	scavenger receptor class b (agap005716-pa)	1719	gi|157015660|gb|EAA11629.4|scavenger receptor class B (AGAP005716-PA) [Anopheles gambiae str. PEST]	EAA11629	1.63528e-57	49	221.09	457	224
000793_EAB-5_isotig00592	AGAP001743-PA [Anopheles gambiae str. PEST]	1724	gi|157012589|gb|EAA00848.5|AGAP001743-PA [Anopheles gambiae str. PEST]	EAA00848	3.24885e-114	60	409.453	518	311
000793_EAB-5_isotig00593	alpha esterase (agap006700-pa)	1715	gi|68697266|emb|CAJ14159.1|putative esterase [Anopheles gambiae]	CAJ14159	1.55285e-90	61	213.386	240	147
000793_EAB-5_isotig00594	cytochrome p450	1715	gi|13660729|gb|AAK32960.1|cytochrome P450 [Anopheles gambiae]	AAK32960	5.13307e-112	70	238.424	264	185
000793_EAB-5_isotig00596	AGAP007839-PA [Anopheles gambiae str. PEST]	1718	gi|157015189|gb|EAL39724.3|AGAP007839-PA [Anopheles gambiae str. PEST]	EAL39724	2.53505e-34	59	144.05	158	94
000793_EAB-5_isotig00602	AGAP006609-PA [Anopheles gambiae str. PEST]	1699	gi|157016379|gb|EAA11678.4|AGAP006609-PA [Anopheles gambiae str. PEST]	EAA11678	1.70902e-83	51	307.375	556	284
000793_EAB-5_isotig00607	tret1_anoga ame: full=facilitated trehalose transporter tret1 short= 1	1687	gi|157020071|gb|EAA04375.4|AGAP007483-PA [Anopheles gambiae str. PEST]	EAA04375	5.77214e-81	55	160.614	240	132
000793_EAB-5_isotig00612	nadh dehydrogenase subunit 4	1672	gi|464237|sp|P34852.1|NU4M_ANOGARecName: Full=NADH-ubiquinone oxidoreductase chain 4; AltName: Full=NADH dehydrogenase subunit 4	P34852	7.16726e-108	77	367.466	301	234
000793_EAB-5_isotig00615	bacteria responsive protein 2	1659	gi|116123207|gb|EAU76358.1|AGAP008060-PA [Anopheles gambiae str. PEST]	EAU76358	2.4362e-135	71	479.559	414	297
000793_EAB-5_isotig00619	AGAP001634-PA [Anopheles gambiae str. PEST]	1655	gi|157012657|gb|EAA00973.3|AGAP001634-PA [Anopheles gambiae str. PEST]	EAA00973	3.94463e-88	77	225.328	176	136
000793_EAB-5_isotig00623	AGAP001552-PA [Anopheles gambiae str. PEST]	1649	gi|157012690|gb|EAA00815.4|AGAP001552-PA [Anopheles gambiae str. PEST]	EAA00815	5.025e-32	49	136.346	320	159
000793_EAB-5_isotig00625	mmsa_anoga ame: full=probable methylmalonate-semialdehyde dehydrogenase flags: precursor	1648	gi|157017459|gb|EAA08828.4|AGAP003578-PA [Anopheles gambiae str. PEST]	EAA08828	0	79	657.522	484	383
000793_EAB-5_isotig00630	AGAP002419-PA [Anopheles gambiae str. PEST]	1640	gi|157018168|gb|EAA44936.4|AGAP002419-PA [Anopheles gambiae str. PEST]	EAA44936	4.57491e-102	61	369.007	482	297
000793_EAB-5_isotig00633	ensangg00000019213 protein	1636	gi|116126503|gb|EAL39881.2|AGAP005657-PA [Anopheles gambiae str. PEST]	EAL39881	2.63616e-107	68	210.69	187	129
000793_EAB-5_isotig00637	AGAP002718-PA [Anopheles gambiae str. PEST]	1617	gi|157017982|gb|EAA08143.3|AGAP002718-PA [Anopheles gambiae str. PEST]	EAA08143	2.35973e-135	66	479.559	509	337
000793_EAB-5_isotig00641	AGAP008987-PA [Anopheles gambiae str. PEST]	1610	gi|157013630|gb|EAA15064.4|AGAP008987-PA [Anopheles gambiae str. PEST]	EAA15064	2.86948e-40	48	163.696	420	204
000793_EAB-5_isotig00643	agcp7521-like protein	1603	gi|157018235|gb|EAA07491.4|AGAP002331-PA [Anopheles gambiae str. PEST]	EAA07491	0	79	481.1	414	329
000793_EAB-5_isotig00644	gale5 protein	1604	gi|55244681|gb|EAA05052.2|galectin (AGAP011287-PA) [Anopheles gambiae str. PEST]	EAA05052	5.39901e-31	68	132.88	129	89
000793_EAB-5_isotig00646	AGAP011736-PA [Anopheles gambiae str. PEST]	1602	gi|157013424|gb|EAA00047.4|AGAP011736-PA [Anopheles gambiae str. PEST]	EAA00047	4.72719e-144	69	508.449	483	336
000793_EAB-5_isotig00648	AGAP005907-PA [Anopheles gambiae str. PEST]	1597	gi|157015817|gb|EAA11874.4|AGAP005907-PA [Anopheles gambiae str. PEST]	EAA11874	1.35709e-58	50	224.557	524	263
000793_EAB-5_isotig00650	AGAP004146-PA [Anopheles gambiae str. PEST]	1593	gi|157017587|gb|EAA08609.4|AGAP004146-PA [Anopheles gambiae str. PEST]	EAA08609	3.17789e-100	93	362.844	202	189
000793_EAB-5_isotig00655	AGAP008165-PA [Anopheles gambiae str. PEST]	1583	gi|157014977|gb|EAA12394.4|AGAP008165-PA [Anopheles gambiae str. PEST]	EAA12394	7.14136e-119	88	269.626	159	141
000793_EAB-5_isotig00658	AGAP007672-PA [Anopheles gambiae str. PEST]	1574	gi|157019893|gb|EAA04199.4|AGAP007672-PA [Anopheles gambiae str. PEST]	EAA04199	1.0238e-159	74	560.451	458	339
000793_EAB-5_isotig00659	heat shock protein 70-like protein	1576	gi|157016471|gb|EAA10674.3|AGAP010331-PA [Anopheles gambiae str. PEST]	EAA10674	0	80	657.907	500	402
000793_EAB-5_isotig00662	mmsa_anoga ame: full=probable methylmalonate-semialdehyde dehydrogenase flags: precursor	1576	gi|157017070|gb|EDO64086.1|AGAP005124-PA [Anopheles gambiae str. PEST]	EDO64086	1.34655e-143	69	506.908	455	316
000793_EAB-5_isotig00664	AGAP012251-PA [Anopheles gambiae str. PEST]	1570	gi|116116873|gb|EAA00281.4|AGAP012251-PA [Anopheles gambiae str. PEST]	EAA00281	3.2022e-139	81	380.178	261	213
000793_EAB-5_isotig00666	kif1a_anoga ame: full=kinesin-like protein unc-104	1574	gi|157016822|gb|EAA44439.3|AGAP010519-PA [Anopheles gambiae str. PEST]	EAA44439	0	86	580.482	414	358
000793_EAB-5_isotig00670	AGAP007500-PA [Anopheles gambiae str. PEST]	1568	gi|157020055|gb|EAA04652.4|AGAP007500-PA [Anopheles gambiae str. PEST]	EAA04652	1.63808e-133	80	473.396	340	274
000793_EAB-5_isotig00672	tpa_inf: troponin c type iiia	1559	gi|157017222|gb|EAA09157.5|AGAP004298-PA [Anopheles gambiae str. PEST]	EAA09157	5.72671e-65	97	238.81	124	121
000793_EAB-5_isotig00680	AGAP007340-PB [Anopheles gambiae str. PEST]	1539	gi|157020181|gb|EAA45418.4|AGAP007340-PB [Anopheles gambiae str. PEST]	EAA45418	1.55216e-120	70	430.254	422	299
000793_EAB-5_isotig00688	adp atp carrier protein	1522	gi|55242426|gb|EAA08224.3|AGAP002358-PA [Anopheles gambiae str. PEST]	EAA08224	1.09088e-134	89	477.248	297	267
000793_EAB-5_isotig00689	AGAP012014-PA [Anopheles gambiae str. PEST]	1519	gi|55234664|gb|EAA00461.2|AGAP012014-PA [Anopheles gambiae str. PEST]	EAA00461	7.8737e-97	97	339.732	173	169
000793_EAB-5_isotig00690	actin 1d	1519	gi|157017046|gb|EAA09436.4|AGAP005095-PA [Anopheles gambiae str. PEST]	EAA09436	0	100	759.214	376	376
000793_EAB-5_isotig00697	tret1_anoga ame: full=facilitated trehalose transporter tret1 short= 1	1502	gi|157013978|gb|EAA14209.4|AGAP009745-PA [Anopheles gambiae str. PEST]	EAA14209	3.87157e-134	75	249.595	216	163
000793_EAB-5_isotig00699	AGAP010971-PA [Anopheles gambiae str. PEST]	1495	gi|157019375|gb|EAA05546.5|AGAP010971-PA [Anopheles gambiae str. PEST]	EAA05546	0	99	857.825	435	433
000793_EAB-5_isotig00700	actin 1d	1493	gi|157017046|gb|EAA09436.4|AGAP005095-PA [Anopheles gambiae str. PEST]	EAA09436	0	100	759.599	376	376
000793_EAB-5_isotig00702	AGAP009498-PA [Anopheles gambiae str. PEST]	1487	gi|157019192|gb|EAA05844.5|AGAP009498-PA [Anopheles gambiae str. PEST]	EAA05844	4.57495e-143	76	391.734	303	233
000793_EAB-5_isotig00705	serine protease inhibitor	1484	gi|55240641|gb|EAA09492.2|AGAP005246-PA [Anopheles gambiae str. PEST]	EAA09492	4.13478e-38	51	156.377	379	195
000793_EAB-5_isotig00710	AGAP001870-PA [Anopheles gambiae str. PEST]	1472	gi|157012514|gb|EAA01594.5|AGAP001870-PA [Anopheles gambiae str. PEST]	EAA01594	2.00755e-77	89	286.96	203	182
000793_EAB-5_isotig00711	AGAP008931-PA [Anopheles gambiae str. PEST]	1472	gi|157013589|gb|EAA14814.5|AGAP008931-PA [Anopheles gambiae str. PEST]	EAA14814	4.16663e-91	64	332.413	400	259
000793_EAB-5_isotig00712	clipa6 protein	1473	gi|55234895|gb|EAA00410.3|CLIP-domain serine protease subfamily A (AGAP011789-PA) [Anopheles gambiae str. PEST]	EAA00410	2.28845e-113	61	237.269	252	154
000793_EAB-5_isotig00713	serine protease 14	1468	gi|157019557|gb|EAA05196.4|AGAP011325-PA [Anopheles gambiae str. PEST]	EAA05196	1.29941e-50	61	143.665	179	110
000793_EAB-5_isotig00717	cdc42_anoga ame: full=cdc42 homolog ame: full=25 kda gtp-binding protein flags: precursor	1463	gi|157018152|gb|EAA08093.4|AGAP002440-PA [Anopheles gambiae str. PEST]	EAA08093	1.12845e-80	92	297.745	166	153
000793_EAB-5_isotig00723	cytochrome p450 (agap012295-pa)	1457	gi|55237988|gb|EAA12048.2|AGAP000818-PA [Anopheles gambiae str. PEST]	EAA12048	6.26012e-93	63	202.216	264	167
000793_EAB-5_isotig00726	dopachrome conversion enzyme	1453	gi|157017391|gb|EAU76880.2|AGAP004549-PA [Anopheles gambiae str. PEST]	EAU76880	3.04089e-78	63	289.656	354	225
000793_EAB-5_isotig00730	tryptophan transporter	1443	gi|157020163|gb|EAA04277.4|AGAP007367-PA [Anopheles gambiae str. PEST]	EAA04277	2.88828e-113	62	405.986	504	313
000793_EAB-5_isotig00731	AGAP002015-PA [Anopheles gambiae str. PEST]	1438	gi|157012421|gb|EAA43062.4|AGAP002015-PA [Anopheles gambiae str. PEST]	EAA43062	0	96	645.966	339	326
000793_EAB-5_isotig00733	cytochrome p450 (agap012295-pa)	1438	gi|157013083|gb|EAL38705.3|AGAP012296-PA [Anopheles gambiae str. PEST]	EAL38705	1.05121e-85	60	206.838	268	163
000793_EAB-5_isotig00737	ensangg00000015204 protein	1430	gi|157016074|gb|EAA10790.5|AGAP006186-PE [Anopheles gambiae str. PEST]	EAA10790	0	94	849.351	477	450
000793_EAB-5_isotig00739	nadh dehydrogenase subunit 5	1428	gi|464243|sp|P34854.1|NU5M_ANOGARecName: Full=NADH-ubiquinone oxidoreductase chain 5; AltName: Full=NADH dehydrogenase subunit 5	P34854	2.86184e-129	79	459.144	423	338
000793_EAB-5_isotig00740	ensangg00000013284 protein	1430	gi|157013731|gb|EAA14695.3|AGAP009135-PA [Anopheles gambiae str. PEST]	EAA14695	1.6402e-92	97	337.035	173	168
000793_EAB-5_isotig00745	AGAP009690-PA [Anopheles gambiae str. PEST]	1424	gi|157013946|gb|EAA14554.4|AGAP009690-PA [Anopheles gambiae str. PEST]	EAA14554	1.33697e-101	67	323.939	343	233
000793_EAB-5_isotig00757	insulin receptor (agap012424-pa)	1400	gi|157015072|gb|EAA12391.5|AGAP008009-PA [Anopheles gambiae str. PEST]	EAA12391	5.92787e-99	82	266.544	191	157
000793_EAB-5_isotig00758	AGAP011682-PA [Anopheles gambiae str. PEST]	1396	gi|157013457|gb|EAA00017.2|AGAP011682-PA [Anopheles gambiae str. PEST]	EAA00017	1.24154e-28	51	124.79	256	131
000793_EAB-5_isotig00760	AGAP001076-PA [Anopheles gambiae str. PEST]	1395	gi|157017546|gb|EAL40625.3|AGAP001076-PA [Anopheles gambiae str. PEST]	EAL40625	7.20813e-53	51	205.297	433	223
000793_EAB-5_isotig00761	ensangg00000017398 protein	1394	gi|157019434|gb|EAA45310.4|AGAP010876-PA [Anopheles gambiae str. PEST]	EAA45310	0	95	749.584	464	445
000793_EAB-5_isotig00763	AGAP005501-PA [Anopheles gambiae str. PEST]	1394	gi|157015481|gb|EAL39843.3|AGAP005501-PA [Anopheles gambiae str. PEST]	EAL39843	4.65055e-68	72	255.758	252	182
000793_EAB-5_isotig00765	anopheles gambiae pest agap012577-pa	1394	gi|157013372|gb|EDO63348.1|AGAP011828-PA [Anopheles gambiae str. PEST]	EDO63348	1.1582e-143	84	506.908	334	283
000793_EAB-5_isotig00778	AGAP000091-PA [Anopheles gambiae str. PEST]	1377	gi|157018993|gb|EAA06316.5|AGAP000091-PA [Anopheles gambiae str. PEST]	EAA06316	4.52319e-125	86	334.339	201	173
000793_EAB-5_isotig00785	AGAP010543-PA [Anopheles gambiae str. PEST]	1370	gi|157016832|gb|EAA09869.4|AGAP010543-PA [Anopheles gambiae str. PEST]	EAA09869	4.40433e-63	54	239.195	405	222
000793_EAB-5_isotig00791	AGAP010563-PA [Anopheles gambiae str. PEST]	1362	gi|116128019|gb|EAA09874.3|AGAP010563-PA [Anopheles gambiae str. PEST]	EAA09874	5.61136e-119	69	424.861	466	322
000793_EAB-5_isotig00792	acetylcholinesterase1 (agap001356-pa)	1354	gi|116116506|gb|EAA01151.3|acetylcholinesterase1 (AGAP001356-PA) [Anopheles gambiae str. PEST]	EAA01151	0	81	672.929	451	368
000793_EAB-5_isotig00797	anopheles gambiae pest agap012577-pa	1356	gi|157017891|gb|EAA08025.4|AGAP002879-PA [Anopheles gambiae str. PEST]	EAA08025	3.52716e-89	77	325.865	238	185
000793_EAB-5_isotig00799	AGAP009381-PA [Anopheles gambiae str. PEST]	1353	gi|157019259|gb|EAA45271.4|AGAP009381-PA [Anopheles gambiae str. PEST]	EAA45271	2.97042e-96	76	349.362	288	220
000793_EAB-5_isotig00803	achain crystal structure of a c-terminal phosphatase domain of rattus norvegicus ortholog of human protein tyrosine receptor d	1345	gi|157018154|gb|EAL40926.3|AGAP002438-PA [Anopheles gambiae str. PEST]	EAL40926	2.42714e-82	78	303.138	216	170
000793_EAB-5_isotig00808	anopheles gambiae pest agap012731-pa	1340	gi|55238925|gb|EAA11621.2|AGAP006113-PA [Anopheles gambiae str. PEST]	EAA11621	3.28229e-172	91	601.668	331	304
000793_EAB-5_isotig00811	serine protease 14	1336	gi|116117850|gb|EAA14908.3|CLIP-domain serine protease subfamily B (AGAP009263-PA) [Anopheles gambiae str. PEST]	EAA14908	2.84693e-67	59	253.062	333	198
000793_EAB-5_isotig00818	anopheles gambiae pest agap012649-pa	1326	gi|157019093|gb|EAL41335.3|AGAP003782-PA [Anopheles gambiae str. PEST]	EAL41335	3.2848e-90	60	303.138	417	253
000793_EAB-5_isotig00820	AGAP005306-PA [Anopheles gambiae str. PEST]	1325	gi|157019832|gb|EAA04816.4|AGAP005306-PA [Anopheles gambiae str. PEST]	EAA04816	1.06239e-98	93	357.451	195	182
000793_EAB-5_isotig00825	anopheles gambiae pest agap012851-pa	1313	gi|116132724|gb|EAA45511.3|AGAP011050-PA [Anopheles gambiae str. PEST]	EAA45511	2.95156e-101	74	365.925	319	237
000793_EAB-5_isotig00829	AGAP004192-PA [Anopheles gambiae str. PEST]	1310	gi|116128930|gb|EAA08691.4|AGAP004192-PA [Anopheles gambiae str. PEST]	EAA08691	0	95	630.172	375	357
000793_EAB-5_isotig00832	AGAP009101-PA [Anopheles gambiae str. PEST]	1304	gi|157013706|gb|EAA14947.4|AGAP009101-PA [Anopheles gambiae str. PEST]	EAA14947	1.35249e-27	52	103.99	158	83
000793_EAB-5_isotig00834	anopheles gambiae pest agap012851-pa	1299	gi|116132724|gb|EAA45511.3|AGAP011050-PA [Anopheles gambiae str. PEST]	EAA45511	1.70958e-101	75	366.696	312	235
000793_EAB-5_isotig00839	srpn10 protein	1297	gi|55240640|gb|EAA44549.2|AGAP005246-PE [Anopheles gambiae str. PEST]	EAA44549	2.0259e-70	63	263.462	349	221
000793_EAB-5_isotig00842	anopheles gambiae pest agap012641-pa	1296	gi|157018290|gb|EAA07379.4|AGAP003408-PA [Anopheles gambiae str. PEST]	EAA07379	1.3536e-90	71	330.487	325	233
000793_EAB-5_isotig00862	anopheles gambiae pest agap012620-pa	1267	gi|157012647|gb|EAA00922.4|AGAP001652-PA [Anopheles gambiae str. PEST]	EAA00922	3.39212e-95	64	327.02	339	220
000793_EAB-5_isotig00864	glutathione s-transferase	1258	gi|116128910|gb|EAA44713.3|glutathione transferase (AGAP004164-PB) [Anopheles gambiae str. PEST]	EAA44713	8.52155e-74	79	274.633	193	153
000793_EAB-5_isotig00866	dopachrome conversion enzyme	1259	gi|157015303|gb|EAA12085.4|AGAP000879-PA [Anopheles gambiae str. PEST]	EAA12085	8.23467e-77	63	284.648	361	230
000793_EAB-5_isotig00867	carbonic anhydrase alternate isoform	1255	gi|116128219|gb|EAA09468.3|AGAP005066-PA [Anopheles gambiae str. PEST]	EAA09468	5.89127e-59	62	225.328	231	145
000793_EAB-5_isotig00877	AGAP007483-PA [Anopheles gambiae str. PEST]	1242	gi|157020071|gb|EAA04375.4|AGAP007483-PA [Anopheles gambiae str. PEST]	EAA04375	1.63909e-53	57	207.223	354	203
000793_EAB-5_isotig00879	AGAP009463-PA [Anopheles gambiae str. PEST]	1245	gi|157019219|gb|EAA45250.4|AGAP009463-PA [Anopheles gambiae str. PEST]	EAA45250	7.40435e-74	72	167.548	159	115
000793_EAB-5_isotig00880	AGAP008680-PA [Anopheles gambiae str. PEST]	1243	gi|157016708|gb|EAA44364.3|AGAP008680-PA [Anopheles gambiae str. PEST]	EAA44364	5.96865e-96	93	348.206	203	190
000793_EAB-5_isotig00892	AGAP001552-PA [Anopheles gambiae str. PEST]	1225	gi|157012690|gb|EAA00815.4|AGAP001552-PA [Anopheles gambiae str. PEST]	EAA00815	5.40594e-25	60	112.464	160	96
000793_EAB-5_isotig00896	serine protease 14	1224	gi|116128896|gb|EAA08507.3|CLIP-domain serine protease subfamily B (AGAP004148-PA) [Anopheles gambiae str. PEST]	EAA08507	1.29975e-95	62	347.051	381	238
000793_EAB-5_isotig00899	AGAP004372-PA [Anopheles gambiae str. PEST]	1220	gi|157017273|gb|EAA44575.4|AGAP004372-PA [Anopheles gambiae str. PEST]	EAA44575	2.453e-101	92	284.648	145	134
000793_EAB-5_isotig00902	insulin receptor (agap012424-pa)	1212	gi|157020493|gb|EAA04776.2|AGAP006988-PA [Anopheles gambiae str. PEST]	EAA04776	6.55476e-50	56	156.377	208	117
000793_EAB-5_isotig00903	AGAP004098-PA [Anopheles gambiae str. PEST]	1215	gi|30177041|gb|EAA08621.2|AGAP004098-PA [Anopheles gambiae str. PEST]	EAA08621	1.92944e-91	95	333.183	176	168
000793_EAB-5_isotig00907	klhdb_anoga ame: full=kelch-like protein diablo	1212	gi|157019279|gb|EAA05692.3|AGAP011587-PA [Anopheles gambiae str. PEST]	EAA05692	0	94	500.36	266	251
000793_EAB-5_isotig00911	anopheles gambiae pest agap012851-pa	1210	gi|157020742|gb|EAA03854.4|AGAP011053-PA [Anopheles gambiae str. PEST]	EAA03854	7.30022e-83	64	304.679	319	207
000793_EAB-5_isotig00916	AGAP003680-PA [Anopheles gambiae str. PEST]	1202	gi|157017526|gb|EAA08957.3|AGAP003680-PA [Anopheles gambiae str. PEST]	EAA08957	2.2346e-78	60	231.876	325	197
000793_EAB-5_isotig00921	AGAP003215-PA [Anopheles gambiae str. PEST]	1199	gi|157017759|gb|EAA08386.4|AGAP003215-PA [Anopheles gambiae str. PEST]	EAA08386	0	99	621.698	319	318
000793_EAB-5_isotig00922	anopheles gambiae pest agap012523-pa	1201	gi|157013241|gb|EAA00456.4|AGAP012045-PA [Anopheles gambiae str. PEST]	EAA00456	1.21856e-122	81	436.802	310	252
000793_EAB-5_isotig00929	glucose-6-phosphate dehydrogenase	1191	gi|157018510|gb|EAL41092.3|AGAP010739-PA [Anopheles gambiae str. PEST]	EAL41092	1.12151e-172	85	571.622	366	314
000793_EAB-5_isotig00935	nervous wreck	1186	gi|157020671|gb|EAA04780.5|AGAP006774-PA [Anopheles gambiae str. PEST]	EAA04780	1.1604e-117	69	420.239	395	275
000793_EAB-5_isotig00949	anopheles gambiae pest agap012523-pa	1177	gi|157021090|gb|EAA02455.4|AGAP012523-PA [Anopheles gambiae str. PEST]	EAA02455	6.70491e-150	84	526.554	375	317
000793_EAB-5_isotig00951	AGAP004373-PA [Anopheles gambiae str. PEST]	1170	gi|157017274|gb|EAA09274.4|AGAP004373-PA [Anopheles gambiae str. PEST]	EAA09274	7.11896e-120	82	427.557	262	215
000793_EAB-5_isotig00954	tpa: multicopper oxidase 1	1161	gi|194346222|tpg|DAA06286.1|TPA: multicopper oxidase 1 [Bombyx mori]	DAA06286	4.77485e-92	62	335.109	392	246
000793_EAB-5_isotig00955	actn_anoga ame: full=alpha- sarcomeric ame: full=f-actin cross-linking protein	1165	gi|157014719|gb|EAA12983.4|AGAP011396-PA [Anopheles gambiae str. PEST]	EAA12983	4.91572e-59	88	137.887	90	80
000793_EAB-5_isotig00957	AGAP005245-PK [Anopheles gambiae str. PEST]	1164	gi|157017183|gb|EDO64117.1|AGAP005245-PK [Anopheles gambiae str. PEST]	EDO64117	1.10847e-64	67	244.202	253	170
000793_EAB-5_isotig00962	endothelin-converting enzyme	1162	gi|157012553|gb|EAA01126.4|AGAP001791-PA [Anopheles gambiae str. PEST]	EAA01126	2.33328e-86	65	308.145	363	236
000793_EAB-5_isotig00966	AGAP003089-PA [Anopheles gambiae str. PEST]	1157	gi|116129059|gb|EAA08469.4|AGAP003089-PA [Anopheles gambiae str. PEST]	EAA08469	0	99	688.723	360	357
000793_EAB-5_isotig00967	AGAP008527-PA [Anopheles gambiae str. PEST]	1156	gi|157014751|gb|EAA12176.4|AGAP008527-PA [Anopheles gambiae str. PEST]	EAA12176	1.96551e-21	50	100.523	183	93
000793_EAB-5_isotig00968	anopheles gambiae pest agap012754-pa	1152	gi|55238727|gb|EAA11931.2|AGAP005916-PA [Anopheles gambiae str. PEST]	EAA11931	1.62376e-92	92	336.65	183	169
000793_EAB-5_isotig00969	serine protease inhibitor (agap003139-pa)	1152	gi|116041607|gb|ABJ52808.1|serpin 9 [Anopheles gambiae]	ABJ52808	1.33759e-70	54	263.848	403	218
000793_EAB-5_isotig00970	chemosensory protein csp2	1152	gi|55237617|gb|EAA12591.2|AGAP008059-PA [Anopheles gambiae str. PEST]	EAA12591	4.64507e-23	65	105.916	99	65
000793_EAB-5_isotig00975	contactin-like cell adhesion molecule (agap000007-pa)	1147	gi|55243828|gb|EAA06433.2|contactin-like putative cell adhesion molecule (AGAP000007-PA) [Anopheles gambiae str. PEST]	EAA06433	1.95725e-138	81	489.189	359	291
000793_EAB-5_isotig00981	gnbp	1138	gi|116116733|gb|EAA00167.3|Gram negative binding protein subgroup A (AGAP012409-PA) [Anopheles gambiae str. PEST]	EAA00167	9.77695e-66	55	247.669	381	210
000793_EAB-5_isotig00992	AGAP005499-PA [Anopheles gambiae str. PEST]	1131	gi|157015480|gb|EAA11718.4|AGAP005499-PA [Anopheles gambiae str. PEST]	EAA11718	2.18065e-56	69	172.555	167	116
000793_EAB-5_isotig00995	AGAP008987-PA [Anopheles gambiae str. PEST]	1129	gi|157013630|gb|EAA15064.4|AGAP008987-PA [Anopheles gambiae str. PEST]	EAA15064	4.09687e-48	52	189.119	363	190
000793_EAB-5_isotig00998	serine protease 14	1127	gi|116128896|gb|EAA08507.3|CLIP-domain serine protease subfamily B (AGAP004148-PA) [Anopheles gambiae str. PEST]	EAA08507	3.44754e-55	55	212.616	313	175
000793_EAB-5_isotig01006	sjchgc07794 protein	1119	gi|157019865|gb|EAL41718.3|AGAP007699-PC [Anopheles gambiae str. PEST]	EAL41718	1.4114e-117	97	419.853	212	206
000793_EAB-5_isotig01007	AGAP003160-PA [Anopheles gambiae str. PEST]	1120	gi|157017729|gb|EAA08420.4|AGAP003160-PA [Anopheles gambiae str. PEST]	EAA08420	2.99112e-59	67	226.098	199	134
000793_EAB-5_isotig01010	AGAP004559-PD [Anopheles gambiae str. PEST]	1120	gi|157017396|gb|EAA44610.2|AGAP004559-PD [Anopheles gambiae str. PEST]	EAA44610	1.67484e-59	98	199.904	104	102
000793_EAB-5_isotig01011	AGAP000687-PA [Anopheles gambiae str. PEST]	1117	gi|157018550|gb|EAL41111.3|AGAP000687-PA [Anopheles gambiae str. PEST]	EAL41111	1.82058e-32	50	137.117	236	120
000793_EAB-5_isotig01016	clipa6 protein	1111	gi|55234895|gb|EAA00410.3|CLIP-domain serine protease subfamily A (AGAP011789-PA) [Anopheles gambiae str. PEST]	EAA00410	2.11494e-65	56	246.514	306	173
000793_EAB-5_isotig01029	AGAP010875-PA [Anopheles gambiae str. PEST]	1087	gi|157019435|gb|EAA05523.4|AGAP010875-PA [Anopheles gambiae str. PEST]	EAA05523	2.42936e-58	80	223.016	170	137
000793_EAB-5_isotig01036	AGAP000776-PA [Anopheles gambiae str. PEST]	1091	gi|157018610|gb|EAA06889.4|AGAP000776-PA [Anopheles gambiae str. PEST]	EAA06889	5.74154e-122	82	304.679	219	180
000793_EAB-5_isotig01038	anopheles gambiae pest agap012731-pa	1085	gi|55236378|gb|EAA13872.2|AGAP010173-PA [Anopheles gambiae str. PEST]	EAA13872	4.74233e-155	87	544.273	316	278
000793_EAB-5_isotig01040	AGAP001633-PA [Anopheles gambiae str. PEST]	1081	gi|157012658|gb|EAA00967.4|AGAP001633-PA [Anopheles gambiae str. PEST]	EAA00967	4.4835e-105	72	378.252	360	262
000793_EAB-5_isotig01041	AGAP002717-PA [Anopheles gambiae str. PEST]	1085	gi|157017983|gb|EAA08149.4|AGAP002717-PA [Anopheles gambiae str. PEST]	EAA08149	2.30089e-117	76	419.083	361	277
000793_EAB-5_isotig01047	AGAP003611-PA [Anopheles gambiae str. PEST]	1081	gi|157017483|gb|EAA08761.4|AGAP003611-PA [Anopheles gambiae str. PEST]	EAA08761	1.86302e-111	70	371.703	317	225
000793_EAB-5_isotig01063	antennal carrier protein tol-2	1064	gi|157012438|gb|EAA01478.4|AGAP001982-PA [Anopheles gambiae str. PEST]	EAA01478	1.06679e-26	50	117.857	216	110
000793_EAB-5_isotig01064	AGAP010874-PA [Anopheles gambiae str. PEST]	1065	gi|157019437|gb|EAA05428.4|AGAP010874-PA [Anopheles gambiae str. PEST]	EAA05428	2.41974e-79	66	292.738	276	184
000793_EAB-5_isotig01079	AGAP009850-PA [Anopheles gambiae str. PEST]	1049	gi|116118198|gb|EAA14400.3|AGAP009850-PA [Anopheles gambiae str. PEST]	EAA14400	1.4994e-49	60	193.741	245	147
000793_EAB-5_isotig01087	maltase-like protein agm1	1046	gi|157015908|gb|EAA11753.4|AGAP006019-PA [Anopheles gambiae str. PEST]	EAA11753	4.37527e-25	44	112.464	299	134
000793_EAB-5_isotig01088	AGAP000958-PA [Anopheles gambiae str. PEST]	1046	gi|157019742|gb|EAA04934.4|AGAP000958-PA [Anopheles gambiae str. PEST]	EAA04934	2.56503e-25	52	113.235	236	124
000793_EAB-5_isotig01090	gbeta5-like protein	1039	gi|157015821|gb|EAA11641.3|AGAP005912-PA [Anopheles gambiae str. PEST]	EAA11641	1.11068e-121	96	433.335	218	210
000793_EAB-5_isotig01104	AGAP005160-PA [Anopheles gambiae str. PEST]	1031	gi|157017103|gb|EDO64093.1|AGAP005160-PA [Anopheles gambiae str. PEST]	EDO64093	1.18648e-107	94	386.726	207	196
000793_EAB-5_isotig01109	AGAP003201-PA [Anopheles gambiae str. PEST]	1028	gi|157017753|gb|EAA44791.4|AGAP003201-PA [Anopheles gambiae str. PEST]	EAA44791	8.702e-127	92	450.284	257	237
000793_EAB-5_isotig01110	small heat shock protein	1029	gi|157019735|gb|EAL41666.3|AGAP000941-PA [Anopheles gambiae str. PEST]	EAL41666	9.17381e-60	82	227.639	186	154
000793_EAB-5_isotig01114	AGAP009311-PA [Anopheles gambiae str. PEST]	1025	gi|157019229|gb|EAL41396.3|AGAP009311-PA [Anopheles gambiae str. PEST]	EAL41396	2.11102e-48	71	189.889	180	129
000793_EAB-5_isotig01119	AGAP000958-PA [Anopheles gambiae str. PEST]	1021	gi|157019742|gb|EAA04934.4|AGAP000958-PA [Anopheles gambiae str. PEST]	EAA04934	1.51625e-139	84	492.656	340	288
000793_EAB-5_isotig01128	AGAP011736-PA [Anopheles gambiae str. PEST]	1014	gi|157013424|gb|EAA00047.4|AGAP011736-PA [Anopheles gambiae str. PEST]	EAA00047	4.77378e-79	65	288.5	309	201
000793_EAB-5_isotig01134	scrbq2 protein	1014	gi|55236334|gb|EAA13815.3|scavenger receptor class B, croquemort type (AGAP010133-PA) [Anopheles gambiae str. PEST]	EAA13815	9.24963e-89	66	323.939	343	227
000793_EAB-5_isotig01147	AGAP006573-PA [Anopheles gambiae str. PEST]	1004	gi|55239330|gb|EAA11332.2|AGAP006573-PA [Anopheles gambiae str. PEST]	EAA11332	4.34095e-107	85	384.8	253	216
000793_EAB-5_isotig01156	AGAP009464-PA [Anopheles gambiae str. PEST]	995	gi|157019218|gb|EAA05934.4|AGAP009464-PA [Anopheles gambiae str. PEST]	EAA05934	8.46034e-63	74	237.654	209	155
000793_EAB-5_isotig01162	AGAP007029-PA [Anopheles gambiae str. PEST]	991	gi|116132462|gb|EAA03993.4|AGAP007029-PA [Anopheles gambiae str. PEST]	EAA03993	3.11479e-41	51	166.007	300	153
000793_EAB-5_isotig01171	anopheles gambiae pest agap012467-pa	987	gi|157012567|gb|EAL38532.3|AGAP001775-PA [Anopheles gambiae str. PEST]	EAL38532	4.83879e-103	78	371.318	328	257
000793_EAB-5_isotig01189	AGAP009246-PA [Anopheles gambiae str. PEST]	967	gi|157013801|gb|EAA15034.4|AGAP009246-PA [Anopheles gambiae str. PEST]	EAA15034	2.36003e-54	65	209.534	229	151
000793_EAB-5_isotig01191	AGAP007991-PA [Anopheles gambiae str. PEST]	970	gi|157015082|gb|EAA12397.4|AGAP007991-PA [Anopheles gambiae str. PEST]	EAA12397	2.91828e-28	49	122.865	243	121
000793_EAB-5_isotig01205	AGAP005233-PA [Anopheles gambiae str. PEST]	966	gi|157017172|gb|EAA09395.4|AGAP005233-PA [Anopheles gambiae str. PEST]	EAA09395	7.92883e-34	63	141.354	219	139
000793_EAB-5_isotig01223	small heat shock protein	947	gi|55245697|gb|EAA04497.3|AGAP007162-PA [Anopheles gambiae str. PEST]	EAA04497	3.69067e-28	72	122.479	108	78
000793_EAB-5_isotig01224	serpin 2 plasmodium-related inhibitory serine protease inhibitor	946	gi|157020560|gb|EAA04043.4|serine protease inhibitor (AGAP006911-PA) [Anopheles gambiae str. PEST]	EAA04043	7.15284e-48	53	187.963	301	162
000793_EAB-5_isotig01227	AGAP010929-PA [Anopheles gambiae str. PEST]	940	gi|157019397|gb|EAA05547.5|AGAP010929-PA [Anopheles gambiae str. PEST]	EAA05547	1.51743e-167	99	585.489	312	311
000793_EAB-5_isotig01235	AGAP008985-PA [Anopheles gambiae str. PEST]	934	gi|157013629|gb|EAA14869.4|AGAP008985-PA [Anopheles gambiae str. PEST]	EAA14869	1.4544e-91	81	256.914	195	159
000793_EAB-5_isotig01242	AGAP006030-PA [Anopheles gambiae str. PEST]	929	gi|157015920|gb|EAU76533.2|AGAP006030-PA [Anopheles gambiae str. PEST]	EAU76533	3.8822e-14	41	75.8702	199	82
000793_EAB-5_isotig01249	scavenger receptor class croquemort type (agap003373-pa)	925	gi|116128175|gb|EAA09639.3|scavenger receptor class B, croquemort type (AGAP003373-PA) [Anopheles gambiae str. PEST]	EAA09639	1.7492e-83	67	306.22	307	206
000793_EAB-5_isotig01250	anopheles gambiae pest agap012731-pa	924	gi|157012462|gb|EAA01159.4|AGAP001944-PA [Anopheles gambiae str. PEST]	EAA01159	2.32956e-155	95	350.132	185	177
000793_EAB-5_isotig01254	Rab5 [Anopheles gambiae]	922	gi|119393795|gb|ABL74413.1|Rab5 [Anopheles gambiae]	ABL74413	2.79264e-81	95	298.901	166	158
000793_EAB-5_isotig01256	AGAP009961-PA [Anopheles gambiae str. PEST]	923	gi|116118289|gb|EAA13906.3|AGAP009961-PA [Anopheles gambiae str. PEST]	EAA13906	1.56022e-132	93	469.159	277	258
000793_EAB-5_isotig01257	opioid receptor (agap001498-pa)	922	gi|30173810|gb|EAA01815.2|putative opioid receptor (AGAP001498-PA) [Anopheles gambiae str. PEST]	EAA01815	1.37276e-42	61	145.976	154	95
000793_EAB-5_isotig01261	AGAP007088-PA [Anopheles gambiae str. PEST]	919	gi|55245768|gb|EAA03948.2|AGAP007088-PA [Anopheles gambiae str. PEST]	EAA03948	9.90753e-71	85	263.848	200	171
000793_EAB-5_isotig01262	AGAP005502-PA [Anopheles gambiae str. PEST]	920	gi|157015482|gb|EAU76461.2|AGAP005502-PA [Anopheles gambiae str. PEST]	EAU76461	9.95359e-55	67	210.69	252	170
000793_EAB-5_isotig01272	AGAP006794-PA [Anopheles gambiae str. PEST]	910	gi|157020656|gb|EDO64791.1|AGAP006794-PA [Anopheles gambiae str. PEST]	EDO64791	5.77274e-69	86	249.21	140	121
000793_EAB-5_isotig01284	matrix metalloproteinase	905	gi|157020567|gb|EDO64756.1|AGAP006904-PA [Anopheles gambiae str. PEST]	EDO64756	1.01385e-136	82	483.026	298	247
000793_EAB-5_isotig01296	AGAP011076-PA [Anopheles gambiae str. PEST]	901	gi|21293074|gb|EAA05219.1|AGAP011076-PA [Anopheles gambiae str. PEST]	EAA05219	1.69005e-83	94	306.22	159	150
000793_EAB-5_isotig01300	AGAP003008-PA [Anopheles gambiae str. PEST]	899	gi|157017816|gb|EAA44836.3|AGAP003008-PA [Anopheles gambiae str. PEST]	EAA44836	5.88461e-137	96	483.797	275	264
000793_EAB-5_isotig01302	iap2 protein	898	gi|157020219|gb|EAA04007.4|inhibitor of apoptosis protein (AGAP007294-PA) [Anopheles gambiae str. PEST]	EAA04007	1.94644e-39	55	159.844	210	117
000793_EAB-5_isotig01303	AGAP000462-PA [Anopheles gambiae str. PEST]	900	gi|157018744|gb|EAA06299.5|AGAP000462-PA [Anopheles gambiae str. PEST]	EAA06299	2.68472e-81	90	298.901	169	153
000793_EAB-5_isotig01309	AGAP010509-PA [Anopheles gambiae str. PEST]	894	gi|157016817|gb|EAA09977.4|AGAP010509-PA [Anopheles gambiae str. PEST]	EAA09977	4.20396e-111	78	397.897	296	231
000793_EAB-5_isotig01315	glutathione transferase (agap004164-pa)	891	gi|30177067|gb|EAA08605.2|glutathione transferase (AGAP004164-PA) [Anopheles gambiae str. PEST]	EAA08605	1.51549e-44	63	176.792	201	128
000793_EAB-5_isotig01322	AGAP001902-PA [Anopheles gambiae str. PEST]	885	gi|21288749|gb|EAA01042.1|AGAP001902-PA [Anopheles gambiae str. PEST]	EAA01042	6.90353e-74	86	274.248	182	158
000793_EAB-5_isotig01326	AGAP005502-PA [Anopheles gambiae str. PEST]	883	gi|157015482|gb|EAU76461.2|AGAP005502-PA [Anopheles gambiae str. PEST]	EAU76461	1.38601e-51	69	197.208	206	143
000793_EAB-5_isotig01330	pric1_anoga ame: full=protein prickle	880	gi|157015417|gb|EAU76441.2|AGAP005398-PA [Anopheles gambiae str. PEST]	EAU76441	6.45808e-56	69	214.542	207	144
000793_EAB-5_isotig01331	AGAP000310-PA [Anopheles gambiae str. PEST]	876	gi|157018849|gb|EAA06363.5|AGAP000310-PA [Anopheles gambiae str. PEST]	EAA06363	3.97541e-82	73	301.597	263	193
000793_EAB-5_isotig01344	actin 1d	876	gi|157016476|gb|EAA10668.4|AGAP011516-PA [Anopheles gambiae str. PEST]	EAA10668	3.72951e-72	67	268.47	278	188
000793_EAB-5_isotig01346	nicotinic acetylcholine receptor subunit alpha 4	873	gi|116129305|gb|EAA08142.3|AGAP002972-PA [Anopheles gambiae str. PEST]	EAA08142	1.6819e-106	79	379.793	288	229
000793_EAB-5_isotig01347	spast_anoga ame: full=spastin	870	gi|55243167|gb|EAA06410.2|AGAP000625-PA [Anopheles gambiae str. PEST]	EAA06410	2.44121e-116	95	415.231	233	222
000793_EAB-5_isotig01351	AGAP001015-PA [Anopheles gambiae str. PEST]	868	gi|157019772|gb|EAA04964.5|AGAP001015-PA [Anopheles gambiae str. PEST]	EAA04964	2.57357e-49	86	192.586	103	89
000793_EAB-5_isotig01354	AGAP011174-PA [Anopheles gambiae str. PEST]	870	gi|55244811|gb|EAA05145.2|AGAP011174-PA [Anopheles gambiae str. PEST]	EAA05145	4.282e-153	98	537.339	290	287
000793_EAB-5_isotig01357	ensangg00000017398 protein	865	gi|116128930|gb|EAA08691.4|AGAP004192-PA [Anopheles gambiae str. PEST]	EAA08691	8.04629e-128	94	453.366	278	262
000793_EAB-5_isotig01369	clip-domain serine protease subfamily c (agap004318-pa)	859	gi|55240702|gb|EAA09190.2|CLIP-domain serine protease subfamily C (AGAP004318-PA) [Anopheles gambiae str. PEST]	EAA09190	2.75988e-58	57	174.481	232	133
000793_EAB-5_isotig01387	AGAP005851-PA [Anopheles gambiae str. PEST]	847	gi|157015769|gb|EAA11953.5|AGAP005851-PA [Anopheles gambiae str. PEST]	EAA11953	8.41943e-90	74	327.02	257	191
000793_EAB-5_isotig01388	AGAP005501-PA [Anopheles gambiae str. PEST]	847	gi|157015481|gb|EAL39843.3|AGAP005501-PA [Anopheles gambiae str. PEST]	EAL39843	1.8442e-44	68	176.407	216	148
000793_EAB-5_isotig01389	serpin 8 inhibitory serine protease inhibitor	846	gi|116041605|gb|ABJ52807.1|serpin 8 [Anopheles gambiae]	ABJ52807	2.57934e-38	56	155.992	284	161
000793_EAB-5_isotig01392	AGAP000616-PA [Anopheles gambiae str. PEST]	844	gi|116130339|gb|EAA06390.2|AGAP000616-PA [Anopheles gambiae str. PEST]	EAA06390	1.33636e-134	88	330.487	198	176
000793_EAB-5_isotig01401	AGAP002931-PA [Anopheles gambiae str. PEST]	834	gi|30177335|gb|EAA08117.2|AGAP002931-PA [Anopheles gambiae str. PEST]	EAA08117	4.7072e-93	95	337.806	180	172
000793_EAB-5_isotig01407	endothelin-converting enzyme	829	gi|157017688|gb|EAA08433.4|AGAP003106-PA [Anopheles gambiae str. PEST]	EAA08433	8.97006e-113	81	403.29	275	225
000793_EAB-5_isotig01409	glutaminyl-peptide cyclotransferase	835	gi|157013936|gb|EAA14536.3|AGAP009673-PA [Anopheles gambiae str. PEST]	EAA14536	1.24794e-73	66	223.787	228	151
000793_EAB-5_isotig01414	g i	831	gi|157015709|gb|EAA11901.3|AGAP005773-PB [Anopheles gambiae str. PEST]	EAA11901	2.2558e-83	85	165.622	103	88
000793_EAB-5_isotig01426	AGAP003986-PA [Anopheles gambiae str. PEST]	823	gi|157014435|gb|EAA13628.5|AGAP003986-PA [Anopheles gambiae str. PEST]	EAA13628	5.17713e-53	87	182.185	104	91
000793_EAB-5_isotig01434	AGAP009896-PA [Anopheles gambiae str. PEST]	817	gi|116118236|gb|EAA14378.3|AGAP009896-PA [Anopheles gambiae str. PEST]	EAA14378	1.08468e-75	72	251.136	215	156
000793_EAB-5_isotig01439	angiotensin-converting enzyme 2 (agap009751-pa)	819	gi|157013983|gb|EAU76037.2|angiotensin-converting enzyme 2 (AGAP009751-PA) [Anopheles gambiae str. PEST]	EAU76037	3.60878e-106	77	381.333	273	211
000793_EAB-5_isotig01446	AGAP008845-PA [Anopheles gambiae str. PEST]	812	gi|157013529|gb|EAA14813.4|AGAP008845-PA [Anopheles gambiae str. PEST]	EAA14813	1.89807e-75	66	279.256	246	164
000793_EAB-5_isotig01456	ctcf-like protein	810	gi|62823677|gb|AAY15453.1|CTCF-like protein [Aedes aegypti]	AAY15453	2.41355e-147	91	518.079	270	247
000793_EAB-5_isotig01462	AGAP006594-PA [Anopheles gambiae str. PEST]	808	gi|157016362|gb|EAA11677.3|AGAP006594-PA [Anopheles gambiae str. PEST]	EAA11677	5.48333e-59	79	224.557	201	160
000793_EAB-5_isotig01468	AGAP003749-PA [Anopheles gambiae str. PEST]	805	gi|157019077|gb|EAA45188.4|AGAP003749-PA [Anopheles gambiae str. PEST]	EAA45188	1.03998e-17	52	87.4261	162	85
000793_EAB-5_isotig01478	AGAP002419-PA [Anopheles gambiae str. PEST]	801	gi|157018168|gb|EAA44936.4|AGAP002419-PA [Anopheles gambiae str. PEST]	EAA44936	3.58254e-60	66	189.119	229	153
000793_EAB-5_isotig01480	dopachrome conversion enzyme	800	gi|157014334|gb|EAA13941.4|AGAP010280-PA [Anopheles gambiae str. PEST]	EAA13941	7.28935e-72	71	267.314	229	163
000793_EAB-5_isotig01487	AGAP008780-PA [Anopheles gambiae str. PEST]	794	gi|116127912|gb|EAA10106.4|AGAP008780-PA [Anopheles gambiae str. PEST]	EAA10106	8.14422e-87	84	217.624	138	116
000793_EAB-5_isotig01501	ensangg00000017398 protein	788	gi|116127667|gb|EAA10375.3|AGAP004944-PA [Anopheles gambiae str. PEST]	EAA10375	2.19126e-105	89	378.637	250	223
000793_EAB-5_isotig01503	AGAP005521-PA [Anopheles gambiae str. PEST]	785	gi|157015503|gb|EAA11864.5|AGAP005521-PA [Anopheles gambiae str. PEST]	EAA11864	4.80688e-137	96	483.797	262	252
000793_EAB-5_isotig01511	AGAP011676-PA [Anopheles gambiae str. PEST]	780	gi|157013462|gb|EAL38901.3|AGAP011676-PA [Anopheles gambiae str. PEST]	EAL38901	2.64769e-79	75	291.967	235	178
000793_EAB-5_isotig01526	anopheles gambiae pest agap012757-pa	774	gi|157017533|gb|EAA08915.4|AGAP003695-PA [Anopheles gambiae str. PEST]	EAA08915	1.10202e-79	73	287.73	242	178
000793_EAB-5_isotig01538	tret1_anoga ame: full=facilitated trehalose transporter tret1 short= 1	769	gi|157019777|gb|EAA04970.5|AGAP001027-PA [Anopheles gambiae str. PEST]	EAA04970	3.31531e-54	74	148.673	143	106
000793_EAB-5_isotig01545	AGAP000521-PA [Anopheles gambiae str. PEST]	767	gi|157018706|gb|EAU77249.2|AGAP000521-PA [Anopheles gambiae str. PEST]	EAU77249	7.44957e-26	48	114.39	250	122
000793_EAB-5_isotig01546	AGAP001874-PA [Anopheles gambiae str. PEST]	766	gi|157012511|gb|EAL38518.3|AGAP001874-PA [Anopheles gambiae str. PEST]	EAL38518	1.85204e-85	96	312.383	183	177
000793_EAB-5_isotig01557	anopheles gambiae pest agap012703-pa	762	gi|157019263|gb|EAU77439.2|AGAP009388-PA [Anopheles gambiae str. PEST]	EAU77439	1.94793e-26	54	116.316	200	109
000793_EAB-5_isotig01581	AGAP011363-PA [Anopheles gambiae str. PEST]	749	gi|157014741|gb|EAU76291.2|AGAP011363-PA [Anopheles gambiae str. PEST]	EAU76291	1.57776e-65	98	246.128	127	125
000793_EAB-5_isotig01584	AGAP007340-PB [Anopheles gambiae str. PEST]	750	gi|157020181|gb|EAA45418.4|AGAP007340-PB [Anopheles gambiae str. PEST]	EAA45418	1.41385e-98	93	355.91	249	234
000793_EAB-5_isotig01588	tryptophan transporter	748	gi|55244693|gb|EAA05172.3|AGAP011279-PA [Anopheles gambiae str. PEST]	EAA05172	1.00419e-104	82	376.326	246	203
000793_EAB-5_isotig01589	odorant binding antennal (agap001409-pa)	745	gi|116117906|gb|EAU75992.1|AGAP003309-PA [Anopheles gambiae str. PEST]	EAU75992	1.57868e-17	57	86.6557	112	64
000793_EAB-5_isotig01597	AGAP006925-PA [Anopheles gambiae str. PEST]	744	gi|157020549|gb|EAA04096.4|AGAP006925-PA [Anopheles gambiae str. PEST]	EAA04096	4.23975e-63	74	238.039	175	131
000793_EAB-5_isotig01601	AGAP006104-PA [Anopheles gambiae str. PEST]	738	gi|157015993|gb|EAA11277.4|AGAP006104-PA [Anopheles gambiae str. PEST]	EAA11277	8.16186e-83	73	303.523	250	184
000793_EAB-5_isotig01606	AGAP010734-PA [Anopheles gambiae str. PEST]	737	gi|157018505|gb|EAA07042.4|AGAP010734-PA [Anopheles gambiae str. PEST]	EAA07042	5.80966e-81	72	297.36	244	178
000793_EAB-5_isotig01635	achain crystal structure of the phosphatase domains of human ptp sigma	721	gi|157012998|gb|EAA01059.3|AGAP001109-PA [Anopheles gambiae str. PEST]	EAA01059	2.10776e-96	83	348.591	223	186
000793_EAB-5_isotig01662	sensory appendage protein (agap008051-pa)	710	gi|30175407|gb|EAA12353.2|AGAP008052-PA [Anopheles gambiae str. PEST]	EAA12353	2.09668e-40	80	162.54	121	97
000793_EAB-5_isotig01665	anopheles gambiae pest agap012703-pa	710	gi|116131699|gb|EAA05026.3|AGAP011167-PA [Anopheles gambiae str. PEST]	EAA05026	3.23471e-41	63	165.236	185	118
000793_EAB-5_isotig01672	AGAP006949-PA [Anopheles gambiae str. PEST]	709	gi|157020524|gb|EAA04719.4|AGAP006949-PA [Anopheles gambiae str. PEST]	EAA04719	1.12411e-118	98	422.55	236	233
000793_EAB-5_isotig01680	AGAP007243-PA [Anopheles gambiae str. PEST]	705	gi|55245639|gb|EAA04200.3|AGAP007243-PA [Anopheles gambiae str. PEST]	EAA04200	4.7104e-101	100	363.999	208	208
000793_EAB-5_isotig01710	sensory appendage protein (agap008051-pa)	695	gi|157015042|gb|EAA12703.4|AGAP008058-PA [Anopheles gambiae str. PEST]	EAA12703	2.86378e-26	74	115.546	95	71
000793_EAB-5_isotig01711	AGAP002986-PA [Anopheles gambiae str. PEST]	696	gi|157017826|gb|EAA08104.4|AGAP002986-PA [Anopheles gambiae str. PEST]	EAA08104	5.14691e-76	81	280.796	212	173
000793_EAB-5_isotig01785	AGAP009897-PA [Anopheles gambiae str. PEST]	670	gi|157014094|gb|EAA14383.5|AGAP009897-PA [Anopheles gambiae str. PEST]	EAA14383	8.4644e-56	69	211.846	207	144
000793_EAB-5_isotig01786	AGAP012277-PA [Anopheles gambiae str. PEST]	671	gi|157013094|gb|EAA43286.4|AGAP012277-PA [Anopheles gambiae str. PEST]	EAA43286	2.69281e-26	63	115.546	133	85
000793_EAB-5_isotig01789	actin 1d	671	gi|55233247|gb|EAA00942.2|AGAP002127-PA [Anopheles gambiae str. PEST]	EAA00942	1.0682e-107	92	385.956	223	206
000793_EAB-5_isotig01797	AGAP003492-PA [Anopheles gambiae str. PEST]	665	gi|157019485|gb|EAA05397.5|AGAP003492-PA [Anopheles gambiae str. PEST]	EAA05397	1.07342e-35	61	146.747	205	126
000793_EAB-5_isotig01803	AGAP005233-PA [Anopheles gambiae str. PEST]	663	gi|157017172|gb|EAA09395.4|AGAP005233-PA [Anopheles gambiae str. PEST]	EAA09395	1.06724e-27	58	120.168	168	99
000793_EAB-5_isotig01807	AGAP009137-PA [Anopheles gambiae str. PEST]	661	gi|116117734|gb|EAA14735.4|AGAP009137-PA [Anopheles gambiae str. PEST]	EAA14735	8.6395e-38	58	153.68	202	119
000793_EAB-5_isotig01813	AGAP001407-PA [Anopheles gambiae str. PEST]	662	gi|157012786|gb|EAA01092.4|AGAP001407-PA [Anopheles gambiae str. PEST]	EAA01092	3.04104e-99	99	357.836	183	182
000793_EAB-5_isotig01814	AGAP005197-PA [Anopheles gambiae str. PEST]	661	gi|55240584|gb|EAA09423.2|AGAP005197-PA [Anopheles gambiae str. PEST]	EAA09423	2.28413e-22	58	102.449	143	83
000793_EAB-5_isotig01827	prosag25 protein	656	gi|30176407|gb|EAA10150.2|AGAP008816-PA [Anopheles gambiae str. PEST]	EAA10150	5.1266e-83	92	303.908	179	165
000793_EAB-5_isotig01841	AGAP004765-PA [Anopheles gambiae str. PEST]	651	gi|157014552|gb|EAA13221.5|AGAP004765-PA [Anopheles gambiae str. PEST]	EAA13221	5.63946e-42	85	167.548	121	103
000793_EAB-5_isotig01861	AGAP009101-PA [Anopheles gambiae str. PEST]	637	gi|157013706|gb|EAA14947.4|AGAP009101-PA [Anopheles gambiae str. PEST]	EAA14947	5.54155e-26	53	114.39	167	90
000793_EAB-5_isotig01869	AGAP010239-PA [Anopheles gambiae str. PEST]	638	gi|157014306|gb|EAA13955.5|AGAP010239-PA [Anopheles gambiae str. PEST]	EAA13955	3.1104e-61	71	231.491	212	151
000793_EAB-5_isotig01871	ensangg00000013284 protein	637	gi|157013241|gb|EAA00456.4|AGAP012045-PA [Anopheles gambiae str. PEST]	EAA00456	4.05204e-27	69	109.383	101	70
000793_EAB-5_isotig01877	AGAP002279-PA [Anopheles gambiae str. PEST]	637	gi|157020772|gb|EAA03772.4|AGAP002279-PA [Anopheles gambiae str. PEST]	EAA03772	7.40328e-63	73	236.884	206	152
000793_EAB-5_isotig01879	ctcf-like protein	634	gi|157017691|gb|EAA08453.4|AGAP003111-PA [Anopheles gambiae str. PEST]	EAA08453	4.2796e-22	48	88.1965	149	73
000793_EAB-5_isotig01886	AGAP004227-PA [Anopheles gambiae str. PEST]	631	gi|157017635|gb|EAA08617.4|AGAP004227-PA [Anopheles gambiae str. PEST]	EAA08617	3.93894e-77	97	284.263	150	146
000793_EAB-5_isotig01895	AGAP009699-PA [Anopheles gambiae str. PEST]	627	gi|157013951|gb|EAA14140.4|AGAP009699-PA [Anopheles gambiae str. PEST]	EAA14140	1.59981e-46	97	182.57	101	98
000793_EAB-5_isotig01919	perc_anoga ame: full=chorion peroxidase contains: ame: full=chorion peroxidase light chain contains: ame: full=chorion peroxidase heavy chain flags: precursor	621	gi|157018505|gb|EAA07042.4|AGAP010734-PA [Anopheles gambiae str. PEST]	EAA07042	8.29289e-64	70	239.965	208	146
000793_EAB-5_isotig01942	camp-dependent protein beta-catalytic subunit	613	gi|116117213|gb|EAA00324.3|AGAP011840-PA [Anopheles gambiae str. PEST]	EAA00324	2.48446e-97	89	351.288	198	178
000793_EAB-5_isotig01952	iap2 protein	610	gi|157020219|gb|EAA04007.4|inhibitor of apoptosis protein (AGAP007294-PA) [Anopheles gambiae str. PEST]	EAA04007	1.22392e-28	50	122.479	177	89
000793_EAB-5_isotig01955	AGAP012108-PA [Anopheles gambiae str. PEST]	612	gi|157013202|gb|EAA43300.3|AGAP012108-PA [Anopheles gambiae str. PEST]	EAA43300	1.74061e-58	92	222.246	128	118
000793_EAB-5_isotig01961	ensangg00000011141 protein	607	gi|55244693|gb|EAA05172.3|AGAP011279-PA [Anopheles gambiae str. PEST]	EAA05172	1.52317e-74	74	190.66	151	113
000793_EAB-5_isotig01970	AGAP010115-PA [Anopheles gambiae str. PEST]	604	gi|157014233|gb|EAA13870.2|AGAP010115-PA [Anopheles gambiae str. PEST]	EAA13870	7.86105e-88	83	319.701	201	168
000793_EAB-5_isotig01986	anopheles gambiae pest agap012600-pa	594	gi|157012366|gb|EAA01003.5|AGAP002095-PA [Anopheles gambiae str. PEST]	EAA01003	8.34369e-58	70	219.935	212	150
000793_EAB-5_isotig01997	anopheles gambiae pest agap012731-pa	592	gi|116117207|gb|EAA00102.3|AGAP011849-PA [Anopheles gambiae str. PEST]	EAA00102	3.90244e-90	93	317.39	182	171
000793_EAB-5_isotig02002	AGAP009566-PA [Anopheles gambiae str. PEST]	595	gi|157013866|gb|EAA14404.4|AGAP009566-PA [Anopheles gambiae str. PEST]	EAA14404	2.35682e-44	61	175.252	171	105
000793_EAB-5_isotig02003	anopheles gambiae pest agap012620-pa	594	gi|157012647|gb|EAA00922.4|AGAP001652-PA [Anopheles gambiae str. PEST]	EAA00922	9.61307e-30	53	126.716	207	111
000793_EAB-5_isotig02037	AGAP006594-PA [Anopheles gambiae str. PEST]	583	gi|157016362|gb|EAA11677.3|AGAP006594-PA [Anopheles gambiae str. PEST]	EAA11677	6.85788e-65	78	222.631	156	123
000793_EAB-5_isotig02041	AGAP011736-PA [Anopheles gambiae str. PEST]	584	gi|157013424|gb|EAA00047.4|AGAP011736-PA [Anopheles gambiae str. PEST]	EAA00047	6.18332e-34	56	140.584	190	108
000793_EAB-5_isotig02042	achain crystal structure of the phosphatase domains of human ptp sigma	583	gi|116123159|gb|EAA12380.3|AGAP008127-PA [Anopheles gambiae str. PEST]	EAA12380	4.65816e-90	87	327.02	194	169
000793_EAB-5_isotig02046	anopheles gambiae pest agap012523-pa	582	gi|157019713|gb|EAA05253.5|AGAP011084-PA [Anopheles gambiae str. PEST]	EAA05253	2.10555e-66	88	248.44	179	159
000793_EAB-5_isotig02050	AGAP002272-PA [Anopheles gambiae str. PEST]	579	gi|116132759|gb|EAA03765.3|AGAP002272-PA [Anopheles gambiae str. PEST]	EAA03765	2.25987e-97	98	351.288	182	179
000793_EAB-5_isotig02054	AGAP008419-PA [Anopheles gambiae str. PEST]	575	gi|157014825|gb|EAL39571.3|AGAP008419-PA [Anopheles gambiae str. PEST]	EAL39571	5.25084e-71	93	214.927	116	109
000793_EAB-5_isotig02058	AGAP007237-PA [Anopheles gambiae str. PEST]	579	gi|157020264|gb|EAA04206.4|AGAP007237-PA [Anopheles gambiae str. PEST]	EAA04206	5.49232e-27	51	117.472	180	93
000793_EAB-5_isotig02066	AGAP001858-PA [Anopheles gambiae str. PEST]	574	gi|116116093|gb|EAA01083.3|AGAP001858-PA [Anopheles gambiae str. PEST]	EAA01083	1.17846e-51	76	136.732	113	86
000793_EAB-5_isotig02084	dopachrome conversion enzyme	568	gi|157014245|gb|EAA13892.5|AGAP010145-PA [Anopheles gambiae str. PEST]	EAA13892	3.0915e-59	73	224.557	188	139
000793_EAB-5_isotig02097	AGAP011149-PA [Anopheles gambiae str. PEST]	566	gi|157019668|gb|EAA05149.4|AGAP011149-PA [Anopheles gambiae str. PEST]	EAA05149	5.16903e-91	96	330.102	188	182
000793_EAB-5_isotig02098	AGAP002557-PA [Anopheles gambiae str. PEST]	566	gi|55242209|gb|EAA08043.2|AGAP002557-PA [Anopheles gambiae str. PEST]	EAA08043	4.7407e-44	68	174.096	188	128
000793_EAB-5_isotig02103	alpha esterase (agap002863-pa)	562	gi|157012604|gb|EAA00872.4|AGAP001722-PA [Anopheles gambiae str. PEST]	EAA00872	6.17808e-29	87	94.7449	57	50
000793_EAB-5_isotig02113	angiotensin-converting enzyme 2 (agap009751-pa)	564	gi|157013983|gb|EAU76037.2|angiotensin-converting enzyme 2 (AGAP009751-PA) [Anopheles gambiae str. PEST]	EAU76037	2.74601e-50	70	140.584	111	78
000793_EAB-5_isotig02117	ensangg00000018976 protein	560	gi|55245807|gb|EAA03933.2|AGAP007050-PA [Anopheles gambiae str. PEST]	EAA03933	1.98434e-95	96	344.739	186	179
000793_EAB-5_isotig02121	cytochrome p450	556	gi|13660729|gb|AAK32960.1|cytochrome P450 [Anopheles gambiae]	AAK32960	2.98754e-27	58	118.242	148	86
000793_EAB-5_isotig02127	camp-dependent protein beta-catalytic subunit	557	gi|157015981|gb|EAA11682.4|AGAP006094-PA [Anopheles gambiae str. PEST]	EAA11682	3.64673e-62	82	217.624	152	125
000793_EAB-5_isotig02141	AGAP001966-PA [Anopheles gambiae str. PEST]	550	gi|157012446|gb|EAA00905.4|AGAP001966-PA [Anopheles gambiae str. PEST]	EAA00905	7.50325e-47	68	183.341	181	124
000793_EAB-5_isotig02172	small heat shock protein	542	gi|55245697|gb|EAA04497.3|AGAP007162-PA [Anopheles gambiae str. PEST]	EAA04497	3.98763e-37	66	150.984	142	95
000793_EAB-5_isotig02190	sensory appendage protein (agap008051-pa)	540	gi|116123211|gb|EAA12338.3|AGAP008054-PA [Anopheles gambiae str. PEST]	EAA12338	1.65588e-35	71	145.591	120	86
000793_EAB-5_isotig02218	AGAP001056-PA [Anopheles gambiae str. PEST]	530	gi|157018264|gb|EAA07410.4|AGAP001056-PA [Anopheles gambiae str. PEST]	EAA07410	3.51768e-75	94	277.33	152	143
000793_EAB-5_isotig02222	cytochrome p450 cyp9k1	533	gi|55237988|gb|EAA12048.2|AGAP000818-PA [Anopheles gambiae str. PEST]	EAA12048	7.37436e-29	66	111.309	138	92
000793_EAB-5_isotig02234	white_anoga ame: full=protein white	530	gi|116118198|gb|EAA14400.3|AGAP009850-PA [Anopheles gambiae str. PEST]	EAA14400	4.33009e-49	75	190.66	157	119
000793_EAB-5_isotig02293	anopheles gambiae pest agap012523-pa	519	gi|157015613|gb|EAA11703.5|AGAP005652-PA [Anopheles gambiae str. PEST]	EAA11703	4.27714e-78	88	286.96	173	153
000793_EAB-5_isotig02298	trypsinogen precursor of antryp7	518	gi|116128626|gb|EAA09283.2|AGAP004571-PA [Anopheles gambiae str. PEST]	EAA09283	2.1351e-13	62	72.0182	90	56
000793_EAB-5_isotig02312	AGAP006205-PA [Anopheles gambiae str. PEST]	512	gi|157016089|gb|EAA10786.4|AGAP006205-PA [Anopheles gambiae str. PEST]	EAA10786	1.35183e-60	86	228.794	153	132
000793_EAB-5_isotig02314	vasa-like protein	513	gi|157014611|gb|EAA13218.5|AGAP004711-PA [Anopheles gambiae str. PEST]	EAA13218	4.78087e-66	91	246.899	146	134
000793_EAB-5_isotig02330	ensangg00000014266 protein	510	gi|157017935|gb|EAA07846.4|AGAP002800-PA [Anopheles gambiae str. PEST]	EAA07846	1.19807e-16	50	82.8037	178	89
000793_EAB-5_isotig02352	AGAP005502-PA [Anopheles gambiae str. PEST]	501	gi|157015482|gb|EAU76461.2|AGAP005502-PA [Anopheles gambiae str. PEST]	EAU76461	2.87505e-36	67	147.902	156	106
000793_EAB-5_isotig02355	AGAP010021-PA [Anopheles gambiae str. PEST]	502	gi|157014180|gb|EAL39252.3|AGAP010021-PA [Anopheles gambiae str. PEST]	EAL39252	3.81521e-28	52	120.939	155	82
000793_EAB-5_isotig02361	histone 3a	500	gi|30173649|gb|EAA01174.2|AGAP001813-PA [Anopheles gambiae str. PEST]	EAA01174	3.36945e-67	100	197.208	100	100
000793_EAB-5_isotig02373	actin 1d	499	gi|30176644|gb|EAA09440.2|AGAP005110-PA [Anopheles gambiae str. PEST]	EAA09440	1.31706e-81	93	298.516	166	155
000793_EAB-5_isotig02402	AGAP008502-PA [Anopheles gambiae str. PEST]	494	gi|116122884|gb|EAA12868.3|AGAP008502-PA [Anopheles gambiae str. PEST]	EAA12868	6.03373e-31	65	130.183	149	97
000793_EAB-5_isotig02407	AGAP010551-PA [Anopheles gambiae str. PEST]	492	gi|157016839|gb|EAA09917.4|AGAP010551-PA [Anopheles gambiae str. PEST]	EAA09917	2.47622e-61	77	231.106	163	126
000793_EAB-5_isotig02447	AGAP006427-PA [Anopheles gambiae str. PEST]	483	gi|116127089|gb|EAA10720.3|AGAP006427-PA [Anopheles gambiae str. PEST]	EAA10720	1.98614e-31	73	131.724	129	95
000793_EAB-5_isotig02455	AGAP005393-PA [Anopheles gambiae str. PEST]	481	gi|157015414|gb|EAL39812.3|AGAP005393-PA [Anopheles gambiae str. PEST]	EAL39812	2.51467e-87	100	317.39	160	160
000793_EAB-5_isotig02465	beta subunit-gaba-a-gated chloride channel	480	gi|157012769|gb|EAA01752.3|AGAP001434-PA [Anopheles gambiae str. PEST]	EAA01752	3.68759e-74	100	202.986	98	98
000793_EAB-5_isotig02471	kif1a_anoga ame: full=kinesin-like protein unc-104	478	gi|116130389|gb|EAA45075.2|AGAP000561-PA [Anopheles gambiae str. PEST]	EAA45075	9.78141e-78	97	168.318	87	85
000793_EAB-5_isotig02507	cg8325-like protein	466	gi|228482754|gb|ACQ43629.1|CG8325-like protein [Anopheles quadriannulatus]	ACQ43629	3.90528e-34	71	123.635	121	86
000793_EAB-5_isotig02513	gaba receptor subunit	467	gi|157015917|gb|EDO63781.1|AGAP006028-PB [Anopheles gambiae str. PEST]	EDO63781	1.76353e-74	99	274.633	155	154
000793_EAB-5_isotig02534	cuticular protein rr-2 family (agap006829-pa)	466	gi|157020628|gb|EAA03978.4|cuticular protein 59, RR-2 family (AGAP006829-PA) [Anopheles gambiae str. PEST]	EAA03978	1.08741e-15	84	79.337	46	39
000793_EAB-5_isotig02537	sensory appendage protein (agap008051-pa)	461	gi|116123211|gb|EAA12338.3|AGAP008054-PA [Anopheles gambiae str. PEST]	EAA12338	2.67616e-32	68	79.337	63	43
000793_EAB-5_isotig02555	anopheles gambiae pest agap012851-pa	461	gi|157018290|gb|EAA07379.4|AGAP003408-PA [Anopheles gambiae str. PEST]	EAA07379	3.48879e-27	65	117.472	140	92
000793_EAB-5_isotig02560	AGAP001132-PA [Anopheles gambiae str. PEST]	456	gi|157012980|gb|EAA00960.4|AGAP001132-PA [Anopheles gambiae str. PEST]	EAA00960	5.06507e-22	54	71.633	84	46
000793_EAB-5_isotig02575	anopheles gambiae pest agap012851-pa	456	gi|116132724|gb|EAA45511.3|AGAP011050-PA [Anopheles gambiae str. PEST]	EAA45511	4.71737e-38	74	108.612	93	69
000793_EAB-5_isotig02611	AGAP005501-PA [Anopheles gambiae str. PEST]	448	gi|157015481|gb|EAL39843.3|AGAP005501-PA [Anopheles gambiae str. PEST]	EAL39843	1.82628e-25	71	111.694	139	99
000793_EAB-5_isotig02626	clipa6 protein	444	gi|116133048|gb|EAA03300.3|CLIP-domain serine protease subfamily A (AGAP012591-PA) [Anopheles gambiae str. PEST]	EAA03300	1.14294e-24	58	108.997	141	83
000793_EAB-5_isotig02683	AGAP001015-PA [Anopheles gambiae str. PEST]	436	gi|157019772|gb|EAA04964.5|AGAP001015-PA [Anopheles gambiae str. PEST]	EAA04964	9.98458e-71	81	261.922	143	117
000793_EAB-5_isotig02716	AGAP004373-PA [Anopheles gambiae str. PEST]	429	gi|157017274|gb|EAA09274.4|AGAP004373-PA [Anopheles gambiae str. PEST]	EAA09274	2.01266e-52	89	201.06	115	103
000793_EAB-5_isotig02730	AGAP000877-PA [Anopheles gambiae str. PEST]	425	gi|157015301|gb|EAL39767.3|AGAP000877-PA [Anopheles gambiae str. PEST]	EAL39767	2.68548e-25	68	110.923	110	75
000793_EAB-5_isotig02734	cytochrome p450 (agap012295-pa)	428	gi|116116831|gb|EAU75777.1|AGAP012292-PA [Anopheles gambiae str. PEST]	EAU75777	2.55786e-31	61	130.954	142	88
000793_EAB-5_isotig02754	AGAP002647-PA [Anopheles gambiae str. PEST]	422	gi|157018026|gb|EAA08212.3|AGAP002647-PA [Anopheles gambiae str. PEST]	EAA08212	5.74685e-60	76	226.098	168	128
000793_EAB-5_isotig02762	AGAP007563-PA [Anopheles gambiae str. PEST]	420	gi|157019994|gb|EDO64541.1|AGAP007563-PA [Anopheles gambiae str. PEST]	EDO64541	1.01677e-48	75	188.734	141	107
000793_EAB-5_isotig02774	kif1a_anoga ame: full=kinesin-like protein unc-104	419	gi|157018954|gb|EAA06447.5|AGAP000159-PA [Anopheles gambiae str. PEST]	EAA06447	1.87919e-47	81	184.496	139	113
000793_EAB-5_isotig02792	cytochrome p450	410	gi|55241914|gb|EAA07764.2|cytochrome P450 (AGAP002862-PA) [Anopheles gambiae str. PEST]	EAA07764	3.94837e-31	73	130.183	130	95
000793_EAB-5_isotig02810	anopheles gambiae pest agap012735-pa	411	gi|157012567|gb|EAL38532.3|AGAP001775-PA [Anopheles gambiae str. PEST]	EAL38532	4.97158e-42	77	166.392	134	104
000793_EAB-5_isotig02811	tpa: acetylcholinesterase	411	gi|116130469|gb|EAA06531.3|AGAP000466-PA [Anopheles gambiae str. PEST]	EAA06531	1.54188e-51	75	197.978	152	115
000793_EAB-5_isotig02817	AGAP001103-PA [Anopheles gambiae str. PEST]	410	gi|157013003|gb|EAA01212.5|AGAP001103-PA [Anopheles gambiae str. PEST]	EAA01212	7.14573e-57	87	215.698	136	119
000793_EAB-5_isotig02843	small heat shock protein	403	gi|55245697|gb|EAA04497.3|AGAP007162-PA [Anopheles gambiae str. PEST]	EAA04497	2.61545e-32	68	134.035	122	84
000793_EAB-5_isotig02866	AGAP006746-PA [Anopheles gambiae str. PEST]	400	gi|157020690|gb|EAA04726.3|AGAP006746-PA [Anopheles gambiae str. PEST]	EAA04726	3.0083e-57	88	216.853	130	115
000793_EAB-5_isotig02887	AGAP008984-PA [Anopheles gambiae str. PEST]	393	gi|157013628|gb|EAA14872.4|AGAP008984-PA [Anopheles gambiae str. PEST]	EAA14872	2.06518e-39	70	157.532	125	88
000793_EAB-5_isotig02925	anopheles gambiae pest agap012641-pa	386	gi|157020979|gb|EAA03331.4|AGAP012641-PA [Anopheles gambiae str. PEST]	EAA03331	3.3586e-31	74	130.183	105	78
000793_EAB-5_isotig02958	alpha esterase (agap001723-pa)	377	gi|157018186|gb|EAA08068.5|AGAP002391-PA [Anopheles gambiae str. PEST]	EAA08068	3.77635e-32	65	133.265	128	84
000793_EAB-5_isotig03100	AGAP012251-PA [Anopheles gambiae str. PEST]	338	gi|116116873|gb|EAA00281.4|AGAP012251-PA [Anopheles gambiae str. PEST]	EAA00281	2.73374e-39	86	156.762	98	85
000793_EAB-5_isotig03120	AGAP008359-PA [Anopheles gambiae str. PEST]	334	gi|157014860|gb|EAA12836.4|AGAP008359-PA [Anopheles gambiae str. PEST]	EAA12836	1.31833e-33	81	137.887	111	91
000793_EAB-5_isotig03177	AGAP001027-PA [Anopheles gambiae str. PEST]	310	gi|157019777|gb|EAA04970.5|AGAP001027-PA [Anopheles gambiae str. PEST]	EAA04970	4.06429e-27	69	116.316	103	72
Contig28	scavenger receptor class a- serine protease (agap001979-pa)	333	gi|116130590|gb|EAA06237.4|AGAP000331-PA [Anopheles gambiae str. PEST]	EAA06237	2.99902e-49	89	179.104	88	79
Contig34	cg8468-like protein	715	gi|116130877|gb|EAA06367.2|AGAP000040-PA [Anopheles gambiae str. PEST]	EAA06367	2.33891e-47	82	130.954	108	89
Contig95	AGAP006018-PA [Anopheles gambiae str. PEST]	453	gi|157015906|gb|EAA11698.4|AGAP006018-PA [Anopheles gambiae str. PEST]	EAA11698	4.2924e-59	82	223.402	146	120
Contig142	eukaryotic peptide chain release factor subunit	337	gi|30174452|gb|EAA14616.2|AGAP010310-PA [Anopheles gambiae str. PEST]	EAA14616	5.36068e-55	98	155.992	81	80
Contig160	AGAP004652-PA [Anopheles gambiae str. PEST]	663	gi|157015336|gb|EAA11985.4|AGAP004652-PA [Anopheles gambiae str. PEST]	EAA11985	8.1976e-17	51	60.8474	82	42
Contig169	AGAP006474-PA [Anopheles gambiae str. PEST]	482	gi|157016258|gb|EAA11877.4|AGAP006474-PA [Anopheles gambiae str. PEST]	EAA11877	2.9843e-72	92	267.314	157	146
Contig182	AGAP001410-PA [Anopheles gambiae str. PEST]	566	gi|157012785|gb|EAA01081.4|AGAP001410-PA [Anopheles gambiae str. PEST]	EAA01081	9.57076e-41	68	125.561	130	89
Contig193	tret1_anoga ame: full=facilitated trehalose transporter tret1 short= 1	630	gi|30178397|gb|EAA45318.1|AGAP003493-PC [Anopheles gambiae str. PEST]	EAA45318	3.39039e-53	69	150.599	143	99
Contig201	toll-like receptor (agap011186-pa)	356	gi|157016072|gb|EAA11472.3|AGAP006183-PA [Anopheles gambiae str. PEST]	EAA11472	4.72518e-47	88	182.57	118	104
Contig205	tret1_anoga ame: full=facilitated trehalose transporter tret1 short= 1	555	gi|157019485|gb|EAA05397.5|AGAP003492-PA [Anopheles gambiae str. PEST]	EAA05397	1.17481e-23	66	106.301	110	73
Contig229	AGAP001160-PA [Anopheles gambiae str. PEST]	631	gi|157012957|gb|EAA00955.4|AGAP001160-PA [Anopheles gambiae str. PEST]	EAA00955	5.04708e-43	73	141.739	126	93
Contig246	AGAP008118-PA [Anopheles gambiae str. PEST]	360	gi|157015001|gb|EAA12568.4|AGAP008118-PA [Anopheles gambiae str. PEST]	EAA12568	3.98704e-46	83	179.489	118	99
Contig252	dopa decarboxylase isoform 1	444	gi|116117681|gb|EAA43376.3|AGAP009091-PA [Anopheles gambiae str. PEST]	EAA43376	8.46589e-40	82	139.043	91	75
Contig291	AGAP006594-PA [Anopheles gambiae str. PEST]	453	gi|157016362|gb|EAA11677.3|AGAP006594-PA [Anopheles gambiae str. PEST]	EAA11677	4.93398e-39	73	156.762	127	93
Contig295	ctcf-like protein	309	gi|157016464|gb|EAA11408.4|AGAP006701-PC [Anopheles gambiae str. PEST]	EAA11408	2.02981e-14	53	50.447	58	31
Contig369	AGAP005213-PA [Anopheles gambiae str. PEST]	837	gi|157017157|gb|EAA09422.5|AGAP005213-PA [Anopheles gambiae str. PEST]	EAA09422	4.928e-50	59	194.897	271	161
Contig425	AGAP001627-PA [Anopheles gambiae str. PEST]	807	gi|116116291|gb|EAA00996.3|AGAP001627-PA [Anopheles gambiae str. PEST]	EAA00996	2.5471e-56	74	215.698	218	163
Contig427	AGAP003221-PA [Anopheles gambiae str. PEST]	715	gi|157017763|gb|EAA08388.4|AGAP003221-PA [Anopheles gambiae str. PEST]	EAA08388	1.06116e-26	47	92.8189	202	96
Contig435	ensangg00000017398 protein	473	gi|116127667|gb|EAA10375.3|AGAP004944-PA [Anopheles gambiae str. PEST]	EAA10375	4.96651e-64	87	239.965	157	137
Contig448	AGAP003180-PA [Anopheles gambiae str. PEST]	290	gi|157017739|gb|EAA08474.3|AGAP003180-PA [Anopheles gambiae str. PEST]	EAA08474	5.4067e-28	79	82.0333	62	49
Contig470	scavenger receptor class b (agap005725-pa)	599	gi|157015668|gb|EAA11624.4|scavenger receptor class B (AGAP005725-PA) [Anopheles gambiae str. PEST]	EAA11624	4.33686e-60	74	201.445	156	116
Contig475	ensangg00000013284 protein	490	gi|116132145|gb|EAA04660.3|AGAP007511-PA [Anopheles gambiae str. PEST]	EAA04660	1.78697e-35	70	145.206	143	101
Contig516	AGAP007633-PA [Anopheles gambiae str. PEST]	353	gi|157019927|gb|EAA04057.4|AGAP007633-PA [Anopheles gambiae str. PEST]	EAA04057	8.98197e-30	71	125.176	107	76
Contig527	atp-binding-cassette protein	532	gi|157012397|gb|EAA01062.4|AGAP002051-PA [Anopheles gambiae str. PEST]	EAA01062	3.12646e-63	85	237.654	167	143
Contig528	ensangg00000018258 protein	690	gi|157019883|gb|EAA04647.5|AGAP007683-PA [Anopheles gambiae str. PEST]	EAA04647	2.22105e-71	80	265.388	221	177
Contig536	anopheles gambiae pest agap012754-pa	576	gi|55243675|gb|EAA06420.3|AGAP000145-PA [Anopheles gambiae str. PEST]	EAA06420	4.06648e-77	100	207.608	97	97
Contig538	AGAP010929-PA [Anopheles gambiae str. PEST]	420	gi|157019397|gb|EAA05547.5|AGAP010929-PA [Anopheles gambiae str. PEST]	EAA05547	2.21579e-55	97	203.756	99	97
Contig564	achain crystal structure of the phosphatase domains of human ptp sigma	485	gi|116118403|gb|EAA14539.3|AGAP010090-PA [Anopheles gambiae str. PEST]	EAA14539	3.56958e-81	91	296.975	161	148
Contig572	chitin binding protein	433	gi|157019206|gb|EAU77405.2|AGAP009479-PA [Anopheles gambiae str. PEST]	EAU77405	3.26869e-58	87	220.32	115	101
Contig592	AGAP002154-PA [Anopheles gambiae str. PEST]	580	gi|157020867|gb|EAA03697.4|AGAP002154-PA [Anopheles gambiae str. PEST]	EAA03697	2.29911e-73	87	271.552	189	165
Contig593	AGAP005255-PA [Anopheles gambiae str. PEST]	336	gi|30176728|gb|EAA09493.2|AGAP005255-PA [Anopheles gambiae str. PEST]	EAA09493	5.89878e-34	82	139.043	112	92
Contig599	AGAP011736-PA [Anopheles gambiae str. PEST]	401	gi|157013424|gb|EAA00047.4|AGAP011736-PA [Anopheles gambiae str. PEST]	EAA00047	4.84107e-18	66	64.3142	69	46
Contig603	ensangg00000009594 protein	336	gi|157017246|gb|EAA09224.5|AGAP004331-PA [Anopheles gambiae str. PEST]	EAA09224	2.58485e-13	63	70.4774	65	41
Contig627	actin 1d	402	gi|55239878|gb|EAA10191.2|AGAP008687-PA [Anopheles gambiae str. PEST]	EAA10191	1.53483e-40	74	161.384	133	99
Contig630	insulin receptor (agap012424-pa)	636	gi|157019043|gb|EAL41314.3|AGAP000015-PA [Anopheles gambiae str. PEST]	EAL41314	5.11506e-72	83	267.314	187	156
Contig702	AGAP008931-PA [Anopheles gambiae str. PEST]	598	gi|157013589|gb|EAA14814.5|AGAP008931-PA [Anopheles gambiae str. PEST]	EAA14814	1.62666e-45	65	179.104	199	130
Contig706	cuticular protein rr-1 family (agap006283-pa)	377	gi|157016150|gb|EAU76580.2|cuticular protein 139, RR-1 family (AGAP006283-PA) [Anopheles gambiae str. PEST]	EAU76580	2.44776e-31	90	130.568	73	66
Contig736	AGAP008613-PA [Anopheles gambiae str. PEST]	498	gi|157016664|gb|EAA10180.4|AGAP008613-PA [Anopheles gambiae str. PEST]	EAA10180	6.28797e-52	74	199.904	153	114
Contig776	AGAP009662-PA [Anopheles gambiae str. PEST]	466	gi|157013926|gb|EAA13888.4|AGAP009662-PA [Anopheles gambiae str. PEST]	EAA13888	2.94758e-29	57	124.405	137	79
Contig794	ensangg00000013284 protein	383	gi|157014552|gb|EAA13221.5|AGAP004765-PA [Anopheles gambiae str. PEST]	EAA13221	1.84107e-58	91	220.705	118	108
Contig884	AGAP004833-PA [Anopheles gambiae str. PEST]	414	gi|157016935|gb|EAA09718.4|AGAP004833-PA [Anopheles gambiae str. PEST]	EAA09718	1.05917e-39	80	158.688	125	100
Contig887	AGAP009093-PA [Anopheles gambiae str. PEST]	469	gi|157013701|gb|EAA43377.4|AGAP009093-PA [Anopheles gambiae str. PEST]	EAA43377	2.51806e-72	98	236.113	122	120
Contig890	achain crystal structure of the phosphatase domains of human ptp sigma	761	gi|116118403|gb|EAA14539.3|AGAP010090-PA [Anopheles gambiae str. PEST]	EAA14539	2.74339e-89	81	325.094	220	179
Contig938	AGAP000489-PA [Anopheles gambiae str. PEST]	477	gi|157018723|gb|EAA06487.5|AGAP000489-PA [Anopheles gambiae str. PEST]	EAA06487	3.47617e-81	96	296.975	158	152
Contig971	anopheles gambiae pest agap012501-pa	516	gi|157012736|gb|EAA01329.4|AGAP001483-PA [Anopheles gambiae str. PEST]	EAA01329	1.24882e-21	94	99.3673	54	51
Contig1005	AGAP007732-PA [Anopheles gambiae str. PEST]	398	gi|116123486|gb|EAA12474.3|AGAP007732-PA [Anopheles gambiae str. PEST]	EAA12474	3.02229e-41	75	163.696	129	97
Contig1015	AGAP003439-PG [Anopheles gambiae str. PEST]	410	gi|55242601|gb|EAL40983.1|AGAP003439-PG [Anopheles gambiae str. PEST]	EAL40983	4.51751e-27	75	116.701	93	70
Contig1025	AGAP008827-PA [Anopheles gambiae str. PEST]	414	gi|157013517|gb|EAA14852.5|AGAP008827-PA [Anopheles gambiae str. PEST]	EAA14852	3.08064e-66	89	212.616	111	99
Contig1048	AGAP011565-PA [Anopheles gambiae str. PEST]	343	gi|157019291|gb|EAA05694.4|AGAP011565-PA [Anopheles gambiae str. PEST]	EAA05694	2.08453e-31	98	130.568	79	78
Contig1071	cytochrome p450 (agap002862-pa)	636	gi|157019256|gb|EAA05804.4|AGAP009374-PA [Anopheles gambiae str. PEST]	EAA05804	2.02204e-20	45	95.9005	246	113
Contig1163	nicotinic acetylcholine receptor subunit alpha 6	554	gi|116127759|gb|EAA44351.2|AGAP008588-PA [Anopheles gambiae str. PEST]	EAA44351	4.95819e-83	97	303.523	152	148
Contig1174	AGAP006791-PA [Anopheles gambiae str. PEST]	293	gi|157020659|gb|EAA04354.4|AGAP006791-PA [Anopheles gambiae str. PEST]	EAA04354	1.41326e-51	93	197.593	97	91
Contig1192	AGAP006701-PB [Anopheles gambiae str. PEST]	360	gi|157016462|gb|EDO63964.1|AGAP006701-PB [Anopheles gambiae str. PEST]	EDO63964	5.39493e-30	60	125.946	123	75
Contig1205	AGAP005794-PA [Anopheles gambiae str. PEST]	290	gi|157015729|gb|EAA10988.4|AGAP005794-PA [Anopheles gambiae str. PEST]	EAA10988	2.98344e-17	61	83.5741	90	55
Contig1246	ensangg00000013284 protein	355	gi|187450441|emb|CAO85519.1|ENSANGG00000013284 protein [Anopheles arabiensis]	CAO85519	3.09423e-22	89	100.138	59	53
Contig1260	achain crystal structure of the phosphatase domains of human ptp sigma	665	gi|116126259|gb|EAA11394.4|AGAP005352-PA [Anopheles gambiae str. PEST]	EAA11394	2.38026e-51	82	198.749	144	119
Contig1293	AGAP002717-PA [Anopheles gambiae str. PEST]	404	gi|157017983|gb|EAA08149.4|AGAP002717-PA [Anopheles gambiae str. PEST]	EAA08149	1.45089e-39	85	155.221	115	98
Contig1334	cdc42_anoga ame: full=cdc42 homolog ame: full=25 kda gtp-binding protein flags: precursor	739	gi|157018152|gb|EAA08093.4|AGAP002440-PA [Anopheles gambiae str. PEST]	EAA08093	7.55706e-53	84	154.066	103	87
Contig1348	kif1a_anoga ame: full=kinesin-like protein unc-104	928	gi|157013861|gb|EAA14653.4|AGAP003323-PA [Anopheles gambiae str. PEST]	EAA14653	9.0907e-84	89	169.859	110	98
Contig1349	AGAP004603-PA [Anopheles gambiae str. PEST]	578	gi|157016519|gb|EAA10571.5|AGAP004603-PA [Anopheles gambiae str. PEST]	EAA10571	2.45398e-43	68	171.785	194	132
Contig1350	AGAP004652-PA [Anopheles gambiae str. PEST]	595	gi|157015336|gb|EAA11985.4|AGAP004652-PA [Anopheles gambiae str. PEST]	EAA11985	3.32864e-32	54	125.946	167	91
Contig1368	AGAP010462-PA [Anopheles gambiae str. PEST]	310	gi|116129961|gb|EAA07201.4|AGAP010462-PA [Anopheles gambiae str. PEST]	EAA07201	5.84638e-50	95	192.2	102	97
Contig1386	camp-dependent protein beta-catalytic subunit	305	gi|157019967|gb|EAA03911.5|AGAP007587-PA [Anopheles gambiae str. PEST]	EAA03911	2.02502e-34	97	140.584	72	70
Contig1454	AGAP005729-PA [Anopheles gambiae str. PEST]	792	gi|157015671|gb|EAA11623.4|AGAP005729-PA [Anopheles gambiae str. PEST]	EAA11623	1.32828e-126	91	449.129	262	241
Contig1481	ctcf-like protein	380	gi|157014466|gb|EAA13570.4|AGAP004667-PA [Anopheles gambiae str. PEST]	EAA13570	1.25344e-14	53	75.0998	103	55
Contig1491	ciao1_anoga ame: full=probable cytosolic iron-sulfur protein assembly protein ciao1	458	gi|157018755|gb|EAA06279.4|AGAP000444-PA [Anopheles gambiae str. PEST]	EAA06279	2.52142e-54	84	207.608	135	114
Contig1517	AGAP001658-PA [Anopheles gambiae str. PEST]	512	gi|157012642|gb|EAA01385.3|AGAP001658-PA [Anopheles gambiae str. PEST]	EAA01385	5.91846e-32	75	133.65	110	83
Contig1536	anopheles gambiae pest agap012594-pa	699	gi|116116731|gb|EAA00343.3|AGAP012410-PA [Anopheles gambiae str. PEST]	EAA00343	3.71571e-33	68	97.4413	80	55
Contig1623	brahma-like protein	560	gi|116130122|gb|EAA07020.3|AGAP010700-PA [Anopheles gambiae str. PEST]	EAA07020	1.64565e-82	98	137.887	70	69
Contig1670	serine proteinase	404	gi|157017925|gb|EAA08096.4|AGAP002815-PA [Anopheles gambiae str. PEST]	EAA08096	1.08618e-70	97	261.536	134	131
Contig1674	AGAP010970-PA [Anopheles gambiae str. PEST]	450	gi|157019376|gb|EAA05623.3|AGAP010970-PA [Anopheles gambiae str. PEST]	EAA05623	9.63894e-43	74	169.088	135	101
Contig1691	g i	300	gi|157015814|gb|EAA11917.4|AGAP005904-PA [Anopheles gambiae str. PEST]	EAA11917	9.48712e-24	69	105.145	94	65
Contig1693	5 nucleotidase	514	gi|55233757|gb|EAA00943.2|AGAP001601-PA [Anopheles gambiae str. PEST]	EAA00943	2.63097e-22	65	92.0485	112	73
Contig1695	AGAP009207-PA [Anopheles gambiae str. PEST]	202	gi|157013780|gb|EAA14714.5|AGAP009207-PA [Anopheles gambiae str. PEST]	EAA14714	8.43774e-36	100	145.206	67	67
Contig1729	AGAP008698-PA [Anopheles gambiae str. PEST]	604	gi|157016718|gb|EAA10171.4|AGAP008698-PA [Anopheles gambiae str. PEST]	EAA10171	6.50575e-50	84	193.741	120	101
Contig1740	matrix metalloproteinase	566	gi|157014404|gb|EAL39361.3|AGAP003929-PA [Anopheles gambiae str. PEST]	EAL39361	4.75171e-36	62	147.517	178	112
Contig1766	AGAP005795-PA [Anopheles gambiae str. PEST]	440	gi|157015730|gb|EAA11888.4|AGAP005795-PA [Anopheles gambiae str. PEST]	EAA11888	8.85317e-38	75	152.525	140	106
Contig1792	anopheles gambiae pest agap012851-pa	436	gi|116132724|gb|EAA45511.3|AGAP011050-PA [Anopheles gambiae str. PEST]	EAA45511	4.03768e-35	68	143.665	146	100
Contig1803	gbeta5-like protein	358	gi|157013514|gb|EAA15177.5|AGAP010318-PA [Anopheles gambiae str. PEST]	EAA15177	1.01861e-33	94	138.272	69	65
Contig1865	anopheles gambiae pest agap012643-pa	442	gi|116129893|gb|EAA07276.3|AGAP003425-PA [Anopheles gambiae str. PEST]	EAA07276	6.55043e-41	87	162.925	124	108
Contig1873	AGAP011229-PA [Anopheles gambiae str. PEST]	745	gi|157019612|gb|EAA05167.4|AGAP011229-PA [Anopheles gambiae str. PEST]	EAA05167	3.17271e-50	67	195.282	183	124
Contig1909	AGAP006138-PA [Anopheles gambiae str. PEST]	326	gi|157016024|gb|EAL40015.3|AGAP006138-PA [Anopheles gambiae str. PEST]	EAL40015	8.22059e-33	83	107.071	80	67
Contig1916	spne_anoga ame: full=probable atp-dependent rna helicase spindle-e	501	gi|21291672|gb|EAA03817.1|AGAP002223-PA [Anopheles gambiae str. PEST]	EAA03817	7.93676e-34	72	139.813	148	108
Contig2007	epidermal growth factor receptor (agap008819-pa)	675	gi|157018488|gb|EAA07075.4|AGAP010710-PA [Anopheles gambiae str. PEST]	EAA07075	4.29324e-56	80	214.542	151	122
Contig2017	anopheles gambiae pest agap012559-pa	292	gi|157014387|gb|EAA13673.3|AGAP003910-PA [Anopheles gambiae str. PEST]	EAA13673	1.63205e-15	74	77.7962	71	53
Contig2046	AGAP007389-PA [Anopheles gambiae str. PEST]	505	gi|157020144|gb|EAA04381.4|AGAP007389-PA [Anopheles gambiae str. PEST]	EAA04381	4.21821e-27	69	117.472	88	61
Contig2054	ctcf-like protein	340	gi|157016232|gb|EAA11894.4|AGAP006446-PA [Anopheles gambiae str. PEST]	EAA11894	3.13506e-27	57	116.701	126	73
Contig2101	actin 1d	533	gi|157019756|gb|EAA04899.4|AGAP000985-PA [Anopheles gambiae str. PEST]	EAA04899	2.4096e-69	93	153.295	101	94
Contig2117	AGAP007256-PA [Anopheles gambiae str. PEST]	422	gi|157020246|gb|EAL41840.3|AGAP007256-PA [Anopheles gambiae str. PEST]	EAL41840	1.28622e-43	63	171.785	137	87
Contig2138	AGAP001015-PA [Anopheles gambiae str. PEST]	534	gi|157019772|gb|EAA04964.5|AGAP001015-PA [Anopheles gambiae str. PEST]	EAA04964	8.97342e-47	64	175.252	148	95
Contig2156	AGAP011055-PA [Anopheles gambiae str. PEST]	402	gi|157020741|gb|EAA03847.4|AGAP011055-PA [Anopheles gambiae str. PEST]	EAA03847	5.25072e-57	96	216.083	114	110
Contig2163	AGAP006510-PA [Anopheles gambiae str. PEST]	450	gi|55239278|gb|EAA11388.2|AGAP006510-PA [Anopheles gambiae str. PEST]	EAA11388	5.28906e-41	71	163.31	149	106
Contig2170	unnamed protein product [Anopheles gambiae str. PEST]	310	gi|253778022|emb|CAZ78775.1|unnamed protein product [Anopheles gambiae str. PEST]	CAZ78775	5.85522e-34	72	139.043	106	77
Contig2192	AGAP006138-PA [Anopheles gambiae str. PEST]	555	gi|157016024|gb|EAL40015.3|AGAP006138-PA [Anopheles gambiae str. PEST]	EAL40015	4.00978e-48	74	187.578	183	136
Contig2239	AGAP009034-PA [Anopheles gambiae str. PEST]	455	gi|157013665|gb|EAA14780.4|AGAP009034-PA [Anopheles gambiae str. PEST]	EAA14780	4.6868e-45	84	176.792	113	95
Contig2526	AGAP001126-PA [Anopheles gambiae str. PEST]	351	gi|157012982|gb|EAA00989.4|AGAP001126-PA [Anopheles gambiae str. PEST]	EAA00989	3.38893e-48	90	115.546	65	59
Contig2580	AGAP009566-PA [Anopheles gambiae str. PEST]	340	gi|157013866|gb|EAA14404.4|AGAP009566-PA [Anopheles gambiae str. PEST]	EAA14404	4.53754e-18	51	86.2705	111	57
Contig2599	cg9904-like protein	244	gi|240268940|gb|ACS52335.1|CG9904-like protein [Anopheles arabiensis]	ACS52335	5.30918e-14	70	72.7886	71	50
Contig2615	AGAP005795-PA [Anopheles gambiae str. PEST]	382	gi|157015730|gb|EAA11888.4|AGAP005795-PA [Anopheles gambiae str. PEST]	EAA11888	6.41783e-35	72	132.494	116	84
Contig2623	AGAP012112-PA [Anopheles gambiae str. PEST]	703	gi|157013198|gb|EAA00220.4|AGAP012112-PA [Anopheles gambiae str. PEST]	EAA00220	1.26415e-45	62	179.874	212	132
Contig2646	AGAP001084-PA [Anopheles gambiae str. PEST]	444	gi|157014641|gb|EAA13114.4|AGAP001084-PA [Anopheles gambiae str. PEST]	EAA13114	1.07647e-25	65	81.6481	72	47
Contig2697	AGAP009662-PA [Anopheles gambiae str. PEST]	513	gi|157013926|gb|EAA13888.4|AGAP009662-PA [Anopheles gambiae str. PEST]	EAA13888	8.71432e-33	66	119.783	102	68
Contig2710	AGAP002748-PA [Anopheles gambiae str. PEST]	745	gi|157017964|gb|EAA07888.4|AGAP002748-PA [Anopheles gambiae str. PEST]	EAA07888	1.3075e-112	90	276.174	154	139
Contig2716	insulin receptor (agap012424-pa)	510	gi|157013744|gb|EAU75960.2|AGAP009157-PA [Anopheles gambiae str. PEST]	EAU75960	1.02637e-44	71	176.022	150	107
Contig2732	tret1_anoga ame: full=facilitated trehalose transporter tret1 short= 1	324	gi|157020071|gb|EAA04375.4|AGAP007483-PA [Anopheles gambiae str. PEST]	EAA04375	9.94824e-13	52	68.5514	99	52
Contig2746	camp-dependent protein beta-catalytic subunit	315	gi|157017964|gb|EAA07888.4|AGAP002748-PA [Anopheles gambiae str. PEST]	EAA07888	9.65961e-32	73	131.724	103	76
Contig2777	AGAP001673-PA [Anopheles gambiae str. PEST]	428	gi|157012637|gb|EAU75647.2|AGAP001673-PA [Anopheles gambiae str. PEST]	EAU75647	4.3328e-55	83	209.92	133	111
Contig2810	anopheles gambiae pest agap012754-pa	284	gi|157016886|gb|EAA44469.2|AGAP004889-PA [Anopheles gambiae str. PEST]	EAA44469	5.63482e-32	81	132.494	90	73
Contig2927	AGAP006270-PA [Anopheles gambiae str. PEST]	575	gi|157016138|gb|EAA10750.4|AGAP006270-PA [Anopheles gambiae str. PEST]	EAA10750	1.72844e-65	95	245.358	135	129
Contig2946	AGAP007374-PA [Anopheles gambiae str. PEST]	714	gi|157020157|gb|EAA04278.5|AGAP007374-PA [Anopheles gambiae str. PEST]	EAA04278	1.51698e-30	58	129.798	176	103
Contig2979	AGAP003940-PA [Anopheles gambiae str. PEST]	391	gi|157014411|gb|EAA43669.4|AGAP003940-PA [Anopheles gambiae str. PEST]	EAA43669	1.34833e-43	81	171.4	107	87
Contig3011	cytochrome p450 cyp6s2	371	gi|116123097|gb|EAU76336.1|AGAP008209-PA [Anopheles gambiae str. PEST]	EAU76336	5.72967e-14	58	72.7886	119	70
Contig3029	anopheles gambiae pest agap012594-pa	453	gi|157016462|gb|EDO63964.1|AGAP006701-PB [Anopheles gambiae str. PEST]	EDO63964	2.08259e-21	52	98.2117	148	77
Contig3073	AGAP000141-PA [Anopheles gambiae str. PEST]	503	gi|157018964|gb|EAA06414.4|AGAP000141-PA [Anopheles gambiae str. PEST]	EAA06414	9.38119e-35	65	88.9669	92	60
Contig3096	toll-like receptor (agap012326-pa)	564	gi|55237531|gb|EAA12341.2|AGAP008152-PA [Anopheles gambiae str. PEST]	EAA12341	4.98736e-62	84	233.802	175	148
Contig3109	odd-skipped related (agap007973-pa)	333	gi|157013866|gb|EAA14404.4|AGAP009566-PA [Anopheles gambiae str. PEST]	EAA14404	7.32852e-19	59	68.9366	67	40
Contig3126	adt2_anoga ame: full= carrier protein 2 ame: full=adp atp translocase 2 ame: full=adenine nucleotide translocator 2 short=ant 2	668	gi|157018989|gb|EAA06330.4|AGAP000097-PA [Anopheles gambiae str. PEST]	EAA06330	1.31358e-57	74	219.55	196	146
Contig3186	cytochrome p450	472	gi|29027552|gb|AAO62002.1|cytochrome P450 CYPm3r9 [Anopheles gambiae]	AAO62002	2.21039e-40	72	161.384	148	107
Contig3193	voltage gated sodium channel	410	gi|157014614|gb|EAA43760.4|AGAP004707-PA [Anopheles gambiae str. PEST]	EAA43760	5.2871e-60	93	226.098	124	116
Contig3204	tret1_anoga ame: full=facilitated trehalose transporter tret1 short= 1	455	gi|157015538|gb|EAA44045.3|AGAP005563-PA [Anopheles gambiae str. PEST]	EAA44045	2.24252e-55	84	211.075	138	117
Contig3257	cytochrome p450 cyp4d16	343	gi|157018169|gb|EAU77127.2|AGAP002418-PA [Anopheles gambiae str. PEST]	EAU77127	4.95464e-25	76	67.0106	51	39
Contig3294	anopheles gambiae pest agap012523-pa	370	gi|157017078|gb|EAA09455.3|AGAP005130-PA [Anopheles gambiae str. PEST]	EAA09455	6.75675e-36	77	145.591	118	91
Contig3341	odd-skipped related (agap008222-pa)	272	gi|157014608|gb|EAU76233.2|AGAP004714-PA [Anopheles gambiae str. PEST]	EAU76233	8.81655e-14	62	72.0182	78	49
Contig3357	AGAP011566-PA [Anopheles gambiae str. PEST]	344	gi|157019290|gb|EAA05724.4|AGAP011566-PA [Anopheles gambiae str. PEST]	EAA05724	2.99613e-46	82	179.874	106	87
Contig3374	AGAP004438-PA [Anopheles gambiae str. PEST]	487	gi|157017309|gb|EAA09136.4|AGAP004438-PA [Anopheles gambiae str. PEST]	EAA09136	4.64614e-28	62	120.553	116	72
Contig3437	glutathione transferase (agap004378-pa)	446	gi|21435007|gb|AAM53609.1|AF513637_1glutathione S-transferase D11 [Anopheles gambiae]	AAM53609	5.29676e-25	63	77.7962	82	52
Contig3488	AGAP007732-PA [Anopheles gambiae str. PEST]	469	gi|116123486|gb|EAA12474.3|AGAP007732-PA [Anopheles gambiae str. PEST]	EAA12474	8.07915e-59	80	222.631	155	125
Contig3498	AGAP003223-PA [Anopheles gambiae str. PEST]	614	gi|157017765|gb|EAU77019.2|AGAP003223-PA [Anopheles gambiae str. PEST]	EAU77019	4.45124e-25	67	92.8189	79	53
Contig3515	AGAP008931-PA [Anopheles gambiae str. PEST]	739	gi|157013589|gb|EAA14814.5|AGAP008931-PA [Anopheles gambiae str. PEST]	EAA14814	6.72464e-37	57	150.984	201	116
Contig3579	AGAP006222-PA [Anopheles gambiae str. PEST]	356	gi|157016104|gb|EAA11593.4|AGAP006222-PA [Anopheles gambiae str. PEST]	EAA11593	2.6109e-21	61	97.0561	109	67
Contig3608	AGAP000309-PA [Anopheles gambiae str. PEST]	455	gi|157018850|gb|EAA06211.4|AGAP000309-PA [Anopheles gambiae str. PEST]	EAA06211	1.7118e-44	76	166.777	108	83
Contig3624	AGAP006594-PA [Anopheles gambiae str. PEST]	539	gi|157016362|gb|EAA11677.3|AGAP006594-PA [Anopheles gambiae str. PEST]	EAA11677	2.81142e-51	72	197.978	168	122
Contig3651	anopheles gambiae pest agap012471-pa	320	gi|157015205|gb|EAA12442.5|AGAP007815-PA [Anopheles gambiae str. PEST]	EAA12442	5.42547e-43	84	169.088	106	90
Contig3674	AGAP007028-PA [Anopheles gambiae str. PEST]	421	gi|157020457|gb|EAA04152.4|AGAP007028-PA [Anopheles gambiae str. PEST]	EAA04152	3.96855e-19	64	74.7146	78	50
Contig3677	AGAP001015-PA [Anopheles gambiae str. PEST]	283	gi|157019772|gb|EAA04964.5|AGAP001015-PA [Anopheles gambiae str. PEST]	EAA04964	3.20707e-19	61	90.1225	93	57
Contig3714	anopheles gambiae pest agap012731-pa	431	gi|157015258|gb|EAA12470.4|AGAP007739-PA [Anopheles gambiae str. PEST]	EAA12470	1.36378e-80	96	294.664	143	138
Contig3795	nicotinic acetylcholine receptor subunit alpha 4	350	gi|116130592|gb|EAA06247.3|AGAP000329-PA [Anopheles gambiae str. PEST]	EAA06247	4.1376e-67	100	249.21	116	116
Contig3798	actin 1d	550	gi|55233247|gb|EAA00942.2|AGAP002127-PA [Anopheles gambiae str. PEST]	EAA00942	8.80447e-32	96	133.265	75	72
Contig3848	AGAP011655-PA [Anopheles gambiae str. PEST]	298	gi|116117373|gb|EAA00396.3|AGAP011655-PA [Anopheles gambiae str. PEST]	EAA00396	2.85649e-20	62	93.5893	88	55
Contig3850	AGAP001775-PA [Anopheles gambiae str. PEST]	542	gi|157012567|gb|EAL38532.3|AGAP001775-PA [Anopheles gambiae str. PEST]	EAL38532	2.4919e-47	74	184.882	177	132
Contig3856	AGAP009896-PA [Anopheles gambiae str. PEST]	287	gi|116118236|gb|EAA14378.3|AGAP009896-PA [Anopheles gambiae str. PEST]	EAA14378	4.16614e-27	76	116.316	94	72
Contig3901	AGAP000713-PA [Anopheles gambiae str. PEST]	496	gi|157018569|gb|EAA06903.4|AGAP000713-PA [Anopheles gambiae str. PEST]	EAA06903	1.0645e-39	78	152.525	119	94
Contig3986	AGAP007502-PA [Anopheles gambiae str. PEST]	526	gi|157020053|gb|EAA04655.4|AGAP007502-PA [Anopheles gambiae str. PEST]	EAA04655	2.05133e-51	85	198.364	150	128
Contig4007	anopheles gambiae pest agap012643-pa	458	gi|116129893|gb|EAA07276.3|AGAP003425-PA [Anopheles gambiae str. PEST]	EAA07276	3.55115e-24	71	107.457	91	65
Contig4024	AGAP007392-PA [Anopheles gambiae str. PEST]	500	gi|55245503|gb|EAA04625.2|AGAP007392-PA [Anopheles gambiae str. PEST]	EAA04625	1.50691e-77	89	285.034	166	149
Contig4171	g q2	344	gi|30176629|gb|EAA44510.1|AGAP005079-PI [Anopheles gambiae str. PEST]	EAA44510	2.51976e-48	86	122.479	75	65
Contig4185	ensangg00000013284 protein	367	gi|187450441|emb|CAO85519.1|ENSANGG00000013284 protein [Anopheles arabiensis]	CAO85519	1.04242e-36	82	148.288	123	102
Contig4205	AGAP007920-PA [Anopheles gambiae str. PEST]	456	gi|157015129|gb|EAA12774.4|AGAP007920-PA [Anopheles gambiae str. PEST]	EAA12774	9.48749e-30	64	125.946	149	96
Contig4241	achain crystal structure of the phosphatase domains of human ptp sigma	299	gi|116118403|gb|EAA14539.3|AGAP010090-PA [Anopheles gambiae str. PEST]	EAA14539	6.31948e-44	91	172.17	97	89
Contig4308	AGAP012090-PA [Anopheles gambiae str. PEST]	589	gi|157013210|gb|EAA00280.5|AGAP012090-PA [Anopheles gambiae str. PEST]	EAA00280	8.38647e-66	85	234.958	143	122
Contig4378	AGAP009835-PA [Anopheles gambiae str. PEST]	503	gi|157014052|gb|EAL39215.3|AGAP009835-PA [Anopheles gambiae str. PEST]	EAL39215	2.12433e-63	86	130.568	81	70
Contig4388	AGAP008490-PA [Anopheles gambiae str. PEST]	407	gi|157014771|gb|EAA12852.4|AGAP008490-PA [Anopheles gambiae str. PEST]	EAA12852	1.00158e-44	88	146.362	92	81
Contig4397	anopheles gambiae pest agap012523-pa	499	gi|157013241|gb|EAA00456.4|AGAP012045-PA [Anopheles gambiae str. PEST]	EAA00456	5.82037e-41	71	149.443	145	103
Contig4410	membrane-associated guanylate kinase inverted-like protein	353	gi|228482931|gb|ACQ43707.1|membrane-associated guanylate kinase inverted-like protein [Anopheles gambiae S]	ACQ43707	8.67959e-33	86	135.191	86	74
Contig4427	AGAP001015-PA [Anopheles gambiae str. PEST]	313	gi|157019772|gb|EAA04964.5|AGAP001015-PA [Anopheles gambiae str. PEST]	EAA04964	1.53372e-50	91	194.126	103	94
Contig4446	stan-like receptor (agap004850-pa)	518	gi|157018252|gb|EAA07876.5|AGAP002310-PA [Anopheles gambiae str. PEST]	EAA07876	2.66359e-56	80	214.542	168	135
Contig4466	AGAP005569-PA [Anopheles gambiae str. PEST]	560	gi|157015547|gb|EAA11855.4|AGAP005569-PA [Anopheles gambiae str. PEST]	EAA11855	7.12345e-61	99	229.95	110	109
Contig4475	AGAP006427-PA [Anopheles gambiae str. PEST]	262	gi|116127089|gb|EAA10720.3|AGAP006427-PA [Anopheles gambiae str. PEST]	EAA10720	3.98416e-22	72	99.7525	85	62
Contig4482	AGAP005503-PA [Anopheles gambiae str. PEST]	394	gi|21299591|gb|EAA11736.1|AGAP005503-PA [Anopheles gambiae str. PEST]	EAA11736	1.38947e-16	69	56.9954	68	47
Contig4485	tret1_anoga ame: full=facilitated trehalose transporter tret1 short= 1	408	gi|157013978|gb|EAA14209.4|AGAP009745-PA [Anopheles gambiae str. PEST]	EAA14209	6.14716e-23	66	102.449	107	71
Contig4598	clip-domain serine protease subfamily c (agap008835-pa)	336	gi|116117451|gb|EAL38946.2|CLIP-domain serine protease subfamily C (AGAP008835-PA) [Anopheles gambiae str. PEST]	EAL38946	4.69979e-23	62	102.834	111	69
Contig4599	tryptophan transporter	642	gi|157013594|gb|EAA14797.4|AGAP008940-PA [Anopheles gambiae str. PEST]	EAA14797	7.68606e-79	85	187.963	117	100
Contig4615	AGAP008490-PA [Anopheles gambiae str. PEST]	643	gi|157014771|gb|EAA12852.4|AGAP008490-PA [Anopheles gambiae str. PEST]	EAA12852	7.53092e-63	76	236.884	184	140
Contig4793	AGAP009850-PA [Anopheles gambiae str. PEST]	528	gi|116118198|gb|EAA14400.3|AGAP009850-PA [Anopheles gambiae str. PEST]	EAA14400	2.40376e-50	80	143.665	117	94
Contig4797	kif1a_anoga ame: full=kinesin-like protein unc-104	308	gi|157019966|gb|EAA04239.4|AGAP007592-PA [Anopheles gambiae str. PEST]	EAA04239	9.04062e-43	89	168.318	102	91
Contig4826	anopheles gambiae pest agap012594-pa	657	gi|157013866|gb|EAA14404.4|AGAP009566-PA [Anopheles gambiae str. PEST]	EAA14404	3.68957e-36	50	93.5893	112	57
Contig4871	agap002775 protein	310	gi|116129477|gb|EAA07820.3|AGAP002775-PA [Anopheles gambiae str. PEST]	EAA07820	5.8872e-26	81	112.464	85	69
Contig4904	AGAP006427-PA [Anopheles gambiae str. PEST]	334	gi|116127089|gb|EAA10720.3|AGAP006427-PA [Anopheles gambiae str. PEST]	EAA10720	1.40852e-35	85	144.436	111	95
Contig4953	camp-dependent protein beta-catalytic subunit	426	gi|240268768|gb|ACS52249.1|putative cAMP-dependent protein kinase, beta-catalytic subunit [Anopheles arabiensis]	ACS52249	1.37694e-48	98	159.844	97	96
Contig4997	AGAP009566-PA [Anopheles gambiae str. PEST]	354	gi|157013866|gb|EAA14404.4|AGAP009566-PA [Anopheles gambiae str. PEST]	EAA14404	6.43086e-20	59	92.4337	97	58
Contig5019	maltase precursor	275	gi|116116741|gb|EAA00357.4|AGAP012399-PA [Anopheles gambiae str. PEST]	EAA00357	3.71086e-17	70	80.8777	75	53
Contig5034	laminin gamma 1 (agap007629-pa)	437	gi|157012810|gb|EAA01110.4|AGAP001381-PA [Anopheles gambiae str. PEST]	EAA01110	7.82538e-55	72	209.149	142	103
Contig5088	anopheles gambiae pest agap012913-pa	584	gi|157017423|gb|EAL40577.3|AGAP003519-PA [Anopheles gambiae str. PEST]	EAL40577	1.12165e-51	89	199.519	115	103
Contig5100	calcium calmodulin-dependent protein caki	423	gi|157012630|gb|EAU75645.2|AGAP001683-PA [Anopheles gambiae str. PEST]	EAU75645	8.6546e-48	81	175.252	119	97
Contig5132	AGAP006382-PA [Anopheles gambiae str. PEST]	656	gi|157016201|gb|EAA10752.4|AGAP006382-PA [Anopheles gambiae str. PEST]	EAA10752	5.94778e-31	55	130.954	222	123
Contig5194	AGAP001627-PA [Anopheles gambiae str. PEST]	286	gi|116116291|gb|EAA00996.3|AGAP001627-PA [Anopheles gambiae str. PEST]	EAA00996	4.75563e-31	80	129.413	89	72
Contig5202	AGAP001870-PA [Anopheles gambiae str. PEST]	439	gi|157012514|gb|EAA01594.5|AGAP001870-PA [Anopheles gambiae str. PEST]	EAA01594	5.73837e-51	86	156.762	115	100
Contig5227	abc transporter (agap011518-pa)	886	gi|157013171|gb|EAA00188.4|AGAP012155-PA [Anopheles gambiae str. PEST]	EAA00188	1.34162e-94	76	233.802	213	163
Contig5283	AGAP009745-PA [Anopheles gambiae str. PEST]	733	gi|157013978|gb|EAA14209.4|AGAP009745-PA [Anopheles gambiae str. PEST]	EAA14209	1.34575e-37	63	153.295	196	124
Contig5312	camp-dependent protein beta-catalytic subunit	481	gi|157012807|gb|EAA01109.3|AGAP001384-PA [Anopheles gambiae str. PEST]	EAA01109	1.88667e-42	64	168.318	159	103
Contig5405	agap010317 protein	323	gi|157013513|gb|EAA15174.3|AGAP010317-PA [Anopheles gambiae str. PEST]	EAA15174	4.16996e-19	62	89.7373	95	59
Contig5469	AGAP001239-PA [Anopheles gambiae str. PEST]	400	gi|157012910|gb|EAA01782.4|AGAP001239-PA [Anopheles gambiae str. PEST]	EAA01782	4.106e-25	87	95.9005	55	48
Contig5470	AGAP007759-PA [Anopheles gambiae str. PEST]	365	gi|157015241|gb|EAA12592.4|AGAP007759-PA [Anopheles gambiae str. PEST]	EAA12592	1.12383e-19	92	91.6633	52	48
Contig5484	cap-like protein	915	gi|240272271|gb|ACS54003.1|CAP-like protein [Anopheles arabiensis]	ACS54003	4.64406e-20	68	95.5153	107	73
Contig5493	AGAP003783-PA [Anopheles gambiae str. PEST]	383	gi|157019094|gb|EAA45201.4|AGAP003783-PA [Anopheles gambiae str. PEST]	EAA45201	1.6846e-19	70	91.2781	82	58
Contig5547	AGAP010341-PA [Anopheles gambiae str. PEST]	489	gi|157018443|gb|EAU77180.2|AGAP010341-PA [Anopheles gambiae str. PEST]	EAU77180	2.62603e-39	74	157.918	129	96
Contig5645	stan-like receptor (agap004850-pa)	666	gi|157013965|gb|EAU76028.2|AGAP009726-PA [Anopheles gambiae str. PEST]	EAU76028	5.94172e-119	98	423.32	217	214
Contig5659	unknown [Anopheles gambiae]	441	gi|126680371|gb|ABO26468.1|unknown [Anopheles gambiae]	ABO26468	3.93735e-17	66	83.9593	62	41
Contig5660	anopheles gambiae pest agap012913-pa	456	gi|157017423|gb|EAL40577.3|AGAP003519-PA [Anopheles gambiae str. PEST]	EAL40577	4.01619e-60	95	226.868	129	123
Contig5676	AGAP009566-PA [Anopheles gambiae str. PEST]	301	gi|157013866|gb|EAA14404.4|AGAP009566-PA [Anopheles gambiae str. PEST]	EAA14404	1.50996e-21	56	97.8265	99	56
Contig5678	anopheles gambiae pest agap012499-pa	563	gi|157019054|gb|EAA06048.4|AGAP003715-PA [Anopheles gambiae str. PEST]	EAA06048	5.70627e-58	70	220.32	188	133
Contig5728	AGAP001672-PA [Anopheles gambiae str. PEST]	325	gi|157012638|gb|EAA01375.4|AGAP001672-PA [Anopheles gambiae str. PEST]	EAA01375	2.50136e-38	94	126.331	84	79
Contig5773	AGAP002371-PA [Anopheles gambiae str. PEST]	379	gi|157018200|gb|EAA07489.4|AGAP002371-PA [Anopheles gambiae str. PEST]	EAA07489	3.18947e-39	80	156.762	125	101
Contig5782	AGAP010221-PA [Anopheles gambiae str. PEST]	341	gi|157014294|gb|EAL39301.3|AGAP010221-PA [Anopheles gambiae str. PEST]	EAL39301	5.16294e-22	47	99.3673	162	77
Contig5784	serine threonine protein kinase death domain pelle-like (agap002966-pa)	689	gi|116129310|gb|EAA07539.3|serine/threonine protein kinase death domain protein, pelle-like (AGAP002966-PA) [Anopheles gambiae str. PEST]	EAA07539	9.9409e-56	71	213.386	185	133
Contig5797	endothelin-converting enzyme	356	gi|229302222|gb|ACQ56709.1|endothelin-converting enzyme [Anopheles gambiae S]	ACQ56709	1.10233e-16	63	54.6842	71	45
Contig5844	tret1_anoga ame: full=facilitated trehalose transporter tret1 short= 1	643	gi|157019485|gb|EAA05397.5|AGAP003492-PA [Anopheles gambiae str. PEST]	EAA05397	2.31177e-29	63	110.923	144	91
Contig5850	cytochrome p450	524	gi|21295587|gb|EAA07732.1|AGAP002865-PA [Anopheles gambiae str. PEST]	EAA07732	2.56886e-38	67	154.836	173	117
Contig5934	spast_anoga ame: full=spastin	446	gi|157013907|gb|EAA13814.4|AGAP009625-PA [Anopheles gambiae str. PEST]	EAA13814	3.37698e-32	91	134.035	78	71
Contig5977	nadh:ubiquinone dehydrogenase	411	gi|55245924|gb|EAA04092.2|AGAP006918-PA [Anopheles gambiae str. PEST]	EAA04092	1.40106e-36	76	148.288	103	79
Contig6061	AGAP012414-PA [Anopheles gambiae str. PEST]	301	gi|157013013|gb|EAA00190.4|AGAP012414-PA [Anopheles gambiae str. PEST]	EAA00190	2.16526e-44	93	173.711	100	93
Contig6143	achain crystal structure of a c-terminal phosphatase domain of rattus norvegicus ortholog of human protein tyrosine receptor d	319	gi|157017647|gb|EAA08669.5|AGAP004246-PA [Anopheles gambiae str. PEST]	EAA08669	2.27417e-49	92	190.274	100	92
Contig6227	AGAP008698-PA [Anopheles gambiae str. PEST]	561	gi|157016718|gb|EAA10171.4|AGAP008698-PA [Anopheles gambiae str. PEST]	EAA10171	2.20414e-78	89	288.115	174	155
Contig6247	apyrase nucleotidase	718	gi|116128745|gb|EAA08859.3|AGAP003629-PA [Anopheles gambiae str. PEST]	EAA08859	3.60525e-58	71	164.466	176	125
Contig6355	AGAP010078-PA [Anopheles gambiae str. PEST]	664	gi|157014221|gb|EAA14535.4|AGAP010078-PA [Anopheles gambiae str. PEST]	EAA14535	7.89551e-99	80	219.55	142	115
Contig6364	kif1a_anoga ame: full=kinesin-like protein unc-104	312	gi|157015055|gb|EAA12241.4|AGAP008035-PA [Anopheles gambiae str. PEST]	EAA12241	9.36972e-24	90	105.145	62	56
Contig6366	AGAP000433-PA [Anopheles gambiae str. PEST]	336	gi|157018759|gb|EAA06272.5|AGAP000433-PA [Anopheles gambiae str. PEST]	EAA06272	1.31716e-25	74	111.309	79	59
Contig6415	stat2 protein	445	gi|225675537|gb|ACO05014.1|signal transducer and activator of transcription [Anopheles gambiae]	ACO05014	3.67134e-46	82	97.4413	57	47
Contig6545	AGAP001627-PA [Anopheles gambiae str. PEST]	518	gi|116116291|gb|EAA00996.3|AGAP001627-PA [Anopheles gambiae str. PEST]	EAA00996	9.71306e-83	94	302.368	168	158
Contig6556	fbn18 protein	312	gi|157012687|gb|EAA01294.4|AGAP001554-PA [Anopheles gambiae str. PEST]	EAA01294	9.01827e-15	63	68.1662	82	52
Contig6584	AGAP002718-PA [Anopheles gambiae str. PEST]	469	gi|157017982|gb|EAA08143.3|AGAP002718-PA [Anopheles gambiae str. PEST]	EAA08143	2.05917e-32	66	114.39	106	71
Contig6608	alpha-glucosidase binding-toxin receptor	339	gi|253778022|emb|CAZ78775.1|unnamed protein product [Anopheles gambiae str. PEST]	CAZ78775	1.55452e-18	68	87.8113	83	57
Contig6615	sensory appendage protein (agap008051-pa)	560	gi|30175407|gb|EAA12353.2|AGAP008052-PA [Anopheles gambiae str. PEST]	EAA12353	3.68404e-33	76	137.887	107	82
Contig6620	AGAP003223-PA [Anopheles gambiae str. PEST]	507	gi|157017765|gb|EAU77019.2|AGAP003223-PA [Anopheles gambiae str. PEST]	EAU77019	2.42761e-22	56	101.679	107	60
Contig6621	tret1_anoga ame: full=facilitated trehalose transporter tret1 short= 1	491	gi|30178397|gb|EAA45318.1|AGAP003493-PC [Anopheles gambiae str. PEST]	EAA45318	3.73471e-25	66	110.923	118	78
Contig6626	serine proteinase	452	gi|157017405|gb|EAA09028.4|AGAP004568-PA [Anopheles gambiae str. PEST]	EAA09028	1.76302e-20	75	95.1301	79	60
Contig6754	ensangg00000014015 protein	306	gi|55235433|gb|EAA14718.2|AGAP009100-PA [Anopheles gambiae str. PEST]	EAA14718	2.55572e-37	78	150.214	105	82
Contig6907	tyr ser thr phosphatase	378	gi|157017525|gb|EAA08780.4|AGAP003678-PA [Anopheles gambiae str. PEST]	EAA08780	4.29805e-23	66	103.219	89	59
Contig6912	achain crystal structure of the phosphatase domains of human ptp sigma	274	gi|157017647|gb|EAA08669.5|AGAP004246-PA [Anopheles gambiae str. PEST]	EAA08669	1.59561e-39	86	157.532	90	78
Contig6941	histone deacetylase	448	gi|159145313|gb|ABW90209.1|histone deacetylase [Anopheles quadriannulatus]	ABW90209	1.59718e-82	98	301.212	148	146
Contig6951	scavenger receptor class a- serine protease (agap001979-pa)	311	gi|116130590|gb|EAA06237.4|AGAP000331-PA [Anopheles gambiae str. PEST]	EAA06237	3.22033e-24	60	106.686	101	61
Contig6975	cytochrome p450 (agap002862-pa)	419	gi|29027552|gb|AAO62002.1|cytochrome P450 CYPm3r9 [Anopheles gambiae]	AAO62002	7.6244e-25	73	107.071	110	81
Contig7022	AGAP009566-PA [Anopheles gambiae str. PEST]	208	gi|157013866|gb|EAA14404.4|AGAP009566-PA [Anopheles gambiae str. PEST]	EAA14404	3.43186e-21	66	96.6709	68	45
Contig7063	AGAP011149-PA [Anopheles gambiae str. PEST]	503	gi|157019668|gb|EAA05149.4|AGAP011149-PA [Anopheles gambiae str. PEST]	EAA05149	1.40615e-77	88	154.836	86	76
Contig7159	abc transporter (agap011518-pa)	415	gi|157012711|gb|EAA00830.4|AGAP001523-PA [Anopheles gambiae str. PEST]	EAA00830	1.91383e-28	73	121.324	133	98
Contig7203	AGAP006461-PA [Anopheles gambiae str. PEST]	403	gi|157016243|gb|EAA11125.5|AGAP006461-PA [Anopheles gambiae str. PEST]	EAA11125	1.46281e-52	88	144.05	88	78
Contig7286	AGAP009460-PA [Anopheles gambiae str. PEST]	334	gi|157020897|gb|EAA03630.4|AGAP009460-PA [Anopheles gambiae str. PEST]	EAA03630	8.23633e-33	74	96.2857	78	58
Contig7366	AGAP009566-PA [Anopheles gambiae str. PEST]	245	gi|157013866|gb|EAA14404.4|AGAP009566-PA [Anopheles gambiae str. PEST]	EAA14404	5.29688e-22	67	99.3673	81	55
Contig7399	AGAP003537-PA [Anopheles gambiae str. PEST]	418	gi|157017434|gb|EAA08944.4|AGAP003537-PA [Anopheles gambiae str. PEST]	EAA08944	2.58063e-33	63	137.502	152	97
Contig7408	agap010314 protein	130	gi|228481782|gb|ACQ43143.1|AGAP010314 protein [Anopheles merus]	ACQ43143	1.4296e-11	81	64.6994	43	35
Contig7419	AGAP005068-PA [Anopheles gambiae str. PEST]	598	gi|157017013|gb|EAA09508.4|AGAP005068-PA [Anopheles gambiae str. PEST]	EAA09508	2.59371e-59	69	224.942	196	137
Contig7704	AGAP009980-PA [Anopheles gambiae str. PEST]	450	gi|157014154|gb|EAA13923.4|AGAP009980-PA [Anopheles gambiae str. PEST]	EAA13923	1.06294e-29	71	119.013	98	70
Contig7717	nicotinic acetylcholine receptor subunit alpha 4	578	gi|116131844|gb|EAA04968.3|AGAP000966-PA [Anopheles gambiae str. PEST]	EAA04968	7.25291e-104	94	372.859	193	182
Contig7752	pric1_anoga ame: full=protein prickle	321	gi|157015419|gb|EAA10887.3|AGAP005400-PA [Anopheles gambiae str. PEST]	EAA10887	7.79811e-58	93	218.394	106	99
Contig7761	AGAP009662-PA [Anopheles gambiae str. PEST]	341	gi|157013926|gb|EAA13888.4|AGAP009662-PA [Anopheles gambiae str. PEST]	EAA13888	1.31598e-17	67	84.7297	62	42
Contig7834	AGAP008229-PA [Anopheles gambiae str. PEST]	598	gi|157014942|gb|EAA12407.4|AGAP008229-PA [Anopheles gambiae str. PEST]	EAA12407	4.41956e-51	71	197.593	199	142
Contig7851	matrix metalloproteinase	294	gi|240269310|gb|ACS52520.1|putative matrix metalloproteinase [Anopheles arabiensis]	ACS52520	4.275e-32	87	132.88	97	85
Contig7854	tryptophan transporter	270	gi|157020163|gb|EAA04277.4|AGAP007367-PA [Anopheles gambiae str. PEST]	EAA04277	3.53992e-37	90	115.161	64	58
Contig8033	toll10 protein	234	gi|116131681|gb|EAA05071.3|Toll-like receptor (AGAP011186-PA) [Anopheles gambiae str. PEST]	EAA05071	9.10706e-19	73	88.5817	75	55
Contig8051	AGAP009246-PA [Anopheles gambiae str. PEST]	526	gi|157013801|gb|EAA15034.4|AGAP009246-PA [Anopheles gambiae str. PEST]	EAA15034	1.15301e-21	66	92.8189	96	64
Contig8186	brahma-like protein	489	gi|157016051|gb|EAA11849.4|AGAP006165-PA [Anopheles gambiae str. PEST]	EAA11849	4.19101e-73	97	254.603	134	130
Contig8281	AGAP006340-PA [Anopheles gambiae str. PEST]	442	gi|157016158|gb|EAA44201.4|AGAP006340-PA [Anopheles gambiae str. PEST]	EAA44201	4.64332e-60	97	137.117	68	66
Contig8293	soluble guanylyl cyclase beta subunit	405	gi|116130702|gb|EAA06351.4|AGAP000214-PA [Anopheles gambiae str. PEST]	EAA06351	7.07316e-54	84	205.682	134	113
Contig8296	AGAP001485-PA [Anopheles gambiae str. PEST]	544	gi|157012734|gb|EAA01818.4|AGAP001485-PA [Anopheles gambiae str. PEST]	EAA01818	3.48524e-41	65	164.466	172	112
Contig8312	male-specific transcription factor fru-ma	248	gi|55535592|gb|AAV52865.1|male-specific transcription factor FRU-MA [Anopheles gambiae]	AAV52865	2.57652e-19	88	86.6557	59	52
Contig8371	anopheles gambiae pest agap012851-pa	629	gi|116132724|gb|EAA45511.3|AGAP011050-PA [Anopheles gambiae str. PEST]	EAA45511	1.13559e-76	82	242.276	164	135
Contig8373	AGAP009896-PA [Anopheles gambiae str. PEST]	348	gi|116118236|gb|EAA14378.3|AGAP009896-PA [Anopheles gambiae str. PEST]	EAA14378	7.8942e-26	67	112.079	105	71
Contig8416	clip-domain serine protease subfamily c (agap008835-pa)	339	gi|116117451|gb|EAL38946.2|CLIP-domain serine protease subfamily C (AGAP008835-PA) [Anopheles gambiae str. PEST]	EAL38946	7.00041e-19	58	88.9669	102	60
Contig8419	AGAP004787-PA [Anopheles gambiae str. PEST]	371	gi|157014530|gb|EAA13298.4|AGAP004787-PA [Anopheles gambiae str. PEST]	EAA13298	2.74787e-16	77	80.4925	66	51
Contig8448	AGAP005978-PA [Anopheles gambiae str. PEST]	559	gi|157015878|gb|EAL39970.3|AGAP005978-PA [Anopheles gambiae str. PEST]	EAL39970	1.98269e-44	67	170.244	155	105
Contig8527	juvenile hormone esterase (agap005836-pa)	221	gi|157016109|gb|EAA10777.5|AGAP006227-PA [Anopheles gambiae str. PEST]	EAA10777	1.71081e-17	79	73.9442	53	42
Contig8543	anopheles gambiae pest agap012594-pa	259	gi|157020144|gb|EAA04381.4|AGAP007389-PA [Anopheles gambiae str. PEST]	EAA04381	1.92665e-16	60	80.8777	85	51
Contig8544	cytochrome p450	563	gi|116123094|gb|EAU76335.1|AGAP008214-PA [Anopheles gambiae str. PEST]	EAU76335	1.27713e-41	70	166.007	154	108
Contig8630	g q2	389	gi|30176629|gb|EAA44510.1|AGAP005079-PI [Anopheles gambiae str. PEST]	EAA44510	1.2939e-70	100	261.151	129	129
Contig8760	AGAP005502-PA [Anopheles gambiae str. PEST]	676	gi|157015482|gb|EAU76461.2|AGAP005502-PA [Anopheles gambiae str. PEST]	EAU76461	1.27001e-30	70	94.3597	90	63
Contig8767	AGAP003221-PA [Anopheles gambiae str. PEST]	301	gi|157017763|gb|EAA08388.4|AGAP003221-PA [Anopheles gambiae str. PEST]	EAA08388	5.98474e-22	72	80.1073	65	47
Contig8793	AGAP006714-PA [Anopheles gambiae str. PEST]	385	gi|157020714|gb|EAA04434.4|AGAP006714-PA [Anopheles gambiae str. PEST]	EAA04434	2.47926e-42	82	167.162	128	106
Contig8810	AGAP003991-PA [Anopheles gambiae str. PEST]	387	gi|157014438|gb|EAA43677.4|AGAP003991-PA [Anopheles gambiae str. PEST]	EAA43677	4.68654e-33	65	136.346	119	78
Contig8831	AGAP011254-PA [Anopheles gambiae str. PEST]	494	gi|21292921|gb|EAA05066.1|AGAP011254-PA [Anopheles gambiae str. PEST]	EAA05066	1.05034e-75	92	278.87	160	148
Contig8858	cytochrome p450	506	gi|55241914|gb|EAA07764.2|cytochrome P450 (AGAP002862-PA) [Anopheles gambiae str. PEST]	EAA07764	2.82707e-30	71	122.094	135	96
Contig8895	AGAP011812-PA [Anopheles gambiae str. PEST]	465	gi|157013382|gb|EAA00350.4|AGAP011812-PA [Anopheles gambiae str. PEST]	EAA00350	6.23857e-58	78	149.443	104	82
Contig8916	AGAP001015-PA [Anopheles gambiae str. PEST]	425	gi|157019772|gb|EAA04964.5|AGAP001015-PA [Anopheles gambiae str. PEST]	EAA04964	6.55348e-56	81	212.616	126	103
Contig8927	AGAP007633-PA [Anopheles gambiae str. PEST]	413	gi|157019927|gb|EAA04057.4|AGAP007633-PA [Anopheles gambiae str. PEST]	EAA04057	1.74991e-34	80	141.354	136	110
Contig8937	AGAP004912-PA [Anopheles gambiae str. PEST]	298	gi|157016549|gb|EDO63983.1|AGAP004912-PA [Anopheles gambiae str. PEST]	EDO63983	1.20012e-18	67	88.1965	84	57
Contig8991	AGAP008613-PA [Anopheles gambiae str. PEST]	440	gi|157016664|gb|EAA10180.4|AGAP008613-PA [Anopheles gambiae str. PEST]	EAA10180	2.4719e-64	89	240.736	141	126
Contig9029	anopheles gambiae pest agap012757-pa	535	gi|157017533|gb|EAA08915.4|AGAP003695-PA [Anopheles gambiae str. PEST]	EAA08915	4.92705e-32	60	134.035	169	102
Contig9089	AGAP005659-PA [Anopheles gambiae str. PEST]	308	gi|116126505|gb|EAA11487.3|AGAP005659-PA [Anopheles gambiae str. PEST]	EAA11487	7.00107e-15	57	69.707	63	36
Contig9163	cytochrome p450 cypm3r10	441	gi|116123095|gb|EAA12550.3|AGAP008213-PA [Anopheles gambiae str. PEST]	EAA12550	8.87373e-30	71	125.946	116	83
Contig9170	AGAP001627-PA [Anopheles gambiae str. PEST]	309	gi|116116291|gb|EAA00996.3|AGAP001627-PA [Anopheles gambiae str. PEST]	EAA00996	1.27783e-33	90	97.0561	52	47
Contig9238	AGAP001775-PA [Anopheles gambiae str. PEST]	437	gi|157012567|gb|EAL38532.3|AGAP001775-PA [Anopheles gambiae str. PEST]	EAL38532	3.19184e-40	73	160.614	144	106
Contig9239	tret1_anoga ame: full=facilitated trehalose transporter tret1 short= 1	400	gi|157015538|gb|EAA44045.3|AGAP005563-PA [Anopheles gambiae str. PEST]	EAA44045	5.10938e-36	86	146.362	91	79
Contig9287	odd-skipped related (agap007973-pa)	371	gi|157013926|gb|EAA13888.4|AGAP009662-PA [Anopheles gambiae str. PEST]	EAA13888	1.47352e-25	63	76.6406	74	47
Contig9341	alpha esterase (agap001723-pa)	366	gi|157018186|gb|EAA08068.5|AGAP002391-PA [Anopheles gambiae str. PEST]	EAA08068	2.17862e-26	68	114.005	110	75
Contig9361	cuticular protein rr-1 family (agap009871-pa)	629	gi|157014076|gb|EAA14421.4|cuticular protein 75, RR-1 family (AGAP009871-PA) [Anopheles gambiae str. PEST]	EAA14421	1.51777e-28	72	122.865	115	83
Contig9369	AGAP005501-PA [Anopheles gambiae str. PEST]	412	gi|157015481|gb|EAL39843.3|AGAP005501-PA [Anopheles gambiae str. PEST]	EAL39843	2.58587e-25	65	66.2402	66	43
Contig9502	sodium channel	654	gi|157020405|gb|EAA04706.4|AGAP007086-PA [Anopheles gambiae str. PEST]	EAA04706	2.21861e-94	93	341.658	218	203
000793_EAB-5_G3QO8C008JLUSF	splicing factor 3a	346	gi|21296314|gb|EAA08459.1|AGAP003085-PA [Anopheles gambiae str. PEST]	EAA08459	2.22674e-28	86	120.553	68	59
000793_EAB-5_G3QO8C008JXTBZ	AGAP001015-PA [Anopheles gambiae str. PEST]	285	gi|157019772|gb|EAA04964.5|AGAP001015-PA [Anopheles gambiae str. PEST]	EAA04964	1.13012e-48	88	187.963	94	83
000793_EAB-5_G3QO8C008JAWGV	anopheles gambiae pest agap012594-pa	411	gi|157017691|gb|EAA08453.4|AGAP003111-PA [Anopheles gambiae str. PEST]	EAA08453	1.42489e-52	78	201.445	131	103
000793_EAB-5_G3QO8C008I6U33	tpa_inf: troponin c type iiia	417	gi|116132249|gb|EAA04775.4|AGAP007339-PA [Anopheles gambiae str. PEST]	EAA04775	3.72589e-35	89	133.65	89	80
000793_EAB-5_G3QO8C008JGGJJ	AGAP002251-PA [Anopheles gambiae str. PEST]	329	gi|157020794|gb|EAA03709.5|AGAP002251-PA [Anopheles gambiae str. PEST]	EAA03709	1.20688e-54	96	165.236	83	80
000793_EAB-5_G3QO8C008JBLUR	scavenger receptor class a- serine protease (agap001979-pa)	360	gi|157017509|gb|EAA44666.4|AGAP003656-PA [Anopheles gambiae str. PEST]	EAA44666	1.1668e-16	54	81.6481	119	65
000793_EAB-5_G3QO8C008JJ3V6	AGAP008931-PA [Anopheles gambiae str. PEST]	392	gi|157013589|gb|EAA14814.5|AGAP008931-PA [Anopheles gambiae str. PEST]	EAA14814	1.48689e-21	57	98.2117	130	75
000793_EAB-5_G3QO8C008JCUFN	anopheles gambiae pest agap012523-pa	367	gi|157016658|gb|EAA10183.4|AGAP008601-PA [Anopheles gambiae str. PEST]	EAA10183	4.37267e-42	80	97.8265	68	55
000793_EAB-5_G3QO8C008JTQS1	stan-like receptor (agap004850-pa)	429	gi|157019772|gb|EAA04964.5|AGAP001015-PA [Anopheles gambiae str. PEST]	EAA04964	1.70141e-24	65	93.2041	70	46
000793_EAB-5_G3QO8C008I666C	af313909_1collagen iv alpha 1 chain	434	gi|19848250|gb|AAL99382.1|AF313909_1collagen IV alpha 1 chain [Anopheles gambiae]	AAL99382	8.00353e-28	54	119.398	148	80
000793_EAB-5_G3QO8C008JWVH1	AGAP008959-PA [Anopheles gambiae str. PEST]	363	gi|157013609|gb|EAA14851.5|AGAP008959-PA [Anopheles gambiae str. PEST]	EAA14851	2.27188e-20	75	93.9745	84	63
000793_EAB-5_G3QO8C008JRJXG	perc_anoga ame: full=chorion peroxidase contains: ame: full=chorion peroxidase light chain contains: ame: full=chorion peroxidase heavy chain flags: precursor	272	gi|157018505|gb|EAA07042.4|AGAP010734-PA [Anopheles gambiae str. PEST]	EAA07042	4.82659e-20	65	92.8189	88	58
000793_EAB-5_G3QO8C008JWLBC	camp-dependent protein beta-catalytic subunit	352	gi|157013541|gb|EAA14900.5|AGAP008863-PA [Anopheles gambiae str. PEST]	EAA14900	7.21773e-45	81	169.859	117	95
000793_EAB-5_G3QO8C008JJW5B	AGAP008031-PA [Anopheles gambiae str. PEST]	385	gi|157015060|gb|EAL39666.3|AGAP008031-PA [Anopheles gambiae str. PEST]	EAL39666	1.07543e-45	95	178.333	96	92
000793_EAB-5_G3QO8C008JQH0O	AGAP002272-PA [Anopheles gambiae str. PEST]	394	gi|116132759|gb|EAA03765.3|AGAP002272-PA [Anopheles gambiae str. PEST]	EAA03765	3.14678e-55	96	188.734	106	102
000793_EAB-5_G3QO8C008JGAWV	AGAP007589-PA [Anopheles gambiae str. PEST]	362	gi|157019970|gb|EDO64533.1|AGAP007589-PA [Anopheles gambiae str. PEST]	EDO64533	2.86728e-23	71	103.605	102	73
000793_EAB-5_G3QO8C008JX2N5	nicotinic acetylcholine receptor subunit alpha 6	362	gi|116127759|gb|EAA44351.2|AGAP008588-PA [Anopheles gambiae str. PEST]	EAA44351	2.79268e-44	95	159.844	97	93
000793_EAB-5_G3QO8C008JGJIF	glutathione transferase (agap004378-pa)	333	gi|116128452|gb|EAA09273.4|glutathione transferase (AGAP004378-PA) [Anopheles gambiae str. PEST]	EAA09273	4.12083e-27	83	116.316	81	68
000793_EAB-5_G3QO8C008JWZ7I	AGAP003600-PA [Anopheles gambiae str. PEST]	273	gi|157017474|gb|EAA08894.3|AGAP003600-PA [Anopheles gambiae str. PEST]	EAA08894	1.87915e-40	87	160.614	91	80
000793_EAB-5_G3QO8C008JOO5Q	AGAP005978-PA [Anopheles gambiae str. PEST]	320	gi|157015878|gb|EAL39970.3|AGAP005978-PA [Anopheles gambiae str. PEST]	EAL39970	2.61163e-19	64	70.0922	57	37
000793_EAB-5_G3QO8C008JHBNX	kif1a_anoga ame: full=kinesin-like protein unc-104	400	gi|157018398|gb|EAA07222.4|AGAP010396-PA [Anopheles gambiae str. PEST]	EAA07222	1.99991e-48	85	187.578	128	110
000793_EAB-5_G3QO8C008JJ7TB	AGAP011874-PA [Anopheles gambiae str. PEST]	330	gi|157013350|gb|EAA00098.5|AGAP011874-PA [Anopheles gambiae str. PEST]	EAA00098	2.53728e-38	87	125.176	81	71
000793_EAB-5_G3QO8C008JOZWG	AGAP002490-PA [Anopheles gambiae str. PEST]	380	gi|157018127|gb|EAA08205.4|AGAP002490-PA [Anopheles gambiae str. PEST]	EAA08205	5.95585e-49	81	189.119	130	106
000793_EAB-5_G3QO8C008JORK5	insulin receptor (agap012424-pa)	503	gi|116116720|gb|EAA00322.3|insulin receptor (AGAP012424-PA) [Anopheles gambiae str. PEST]	EAA00322	1.43639e-59	81	225.328	151	123
000793_EAB-5_G3QO8C008JEM05	AGAP001634-PA [Anopheles gambiae str. PEST]	352	gi|157012657|gb|EAA00973.3|AGAP001634-PA [Anopheles gambiae str. PEST]	EAA00973	3.30131e-40	83	159.844	111	93
000793_EAB-5_G3QO8C008JO0M3	alanyl-trna synthetase	288	gi|157013952|gb|EAA14564.4|AGAP009701-PA [Anopheles gambiae str. PEST]	EAA14564	4.76667e-23	75	102.834	82	62
000793_EAB-5_G3QO8C008JQSNX	insulin-degrading enzyme-like protein	291	gi|228482224|gb|ACQ43364.1|insulin-degrading enzyme-like protein [Anopheles gambiae S]	ACQ43364	9.17391e-28	75	102.449	79	60
000793_EAB-5_G3QO8C008JGMQC	AGAP001752-PA [Anopheles gambiae str. PEST]	435	gi|157012582|gb|EAA01241.4|AGAP001752-PA [Anopheles gambiae str. PEST]	EAA01241	1.43689e-70	93	219.164	115	108
000793_EAB-5_G3QO8C008JDHTV	stan-like receptor (agap004850-pa)	427	gi|157013965|gb|EAU76028.2|AGAP009726-PA [Anopheles gambiae str. PEST]	EAU76028	7.10878e-74	99	272.322	133	132
000793_EAB-5_G3QO8C008JRBUH	mitogen-activated protein kinase erk	373	gi|157020896|gb|EAA03621.4|AGAP009459-PA [Anopheles gambiae str. PEST]	EAA03621	1.1473e-43	89	160.999	96	86
000793_EAB-5_G3QO8C008JNZ02	AGAP005197-PA [Anopheles gambiae str. PEST]	377	gi|55240584|gb|EAA09423.2|AGAP005197-PA [Anopheles gambiae str. PEST]	EAA09423	6.31209e-42	96	165.236	86	83
000793_EAB-5_G3QO8C008JOJLB	endothelin-converting enzyme	406	gi|157014017|gb|EAL39199.3|AGAP009791-PA [Anopheles gambiae str. PEST]	EAL39199	2.32707e-52	83	200.675	133	111
000793_EAB-5_G3QO8C008JYYC8	anopheles gambiae pest agap012757-pa	314	gi|157017533|gb|EAA08915.4|AGAP003695-PA [Anopheles gambiae str. PEST]	EAA08915	2.11992e-37	81	139.428	88	72
000793_EAB-5_G3QO8C008JEG1G	AGAP008613-PA [Anopheles gambiae str. PEST]	433	gi|157016664|gb|EAA10180.4|AGAP008613-PA [Anopheles gambiae str. PEST]	EAA10180	1.51417e-57	94	143.665	79	75
000793_EAB-5_G3QO8C008JBWMT	AGAP011655-PA [Anopheles gambiae str. PEST]	416	gi|116117373|gb|EAA00396.3|AGAP011655-PA [Anopheles gambiae str. PEST]	EAA00396	2.68294e-14	51	74.3294	109	56
000793_EAB-5_G3QO8C008JBLGY	actin 1d	441	gi|116130184|gb|EAU77199.1|AGAP000651-PA [Anopheles gambiae str. PEST]	EAU77199	6.11899e-66	94	228.794	129	122
000793_EAB-5_G3QO8C008JR76X	AGAP005978-PA [Anopheles gambiae str. PEST]	360	gi|157015878|gb|EAL39970.3|AGAP005978-PA [Anopheles gambiae str. PEST]	EAL39970	4.01488e-22	67	99.7525	80	54
000793_EAB-5_G3QO8C008JOU06	ensangg00000014061 protein	236	gi|157013938|gb|EAA14542.5|AGAP009676-PA [Anopheles gambiae str. PEST]	EAA14542	1.47111e-31	93	118.242	60	56
000793_EAB-5_G3QO8C008JEO1H	epidermal growth factor receptor (agap008819-pa)	388	gi|157016595|gb|EDO63993.1|AGAP004989-PA [Anopheles gambiae str. PEST]	EDO63993	3.03625e-58	98	205.297	102	100
000793_EAB-5_G3QO8C008JLMGI	AGAP008827-PA [Anopheles gambiae str. PEST]	353	gi|157013517|gb|EAA14852.5|AGAP008827-PA [Anopheles gambiae str. PEST]	EAA14852	8.67959e-33	64	135.191	114	73
000793_EAB-5_G3QO8C008I83UZ	gnas_anoga ame: full=guanine nucleotide-binding protein g subunit alpha ame: full=adenylate cyclase-stimulating g alpha protein	372	gi|157016294|gb|EAA11338.4|AGAP006521-PA [Anopheles gambiae str. PEST]	EAA11338	4.96595e-29	68	122.865	119	81
000793_EAB-5_G3QO8C008I92TF	cytochrome p450 (agap012295-pa)	402	gi|55237988|gb|EAA12048.2|AGAP000818-PA [Anopheles gambiae str. PEST]	EAA12048	2.90971e-22	76	93.2041	84	64
000793_EAB-5_G3QO8C008JGFPQ	scavenger receptor class a- serine protease (agap006631-pa)	389	gi|157016394|gb|EAA11233.4|scavenger receptor class A-like, serine protease (AGAP006631-PA) [Anopheles gambiae str. PEST]	EAA11233	6.03835e-52	80	199.134	135	108
000793_EAB-5_G3QO8C008JWOFY	actin 1d	306	gi|116130184|gb|EAU77199.1|AGAP000651-PA [Anopheles gambiae str. PEST]	EAU77199	4.75887e-50	100	183.341	88	88
000793_EAB-5_G3QO8C008JFLB6	AGAP010700-PA [Anopheles gambiae str. PEST]	363	gi|116130122|gb|EAA07020.3|AGAP010700-PA [Anopheles gambiae str. PEST]	EAA07020	6.51255e-60	96	225.328	121	117
000793_EAB-5_G3QO8C008JKTMN	atp-binding-cassette protein	317	gi|157018717|gb|EAA06599.4|AGAP000506-PA [Anopheles gambiae str. PEST]	EAA06599	1.48073e-15	75	68.5514	64	48
000793_EAB-5_G3QO8C008JP19N	g i	330	gi|157015709|gb|EAA11901.3|AGAP005773-PB [Anopheles gambiae str. PEST]	EAA11901	1.15425e-53	98	204.527	101	99
000793_EAB-5_G3QO8C008JAG6I	alpha esterase (agap002863-pa)	456	gi|157017693|gb|EAA44773.4|AGAP003115-PA [Anopheles gambiae str. PEST]	EAA44773	2.61532e-43	80	171.014	120	97
000793_EAB-5_G3QO8C008JG7YM	AGAP009662-PA [Anopheles gambiae str. PEST]	318	gi|157013926|gb|EAA13888.4|AGAP009662-PA [Anopheles gambiae str. PEST]	EAA13888	1.64116e-23	58	104.375	103	60
000793_EAB-5_G3QO8C008JX393	ensangg00000008704 protein	311	gi|187450670|emb|CAO85594.1|ENSANGG00000008704 protein [Anopheles arabiensis]	CAO85594	1.70756e-25	69	110.923	85	59
000793_EAB-5_G3QO8C008JR6U0	small heat shock protein	366	gi|55245697|gb|EAA04497.3|AGAP007162-PA [Anopheles gambiae str. PEST]	EAA04497	1.37061e-25	64	111.309	114	74
000793_EAB-5_G3QO8C008JBIFU	anopheles gambiae pest agap012913-pa	321	gi|116132759|gb|EAA03765.3|AGAP002272-PA [Anopheles gambiae str. PEST]	EAA03765	1.98766e-53	96	203.756	106	102
000793_EAB-5_G3QO8C008JSKFI	anopheles gambiae pest agap012441-pa	462	gi|157016740|gb|EAA10265.4|AGAP008734-PA [Anopheles gambiae str. PEST]	EAA10265	5.01449e-42	77	166.777	131	102
000793_EAB-5_G3QO8C008JHYHY	AGAP012251-PA [Anopheles gambiae str. PEST]	383	gi|116116873|gb|EAA00281.4|AGAP012251-PA [Anopheles gambiae str. PEST]	EAA00281	2.69426e-36	69	107.842	92	64
000793_EAB-5_G3QO8C008JMMYY	AGAP010221-PA [Anopheles gambiae str. PEST]	376	gi|157014294|gb|EAL39301.3|AGAP010221-PA [Anopheles gambiae str. PEST]	EAL39301	7.35293e-36	68	145.591	125	86
000793_EAB-5_G3QO8C008JF7X0	ensangg00000019219-like	324	gi|145413777|gb|ABP68529.1|ENSANGG00000019219-like [Anopheles arabiensis]	ABP68529	1.29928e-12	54	68.1662	103	56
000793_EAB-5_G3QO8C008JGYSM	actin 1d	313	gi|30176644|gb|EAA09440.2|AGAP005110-PA [Anopheles gambiae str. PEST]	EAA09440	2.06987e-50	94	193.741	102	96
000793_EAB-5_G3QO8C008JTNRO	anopheles gambiae pest agap012467-pa	339	gi|116127089|gb|EAA10720.3|AGAP006427-PA [Anopheles gambiae str. PEST]	EAA10720	7.6615e-42	82	165.236	109	90
000793_EAB-5_G3QO8C008JGLVB	AGAP010462-PA [Anopheles gambiae str. PEST]	293	gi|116129961|gb|EAA07201.4|AGAP010462-PA [Anopheles gambiae str. PEST]	EAA07201	1.23808e-47	96	184.496	97	94
000793_EAB-5_G3QO8C008JTMAW	maltase-like protein agm2	299	gi|253778022|emb|CAZ78775.1|unnamed protein product [Anopheles gambiae str. PEST]	CAZ78775	1.97818e-21	71	97.4413	92	66
000793_EAB-5_G3QO8C008JJW3R	ensangg00000009594 protein	355	gi|157015685|gb|EAA10874.4|AGAP005747-PA [Anopheles gambiae str. PEST]	EAA10874	7.61418e-13	85	68.9366	47	40
000793_EAB-5_G3QO8C008JENFM	dna replication licensing factor	297	gi|229300859|gb|ACQ56028.1|DNA replication licensing factor [Anopheles arabiensis]	ACQ56028	3.15333e-35	90	143.28	90	81
000793_EAB-5_G3QO8C008JV1PL	odd-skipped related (agap008222-pa)	339	gi|116117373|gb|EAA00396.3|AGAP011655-PA [Anopheles gambiae str. PEST]	EAA00396	3.97508e-14	50	73.1738	94	47
000793_EAB-5_G3QO8C008JUFYD	cytochrome p450	224	gi|55237478|gb|EAL39623.1|AGAP008204-PA [Anopheles gambiae str. PEST]	EAL39623	5.2165e-14	65	72.7886	72	47
000793_EAB-5_G3QO8C008JHB7P	AGAP011655-PA [Anopheles gambiae str. PEST]	297	gi|116117373|gb|EAA00396.3|AGAP011655-PA [Anopheles gambiae str. PEST]	EAA00396	5.22186e-22	57	99.3673	98	56
000793_EAB-5_G3QO8C008JAAFP	ensangg00000014061 protein	332	gi|157013126|gb|EAA00103.4|AGAP012229-PA [Anopheles gambiae str. PEST]	EAA00103	2.32373e-46	90	180.259	110	100
000793_EAB-5_G3QO8C008JM87U	AGAP005978-PB [Anopheles gambiae str. PEST]	315	gi|157015879|gb|EDO63773.1|AGAP005978-PB [Anopheles gambiae str. PEST]	EDO63773	6.27059e-15	61	75.8702	85	52
000793_EAB-5_G3QO8C008JN36I	AGAP003040-PA [Anopheles gambiae str. PEST]	323	gi|157017794|gb|EAA07892.4|AGAP003040-PA [Anopheles gambiae str. PEST]	EAA07892	1.37534e-46	87	181.03	107	94
000793_EAB-5_G3QO8C008I272E	AGAP000863-PA [Anopheles gambiae str. PEST]	427	gi|157015292|gb|EAL39761.2|AGAP000863-PA [Anopheles gambiae str. PEST]	EAL39761	2.10413e-59	89	209.92	128	114
000793_EAB-5_G3QO8C008JAJNC	AGAP000090-PA [Anopheles gambiae str. PEST]	397	gi|157018994|gb|EAA06314.4|AGAP000090-PA [Anopheles gambiae str. PEST]	EAA06314	4.07528e-46	88	179.874	109	97
000793_EAB-5_G3QO8C008JOHET	epidermal growth factor receptor (agap008819-pa)	365	gi|157019692|gb|EAA05272.4|AGAP011118-PA [Anopheles gambiae str. PEST]	EAA05272	1.01176e-36	87	148.288	98	86
000793_EAB-5_G3QO8C008JL45J	AGAP011564-PA [Anopheles gambiae str. PEST]	344	gi|157019292|gb|EAA05688.4|AGAP011564-PA [Anopheles gambiae str. PEST]	EAA05688	4.97305e-25	72	109.383	97	70
000793_EAB-5_G3QO8C008JUP7Z	camp-dependent protein beta-catalytic subunit	385	gi|157012656|gb|EAL38564.3|AGAP001636-PA [Anopheles gambiae str. PEST]	EAL38564	1.16122e-36	72	148.288	118	85
000793_EAB-5_G3QO8C008JDWW0	AGAP006205-PA [Anopheles gambiae str. PEST]	363	gi|157016089|gb|EAA10786.4|AGAP006205-PA [Anopheles gambiae str. PEST]	EAA10786	4.16712e-52	93	189.504	106	99
000793_EAB-5_G3QO8C008JG05B	heat shock protein	391	gi|157014477|gb|EAA13497.4|AGAP001070-PA [Anopheles gambiae str. PEST]	EAA13497	2.45655e-16	67	80.8777	73	49
000793_EAB-5_G3QO8C008JOB90	AGAP000194-PA [Anopheles gambiae str. PEST]	280	gi|157018929|gb|EAA06490.4|AGAP000194-PA [Anopheles gambiae str. PEST]	EAA06490	1.00302e-20	83	95.1301	68	57
000793_EAB-5_G3QO8C008I8XSI	ensangg00000008704 protein	381	gi|157020144|gb|EAA04381.4|AGAP007389-PA [Anopheles gambiae str. PEST]	EAA04381	3.08734e-13	53	70.4774	112	60
000793_EAB-5_G3QO8C008JPPBX	camp-dependent protein beta-catalytic subunit	438	gi|157013541|gb|EAA14900.5|AGAP008863-PA [Anopheles gambiae str. PEST]	EAA14900	4.89015e-65	91	243.047	146	133
000793_EAB-5_G3QO8C008I67JS	male sterility protein	383	gi|157013946|gb|EAA14554.4|AGAP009690-PA [Anopheles gambiae str. PEST]	EAA14554	1.05762e-13	62	72.0182	93	58
000793_EAB-5_G3QO8C008JOGPE	achain crystal structure of a c-terminal phosphatase domain of rattus norvegicus ortholog of human protein tyrosine receptor d	216	gi|157017913|gb|EAA07762.4|AGAP002832-PA [Anopheles gambiae str. PEST]	EAA07762	3.62698e-31	95	129.798	66	63
000793_EAB-5_G3QO8C008JFXHX	spast_anoga ame: full=spastin	289	gi|157018233|gb|EAA07487.4|AGAP002334-PA [Anopheles gambiae str. PEST]	EAA07487	4.44784e-21	98	96.2857	51	50
000793_EAB-5_G3QO8C008JT6TX	agap010315 protein	366	gi|228481886|gb|ACQ43195.1|AGAP010315 protein [Anopheles merus]	ACQ43195	4.95251e-22	78	84.7297	75	59
000793_EAB-5_G3QO8C008JPZA5	AGAP002557-PA [Anopheles gambiae str. PEST]	407	gi|55242209|gb|EAA08043.2|AGAP002557-PA [Anopheles gambiae str. PEST]	EAA08043	1.47458e-14	71	75.0998	87	62
000793_EAB-5_G3QO8C008JPQGN	AGAP012655-PA [Anopheles gambiae str. PEST]	289	gi|116133107|gb|EAU77835.1|AGAP012655-PA [Anopheles gambiae str. PEST]	EAU77835	5.2419e-30	83	125.946	97	81
000793_EAB-5_G3QO8C008I9JAL	laccase 1	347	gi|26190487|gb|AAN17505.1|laccase 1 [Anopheles gambiae]	AAN17505	7.13002e-43	77	168.703	114	88
000793_EAB-5_G3QO8C008JG2VE	agap010315 protein	353	gi|157013512|gb|EAA15172.4|AGAP010315-PA [Anopheles gambiae str. PEST]	EAA15172	3.45851e-34	83	115.931	74	62
000793_EAB-5_G3QO8C008I9QM2	AGAP006898-PA [Anopheles gambiae str. PEST]	302	gi|157020578|gb|EAA04006.4|AGAP006898-PA [Anopheles gambiae str. PEST]	EAA04006	2.47163e-48	96	186.808	101	97
000793_EAB-5_G3QO8C008JAXBJ	AGAP000331-PA [Anopheles gambiae str. PEST]	286	gi|116130590|gb|EAA06237.4|AGAP000331-PA [Anopheles gambiae str. PEST]	EAA06237	4.88718e-52	89	199.134	95	85
000793_EAB-5_G3QO8C008JTJOY	AGAP004699-PA [Anopheles gambiae str. PEST]	366	gi|157014622|gb|EAA13186.4|AGAP004699-PA [Anopheles gambiae str. PEST]	EAA13186	4.22131e-59	93	222.631	121	113
000793_EAB-5_G3QO8C008JWK2R	ensangg00000019219-like	285	gi|145413775|gb|ABP68528.1|ENSANGG00000019219-like [Anopheles albimanus]	ABP68528	1.4894e-24	76	83.5741	64	49
000793_EAB-5_G3QO8C008I9EKO	AGAP011295-PA [Anopheles gambiae str. PEST]	289	gi|157019581|gb|EAA05209.4|AGAP011295-PA [Anopheles gambiae str. PEST]	EAA05209	5.58751e-40	87	159.073	96	84
000793_EAB-5_G3QO8C008JVM08	AGAP007389-PA [Anopheles gambiae str. PEST]	328	gi|157020144|gb|EAA04381.4|AGAP007389-PA [Anopheles gambiae str. PEST]	EAA04381	3.64151e-15	56	76.6406	75	42
000793_EAB-5_G3QO8C008I807K	AGAP007836-PA [Anopheles gambiae str. PEST]	290	gi|157015192|gb|EAA43957.4|AGAP007836-PA [Anopheles gambiae str. PEST]	EAA43957	4.28814e-32	82	132.88	96	79
000793_EAB-5_G3QO8C008I68VP	actin 1d	313	gi|116130184|gb|EAU77199.1|AGAP000651-PA [Anopheles gambiae str. PEST]	EAU77199	4.40669e-41	89	116.316	67	60
000793_EAB-5_G3QO8C008I4ZRS	juvenile hormone esterase (agap005833-pa)	336	gi|157020519|gb|EAA04720.3|AGAP006956-PA [Anopheles gambiae str. PEST]	EAA04720	1.01176e-25	77	111.694	87	67
000793_EAB-5_G3QO8C008JMOTI	anopheles gambiae pest agap012519-pa	329	gi|157013780|gb|EAA14714.5|AGAP009207-PA [Anopheles gambiae str. PEST]	EAA14714	9.23095e-19	68	88.5817	94	64
000793_EAB-5_G3QO8C008JLWCO	AGAP010221-PA [Anopheles gambiae str. PEST]	351	gi|157014294|gb|EAL39301.3|AGAP010221-PA [Anopheles gambiae str. PEST]	EAL39301	8.9695e-46	81	178.333	116	95
000793_EAB-5_G3QO8C008JJRCF	AGAP004117-PA [Anopheles gambiae str. PEST]	327	gi|157017569|gb|EAA08674.5|AGAP004117-PA [Anopheles gambiae str. PEST]	EAA08674	5.02272e-57	98	215.698	108	106
000793_EAB-5_G3QO8C008JRN2J	anopheles gambiae pest agap012594-pa	255	gi|157013866|gb|EAA14404.4|AGAP009566-PA [Anopheles gambiae str. PEST]	EAA14404	1.33822e-17	63	84.7297	73	46
000793_EAB-5_G3QO8C008JMH4Q	cytochrome p450 (agap002867-pa)	379	gi|21295645|gb|EAA07790.1|cytochrome P450 (AGAP002867-PA) [Anopheles gambiae str. PEST]	EAA07790	2.78591e-22	60	100.523	130	78
000793_EAB-5_G3QO8C008JSGAR	cytochrome p450 (agap002867-pa)	334	gi|116123094|gb|EAU76335.1|AGAP008214-PA [Anopheles gambiae str. PEST]	EAU76335	1.52286e-19	67	82.4185	87	59
000793_EAB-5_G3QO8C008JAQVQ	AGAP003092-PA [Anopheles gambiae str. PEST]	323	gi|116129063|gb|EAU77000.1|AGAP003092-PA [Anopheles gambiae str. PEST]	EAU77000	1.93702e-16	64	80.8777	81	52
000793_EAB-5_G3QO8C008I85FZ	AGAP006701-PB [Anopheles gambiae str. PEST]	339	gi|157016462|gb|EDO63964.1|AGAP006701-PB [Anopheles gambiae str. PEST]	EDO63964	8.52993e-17	49	82.0333	111	55
000793_EAB-5_G3QO8C008JGNCD	toll6 protein	376	gi|187444856|emb|CAO84742.1|TOLL6 protein [Anopheles gambiae]	CAO84742	2.37635e-18	74	87.4261	95	71
000793_EAB-5_G3QO8C008JJ2P6	AGAP004331-PA [Anopheles gambiae str. PEST]	229	gi|157017246|gb|EAA09224.5|AGAP004331-PA [Anopheles gambiae str. PEST]	EAA09224	1.98772e-14	57	63.1586	59	34
000793_EAB-5_G3QO8C008JOFZE	brahma-like protein	336	gi|157013268|gb|EAA00692.4|AGAP012009-PA [Anopheles gambiae str. PEST]	EAA00692	4.35825e-53	94	202.601	111	105
000793_EAB-5_G3QO8C008JC6BP	maltase precursor	366	gi|116116741|gb|EAA00357.4|AGAP012399-PA [Anopheles gambiae str. PEST]	EAA00357	2.66313e-19	83	58.9214	37	31
000793_EAB-5_G3QO8C008I44OT	AGAP006592-PA [Anopheles gambiae str. PEST]	348	gi|157016360|gb|EAA11397.4|AGAP006592-PA [Anopheles gambiae str. PEST]	EAA11397	1.73323e-56	93	191.045	95	89
000793_EAB-5_G3QO8C008JA5QX	stan-like receptor (agap004850-pa)	312	gi|157015128|gb|EAA12848.4|AGAP007924-PA [Anopheles gambiae str. PEST]	EAA12848	3.97055e-42	92	160.999	92	85
000793_EAB-5_G3QO8C008JOJK3	peptidoglycan recognition protein 3 short class	401	gi|281186261|gb|ADA54895.1|peptidoglycan recognition protein 3 short class [Anopheles arabiensis]	ADA54895	8.19519e-18	57	85.8853	88	51
000793_EAB-5_G3QO8C008I5W3S	stan-like receptor (agap004850-pa)	388	gi|157013964|gb|EAU76025.2|AGAP009725-PA [Anopheles gambiae str. PEST]	EAU76025	6.88655e-64	98	196.823	98	97
000793_EAB-5_G3QO8C008I9AA0	glutathione s-transferase	235	gi|30177067|gb|EAA08605.2|glutathione transferase (AGAP004164-PA) [Anopheles gambiae str. PEST]	EAA08605	2.29209e-25	82	98.5969	63	52
000793_EAB-5_G3QO8C008I3XOD	AGAP008482-PA [Anopheles gambiae str. PEST]	323	gi|157014777|gb|EAA12280.5|AGAP008482-PA [Anopheles gambiae str. PEST]	EAA12280	5.05036e-49	93	189.119	107	100
000793_EAB-5_G3QO8C008JICRC	ctr2_anoga ame: full=chymotrypsin-2 ame: full= hym2 flags: precursor	312	gi|55246119|gb|EAA04684.3|AGAP006711-PA [Anopheles gambiae str. PEST]	EAA04684	8.22733e-12	72	65.4698	50	36
000793_EAB-5_G3QO8C008JTEK7	AGAP007389-PA [Anopheles gambiae str. PEST]	254	gi|157020144|gb|EAA04381.4|AGAP007389-PA [Anopheles gambiae str. PEST]	EAA04381	1.63207e-23	68	104.375	82	56
000793_EAB-5_G3QO8C008JHKHH	anopheles gambiae pest agap012913-pa	326	gi|157013180|gb|EAA00198.4|AGAP012141-PA [Anopheles gambiae str. PEST]	EAA00198	6.81997e-38	79	152.14	107	85
000793_EAB-5_G3QO8C008JAI3E	AGAP008931-PA [Anopheles gambiae str. PEST]	315	gi|157013589|gb|EAA14814.5|AGAP008931-PA [Anopheles gambiae str. PEST]	EAA14814	1.44679e-19	65	91.2781	86	56
000793_EAB-5_G3QO8C008JYAS9	AGAP012211-PA [Anopheles gambiae str. PEST]	277	gi|157013138|gb|EAA00117.5|AGAP012211-PA [Anopheles gambiae str. PEST]	EAA00117	1.86084e-35	88	137.502	76	67
000793_EAB-5_G3QO8C008JDTQI	juvenile hormone esterase (agap005836-pa)	240	gi|116126648|gb|EAA11054.3|carboxylesterase, juvenile hormone esterase (AGAP005836-PA) [Anopheles gambiae str. PEST]	EAA11054	5.16061e-17	69	82.8037	81	56
000793_EAB-5_G3QO8C008JGIPY	AGAP011730-PA [Anopheles gambiae str. PEST]	340	gi|157013426|gb|EAA00052.3|AGAP011730-PA [Anopheles gambiae str. PEST]	EAA00052	2.37613e-51	90	196.823	112	101
000793_EAB-5_G3QO8C008JI7QK	AGAP009846-PA [Anopheles gambiae str. PEST]	188	gi|157014060|gb|EAA14215.3|AGAP009846-PA [Anopheles gambiae str. PEST]	EAA14215	2.03146e-26	91	114.005	62	57
000793_EAB-5_G3QO8C008I7SK0	AGAP009566-PA [Anopheles gambiae str. PEST]	315	gi|157013866|gb|EAA14404.4|AGAP009566-PA [Anopheles gambiae str. PEST]	EAA14404	1.93577e-15	61	69.3218	63	39
000793_EAB-5_G3QO8C008JIWVD	dep domain-containing protein 5	339	gi|159078838|gb|ABW87864.1|DEP domain-containing protein 5 [Anopheles arabiensis]	ABW87864	1.54872e-42	90	167.548	116	105
000793_EAB-5_G3QO8C008JFZWM	anopheles gambiae pest agap012594-pa	329	gi|157019598|gb|EAU77527.2|AGAP011256-PA [Anopheles gambiae str. PEST]	EAU77527	4.43732e-13	66	69.707	63	42
000793_EAB-5_G3QO8C008JEIT1	period	313	gi|116116095|gb|EAA01734.3|AGAP001856-PA [Anopheles gambiae str. PEST]	EAA01734	2.91518e-20	65	93.5893	110	72
000793_EAB-5_G3QO8C008JB1EK	AGAP009566-PA [Anopheles gambiae str. PEST]	288	gi|157013866|gb|EAA14404.4|AGAP009566-PA [Anopheles gambiae str. PEST]	EAA14404	7.85699e-26	63	112.079	92	58
000793_EAB-5_G3QO8C008JBQMQ	alpha esterase (agap002863-pa)	346	gi|116129405|gb|EAA07742.3|carboxylesterase, alpha esterase (AGAP002863-PA) [Anopheles gambiae str. PEST]	EAA07742	6.04994e-34	70	139.043	114	80
000793_EAB-5_G3QO8C008JPCPA	AGAP002931-PA [Anopheles gambiae str. PEST]	408	gi|30177335|gb|EAA08117.2|AGAP002931-PA [Anopheles gambiae str. PEST]	EAA08117	2.83616e-21	67	97.4413	106	72
000793_EAB-5_G3QO8C008JUN5B	AGAP005306-PA [Anopheles gambiae str. PEST]	263	gi|157019832|gb|EAA04816.4|AGAP005306-PA [Anopheles gambiae str. PEST]	EAA04816	1.6138e-31	72	130.954	109	79
000793_EAB-5_G3QO8C008JKMOS	AGAP000656-PA [Anopheles gambiae str. PEST]	273	gi|157018524|gb|EAA06901.4|AGAP000656-PA [Anopheles gambiae str. PEST]	EAA06901	1.30529e-41	93	164.466	89	83
000793_EAB-5_G3QO8C008JSUPI	AGAP005391-PA [Anopheles gambiae str. PEST]	192	gi|157015412|gb|EAA11295.4|AGAP005391-PA [Anopheles gambiae str. PEST]	EAA11295	6.95907e-19	82	88.9669	62	51
000793_EAB-5_G3QO8C008JA0E6	AGAP000656-PA [Anopheles gambiae str. PEST]	206	gi|157018524|gb|EAA06901.4|AGAP000656-PA [Anopheles gambiae str. PEST]	EAA06901	4.6383e-18	82	86.2705	58	48
000793_EAB-5_G3QO8C008JNQ6D	AGAP009662-PA [Anopheles gambiae str. PEST]	321	gi|157013926|gb|EAA13888.4|AGAP009662-PA [Anopheles gambiae str. PEST]	EAA13888	2.1484e-15	51	77.411	102	53
000793_EAB-5_G3QO8C008I6R6V	AGAP009994-PA [Anopheles gambiae str. PEST]	344	gi|157014166|gb|EAA13898.4|AGAP009994-PA [Anopheles gambiae str. PEST]	EAA13898	7.18107e-24	56	105.531	116	65
000793_EAB-5_G3QO8C008JEOQV	transcription factor 3c	299	gi|68302316|gb|AAY89466.1|transcription factor 3C [Anopheles gambiae]	AAY89466	3.48525e-14	67	61.6178	61	41
000793_EAB-5_G3QO8C008JDGJT	rel2	231	gi|187441276|emb|CAO83952.1|REL2 protein [Anopheles arabiensis]	CAO83952	3.24854e-16	80	80.1073	60	48
000793_EAB-5_G3QO8C008JGL9T	chitinase [Anopheles gambiae]	346	gi|2654602|gb|AAB87764.1|chitinase [Anopheles gambiae]	AAB87764	7.59836e-23	59	75.485	89	53
000793_EAB-5_G3QO8C008JIVWU	anopheles gambiae pest agap012594-pa	192	gi|157019202|gb|EAA05906.4|AGAP009483-PA [Anopheles gambiae str. PEST]	EAA05906	2.23866e-17	75	83.9593	64	48
000793_EAB-5_G3QO8C008I921R	ensangg00000013284 protein	240	gi|157014035|gb|EAA14161.4|AGAP009808-PA [Anopheles gambiae str. PEST]	EAA14161	3.44552e-29	85	123.25	78	67
000793_EAB-5_G3QO8C008JORC9	AGAP003221-PA [Anopheles gambiae str. PEST]	302	gi|157017763|gb|EAA08388.4|AGAP003221-PA [Anopheles gambiae str. PEST]	EAA08388	1.66173e-36	84	147.517	100	84
000793_EAB-5_G3QO8C008JA6Q0	clip-domain serine protease subfamily c (agap008835-pa)	382	gi|157017492|gb|EAL40606.3|AGAP003627-PA [Anopheles gambiae str. PEST]	EAL40606	1.63167e-14	67	74.7146	67	45
000793_EAB-5_G3QO8C008I491Q	AGAP004603-PA [Anopheles gambiae str. PEST]	279	gi|157016519|gb|EAA10571.5|AGAP004603-PA [Anopheles gambiae str. PEST]	EAA10571	1.94707e-24	82	107.457	78	64
000793_EAB-5_G3QO8C008JB9KX	AGAP010221-PA [Anopheles gambiae str. PEST]	273	gi|157014294|gb|EAL39301.3|AGAP010221-PA [Anopheles gambiae str. PEST]	EAL39301	6.27014e-28	76	119.013	91	70
000793_EAB-5_G3QO8C008JSL9M	alpha-glucosidase binding-toxin receptor	282	gi|253778022|emb|CAZ78775.1|unnamed protein product [Anopheles gambiae str. PEST]	CAZ78775	9.99986e-21	63	95.1301	92	58
000793_EAB-5_G3QO8C008JJRI9	AGAP004780-PA [Anopheles gambiae str. PEST]	220	gi|157014537|gb|EAA13162.4|AGAP004780-PA [Anopheles gambiae str. PEST]	EAA13162	7.02165e-35	95	142.124	73	70
000793_EAB-5_G3QO8C008JGZQ0	AGAP000671-PA [Anopheles gambiae str. PEST]	346	gi|157018535|gb|EAA06827.2|AGAP000671-PA [Anopheles gambiae str. PEST]	EAA06827	2.53005e-48	100	186.808	93	93
000793_EAB-5_G3QO8C008JSQJC	AGAP007389-PA [Anopheles gambiae str. PEST]	206	gi|157020144|gb|EAA04381.4|AGAP007389-PA [Anopheles gambiae str. PEST]	EAA04381	4.34132e-16	66	79.7221	68	45
000793_EAB-5_G3QO8C008JDSYZ	AGAP000560-PA [Anopheles gambiae str. PEST]	355	gi|157018680|gb|EAA06300.4|AGAP000560-PA [Anopheles gambiae str. PEST]	EAA06300	3.21516e-39	94	133.65	77	73
000793_EAB-5_G3QO8C008JTQUW	semaphorin	337	gi|157017621|gb|EAA08665.4|AGAP004201-PA [Anopheles gambiae str. PEST]	EAA08665	6.35405e-21	63	82.8037	71	45
000793_EAB-5_G3QO8C008JEHAG	AGAP009662-PA [Anopheles gambiae str. PEST]	231	gi|157013926|gb|EAA13888.4|AGAP009662-PA [Anopheles gambiae str. PEST]	EAA13888	8.52395e-17	63	82.0333	79	50
000793_EAB-5_G3QO8C008I6CYO	AGAP009566-PA [Anopheles gambiae str. PEST]	314	gi|157013866|gb|EAA14404.4|AGAP009566-PA [Anopheles gambiae str. PEST]	EAA14404	1.35102e-25	57	111.309	102	59
000793_EAB-5_G3QO8C008JKVRQ	anopheles gambiae pest agap012851-pa	341	gi|116132724|gb|EAA45511.3|AGAP011050-PA [Anopheles gambiae str. PEST]	EAA45511	9.3873e-32	73	131.724	113	83
000793_EAB-5_G3QO8C008I5NAC	AGAP002952-PA [Anopheles gambiae str. PEST]	303	gi|157017844|gb|EAA08127.5|AGAP002952-PA [Anopheles gambiae str. PEST]	EAA08127	4.38313e-29	71	122.865	101	72
000793_EAB-5_G3QO8C008JMXXS	cytochrome p450 cyp6m1	351	gi|116123097|gb|EAU76336.1|AGAP008209-PA [Anopheles gambiae str. PEST]	EAU76336	2.92416e-17	73	71.2478	73	54
000793_EAB-5_G3QO8C008JPCFL	cytochrome p450	356	gi|116123095|gb|EAA12550.3|AGAP008213-PA [Anopheles gambiae str. PEST]	EAA12550	3.6432e-23	73	103.219	87	64
000793_EAB-5_G3QO8C008JXE5Q	AGAP003491-PA [Anopheles gambiae str. PEST]	310	gi|116131475|gb|EAU77493.1|AGAP003491-PA [Anopheles gambiae str. PEST]	EAU77493	1.4489e-16	61	81.2629	97	60
000793_EAB-5_G3QO8C008JOI68	AGAP007920-PA [Anopheles gambiae str. PEST]	313	gi|157015129|gb|EAA12774.4|AGAP007920-PA [Anopheles gambiae str. PEST]	EAA12774	3.94572e-14	82	73.1738	47	39
000793_EAB-5_G3QO8C008JBOD6	brahma-like protein	312	gi|157014777|gb|EAA12280.5|AGAP008482-PA [Anopheles gambiae str. PEST]	EAA12280	7.61177e-50	94	191.815	103	97
000793_EAB-5_G3QO8C008I5G0J	AGAP001223-PA [Anopheles gambiae str. PEST]	290	gi|157012924|gb|EAA01795.4|AGAP001223-PA [Anopheles gambiae str. PEST]	EAA01795	3.28332e-32	85	133.265	97	83
000793_EAB-5_G3QO8C008JIGGB	gnas_anoga ame: full=guanine nucleotide-binding protein g subunit alpha ame: full=adenylate cyclase-stimulating g alpha protein	264	gi|21287974|gb|EAA00295.1|AGAP012095-PA [Anopheles gambiae str. PEST]	EAA00295	2.40035e-43	96	170.244	86	83
000793_EAB-5_G3QO8C008I9LS3	cytochrome p450	337	gi|13660729|gb|AAK32960.1|cytochrome P450 [Anopheles gambiae]	AAK32960	2.56464e-29	75	123.635	101	76
000793_EAB-5_G3QO8C008JB314	AGAP007502-PA [Anopheles gambiae str. PEST]	341	gi|157020053|gb|EAA04655.4|AGAP007502-PA [Anopheles gambiae str. PEST]	EAA04655	4.66968e-23	66	102.834	110	73
000793_EAB-5_G3QO8C008JR8XA	AGAP003028-PA [Anopheles gambiae str. PEST]	204	gi|157017804|gb|EAA07904.4|AGAP003028-PA [Anopheles gambiae str. PEST]	EAA07904	2.37114e-30	94	127.102	68	64
000793_EAB-5_G3QO8C008JLRSE	AGAP007203-PA [Anopheles gambiae str. PEST]	307	gi|157020292|gb|EAA04514.5|AGAP007203-PA [Anopheles gambiae str. PEST]	EAA04514	1.13518e-19	64	82.4185	85	55
000793_EAB-5_G3QO8C008JS2RQ	cytochrome p450	270	gi|55241914|gb|EAA07764.2|cytochrome P450 (AGAP002862-PA) [Anopheles gambiae str. PEST]	EAA07764	1.45763e-16	72	81.2629	74	54
000793_EAB-5_G3QO8C008JHY8R	cytochrome oxidase subunit i	250	gi|92417250|gb|ABE76727.1|cytochrome oxidase subunit I [Anopheles arabiensis]	ABE76727	3.08903e-30	89	126.716	82	73
000793_EAB-5_G3QO8C008JYUC6	amino acid transporter ag_aat8	292	gi|157019224|gb|EAA05837.5|AGAP010621-PA [Anopheles gambiae str. PEST]	EAA05837	1.88739e-35	90	112.849	61	55
000793_EAB-5_G3QO8C008JIJ2Z	anopheles gambiae pest agap012501-pa	407	gi|116128700|gb|EAA08776.3|AGAP003574-PA [Anopheles gambiae str. PEST]	EAA08776	1.05431e-20	68	95.5153	85	58
000793_EAB-5_G3QO8C008JC52W	anopheles gambiae pest agap012641-pa	240	gi|116132724|gb|EAA45511.3|AGAP011050-PA [Anopheles gambiae str. PEST]	EAA45511	2.23332e-28	79	120.553	79	63
000793_EAB-5_G3QO8C008I58RR	AGAP009566-PA [Anopheles gambiae str. PEST]	247	gi|157013866|gb|EAA14404.4|AGAP009566-PA [Anopheles gambiae str. PEST]	EAA14404	1.21754e-18	62	88.1965	81	51
000793_EAB-5_G3QO8C008JGP3I	AGAP008780-PA [Anopheles gambiae str. PEST]	254	gi|116127912|gb|EAA10106.4|AGAP008780-PA [Anopheles gambiae str. PEST]	EAA10106	9.54591e-32	82	131.724	84	69
000793_EAB-5_G3QO8C008JD4K1	gnbp	171	gi|224037987|gb|ACN38139.1|GNBP [Anopheles gambiae]	ACN38139	9.5908e-16	78	78.5666	50	39
000793_EAB-5_G3QO8C008I81JS	AGAP003425-PA [Anopheles gambiae str. PEST]	241	gi|116129893|gb|EAA07276.3|AGAP003425-PA [Anopheles gambiae str. PEST]	EAA07276	1.31154e-12	60	68.1662	70	42
000793_EAB-5_G3QO8C008I7LN3	cytochrome p450 cyp4c27	277	gi|157013801|gb|EAA15034.4|AGAP009246-PA [Anopheles gambiae str. PEST]	EAA15034	2.83579e-18	76	51.9878	38	29
000793_EAB-5_G3QO8C008JEP7F	ensangg00000014015 protein	176	gi|55235433|gb|EAA14718.2|AGAP009100-PA [Anopheles gambiae str. PEST]	EAA14718	3.20784e-15	89	66.6254	38	34
000793_EAB-5_G3QO8C008I92SN	roundabout-like protein	213	gi|228482827|gb|ACQ43655.1|roundabout-like protein [Anopheles quadriannulatus]	ACQ43655	2.21184e-20	77	93.9745	70	54
000793_EAB-5_G3QO8C008I39S0	AGAP007029-PA [Anopheles gambiae str. PEST]	214	gi|116132462|gb|EAA03993.4|AGAP007029-PA [Anopheles gambiae str. PEST]	EAA03993	1.58058e-18	71	87.8113	70	50
000793_EAB-5_G3QO8C008JQNKR	histone deacetylase	234	gi|159145313|gb|ABW90209.1|histone deacetylase [Anopheles quadriannulatus]	ABW90209	4.67725e-15	62	76.2554	77	48
000793_EAB-5_isotig00137	moeh_anoga ame: full=moesin ezrin radixin homolog 1	2967	gi|157013153|gb|EAA00154.5|AGAP012185-PA [Anopheles gambiae str. PEST]	EAA00154	1.79698e-134	85	477.633	315	270
000793_EAB-5_isotig00461	actn_anoga ame: full=alpha- sarcomeric ame: full=f-actin cross-linking protein	2237	gi|157017652|gb|EAA08585.5|AGAP004256-PA [Anopheles gambiae str. PEST]	EAA08585	1.75911e-46	81	184.882	126	103
000793_EAB-5_isotig00577	beta subunit-gaba-a-gated chloride channel	1749	gi|116126458|gb|EAA11458.3|AGAP005599-PA [Anopheles gambiae str. PEST]	EAA11458	1.23298e-68	92	258.07	142	131
000793_EAB-5_isotig00984	anopheles gambiae pest agap012731-pa	1137	gi|157015554|gb|EDO63689.1|AGAP005577-PA [Anopheles gambiae str. PEST]	EDO63689	6.84973e-27	49	118.627	292	144
000793_EAB-5_isotig01165	anopheles gambiae pest agap012744-pa	988	gi|157018301|gb|EAA07350.3|AGAP003429-PA [Anopheles gambiae str. PEST]	EAA07350	1.85542e-86	93	316.235	159	149
000793_EAB-5_isotig01337	prosag25 protein	877	gi|55233382|gb|EAA01264.2|AGAP001995-PA [Anopheles gambiae str. PEST]	EAA01264	6.75358e-114	93	407.142	231	217
000793_EAB-5_isotig01599	angiotensin-converting enzyme 7 (agap009757-pa)	742	gi|157013988|gb|EAA14517.3|angiotensin-converting enzyme 7 (AGAP009757-PA) [Anopheles gambiae str. PEST]	EAA14517	2.46262e-95	78	345.125	246	194
000793_EAB-5_isotig02074	prosag25 protein	565	gi|116126325|gb|EAA11369.3|AGAP005423-PA [Anopheles gambiae str. PEST]	EAA11369	1.92414e-88	92	206.068	116	107
000793_EAB-5_isotig02642	angiotensin-converting enzyme 9 (agap004563-pa)	444	gi|116128616|gb|EAA09164.3|angiotensin-converting enzyme 9 (AGAP004563-PA) [Anopheles gambiae str. PEST]	EAA09164	4.45297e-53	77	203.371	149	115
Contig55	klhdb_anoga ame: full=kelch-like protein diablo	528	gi|157012720|gb|EAA01821.3|AGAP001513-PA [Anopheles gambiae str. PEST]	EAA01821	1.43148e-68	81	255.373	173	141
Contig614	wishful thinking	324	gi|116126437|gb|EAA11767.3|AGAP005567-PB [Anopheles gambiae str. PEST]	EAA11767	4.02958e-22	63	99.7525	119	75
Contig1646	adp atp carrier protein	634	gi|157016282|gb|EAL40106.3|AGAP006508-PA [Anopheles gambiae str. PEST]	EAL40106	1.51158e-90	87	248.825	154	135
Contig1732	glycerol kinase	373	gi|157020667|gb|EAA04716.4|AGAP006778-PA [Anopheles gambiae str. PEST]	EAA04716	6.03341e-29	88	95.9005	54	48
Contig2253	angiotensin-converting enzyme 9 (agap004563-pa)	455	gi|116128616|gb|EAA09164.3|angiotensin-converting enzyme 9 (AGAP004563-PA) [Anopheles gambiae str. PEST]	EAA09164	6.73641e-60	77	226.098	151	117
Contig2795	wishful thinking	374	gi|116130282|gb|EAA06869.3|AGAP000763-PA [Anopheles gambiae str. PEST]	EAA06869	9.15248e-50	89	159.073	92	82
Contig2875	klhdb_anoga ame: full=kelch-like protein diablo	576	gi|157017502|gb|EAL40607.3|AGAP003645-PA [Anopheles gambiae str. PEST]	EAL40607	9.67567e-59	84	148.288	95	80
Contig3468	AGAP000787-PA [Anopheles gambiae str. PEST]	726	gi|157018617|gb|EAA06907.4|AGAP000787-PA [Anopheles gambiae str. PEST]	EAA06907	4.85035e-107	94	232.646	123	116
Contig3704	prosag25 protein	435	gi|157012442|gb|EAA01168.3|AGAP001973-PA [Anopheles gambiae str. PEST]	EAA01168	1.11163e-45	81	178.718	121	99
Contig5822	angiotensin-converting enzyme 9 (agap004563-pa)	328	gi|116128616|gb|EAA09164.3|angiotensin-converting enzyme 9 (AGAP004563-PA) [Anopheles gambiae str. PEST]	EAA09164	1.51803e-29	67	124.405	108	73
Contig6053	actn_anoga ame: full=alpha- sarcomeric ame: full=f-actin cross-linking protein	350	gi|157019421|gb|EAA05634.3|AGAP010895-PA [Anopheles gambiae str. PEST]	EAA05634	9.23902e-59	96	221.476	116	112
Contig6747	moeh_anoga ame: full=moesin ezrin radixin homolog 1	379	gi|157012873|gb|EAA01206.4|AGAP001287-PA [Anopheles gambiae str. PEST]	EAA01206	1.79853e-58	92	220.705	126	116
Contig8904	klhdb_anoga ame: full=kelch-like protein diablo	367	gi|157019674|gb|EAA05226.4|AGAP011142-PA [Anopheles gambiae str. PEST]	EAA05226	2.56756e-35	75	143.665	118	89
000793_EAB-5_G3QO8C008JYL4V	AGAP002457-PA [Anopheles gambiae str. PEST]	396	gi|157018145|gb|EAU77120.2|AGAP002457-PA [Anopheles gambiae str. PEST]	EAU77120	2.93154e-65	91	243.432	128	117
000793_EAB-5_G3QO8C008JY7TU	laminin gamma 1 (agap007629-pa)	403	gi|157020246|gb|EAL41840.3|AGAP007256-PA [Anopheles gambiae str. PEST]	EAL41840	5.79965e-48	71	186.037	132	94
000793_EAB-5_G3QO8C008JBTKZ	achain crystal structure of the phosphatase domains of human ptp sigma	259	gi|157020366|gb|EAA04150.5|AGAP007130-PA [Anopheles gambiae str. PEST]	EAA04150	2.34272e-22	72	100.523	85	62
000793_EAB-5_G3QO8C008JCV50	glycerol kinase	198	gi|157020667|gb|EAA04716.4|AGAP006778-PA [Anopheles gambiae str. PEST]	EAA04716	2.92999e-20	80	93.5893	65	52
000793_EAB-5_isotig00067	AGAP012383-PA [Anopheles gambiae str. PEST]	1048	gi|116116755|gb|EAA00192.3|AGAP012383-PA [Anopheles gambiae str. PEST]	EAA00192	1.90557e-28	69	123.635	149	104
000793_EAB-5_isotig00179	annexin b9 (agap003790-pa)	1502	gi|157019100|gb|EAL41340.2|annexin B9 (AGAP003790-PA) [Anopheles gambiae str. PEST]	EAL41340	1.60571e-130	85	463.381	324	276
000793_EAB-5_isotig00180	annexin b9 (agap003790-pa)	1444	gi|157019100|gb|EAL41340.2|annexin B9 (AGAP003790-PA) [Anopheles gambiae str. PEST]	EAL41340	1.38245e-131	85	466.848	321	276
000793_EAB-5_isotig00209	AGAP003308-PA [Anopheles gambiae str. PEST]	1411	gi|157013852|gb|EAA43448.4|AGAP003308-PA [Anopheles gambiae str. PEST]	EAA43448	1.35664e-115	91	413.69	212	193
000793_EAB-5_isotig00210	AGAP003308-PA [Anopheles gambiae str. PEST]	1034	gi|157013852|gb|EAA43448.4|AGAP003308-PA [Anopheles gambiae str. PEST]	EAA43448	9.03241e-116	91	413.69	212	193
000793_EAB-5_isotig00231	chemosensory protein csp2	919	gi|48994226|emb|CAG26929.1|putative chemosensory protein CSP2 [Drosophila melanogaster]	CAG26929	9.25786e-15	71	73.559	69	49
000793_EAB-5_isotig00467	AGAP000236-PA [Anopheles gambiae str. PEST]	2155	gi|157018903|gb|EAL41251.3|AGAP000236-PA [Anopheles gambiae str. PEST]	EAL41251	0	73	734.947	635	464
000793_EAB-5_isotig00471	AGAP012407-PA [Anopheles gambiae str. PEST]	2140	gi|157013017|gb|EAL38666.3|AGAP012407-PA [Anopheles gambiae str. PEST]	EAL38666	2.02842e-177	80	619.772	471	377
000793_EAB-5_isotig00508	anopheles gambiae pest agap012475-pa	1946	gi|157017642|gb|EAA08611.4|AGAP004238-PA [Anopheles gambiae str. PEST]	EAA08611	0	92	875.544	557	517
000793_EAB-5_isotig00540	AGAP004619-PA [Anopheles gambiae str. PEST]	1815	gi|157016508|gb|EAL40172.3|AGAP004619-PA [Anopheles gambiae str. PEST]	EAL40172	3.5137e-58	55	223.402	283	157
000793_EAB-5_isotig00632	vacuolar atpase	1640	gi|55240520|gb|EAA44524.2|AGAP005134-PA [Anopheles gambiae str. PEST]	EAA44524	0	92	883.248	539	498
000793_EAB-5_isotig00694	AGAP007393-PB [Anopheles gambiae str. PEST]	1513	gi|116132205|gb|EAL41801.2|AGAP007393-PB [Anopheles gambiae str. PEST]	EAL41801	1.10495e-179	79	626.706	448	355
000793_EAB-5_isotig00779	AGAP003586-PA [Anopheles gambiae str. PEST]	1376	gi|116128711|gb|EAA08862.3|AGAP003586-PA [Anopheles gambiae str. PEST]	EAA08862	1.76933e-120	80	429.869	339	272
000793_EAB-5_isotig00833	AGAP010563-PA [Anopheles gambiae str. PEST]	1302	gi|116128019|gb|EAA09874.3|AGAP010563-PA [Anopheles gambiae str. PEST]	EAA09874	1.51618e-110	79	248.825	200	158
000793_EAB-5_isotig00887	anopheles gambiae pest agap012475-pa	1237	gi|157014926|gb|EAA12349.3|AGAP008249-PA [Anopheles gambiae str. PEST]	EAA12349	0	91	665.611	411	377
000793_EAB-5_isotig01246	AGAP000986-PA [Anopheles gambiae str. PEST]	928	gi|55245056|gb|EAL41678.1|AGAP000986-PA [Anopheles gambiae str. PEST]	EAL41678	1.93881e-90	86	329.331	184	160
000793_EAB-5_isotig01449	AGAP001753-PA [Anopheles gambiae str. PEST]	812	gi|157012581|gb|EAA00929.4|AGAP001753-PA [Anopheles gambiae str. PEST]	EAA00929	2.0481e-31	58	120.553	184	108
000793_EAB-5_isotig01527	AGAP002759-PA [Anopheles gambiae str. PEST]	773	gi|157017960|gb|EAA07808.4|AGAP002759-PA [Anopheles gambiae str. PEST]	EAA07808	1.62041e-116	93	405.216	238	223
000793_EAB-5_isotig01587	AGAP006996-PA [Anopheles gambiae str. PEST]	750	gi|157020484|gb|EAA04167.4|AGAP006996-PA [Anopheles gambiae str. PEST]	EAA04167	2.64792e-121	92	431.409	249	230
000793_EAB-5_isotig01764	AGAP010147-PA [Anopheles gambiae str. PEST]	677	gi|157014247|gb|EAA43613.3|AGAP010147-PA [Anopheles gambiae str. PEST]	EAA43613	1.20536e-90	87	329.331	222	194
000793_EAB-5_isotig01883	dhrs7_anoga ame: full=dehydrogenase reductase sdr family protein 7-like	632	gi|157018108|gb|EAA07681.5|AGAP002520-PA [Anopheles gambiae str. PEST]	EAA07681	1.38213e-76	82	265.003	189	156
000793_EAB-5_isotig02348	AGAP003039-PA [Anopheles gambiae str. PEST]	504	gi|157017795|gb|EAA07935.4|AGAP003039-PA [Anopheles gambiae str. PEST]	EAA07935	1.14341e-40	67	162.54	153	103
000793_EAB-5_isotig02735	anopheles gambiae pest agap012475-pa	426	gi|55244079|gb|EAA05907.2|AGAP009505-PA [Anopheles gambiae str. PEST]	EAA05907	1.19433e-57	91	218.394	132	121
000793_EAB-5_isotig03091	venus kinase receptor	342	gi|157017506|gb|EAA08820.4|AGAP003651-PA [Anopheles gambiae str. PEST]	EAA08820	1.19148e-44	92	150.214	88	81
Contig554	anopheles gambiae pest agap012852-pa	369	gi|116132724|gb|EAA45511.3|AGAP011050-PA [Anopheles gambiae str. PEST]	EAA45511	6.10744e-24	81	105.916	64	52
Contig769	annexin b10b (agap003721-pa)	463	gi|55243841|gb|EAA06097.2|annexin B10B (AGAP003721-PA) [Anopheles gambiae str. PEST]	EAA06097	3.74036e-38	69	91.6633	92	64
Contig846	AGAP005645-PA [Anopheles gambiae str. PEST]	242	gi|157015607|gb|EAA11743.4|AGAP005645-PA [Anopheles gambiae str. PEST]	EAA11743	2.39019e-14	79	73.9442	53	42
Contig1508	AGAP003174-PA [Anopheles gambiae str. PEST]	514	gi|157017735|gb|EAA08346.4|AGAP003174-PA [Anopheles gambiae str. PEST]	EAA08346	5.29814e-57	83	216.853	165	138
Contig1572	apyrase nucleotidase	454	gi|157017493|gb|EDO64161.1|AGAP003628-PA [Anopheles gambiae str. PEST]	EDO64161	3.49196e-24	64	107.457	113	73
Contig1643	AGAP002687-PA [Anopheles gambiae str. PEST]	386	gi|157018000|gb|EAA08120.5|AGAP002687-PA [Anopheles gambiae str. PEST]	EAA08120	2.83271e-32	77	115.546	96	74
Contig1971	AGAP000331-PA [Anopheles gambiae str. PEST]	424	gi|116130590|gb|EAA06237.4|AGAP000331-PA [Anopheles gambiae str. PEST]	EAA06237	3.35019e-68	87	253.447	141	124
Contig2172	AGAP010971-PA [Anopheles gambiae str. PEST]	412	gi|157019375|gb|EAA05546.5|AGAP010971-PA [Anopheles gambiae str. PEST]	EAA05546	3.99695e-63	88	236.498	137	121
Contig2342	AGAP010567-PA [Anopheles gambiae str. PEST]	535	gi|55240134|gb|EAA09935.2|AGAP010567-PA [Anopheles gambiae str. PEST]	EAA09935	2.96041e-21	70	98.2117	87	61
Contig3327	AGAP011247-PA [Anopheles gambiae str. PEST]	345	gi|30178468|gb|EAA05153.2|AGAP011247-PA [Anopheles gambiae str. PEST]	EAA05153	9.37876e-24	100	105.145	50	50
Contig3504	anopheles gambiae pest agap012851-pa	494	gi|116132724|gb|EAA45511.3|AGAP011050-PA [Anopheles gambiae str. PEST]	EAA45511	3.41822e-34	77	140.969	112	87
Contig3598	AGAP007587-PA [Anopheles gambiae str. PEST]	352	gi|157019967|gb|EAA03911.5|AGAP007587-PA [Anopheles gambiae str. PEST]	EAA03911	2.21234e-28	80	120.553	78	63
Contig4334	AGAP008493-PA [Anopheles gambiae str. PEST]	328	gi|157014769|gb|EAA12271.2|AGAP008493-PA [Anopheles gambiae str. PEST]	EAA12271	4.27176e-40	77	159.458	108	84
Contig5558	collagen iv alpha 1 chain precursor	391	gi|157013496|gb|EAA00623.4|AGAP011620-PA [Anopheles gambiae str. PEST]	EAA00623	2.80415e-20	57	93.9745	131	75
Contig5598	AGAP004429-PA [Anopheles gambiae str. PEST]	282	gi|157017304|gb|EAA09257.4|AGAP004429-PA [Anopheles gambiae str. PEST]	EAA09257	2.62355e-21	75	97.0561	77	58
Contig5790	AGAP009651-PA [Anopheles gambiae str. PEST]	466	gi|55235825|gb|EAA13868.2|AGAP009651-PA [Anopheles gambiae str. PEST]	EAA13868	1.97713e-25	77	111.694	105	81
Contig5913	AGAP002015-PA [Anopheles gambiae str. PEST]	357	gi|157012421|gb|EAA43062.4|AGAP002015-PA [Anopheles gambiae str. PEST]	EAA43062	2.42678e-43	81	170.244	118	96
Contig6958	cytochrome p450	170	gi|157018995|gb|EAA06312.4|AGAP000088-PA [Anopheles gambiae str. PEST]	EAA06312	2.21714e-12	80	67.3958	50	40
Contig7290	annexin b9 (agap003790-pa)	527	gi|157019100|gb|EAL41340.2|annexin B9 (AGAP003790-PA) [Anopheles gambiae str. PEST]	EAL41340	2.59494e-46	69	181.415	171	118
Contig7798	anopheles gambiae pest agap012754-pa	521	gi|157019137|gb|EAA06004.4|AGAP003857-PA [Anopheles gambiae str. PEST]	EAA06004	6.23692e-48	98	132.494	62	61
Contig8521	AGAP006427-PA [Anopheles gambiae str. PEST]	212	gi|116127089|gb|EAA10720.3|AGAP006427-PA [Anopheles gambiae str. PEST]	EAA10720	4.31357e-19	97	70.0922	38	37
Contig8662	integrin beta subunit precursor	499	gi|55243161|gb|EAA06838.2|integrin beta subunit (AGAP000815-PA) [Anopheles gambiae str. PEST]	EAA06838	1.35768e-46	76	181.8	145	111
Contig9207	AGAP008931-PA [Anopheles gambiae str. PEST]	416	gi|157013589|gb|EAA14814.5|AGAP008931-PA [Anopheles gambiae str. PEST]	EAA14814	4.92016e-31	66	85.5001	81	54
000793_EAB-5_G3QO8C008JUUZG	AGAP007856-PA [Anopheles gambiae str. PEST]	373	gi|157015175|gb|EAA12675.4|AGAP007856-PA [Anopheles gambiae str. PEST]	EAA12675	4.23936e-17	56	83.1889	121	68
000793_EAB-5_G3QO8C008JJ00R	AGAP002739-PA [Anopheles gambiae str. PEST]	272	gi|157017969|gb|EAA08121.4|AGAP002739-PA [Anopheles gambiae str. PEST]	EAA08121	2.22649e-41	86	163.696	91	79
000793_EAB-5_G3QO8C008JG11L	anopheles gambiae pest agap012475-pa	320	gi|157017960|gb|EAA07808.4|AGAP002759-PA [Anopheles gambiae str. PEST]	EAA07808	1.62978e-47	96	184.111	104	100
000793_EAB-5_G3QO8C008JGNKS	AGAP007389-PA [Anopheles gambiae str. PEST]	331	gi|157020144|gb|EAA04381.4|AGAP007389-PA [Anopheles gambiae str. PEST]	EAA04381	9.85387e-13	64	68.5514	57	37
000793_EAB-5_G3QO8C008JW9CH	AGAP009568-PA [Anopheles gambiae str. PEST]	430	gi|157013867|gb|EAA14424.4|AGAP009568-PA [Anopheles gambiae str. PEST]	EAA14424	1.8647e-37	67	151.369	140	95
000793_EAB-5_G3QO8C008JB0S5	AGAP010872-PA [Anopheles gambiae str. PEST]	400	gi|157019436|gb|EAA05524.4|AGAP010872-PA [Anopheles gambiae str. PEST]	EAA05524	2.28148e-40	78	150.599	118	93
000793_EAB-5_G3QO8C008I9WCU	AGAP006427-PA [Anopheles gambiae str. PEST]	369	gi|116127089|gb|EAA10720.3|AGAP006427-PA [Anopheles gambiae str. PEST]	EAA10720	7.70804e-27	73	115.546	96	71
000793_EAB-5_G3QO8C008JT8FD	AGAP009683-PA [Anopheles gambiae str. PEST]	307	gi|157013943|gb|EAA14139.4|AGAP009683-PA [Anopheles gambiae str. PEST]	EAA14139	1.83009e-27	74	117.472	102	76
000793_EAB-5_G3QO8C008JH3QV	scavenger receptor class a- serine protease (agap001979-pa)	422	gi|116130590|gb|EAA06237.4|AGAP000331-PA [Anopheles gambiae str. PEST]	EAA06237	5.36642e-66	91	246.128	140	128
000793_EAB-5_G3QO8C008I7LKR	anopheles gambiae pest agap012851-pa	325	gi|116132724|gb|EAA45511.3|AGAP011050-PA [Anopheles gambiae str. PEST]	EAA45511	2.8811e-28	75	120.168	101	76
000793_EAB-5_G3QO8C008JIC2J	collagen iv alpha 1 chain precursor	451	gi|116117789|gb|EAU75970.1|AGAP009200-PB [Anopheles gambiae str. PEST]	EAU75970	1.30445e-23	49	105.531	146	72
000793_EAB-5_G3QO8C008JLTVH	serine proteinase	232	gi|157017405|gb|EAA09028.4|AGAP004568-PA [Anopheles gambiae str. PEST]	EAA09028	2.36294e-16	71	56.9954	46	33
000793_EAB-5_G3QO8C008JQAQM	AGAP003221-PA [Anopheles gambiae str. PEST]	203	gi|157017763|gb|EAA08388.4|AGAP003221-PA [Anopheles gambiae str. PEST]	EAA08388	1.59869e-18	82	87.8113	62	51
000793_EAB-5_G3QO8C008I9DKB	AGAP005502-PA [Anopheles gambiae str. PEST]	240	gi|157015482|gb|EAU76461.2|AGAP005502-PA [Anopheles gambiae str. PEST]	EAU76461	6.73996e-17	81	82.4185	58	47
000793_EAB-5_G3QO8C008JF15W	anopheles gambiae pest agap012471-pa	251	gi|157015205|gb|EAA12442.5|AGAP007815-PA [Anopheles gambiae str. PEST]	EAA12442	3.37116e-27	90	101.293	60	54
000793_EAB-5_G3QO8C008JSN5Z	anopheles gambiae pest agap012499-pa	362	gi|157013117|gb|EAA00228.5|AGAP012244-PA [Anopheles gambiae str. PEST]	EAA00228	5.23755e-17	55	82.8037	118	65
000793_EAB-5_isotig00242	odorant binding protein (agap004433-pa)	904	gi|27414041|gb|AAO12087.1|odorant-binding protein AgamOBP20 [Anopheles gambiae]	AAO12087	3.3769e-15	56	79.337	140	79
000793_EAB-5_isotig00243	odorant binding protein (agap004433-pa)	892	gi|116128497|gb|EAA09285.4|odorant binding protein (AGAP004433-PA) [Anopheles gambiae str. PEST]	EAA09285	4.3226e-15	55	78.9518	123	68
000793_EAB-5_isotig00423	na-k-cl symporter	2682	gi|157020918|gb|EAL42059.3|AGAP003275-PA [Anopheles gambiae str. PEST]	EAL42059	0	72	494.197	481	350
000793_EAB-5_isotig00514	rrf2m_anoga ame: full=ribosome-releasing factor mitochondrial short=rrf2mt ame: full=elongation factor g mitochondrial short=ef-g2mt short=mef-g 2 flags: precursor	1909	gi|55241002|gb|EAA44638.2|AGAP003541-PA [Anopheles gambiae str. PEST]	EAA44638	0	96	860.907	452	438
000793_EAB-5_isotig00597	rrf2m_anoga ame: full=ribosome-releasing factor mitochondrial short=rrf2mt ame: full=elongation factor g mitochondrial short=ef-g2mt short=mef-g 2 flags: precursor	1710	gi|157020124|gb|EAA04644.4|AGAP007406-PA [Anopheles gambiae str. PEST]	EAA04644	0	97	853.588	449	437
000793_EAB-5_isotig00732	mmsa_anoga ame: full=probable methylmalonate-semialdehyde dehydrogenase flags: precursor	1442	gi|157017267|gb|EAA09247.3|AGAP004366-PA [Anopheles gambiae str. PEST]	EAA09247	0	83	535.798	346	290
000793_EAB-5_isotig00807	AGAP009604-PA [Anopheles gambiae str. PEST]	1343	gi|157013891|gb|EAA14604.4|AGAP009604-PA [Anopheles gambiae str. PEST]	EAA14604	1.40895e-106	75	383.645	293	221
000793_EAB-5_isotig02009	angiotensin-converting enzyme 5 (agap009755-pa)	591	gi|42491539|gb|AAS16911.1|71 kDa salivary protein [Lutzomyia longipalpis]	AAS16911	1.07104e-49	67	192.971	198	134
000793_EAB-5_isotig02075	mmsa_anoga ame: full=probable methylmalonate-semialdehyde dehydrogenase flags: precursor	570	gi|116128766|gb|EAA08788.4|AGAP003652-PA [Anopheles gambiae str. PEST]	EAA08788	1.94089e-53	71	205.297	190	136
000793_EAB-5_isotig02371	anopheles gambiae pest agap012558-pa	499	gi|157014386|gb|EAA13590.3|AGAP003909-PA [Anopheles gambiae str. PEST]	EAA13590	1.11251e-40	100	162.54	82	82
000793_EAB-5_isotig02409	agcp7521-like protein	490	gi|157013079|gb|EAA00286.5|AGAP012302-PA [Anopheles gambiae str. PEST]	EAA00286	2.91936e-39	77	145.976	122	94
000793_EAB-5_isotig03044	anopheles gambiae pest agap012684-pa	355	gi|157021036|gb|EAA02957.3|AGAP012684-PA [Anopheles gambiae str. PEST]	EAA02957	5.58694e-56	92	212.231	119	110
000793_EAB-5_isotig03103	dopachrome conversion enzyme	338	gi|55241466|gb|EAA08479.2|AGAP003095-PA [Anopheles gambiae str. PEST]	EAA08479	6.76474e-22	61	98.9821	101	62
Contig438	laminin gamma 1 (agap007629-pa)	450	gi|157012810|gb|EAA01110.4|AGAP001381-PA [Anopheles gambiae str. PEST]	EAA01110	5.60605e-59	73	223.016	149	110
Contig704	agcp7521-like protein	675	gi|157018235|gb|EAA07491.4|AGAP002331-PA [Anopheles gambiae str. PEST]	EAA07491	7.03823e-52	73	181.03	158	116
Contig1678	mcm6_anoga ame: full=dna replication licensing factor mcm6	353	gi|157017663|gb|EAA08670.4|AGAP004275-PA [Anopheles gambiae str. PEST]	EAA08670	1.42075e-59	96	224.172	117	113
Contig1796	klhdb_anoga ame: full=kelch-like protein diablo	472	gi|157019119|gb|EAA05952.4|AGAP003823-PA [Anopheles gambiae str. PEST]	EAA05952	1.31621e-45	72	119.398	93	67
Contig1965	mcm6_anoga ame: full=dna replication licensing factor mcm6	284	gi|157018069|gb|EAA08060.3|AGAP002580-PA [Anopheles gambiae str. PEST]	EAA08060	1.06268e-30	80	128.257	95	76
Contig2474	AGAP006898-PA [Anopheles gambiae str. PEST]	357	gi|157020578|gb|EAA04006.4|AGAP006898-PA [Anopheles gambiae str. PEST]	EAA04006	1.16385e-45	89	177.948	95	85
Contig2757	mcm6_anoga ame: full=dna replication licensing factor mcm6	501	gi|55239657|gb|EAA10355.3|AGAP004956-PA [Anopheles gambiae str. PEST]	EAA10355	3.25911e-64	84	240.736	163	137
Contig5310	beta esterase (agap005372-pa)	505	gi|157018404|gb|EAA07194.4|AGAP010390-PA [Anopheles gambiae str. PEST]	EAA07194	2.51218e-19	52	91.6633	171	90
Contig5970	klhdb_anoga ame: full=kelch-like protein diablo	406	gi|157019279|gb|EAA05692.3|AGAP011587-PA [Anopheles gambiae str. PEST]	EAA05692	2.43058e-17	58	84.3445	110	64
Contig6802	laminin gamma 1 (agap007629-pa)	342	gi|116132043|gb|EAA04042.3|laminin gamma 1 (AGAP007629-PA) [Anopheles gambiae str. PEST]	EAA04042	1.39175e-43	73	171.014	113	83
Contig9101	growth hormone releasing hormone receptor 1 (agap003076-pa)	547	gi|62529001|gb|AAX84798.1|pyrokinin-like receptor 2 [Anopheles gambiae]	AAX84798	5.98531e-43	73	167.162	156	115
000793_EAB-5_G3QO8C008JX9B8	aminopeptidase n	334	gi|157017533|gb|EAA08915.4|AGAP003695-PA [Anopheles gambiae str. PEST]	EAA08915	1.23966e-15	59	78.1814	93	55
000793_EAB-5_G3QO8C008JMURN	laminin gamma 1 (agap007629-pa)	386	gi|116132043|gb|EAA04042.3|laminin gamma 1 (AGAP007629-PA) [Anopheles gambiae str. PEST]	EAA04042	4.0677e-61	83	229.565	128	107
000793_EAB-5_G3QO8C008JUBEH	spne_anoga ame: full=probable atp-dependent rna helicase spindle-e	368	gi|157019436|gb|EAA05524.4|AGAP010872-PA [Anopheles gambiae str. PEST]	EAA05524	6.33881e-26	68	112.464	118	81
000793_EAB-5_G3QO8C008JPAW8	alkaline phosphatase	329	gi|157016864|gb|EAA09964.4|AGAP010596-PA [Anopheles gambiae str. PEST]	EAA09964	2.57479e-19	67	82.8037	91	61
000793_EAB-5_G3QO8C008I8GNL	atc1_anoga ame: full=calcium-transporting atpase sarcoplasmic endoplasmic reticulum type ame: full=calcium pump	290	gi|157018450|gb|EAA07065.5|AGAP010638-PA [Anopheles gambiae str. PEST]	EAA07065	8.04966e-47	96	181.8	96	93
000793_EAB-5_G3QO8C008JQ7O8	arrestin	304	gi|55239071|gb|EAA10755.2|arrestin, Arr2-like (AGAP006263-PA) [Anopheles gambiae str. PEST]	EAA10755	6.28038e-44	95	172.17	101	96
000793_EAB-5_isotig00247	anopheles gambiae pest agap012757-pa	855	gi|157014101|gb|EAA14067.4|AGAP009907-PA [Anopheles gambiae str. PEST]	EAA14067	7.04994e-68	75	254.218	200	150
000793_EAB-5_isotig00446	AGAP011166-PA [Anopheles gambiae str. PEST]	2345	gi|157019658|gb|EAA05131.5|AGAP011166-PA [Anopheles gambiae str. PEST]	EAA05131	3.36046e-173	97	605.905	305	298
000793_EAB-5_isotig00460	AGAP010172-PA [Anopheles gambiae str. PEST]	2258	gi|157014261|gb|EAA13875.4|AGAP010172-PA [Anopheles gambiae str. PEST]	EAA13875	1.49775e-178	99	623.624	302	299
000793_EAB-5_isotig00521	AGAP007684-PA [Anopheles gambiae str. PEST]	1884	gi|157019881|gb|EDO64511.1|AGAP007684-PA [Anopheles gambiae str. PEST]	EDO64511	3.4842e-109	60	392.889	415	253
000793_EAB-5_isotig00600	anopheles gambiae pest agap012920-pa	1703	gi|116129220|gb|EAA07863.3|AGAP003051-PA [Anopheles gambiae str. PEST]	EAA07863	9.31133e-114	75	407.912	324	243
000793_EAB-5_isotig00616	catalase	1666	gi|40792585|gb|AAR90327.1|catalase 1 [Anopheles gambiae]	AAR90327	0	82	579.326	386	320
000793_EAB-5_isotig00620	AGAP010543-PA [Anopheles gambiae str. PEST]	1653	gi|157016832|gb|EAA09869.4|AGAP010543-PA [Anopheles gambiae str. PEST]	EAA09869	8.24394e-59	57	225.328	321	186
000793_EAB-5_isotig00684	anopheles gambiae pest agap012920-pa	1528	gi|157012607|gb|EAA43119.4|AGAP001713-PA [Anopheles gambiae str. PEST]	EAA43119	7.62877e-128	79	454.521	320	253
000793_EAB-5_isotig00772	AGAP005981-PA [Anopheles gambiae str. PEST]	1383	gi|157015881|gb|EAA10912.4|AGAP005981-PA [Anopheles gambiae str. PEST]	EAA10912	3.47745e-90	59	277.33	348	206
000793_EAB-5_isotig00910	catalase	1209	gi|157016543|gb|EAA10427.4|AGAP004904-PA [Anopheles gambiae str. PEST]	EAA10427	3.95554e-113	68	405.216	389	267
000793_EAB-5_isotig00978	AGAP002941-PA [Anopheles gambiae str. PEST]	1144	gi|157017853|gb|EAA07606.5|AGAP002941-PA [Anopheles gambiae str. PEST]	EAA07606	6.21133e-44	79	175.252	125	99
000793_EAB-5_isotig01046	AGAP003477-PA [Anopheles gambiae str. PEST]	1081	gi|157018338|gb|EAA07393.4|AGAP003477-PA [Anopheles gambiae str. PEST]	EAA07393	7.58194e-156	88	521.546	328	290
000793_EAB-5_isotig01153	catalase	999	gi|157016543|gb|EAA10427.4|AGAP004904-PA [Anopheles gambiae str. PEST]	EAA10427	4.02685e-121	76	431.409	337	257
000793_EAB-5_isotig01178	AGAP010588-PA [Anopheles gambiae str. PEST]	983	gi|116128036|gb|EAA09922.3|AGAP010588-PA [Anopheles gambiae str. PEST]	EAA09922	2.07518e-130	83	462.225	327	273
000793_EAB-5_isotig01352	tyr ser thr phosphatase	868	gi|157020912|gb|EAA03568.3|AGAP003266-PA [Anopheles gambiae str. PEST]	EAA03568	8.46805e-76	81	273.478	199	162
000793_EAB-5_isotig01359	AGAP006520-PA [Anopheles gambiae str. PEST]	865	gi|157016293|gb|EAU76616.2|AGAP006520-PA [Anopheles gambiae str. PEST]	EAU76616	2.33407e-119	87	425.246	249	219
000793_EAB-5_isotig01447	AGAP001919-PA [Anopheles gambiae str. PEST]	812	gi|116116035|gb|EAA00997.4|AGAP001919-PA [Anopheles gambiae str. PEST]	EAA00997	2.67323e-45	65	179.104	209	137
000793_EAB-5_isotig01495	AGAP009505-PA [Anopheles gambiae str. PEST]	790	gi|55244079|gb|EAA05907.2|AGAP009505-PA [Anopheles gambiae str. PEST]	EAA05907	9.12674e-112	88	276.559	180	159
000793_EAB-5_isotig01585	AGAP011603-PA [Anopheles gambiae str. PEST]	749	gi|116117420|gb|EAA00270.3|AGAP011603-PA [Anopheles gambiae str. PEST]	EAA00270	3.45829e-121	89	431.024	249	224
000793_EAB-5_isotig01794	anopheles gambiae pest agap012507-pa	664	gi|157018064|gb|EAA08073.4|AGAP002587-PA [Anopheles gambiae str. PEST]	EAA08073	3.43318e-26	61	115.161	135	83
000793_EAB-5_isotig01820	AGAP002762-PA [Anopheles gambiae str. PEST]	659	gi|157017958|gb|EAA44880.3|AGAP002762-PA [Anopheles gambiae str. PEST]	EAA44880	3.00933e-107	90	384.415	229	207
000793_EAB-5_isotig01857	anopheles gambiae pest agap012447-pa	642	gi|157014327|gb|EAA13931.5|AGAP010272-PA [Anopheles gambiae str. PEST]	EAA13931	5.47386e-98	91	353.599	213	195
000793_EAB-5_isotig02076	AGAP001410-PA [Anopheles gambiae str. PEST]	569	gi|157012785|gb|EAA01081.4|AGAP001410-PA [Anopheles gambiae str. PEST]	EAA01081	5.57241e-73	85	251.906	168	144
000793_EAB-5_isotig02182	AGAP007633-PA [Anopheles gambiae str. PEST]	539	gi|157019927|gb|EAA04057.4|AGAP007633-PA [Anopheles gambiae str. PEST]	EAA04057	1.31507e-24	78	109.383	103	81
000793_EAB-5_isotig02213	AGAP007620-PA [Anopheles gambiae str. PEST]	535	gi|157019944|gb|EAA04505.4|AGAP007620-PA [Anopheles gambiae str. PEST]	EAA04505	6.70274e-41	98	142.51	71	70
000793_EAB-5_isotig02757	AGAP001185-PA [Anopheles gambiae str. PEST]	421	gi|157012943|gb|EAA00957.4|AGAP001185-PA [Anopheles gambiae str. PEST]	EAA00957	3.75972e-27	63	117.087	132	84
000793_EAB-5_isotig03079	ensangg00000011698 protein	345	gi|187450090|emb|CAO85359.1|ENSANGG00000011698 protein [Anopheles arabiensis]	CAO85359	6.47996e-33	74	135.576	103	77
Contig237	AGAP011048-PA [Anopheles gambiae str. PEST]	451	gi|157020746|gb|EAA03868.4|AGAP011048-PA [Anopheles gambiae str. PEST]	EAA03868	1.16628e-20	57	80.8777	107	62
Contig604	AGAP002909-PA [Anopheles gambiae str. PEST]	618	gi|116129362|gb|EAL40816.2|AGAP002909-PA [Anopheles gambiae str. PEST]	EAL40816	3.86754e-82	86	236.884	125	108
Contig631	AGAP000098-PA [Anopheles gambiae str. PEST]	351	gi|157018988|gb|EAA06332.4|AGAP000098-PA [Anopheles gambiae str. PEST]	EAA06332	5.46182e-19	57	89.3521	118	68
Contig740	AGAP010567-PA [Anopheles gambiae str. PEST]	549	gi|55240134|gb|EAA09935.2|AGAP010567-PA [Anopheles gambiae str. PEST]	EAA09935	5.10623e-61	86	223.016	144	125
Contig939	AGAP010567-PA [Anopheles gambiae str. PEST]	654	gi|55240134|gb|EAA09935.2|AGAP010567-PA [Anopheles gambiae str. PEST]	EAA09935	3.01543e-43	68	171.785	167	115
Contig1062	AGAP006427-PA [Anopheles gambiae str. PEST]	358	gi|116127089|gb|EAA10720.3|AGAP006427-PA [Anopheles gambiae str. PEST]	EAA10720	4.88514e-36	72	145.976	120	87
Contig1256	AGAP007942-PA [Anopheles gambiae str. PEST]	519	gi|157015113|gb|EAA12894.5|AGAP007942-PA [Anopheles gambiae str. PEST]	EAA12894	9.38607e-86	90	312.383	184	166
Contig1382	AGAP006665-PA [Anopheles gambiae str. PEST]	657	gi|157016434|gb|EAU76641.2|AGAP006665-PA [Anopheles gambiae str. PEST]	EAU76641	4.1273e-70	81	241.506	174	142
Contig1393	AGAP008133-PA [Anopheles gambiae str. PEST]	601	gi|157014996|gb|EAA12417.4|AGAP008133-PA [Anopheles gambiae str. PEST]	EAA12417	1.03355e-31	82	133.265	87	72
Contig1452	anopheles gambiae pest agap012475-pa	615	gi|157013949|gb|EAA14559.4|AGAP009694-PA [Anopheles gambiae str. PEST]	EAA14559	1.83341e-63	75	226.098	188	142
Contig1595	AGAP005111-PA [Anopheles gambiae str. PEST]	326	gi|157017059|gb|EAA09399.5|AGAP005111-PA [Anopheles gambiae str. PEST]	EAA09399	1.71668e-43	87	136.732	79	69
Contig1765	AGAP007573-PA [Anopheles gambiae str. PEST]	319	gi|157019984|gb|EAL41756.3|AGAP007573-PA [Anopheles gambiae str. PEST]	EAL41756	2.42974e-51	95	196.823	106	101
Contig2439	anopheles gambiae pest agap012851-pa	415	gi|116132724|gb|EAA45511.3|AGAP011050-PA [Anopheles gambiae str. PEST]	EAA45511	3.85624e-29	77	123.635	103	80
Contig3946	AGAP007563-PA [Anopheles gambiae str. PEST]	558	gi|157019994|gb|EDO64541.1|AGAP007563-PA [Anopheles gambiae str. PEST]	EDO64541	5.04891e-59	70	223.787	197	138
Contig4108	AGAP010160-PA [Anopheles gambiae str. PEST]	421	gi|157014255|gb|EAA13841.4|AGAP010160-PA [Anopheles gambiae str. PEST]	EAA13841	1.34032e-16	61	82.0333	99	61
Contig4803	AGAP010561-PA [Anopheles gambiae str. PEST]	349	gi|157016846|gb|EAA09918.4|AGAP010561-PA [Anopheles gambiae str. PEST]	EAA09918	9.67241e-16	70	78.5666	65	46
Contig4804	AGAP003779-PA [Anopheles gambiae str. PEST]	369	gi|116130966|gb|EAA05984.2|AGAP003779-PA [Anopheles gambiae str. PEST]	EAA05984	2.54385e-67	99	249.98	122	121
Contig4821	anopheles gambiae pest agap012507-pa	595	gi|157017755|gb|EAA08484.3|AGAP003206-PA [Anopheles gambiae str. PEST]	EAA08484	3.61085e-69	82	257.684	198	163
Contig5491	AGAP000331-PA [Anopheles gambiae str. PEST]	447	gi|116130590|gb|EAA06237.4|AGAP000331-PA [Anopheles gambiae str. PEST]	EAA06237	9.38527e-75	95	275.404	148	142
Contig5559	AGAP001265-PA [Anopheles gambiae str. PEST]	356	gi|157012891|gb|EAA01745.4|AGAP001265-PA [Anopheles gambiae str. PEST]	EAA01745	9.23148e-35	83	119.398	98	82
Contig5701	tpa: acetylcholinesterase	446	gi|116130469|gb|EAA06531.3|AGAP000466-PA [Anopheles gambiae str. PEST]	EAA06531	6.54489e-52	77	199.519	148	114
Contig6542	AGAP005431-PA [Anopheles gambiae str. PEST]	401	gi|116126332|gb|EAA11944.3|AGAP005431-PA [Anopheles gambiae str. PEST]	EAA11944	5.28738e-33	75	136.346	110	83
Contig6576	AGAP010563-PA [Anopheles gambiae str. PEST]	501	gi|116128019|gb|EAA09874.3|AGAP010563-PA [Anopheles gambiae str. PEST]	EAA09874	3.07173e-38	69	154.451	154	107
Contig7428	anopheles gambiae pest agap012851-pa	372	gi|157018290|gb|EAA07379.4|AGAP003408-PA [Anopheles gambiae str. PEST]	EAA07379	4.35039e-25	77	109.768	94	73
Contig8711	scavenger receptor class b (agap004847-pa)	522	gi|157016920|gb|EAA09702.5|scavenger receptor class B (AGAP004847-PA) [Anopheles gambiae str. PEST]	EAA09702	5.5634e-24	74	72.7886	62	46
Contig8713	AGAP011262-PA [Anopheles gambiae str. PEST]	443	gi|157019596|gb|EAA05067.5|AGAP011262-PA [Anopheles gambiae str. PEST]	EAA05067	2.22382e-12	45	54.6842	108	49
Contig8800	abc transporter (agap011518-pa)	421	gi|157013170|gb|EAL38745.3|AGAP012156-PA [Anopheles gambiae str. PEST]	EAL38745	2.64847e-21	59	94.7449	117	70
Contig9244	AGAP002748-PA [Anopheles gambiae str. PEST]	261	gi|157017964|gb|EAA07888.4|AGAP002748-PA [Anopheles gambiae str. PEST]	EAA07888	8.33234e-20	74	92.0485	85	63
Contig9505	abc transporter (agap011518-pa)	333	gi|157012711|gb|EAA00830.4|AGAP001523-PA [Anopheles gambiae str. PEST]	EAA00830	3.16254e-19	72	90.1225	81	59
000793_EAB-5_G3QO8C008JKOFP	AGAP004151-PA [Anopheles gambiae str. PEST]	344	gi|157017590|gb|EAA08659.4|AGAP004151-PA [Anopheles gambiae str. PEST]	EAA08659	1.93016e-38	78	124.405	87	68
000793_EAB-5_G3QO8C008JERJG	AGAP001265-PA [Anopheles gambiae str. PEST]	405	gi|157012891|gb|EAA01745.4|AGAP001265-PA [Anopheles gambiae str. PEST]	EAA01745	2.21824e-26	85	111.309	99	85
000793_EAB-5_G3QO8C008JETNF	AGAP008125-PA [Anopheles gambiae str. PEST]	412	gi|116123161|gb|EAA12344.3|AGAP008125-PA [Anopheles gambiae str. PEST]	EAA12344	2.69347e-43	77	170.629	126	98
000793_EAB-5_G3QO8C008I7V25	AGAP009315-PA [Anopheles gambiae str. PEST]	346	gi|157019231|gb|EAU77417.2|AGAP009315-PA [Anopheles gambiae str. PEST]	EAU77417	2.07933e-34	88	140.584	85	75
000793_EAB-5_G3QO8C008I8ETH	AGAP000331-PA [Anopheles gambiae str. PEST]	384	gi|116130590|gb|EAA06237.4|AGAP000331-PA [Anopheles gambiae str. PEST]	EAA06237	3.95422e-69	92	256.144	127	117
000793_EAB-5_G3QO8C008JEDVX	dopa decarboxylase isoform 2	365	gi|3128484|gb|AAC16247.1|dopa decarboxylase isoform 2 [Anopheles gambiae]	AAC16247	6.73943e-57	88	215.312	120	106
000793_EAB-5_G3QO8C008JYBU1	AGAP011711-PA [Anopheles gambiae str. PEST]	242	gi|116117322|gb|EAA00486.3|AGAP011711-PA [Anopheles gambiae str. PEST]	EAA00486	1.30245e-36	97	147.902	71	69
000793_EAB-5_G3QO8C008JFHQP	cytochrome p450 (agap012295-pa)	404	gi|55237988|gb|EAA12048.2|AGAP000818-PA [Anopheles gambiae str. PEST]	EAA12048	2.62761e-16	67	80.8777	89	60
000793_EAB-5_G3QO8C008JDMLK	AGAP010837-PA [Anopheles gambiae str. PEST]	270	gi|157019462|gb|EAA05470.5|AGAP010837-PA [Anopheles gambiae str. PEST]	EAA05470	7.2833e-27	80	108.997	66	53
000793_EAB-5_G3QO8C008JO4IK	AGAP010884-PA [Anopheles gambiae str. PEST]	467	gi|157019428|gb|EAA05472.4|AGAP010884-PA [Anopheles gambiae str. PEST]	EAA05472	3.16387e-15	52	77.7962	142	74
000793_EAB-5_G3QO8C008JVU8B	abc transporter (agap011518-pa)	218	gi|157016199|gb|EDO63868.1|AGAP006380-PA [Anopheles gambiae str. PEST]	EDO63868	9.53947e-24	85	105.145	71	61
000793_EAB-5_G3QO8C008JHYDK	anopheles gambiae pest agap012516-pa	329	gi|157017471|gb|EAA44650.3|AGAP003597-PA [Anopheles gambiae str. PEST]	EAA44650	3.98556e-38	83	152.91	96	80
000793_EAB-5_G3QO8C008JJZJW	AGAP005213-PA [Anopheles gambiae str. PEST]	339	gi|157017157|gb|EAA09422.5|AGAP005213-PA [Anopheles gambiae str. PEST]	EAA09422	5.34761e-27	68	115.931	100	68
000793_EAB-5_G3QO8C008JVK0K	AGAP000117-PA [Anopheles gambiae str. PEST]	305	gi|157018979|gb|EAA06354.4|AGAP000117-PA [Anopheles gambiae str. PEST]	EAA06354	9.36305e-48	87	184.882	91	80
000793_EAB-5_G3QO8C008JJ9C7	AGAP012251-PA [Anopheles gambiae str. PEST]	293	gi|116116873|gb|EAA00281.4|AGAP012251-PA [Anopheles gambiae str. PEST]	EAA00281	7.07932e-19	67	88.9669	81	55
000793_EAB-5_G3QO8C008JR7LO	anopheles gambiae pest agap012913-pa	388	gi|157017423|gb|EAL40577.3|AGAP003519-PA [Anopheles gambiae str. PEST]	EAL40577	5.52322e-42	81	166.007	118	96
000793_EAB-5_G3QO8C008JB1QC	anopheles gambiae pest agap012467-pa	315	gi|157014052|gb|EAL39215.3|AGAP009835-PA [Anopheles gambiae str. PEST]	EAL39215	7.13056e-43	93	168.703	103	96
000793_EAB-5_G3QO8C008JIPWD	AGAP003271-PA [Anopheles gambiae str. PEST]	311	gi|157020915|gb|EAA03542.5|AGAP003271-PA [Anopheles gambiae str. PEST]	EAA03542	4.19614e-32	78	132.88	103	81
000793_EAB-5_G3QO8C008JH3EQ	AGAP004603-PA [Anopheles gambiae str. PEST]	236	gi|157016519|gb|EAA10571.5|AGAP004603-PA [Anopheles gambiae str. PEST]	EAA10571	9.39688e-16	69	78.5666	75	52
000793_EAB-5_G3QO8C008JLBYQ	AGAP004603-PA [Anopheles gambiae str. PEST]	174	gi|157016519|gb|EAA10571.5|AGAP004603-PA [Anopheles gambiae str. PEST]	EAA10571	3.6445e-15	83	76.6406	56	47
000793_EAB-5_G3QO8C008JG4JV	AGAP006890-PB [Anopheles gambiae str. PEST]	294	gi|157020587|gb|EAA03958.3|AGAP006890-PB [Anopheles gambiae str. PEST]	EAA03958	1.16359e-48	98	179.874	89	88
000793_EAB-5_G3QO8C008JOWEV	voltage-gated sodium channel alpha subunit	271	gi|157014614|gb|EAA43760.4|AGAP004707-PA [Anopheles gambiae str. PEST]	EAA43760	9.99428e-42	94	164.851	90	85
000793_EAB-5_G3QO8C008JD2Z7	anopheles gambiae pest agap012881-pa	177	gi|157016507|gb|EAA10569.4|AGAP004620-PA [Anopheles gambiae str. PEST]	EAA10569	7.05702e-19	79	88.9669	59	47
000793_EAB-5_isotig00166	agcp7521-like protein	475	gi|157018235|gb|EAA07491.4|AGAP002331-PA [Anopheles gambiae str. PEST]	EAA07491	6.09796e-32	82	83.5741	62	51
000793_EAB-5_isotig00203	atc1_anoga ame: full=calcium-transporting atpase sarcoplasmic endoplasmic reticulum type ame: full=calcium pump	1326	gi|157018450|gb|EAA07065.5|AGAP010638-PA [Anopheles gambiae str. PEST]	EAA07065	6.85432e-114	89	407.912	274	244
000793_EAB-5_isotig00204	atc1_anoga ame: full=calcium-transporting atpase sarcoplasmic endoplasmic reticulum type ame: full=calcium pump	1153	gi|157018450|gb|EAA07065.5|AGAP010638-PA [Anopheles gambiae str. PEST]	EAA07065	5.73515e-114	89	407.912	274	244
000793_EAB-5_isotig00762	dopachrome conversion enzyme	1392	gi|157014245|gb|EAA13892.5|AGAP010145-PA [Anopheles gambiae str. PEST]	EAA13892	1.36192e-35	71	147.902	135	97
000793_EAB-5_isotig01005	tpa_inf: troponin t isoform 1	1119	gi|78101787|tpg|DAA05506.1|TPA_inf: troponin T isoform 1 [Anopheles gambiae str. PEST]	DAA05506	1.43397e-91	88	327.405	220	194
000793_EAB-5_isotig01127	fk506-binding protein	1018	gi|157016793|gb|EAA10152.4|AGAP008822-PA [Anopheles gambiae str. PEST]	EAA10152	2.20156e-90	89	329.331	194	173
000793_EAB-5_isotig01151	anopheles gambiae pest agap012703-pa	996	gi|157012439|gb|EAA01589.4|AGAP001981-PA [Anopheles gambiae str. PEST]	EAA01589	6.16048e-21	46	98.5969	214	99
000793_EAB-5_isotig01186	agcp7521-like protein	970	gi|157018235|gb|EAA07491.4|AGAP002331-PA [Anopheles gambiae str. PEST]	EAA07491	1.06172e-62	61	237.269	325	199
000793_EAB-5_isotig01408	actn_anoga ame: full=alpha- sarcomeric ame: full=f-actin cross-linking protein	831	gi|157019160|gb|EAA05893.4|AGAP009554-PA [Anopheles gambiae str. PEST]	EAA05893	2.05207e-40	70	162.925	178	125
000793_EAB-5_isotig01430	anopheles gambiae pest agap012711-pa	821	gi|116130616|gb|EAA06529.3|AGAP000306-PA [Anopheles gambiae str. PEST]	EAA06529	1.06718e-49	100	193.741	98	98
000793_EAB-5_isotig01915	ensangg00000016082 protein	622	gi|157019763|gb|EAA04920.3|AGAP000994-PA [Anopheles gambiae str. PEST]	EAA04920	7.05299e-47	62	183.726	212	132
000793_EAB-5_isotig02618	AGAP004374-PA [Anopheles gambiae str. PEST]	445	gi|157017275|gb|EAA09251.3|AGAP004374-PA [Anopheles gambiae str. PEST]	EAA09251	5.35406e-54	81	206.453	151	123
000793_EAB-5_isotig02947	heat shock protein 70	381	gi|116127667|gb|EAA10375.3|AGAP004944-PA [Anopheles gambiae str. PEST]	EAA10375	8.02228e-49	91	136.732	83	76
000793_EAB-5_isotig03018	clip-domain serine protease subfamily c (agap008835-pa)	361	gi|116117451|gb|EAL38946.2|CLIP-domain serine protease subfamily C (AGAP008835-PA) [Anopheles gambiae str. PEST]	EAL38946	9.22373e-22	61	98.5969	120	74
Contig1237	anopheles gambiae pest agap012711-pa	450	gi|30179522|gb|EAA02465.2|AGAP012895-PA [Anopheles gambiae str. PEST]	EAA02465	3.3315e-52	100	162.54	84	84
Contig1369	toll-like receptor (agap001004-pa)	606	gi|157015864|gb|EAA11826.4|AGAP005962-PA [Anopheles gambiae str. PEST]	EAA11826	6.11751e-32	60	134.035	193	116
Contig3854	AGAP000436-PA [Anopheles gambiae str. PEST]	453	gi|157018758|gb|EAA06276.4|AGAP000436-PA [Anopheles gambiae str. PEST]	EAA06276	1.10429e-22	55	102.449	137	76
Contig6173	AGAP001407-PA [Anopheles gambiae str. PEST]	357	gi|157012786|gb|EAA01092.4|AGAP001407-PA [Anopheles gambiae str. PEST]	EAA01092	6.35671e-60	97	225.328	118	115
Contig6707	klhdb_anoga ame: full=kelch-like protein diablo	423	gi|116122987|gb|EAA12172.4|AGAP008362-PA [Anopheles gambiae str. PEST]	EAA12172	3.98509e-45	80	176.792	142	115
Contig7207	AGAP003133-PA [Anopheles gambiae str. PEST]	374	gi|157017706|gb|EAA08429.5|AGAP003133-PA [Anopheles gambiae str. PEST]	EAA08429	2.91807e-21	67	97.0561	107	72
Contig7233	AGAP010290-PA [Anopheles gambiae str. PEST]	571	gi|157014338|gb|EAA14587.4|AGAP010290-PA [Anopheles gambiae str. PEST]	EAA14587	4.047e-51	82	197.593	135	112
Contig8167	tryptophan transporter	380	gi|55244693|gb|EAA05172.3|AGAP011279-PA [Anopheles gambiae str. PEST]	EAA05172	8.6981e-48	86	175.252	108	93
000793_EAB-5_G3QO8C008JVMNY	tret1_anoga ame: full=facilitated trehalose transporter tret1 short= 1	325	gi|157015538|gb|EAA44045.3|AGAP005563-PA [Anopheles gambiae str. PEST]	EAA44045	3.76837e-12	62	66.6254	90	56
000793_EAB-5_G3QO8C008JKSC6	alkaline phosphatase	429	gi|157020214|gb|EAA03918.4|AGAP007300-PA [Anopheles gambiae str. PEST]	EAA03918	1.89163e-23	61	79.7221	104	64
000793_EAB-5_G3QO8C008JLT84	dopachrome conversion enzyme	306	gi|157015303|gb|EAA12085.4|AGAP000879-PA [Anopheles gambiae str. PEST]	EAA12085	3.69045e-36	81	146.362	101	82
000793_EAB-5_G3QO8C008JG0WU	transcription factor	304	gi|19571842|emb|CAD27476.1|putative transcription factor [Anopheles gambiae]	CAD27476	4.53225e-18	73	86.2705	67	49
000793_EAB-5_G3QO8C008JQJM2	actn_anoga ame: full=alpha- sarcomeric ame: full=f-actin cross-linking protein	305	gi|157017998|gb|EAU77101.2|AGAP002688-PA [Anopheles gambiae str. PEST]	EAU77101	1.30954e-41	94	164.466	88	83
000793_EAB-5_G3QO8C008JJ50J	klhdb_anoga ame: full=kelch-like protein diablo	364	gi|55235811|gb|EAA13860.2|AGAP009641-PA [Anopheles gambiae str. PEST]	EAA13860	2.17419e-37	92	149.828	79	73
000793_EAB-5_G3QO8C008I7AC9	laccase-2 isoform a	216	gi|157016064|gb|EDO63816.1|AGAP006176-PB [Anopheles gambiae str. PEST]	EDO63816	1.37825e-30	91	127.872	72	66
000793_EAB-5_isotig00059	sjchgc09474 protein	1744	gi|116129616|gb|EAA08053.4|AGAP002599-PA [Anopheles gambiae str. PEST]	EAA08053	1.86374e-125	100	446.817	229	229
000793_EAB-5_isotig00417	vacuolar atpase	2811	gi|116129385|gb|EAA08175.3|AGAP002884-PA [Anopheles gambiae str. PEST]	EAA08175	1.53259e-127	99	454.521	231	229
000793_EAB-5_isotig00483	tryptophan transporter	2029	gi|157016560|gb|EAA10362.5|AGAP004932-PA [Anopheles gambiae str. PEST]	EAA10362	4.01216e-42	47	170.244	585	280
000793_EAB-5_isotig00510	AGAP007958-PA [Anopheles gambiae str. PEST]	1942	gi|116123281|gb|EAA12859.3|AGAP007958-PA [Anopheles gambiae str. PEST]	EAA12859	2.04598e-112	64	403.675	427	275
000793_EAB-5_isotig00729	anopheles gambiae pest agap012924-pa	1446	gi|116126479|gb|EAA44056.3|AGAP005627-PB [Anopheles gambiae str. PEST]	EAA44056	0	92	635.95	359	333
000793_EAB-5_isotig00810	AGAP009511-PA [Anopheles gambiae str. PEST]	1335	gi|157019185|gb|EAA05937.5|AGAP009511-PA [Anopheles gambiae str. PEST]	EAA05937	9.56045e-148	77	520.39	448	347
000793_EAB-5_isotig00812	aqp_anoga ame: full=aquaporin	1334	gi|157013527|gb|EAA14819.5|AGAP008842-PA [Anopheles gambiae str. PEST]	EAA14819	2.75109e-70	76	263.077	241	184
000793_EAB-5_isotig01012	AGAP011308-PA [Anopheles gambiae str. PEST]	1114	gi|157019569|gb|EAA05161.4|AGAP011308-PA [Anopheles gambiae str. PEST]	EAA05161	9.18686e-77	78	284.263	203	160
000793_EAB-5_isotig01022	annexin b10b (agap003721-pa)	1100	gi|55243841|gb|EAA06097.2|annexin B10B (AGAP003721-PA) [Anopheles gambiae str. PEST]	EAA06097	3.41818e-84	74	308.916	256	191
000793_EAB-5_isotig01400	mdl2	836	gi|116129411|gb|EAA07733.4|AGAP002857-PA [Anopheles gambiae str. PEST]	EAA07733	3.66316e-37	64	152.14	155	100
000793_EAB-5_isotig01544	AGAP005504-PC [Anopheles gambiae str. PEST]	767	gi|157015483|gb|EDO63673.1|AGAP005504-PC [Anopheles gambiae str. PEST]	EDO63673	9.63959e-58	78	220.32	155	121
000793_EAB-5_isotig01830	AGAP005471-PA [Anopheles gambiae str. PEST]	650	gi|157015470|gb|EAA11731.4|AGAP005471-PA [Anopheles gambiae str. PEST]	EAA11731	1.73217e-42	61	167.548	202	124
000793_EAB-5_isotig01842	odorant binding protein (agap003309-pb)	650	gi|116117906|gb|EAU75992.1|AGAP003309-PA [Anopheles gambiae str. PEST]	EAU75992	8.76118e-19	56	90.5077	139	78
000793_EAB-5_isotig01891	AGAP002331-PA [Anopheles gambiae str. PEST]	626	gi|157018235|gb|EAA07491.4|AGAP002331-PA [Anopheles gambiae str. PEST]	EAA07491	1.31177e-40	61	162.925	210	130
000793_EAB-5_isotig01917	AGAP002952-PA [Anopheles gambiae str. PEST]	619	gi|157017844|gb|EAA08127.5|AGAP002952-PA [Anopheles gambiae str. PEST]	EAA08127	2.18266e-32	87	135.576	95	83
000793_EAB-5_isotig01987	AGAP008769-PA [Anopheles gambiae str. PEST]	595	gi|157016765|gb|EAA10215.4|AGAP008769-PA [Anopheles gambiae str. PEST]	EAA10215	2.41641e-73	81	271.552	186	152
000793_EAB-5_isotig02026	AGAP008678-PA [Anopheles gambiae str. PEST]	584	gi|157016706|gb|EAL40262.3|AGAP008678-PA [Anopheles gambiae str. PEST]	EAL40262	1.3775e-33	53	139.428	196	104
000793_EAB-5_isotig02454	growth hormone releasing hormone receptor 3 (agap000658-pa)	474	gi|34419232|tpg|DAA01375.1|TPA_exp: putative pyrokinin receptor [Anopheles gambiae str. PEST]	DAA01375	2.74424e-38	78	154.451	118	93
000793_EAB-5_isotig02539	AGAP002219-PA [Anopheles gambiae str. PEST]	463	gi|157020818|gb|EAA03664.3|AGAP002219-PA [Anopheles gambiae str. PEST]	EAA03664	4.31461e-41	84	163.696	108	91
Contig87	AGAP010435-PA [Anopheles gambiae str. PEST]	619	gi|157018370|gb|EAL41019.3|AGAP010435-PA [Anopheles gambiae str. PEST]	EAL41019	1.03952e-58	69	223.016	212	148
Contig145	toll-like receptor (agap012326-pa)	404	gi|116116804|gb|EAA00348.3|Toll-like receptor (AGAP012326-PA) [Anopheles gambiae str. PEST]	EAA00348	6.00169e-45	82	176.022	133	110
Contig615	AGAP001297-PA [Anopheles gambiae str. PEST]	513	gi|116116556|gb|EAA01201.3|AGAP001297-PA [Anopheles gambiae str. PEST]	EAA01201	1.49809e-51	75	198.749	161	121
Contig1245	AGAP009405-PA [Anopheles gambiae str. PEST]	582	gi|157019268|gb|EAA05760.4|AGAP009405-PA [Anopheles gambiae str. PEST]	EAA05760	6.53958e-36	68	147.132	116	79
Contig1866	anopheles gambiae pest agap012475-pa	421	gi|116128036|gb|EAA09922.3|AGAP010588-PA [Anopheles gambiae str. PEST]	EAA09922	2.60938e-43	91	157.532	109	100
Contig2055	AGAP007523-PA [Anopheles gambiae str. PEST]	363	gi|157020031|gb|EDO64552.1|AGAP007523-PA [Anopheles gambiae str. PEST]	EDO64552	1.84814e-30	83	127.487	89	74
Contig2199	anopheles gambiae pest agap012757-pa	407	gi|157021033|gb|EAA02981.4|AGAP012757-PA [Anopheles gambiae str. PEST]	EAA02981	2.27496e-15	58	77.7962	132	77
Contig2830	AGAP002155-PA [Anopheles gambiae str. PEST]	449	gi|157020866|gb|EAA03702.5|AGAP002155-PA [Anopheles gambiae str. PEST]	EAA03702	6.2914e-18	95	86.6557	40	38
Contig2905	serine threonine protein kinase death domain pelle-like (agap002966-pa)	440	gi|116129031|gb|EAU76991.1|AGAP003062-PA [Anopheles gambiae str. PEST]	EAU76991	1.16164e-21	58	98.9821	151	88
Contig3092	AGAP005565-PA [Anopheles gambiae str. PEST]	924	gi|157015543|gb|EAA11973.4|AGAP005565-PA [Anopheles gambiae str. PEST]	EAA11973	8.6267e-20	57	74.7146	94	54
Contig3266	AGAP008928-PA [Anopheles gambiae str. PEST]	242	gi|55235239|gb|EAA14821.2|AGAP008928-PA [Anopheles gambiae str. PEST]	EAA14821	2.69373e-34	96	132.88	63	61
Contig3618	AGAP008016-PA [Anopheles gambiae str. PEST]	690	gi|157015067|gb|EAA12406.4|AGAP008016-PA [Anopheles gambiae str. PEST]	EAA12406	5.32338e-49	68	191.045	216	147
Contig3769	AGAP000720-PA [Anopheles gambiae str. PEST]	515	gi|157018574|gb|EAA45046.4|AGAP000720-PA [Anopheles gambiae str. PEST]	EAA45046	2.34953e-56	76	135.576	101	77
Contig4020	AGAP003611-PA [Anopheles gambiae str. PEST]	536	gi|157017483|gb|EAA08761.4|AGAP003611-PA [Anopheles gambiae str. PEST]	EAA08761	6.92181e-18	71	81.2629	77	55
Contig4469	AGAP012302-PA [Anopheles gambiae str. PEST]	371	gi|157013079|gb|EAA00286.5|AGAP012302-PA [Anopheles gambiae str. PEST]	EAA00286	1.28122e-27	74	112.079	83	62
Contig4751	AGAP004269-PA [Anopheles gambiae str. PEST]	287	gi|157017660|gb|EAL40684.3|AGAP004269-PA [Anopheles gambiae str. PEST]	EAL40684	3.09684e-14	55	73.559	90	50
Contig5092	AGAP011564-PA [Anopheles gambiae str. PEST]	228	gi|157019292|gb|EAA05688.4|AGAP011564-PA [Anopheles gambiae str. PEST]	EAA05688	1.4582e-16	68	81.2629	76	52
Contig5766	AGAP005711-PA [Anopheles gambiae str. PEST]	439	gi|157015652|gb|EAA11642.4|AGAP005711-PA [Anopheles gambiae str. PEST]	EAA11642	9.72046e-61	93	228.794	124	116
Contig6412	AGAP007393-PB [Anopheles gambiae str. PEST]	272	gi|116132205|gb|EAL41801.2|AGAP007393-PB [Anopheles gambiae str. PEST]	EAL41801	1.18883e-18	68	88.1965	83	57
Contig6590	AGAP003924-PA [Anopheles gambiae str. PEST]	387	gi|157014400|gb|EAA13644.5|AGAP003924-PA [Anopheles gambiae str. PEST]	EAA13644	1.51462e-15	51	78.1814	127	66
Contig6744	annexin b9 (agap003790-pa)	558	gi|157019100|gb|EAL41340.2|annexin B9 (AGAP003790-PA) [Anopheles gambiae str. PEST]	EAL41340	1.12739e-50	74	196.052	159	118
Contig6965	AGAP000044-PA [Anopheles gambiae str. PEST]	269	gi|157019026|gb|EAA06539.4|AGAP000044-PA [Anopheles gambiae str. PEST]	EAA06539	1.31532e-25	71	111.309	82	59
Contig7068	anopheles gambiae pest agap012447-pa	587	gi|157018885|gb|EAA06694.4|AGAP000256-PA [Anopheles gambiae str. PEST]	EAA06694	3.894e-52	73	201.06	186	136
Contig7877	dopa decarboxylase isoform 1	559	gi|116132275|gb|EAA03915.3|AGAP007302-PA [Anopheles gambiae str. PEST]	EAA03915	7.99703e-53	77	146.362	108	84
Contig7884	AGAP002998-PA [Anopheles gambiae str. PEST]	568	gi|157017823|gb|EAA07942.4|AGAP002998-PA [Anopheles gambiae str. PEST]	EAA07942	1.10773e-63	88	145.591	108	96
Contig8220	AGAP001894-PA [Anopheles gambiae str. PEST]	517	gi|157012497|gb|EAA01049.4|AGAP001894-PA [Anopheles gambiae str. PEST]	EAA01049	7.78589e-40	63	159.844	171	109
Contig8346	AGAP006479-PA [Anopheles gambiae str. PEST]	442	gi|157016262|gb|EAA11777.4|AGAP006479-PA [Anopheles gambiae str. PEST]	EAA11777	1.54115e-29	68	125.176	130	89
Contig9516	AGAP002998-PA [Anopheles gambiae str. PEST]	257	gi|157017823|gb|EAA07942.4|AGAP002998-PA [Anopheles gambiae str. PEST]	EAA07942	1.01451e-41	95	164.851	85	81
000793_EAB-5_G3QO8C008JOEN2	AGAP002386-PA [Anopheles gambiae str. PEST]	455	gi|157018189|gb|EAA07920.4|AGAP002386-PA [Anopheles gambiae str. PEST]	EAA07920	6.79919e-28	81	119.783	87	71
000793_EAB-5_G3QO8C008JKAFS	tret1_anoga ame: full=facilitated trehalose transporter tret1 short= 1	382	gi|157019485|gb|EAA05397.5|AGAP003492-PA [Anopheles gambiae str. PEST]	EAA05397	2.52561e-15	66	77.411	81	54
000793_EAB-5_G3QO8C008I7OWV	AGAP004000-PA [Anopheles gambiae str. PEST]	370	gi|157014443|gb|EAA13585.5|AGAP004000-PA [Anopheles gambiae str. PEST]	EAA13585	2.31545e-31	79	130.568	102	81
000793_EAB-5_G3QO8C008JXMC2	AGAP005639-PA [Anopheles gambiae str. PEST]	238	gi|157015603|gb|EAA11754.3|AGAP005639-PA [Anopheles gambiae str. PEST]	EAA11754	1.95483e-21	82	97.4413	68	56
000793_EAB-5_G3QO8C008JBOEV	AGAP006780-PA [Anopheles gambiae str. PEST]	393	gi|116132618|gb|EAA04728.3|AGAP006780-PA [Anopheles gambiae str. PEST]	EAA04728	1.57017e-34	69	100.523	85	59
000793_EAB-5_G3QO8C008JIJFN	anopheles gambiae pest agap012851-pa	280	gi|116132724|gb|EAA45511.3|AGAP011050-PA [Anopheles gambiae str. PEST]	EAA45511	9.68565e-16	64	78.5666	75	48
000793_EAB-5_G3QO8C008JUJYK	tpa: multicopper oxidase 1	385	gi|194346222|tpg|DAA06286.1|TPA: multicopper oxidase 1 [Bombyx mori]	DAA06286	3.19802e-18	51	56.225	109	56
000793_EAB-5_G3QO8C008JPE8S	AGAP007029-PA [Anopheles gambiae str. PEST]	426	gi|116132462|gb|EAA03993.4|AGAP007029-PA [Anopheles gambiae str. PEST]	EAA03993	3.39714e-20	58	93.9745	103	60
000793_EAB-5_G3QO8C008JKRNU	sodium channel	363	gi|157013504|gb|EAA00269.4|AGAP011610-PA [Anopheles gambiae str. PEST]	EAA00269	7.54548e-24	64	105.531	99	64
000793_EAB-5_G3QO8C008JKLY2	AGAP011770-PA [Anopheles gambiae str. PEST]	461	gi|157013400|gb|EAA00402.5|AGAP011770-PA [Anopheles gambiae str. PEST]	EAA00402	1.01508e-26	65	115.931	142	93
000793_EAB-5_G3QO8C008JTNZD	AGAP010422-PA [Anopheles gambiae str. PEST]	299	gi|157018381|gb|EAA07116.5|AGAP010422-PA [Anopheles gambiae str. PEST]	EAA07116	3.72205e-28	74	119.783	100	74
000793_EAB-5_G3QO8C008JU20Z	AGAP009568-PA [Anopheles gambiae str. PEST]	380	gi|157013867|gb|EAA14424.4|AGAP009568-PA [Anopheles gambiae str. PEST]	EAA14424	9.23128e-34	71	138.658	121	86
000793_EAB-5_G3QO8C008JULB2	AGAP008320-PA [Anopheles gambiae str. PEST]	324	gi|157014884|gb|EAA12841.5|AGAP008320-PA [Anopheles gambiae str. PEST]	EAA12841	7.34362e-24	63	105.531	107	68
000793_EAB-5_G3QO8C008JP0S7	dopa decarboxylase isoform 2	284	gi|157020211|gb|EAA03914.4|AGAP007305-PA [Anopheles gambiae str. PEST]	EAA03914	1.58429e-34	79	140.969	94	75
000793_EAB-5_G3QO8C008JH30Y	AGAP001775-PA [Anopheles gambiae str. PEST]	378	gi|157012567|gb|EAL38532.3|AGAP001775-PA [Anopheles gambiae str. PEST]	EAL38532	3.2043e-23	67	103.605	129	87
000793_EAB-5_G3QO8C008JTQUF	AGAP003873-PA [Anopheles gambiae str. PEST]	351	gi|157019148|gb|EAA06013.4|AGAP003873-PA [Anopheles gambiae str. PEST]	EAA06013	3.67551e-15	63	76.6406	69	44
000793_EAB-5_G3QO8C008JG6HU	AGAP009662-PA [Anopheles gambiae str. PEST]	267	gi|157013926|gb|EAA13888.4|AGAP009662-PA [Anopheles gambiae str. PEST]	EAA13888	3.36122e-14	68	57.7658	41	28
000793_EAB-5_G3QO8C008JXHSE	AGAP008863-PA [Anopheles gambiae str. PEST]	394	gi|157013541|gb|EAA14900.5|AGAP008863-PA [Anopheles gambiae str. PEST]	EAA14900	1.69011e-59	94	153.68	87	82
000793_EAB-5_G3QO8C008JR65P	toll-like receptor (agap012385-pa)	297	gi|17226682|gb|AAL37904.1|AF444783_1Trex [Anopheles gambiae]	AAL37904	3.49451e-26	78	113.235	93	73
000793_EAB-5_G3QO8C008JPZU1	dopa decarboxylase isoform 2	232	gi|157020211|gb|EAA03914.4|AGAP007305-PA [Anopheles gambiae str. PEST]	EAA03914	2.01945e-34	89	140.584	77	69
000793_EAB-5_G3QO8C008JGUG0	AGAP009160-PA [Anopheles gambiae str. PEST]	327	gi|157013746|gb|EAA14733.4|AGAP009160-PA [Anopheles gambiae str. PEST]	EAA14733	7.26964e-48	87	185.267	108	95
000793_EAB-5_G3QO8C008JJHLD	anopheles gambiae pest agap012475-pa	215	gi|157017958|gb|EAA44880.3|AGAP002762-PA [Anopheles gambiae str. PEST]	EAA44880	2.51177e-32	98	133.65	71	70
000793_EAB-5_G3QO8C008I99M0	AGAP010563-PA [Anopheles gambiae str. PEST]	277	gi|116128019|gb|EAA09874.3|AGAP010563-PA [Anopheles gambiae str. PEST]	EAA09874	4.97966e-17	70	82.8037	64	45
000793_EAB-5_G3QO8C008JJZMN	AGAP002223-PA [Anopheles gambiae str. PEST]	429	gi|21291672|gb|EAA03817.1|AGAP002223-PA [Anopheles gambiae str. PEST]	EAA03817	1.35315e-40	74	161.77	144	107
000793_EAB-5_G3QO8C008I7G3F	AGAP002331-PA [Anopheles gambiae str. PEST]	175	gi|157018235|gb|EAA07491.4|AGAP002331-PA [Anopheles gambiae str. PEST]	EAA07491	1.02186e-17	77	85.1149	58	45
000793_EAB-5_G3QO8C008JLOXD	AGAP005267-PA [Anopheles gambiae str. PEST]	205	gi|116131917|gb|EAA04801.3|AGAP005267-PA [Anopheles gambiae str. PEST]	EAA04801	6.68217e-25	83	108.997	68	57
000793_EAB-5_G3QO8C008JKPUF	AGAP006364-PA [Anopheles gambiae str. PEST]	217	gi|157016180|gb|EDO63859.1|AGAP006364-PA [Anopheles gambiae str. PEST]	EDO63859	3.87297e-25	87	109.768	72	63
000793_EAB-5_G3QO8C008I6U3C	abc transporter (agap011518-pa)	188	gi|157012711|gb|EAA00830.4|AGAP001523-PA [Anopheles gambiae str. PEST]	EAA00830	3.71941e-12	85	66.6254	47	40
000793_EAB-5_G3QO8C008JDAF3	AGAP000848-PA [Anopheles gambiae str. PEST]	246	gi|157015279|gb|EAA12145.5|AGAP000848-PA [Anopheles gambiae str. PEST]	EAA12145	5.83918e-21	78	95.9005	73	57
000793_EAB-5_isotig00232	cytochrome b5	1015	gi|55245734|gb|EAA04154.2|AGAP007121-PA [Anopheles gambiae str. PEST]	EAA04154	3.56411e-40	80	162.54	125	101
000793_EAB-5_isotig00233	cytochrome b5	994	gi|55245734|gb|EAA04154.2|AGAP007121-PA [Anopheles gambiae str. PEST]	EAA04154	3.45884e-40	80	162.54	125	101
000793_EAB-5_isotig00390	methoprene-tolerant protein	2794	gi|157015910|gb|EAA11757.4|AGAP006022-PA [Anopheles gambiae str. PEST]	EAA11757	6.06013e-84	55	309.686	475	262
000793_EAB-5_isotig00905	shakb_anoga ame: full=innexin shaking-b	1213	gi|157012732|gb|EAA00876.4|AGAP001489-PA [Anopheles gambiae str. PEST]	EAA00876	9.96854e-56	91	214.542	112	103
000793_EAB-5_isotig01229	superoxide dismutase (agap005234-pa)	939	gi|157017173|gb|EAA09396.4|superoxide dismutase (AGAP005234-PA) [Anopheles gambiae str. PEST]	EAA09396	2.0665e-39	74	159.844	118	88
000793_EAB-5_isotig02095	shakb_anoga ame: full=innexin shaking-b	566	gi|55240888|gb|EAA09228.2|AGAP004510-PA [Anopheles gambiae str. PEST]	EAA09228	1.08031e-80	86	295.819	188	162
000793_EAB-5_isotig02732	prosag25 protein	424	gi|116118542|gb|EAA13963.4|AGAP010253-PA [Anopheles gambiae str. PEST]	EAA13963	1.32048e-56	89	214.927	136	122
000793_EAB-5_isotig02912	actn_anoga ame: full=alpha- sarcomeric ame: full=f-actin cross-linking protein	388	gi|55233851|gb|EAA43174.2|AGAP001497-PA [Anopheles gambiae str. PEST]	EAA43174	7.86806e-60	79	225.328	154	122
Contig213	calcium calmodulin-dependent protein caki	435	gi|157019701|gb|EAA05230.5|AGAP011105-PA [Anopheles gambiae str. PEST]	EAA05230	3.576e-44	82	173.711	145	120
Contig563	peroxidase 13b	515	gi|157020264|gb|EAA04206.4|AGAP007237-PA [Anopheles gambiae str. PEST]	EAA04206	9.63106e-35	68	137.502	122	84
Contig1112	calcium calmodulin-dependent protein caki	544	gi|157014883|gb|EAA12583.4|AGAP008321-PA [Anopheles gambiae str. PEST]	EAA12583	3.72353e-83	91	303.908	181	165
Contig1554	laminin gamma 1 (agap007629-pa)	355	gi|157020246|gb|EAL41840.3|AGAP007256-PA [Anopheles gambiae str. PEST]	EAL41840	1.13096e-40	69	161.384	115	80
Contig1958	superoxide dismutase (agap010347-pa)	621	gi|55242819|gb|EAA07169.2|superoxide dismutase (AGAP010347-PA) [Anopheles gambiae str. PEST]	EAA07169	1.06625e-54	80	120.939	77	62
Contig2985	atc1_anoga ame: full=calcium-transporting atpase sarcoplasmic endoplasmic reticulum type ame: full=calcium pump	389	gi|157016074|gb|EAA10790.5|AGAP006186-PE [Anopheles gambiae str. PEST]	EAA10790	2.33789e-58	97	211.075	115	112
Contig3829	small heat shock protein	409	gi|55245697|gb|EAA04497.3|AGAP007162-PA [Anopheles gambiae str. PEST]	EAA04497	5.24464e-12	71	66.6254	56	40
Contig4297	spast_anoga ame: full=spastin	375	gi|157013907|gb|EAA13814.4|AGAP009625-PA [Anopheles gambiae str. PEST]	EAA13814	3.11047e-31	80	130.183	97	78
Contig5333	atc1_anoga ame: full=calcium-transporting atpase sarcoplasmic endoplasmic reticulum type ame: full=calcium pump	478	gi|116116981|gb|EAA00217.3|AGAP012115-PA [Anopheles gambiae str. PEST]	EAA00217	2.39462e-37	80	151.369	109	88
Contig7074	wishful thinking	229	gi|116126437|gb|EAA11767.3|AGAP005567-PB [Anopheles gambiae str. PEST]	EAA11767	6.11228e-23	71	102.449	78	56
Contig7106	clip-domain serine protease subfamily c (agap004318-pa)	277	gi|55240702|gb|EAA09190.2|CLIP-domain serine protease subfamily C (AGAP004318-PA) [Anopheles gambiae str. PEST]	EAA09190	8.78691e-17	80	82.0333	60	48
Contig7134	atc1_anoga ame: full=calcium-transporting atpase sarcoplasmic endoplasmic reticulum type ame: full=calcium pump	384	gi|157017901|gb|EAA44868.4|AGAP002858-PA [Anopheles gambiae str. PEST]	EAA44868	3.48332e-36	76	142.124	120	92
000793_EAB-5_G3QO8C008JWUI3	shakb_anoga ame: full=innexin shaking-b	269	gi|21288531|gb|EAA00824.1|AGAP001487-PA [Anopheles gambiae str. PEST]	EAA00824	3.68959e-36	93	146.362	86	80
000793_EAB-5_G3QO8C008JCO35	AGAP003493-PC [Anopheles gambiae str. PEST]	278	gi|30178397|gb|EAA45318.1|AGAP003493-PC [Anopheles gambiae str. PEST]	EAA45318	4.98951e-12	62	66.2402	83	52
000793_EAB-5_G3QO8C008JC2MR	calcium calmodulin-dependent protein caki	280	gi|157018886|gb|EAA06750.5|AGAP000255-PA [Anopheles gambiae str. PEST]	EAA06750	1.3899e-46	98	181.03	92	91
000793_EAB-5_G3QO8C008JV7P6	anopheles gambiae pest agap012476-pa	224	gi|116130282|gb|EAA06869.3|AGAP000763-PA [Anopheles gambiae str. PEST]	EAA06869	1.46328e-24	81	107.842	74	60
000793_EAB-5_G3QO8C008JTGSA	aminopeptidase n	358	gi|157018115|gb|EAA08230.4|AGAP002508-PA [Anopheles gambiae str. PEST]	EAA08230	4.75365e-15	70	76.2554	57	40
000793_EAB-5_G3QO8C008JQPG7	shakb_anoga ame: full=innexin shaking-b	382	gi|157012741|gb|EAA43180.3|AGAP001477-PA [Anopheles gambiae str. PEST]	EAA43180	3.31557e-26	92	81.2629	42	39
000793_EAB-5_G3QO8C008JBNOF	na-k-cl symporter	293	gi|116116330|gb|EAA00828.4|AGAP001557-PA [Anopheles gambiae str. PEST]	EAA00828	1.14635e-38	94	137.117	78	74
000793_EAB-5_G3QO8C008I3XW1	beta subunit-gaba-a-gated chloride channel	421	gi|157018476|gb|EAA07038.4|AGAP010694-PA [Anopheles gambiae str. PEST]	EAA07038	5.77357e-44	73	172.94	147	108
000793_EAB-5_G3QO8C008JCUOC	calcium calmodulin-dependent protein caki	352	gi|157014299|gb|EAA13948.4|AGAP010230-PA [Anopheles gambiae str. PEST]	EAA13948	9.23043e-51	92	194.897	115	106
000793_EAB-5_G3QO8C008JGBDZ	atc1_anoga ame: full=calcium-transporting atpase sarcoplasmic endoplasmic reticulum type ame: full=calcium pump	212	gi|157016074|gb|EAA10790.5|AGAP006186-PE [Anopheles gambiae str. PEST]	EAA10790	8.65754e-33	100	135.191	70	70
000793_EAB-5_isotig00023	anopheles gambiae pest agap012641-pa	798	gi|157020979|gb|EAA03331.4|AGAP012641-PA [Anopheles gambiae str. PEST]	EAA03331	3.22946e-20	65	78.1814	86	56
000793_EAB-5_isotig00054	AGAP003220-PA [Anopheles gambiae str. PEST]	851	gi|116129172|gb|EAA08488.3|AGAP003220-PA [Anopheles gambiae str. PEST]	EAA08488	5.60304e-17	45	85.1149	275	124
000793_EAB-5_isotig00125	AGAP007721-PA [Anopheles gambiae str. PEST]	964	gi|116131968|gb|EAA04368.4|AGAP007721-PA [Anopheles gambiae str. PEST]	EAA04368	1.82385e-22	73	103.605	83	61
000793_EAB-5_isotig00126	AGAP007721-PA [Anopheles gambiae str. PEST]	943	gi|116131968|gb|EAA04368.4|AGAP007721-PA [Anopheles gambiae str. PEST]	EAA04368	1.76582e-22	73	103.605	83	61
000793_EAB-5_isotig00145	AGAP006254-PA [Anopheles gambiae str. PEST]	2537	gi|157016124|gb|EAA10760.4|AGAP006254-PA [Anopheles gambiae str. PEST]	EAA10760	0	93	747.273	418	391
000793_EAB-5_isotig00281	anopheles gambiae pest agap012641-pa	492	gi|157018290|gb|EAA07379.4|AGAP003408-PA [Anopheles gambiae str. PEST]	EAA07379	2.72101e-15	66	78.1814	71	47
000793_EAB-5_isotig00426	AGAP005742-PA [Anopheles gambiae str. PEST]	2608	gi|157015680|gb|EDO63729.1|AGAP005742-PA [Anopheles gambiae str. PEST]	EDO63729	6.10998e-147	69	518.85	512	356
000793_EAB-5_isotig00434	rrf2m_anoga ame: full=ribosome-releasing factor mitochondrial short=rrf2mt ame: full=elongation factor g mitochondrial short=ef-g2mt short=mef-g 2 flags: precursor	2533	gi|157020890|gb|EAA03632.3|AGAP009441-PA [Anopheles gambiae str. PEST]	EAA03632	0	95	1461.43	825	788
000793_EAB-5_isotig00441	vacuolar atpase	2388	gi|30177193|gb|EAA44781.1|AGAP003153-PA [Anopheles gambiae str. PEST]	EAA44781	0	96	1141.72	614	593
000793_EAB-5_isotig00449	AGAP006023-PA [Anopheles gambiae str. PEST]	2329	gi|157015912|gb|EAA44132.3|AGAP006023-PA [Anopheles gambiae str. PEST]	EAA44132	0	81	786.563	570	467
000793_EAB-5_isotig00451	AGAP004562-PA [Anopheles gambiae str. PEST]	2324	gi|157017401|gb|EAL40562.3|AGAP004562-PA [Anopheles gambiae str. PEST]	EAL40562	3.85812e-121	73	432.95	402	296
000793_EAB-5_isotig00541	AGAP001151-PA [Anopheles gambiae str. PEST]	1813	gi|55234182|gb|EAA01035.2|AGAP001151-PA [Anopheles gambiae str. PEST]	EAA01035	2.01737e-130	95	463.381	256	245
000793_EAB-5_isotig00589	AGAP006366-PB [Anopheles gambiae str. PEST]	1723	gi|157016186|gb|EDO63864.1|AGAP006366-PB [Anopheles gambiae str. PEST]	EDO63864	1.54326e-179	85	427.557	267	229
000793_EAB-5_isotig00624	AGAP006426-PA [Anopheles gambiae str. PEST]	1646	gi|116127088|gb|EAL40075.2|AGAP006426-PA [Anopheles gambiae str. PEST]	EAL40075	1.41871e-127	65	453.751	459	302
000793_EAB-5_isotig00645	AGAP007643-PB [Anopheles gambiae str. PEST]	1605	gi|55245261|gb|EAL41737.1|AGAP007643-PB [Anopheles gambiae str. PEST]	EAL41737	2.13181e-128	96	456.447	248	239
000793_EAB-5_isotig00671	abc transporter (agap011518-pa)	1562	gi|157013170|gb|EAL38745.3|AGAP012156-PA [Anopheles gambiae str. PEST]	EAL38745	1.55442e-67	56	254.218	398	226
000793_EAB-5_isotig00704	AGAP006426-PA [Anopheles gambiae str. PEST]	1489	gi|116127088|gb|EAL40075.2|AGAP006426-PA [Anopheles gambiae str. PEST]	EAL40075	6.45786e-125	70	332.028	300	210
000793_EAB-5_isotig00736	AGAP012237-PA [Anopheles gambiae str. PEST]	1436	gi|157013123|gb|EAA00236.5|AGAP012237-PA [Anopheles gambiae str. PEST]	EAA00236	1.30765e-65	73	247.669	259	191
000793_EAB-5_isotig00926	AGAP001283-PA [Anopheles gambiae str. PEST]	1194	gi|157012877|gb|EAA01723.4|AGAP001283-PA [Anopheles gambiae str. PEST]	EAA01723	4.30486e-120	84	428.328	281	238
000793_EAB-5_isotig01042	methuselah-like (agap004026-pa)	1081	gi|30174945|gb|EAA13607.2|methuselah-like (AGAP004026-PA) [Anopheles gambiae str. PEST]	EAA13607	2.05978e-25	52	113.62	269	141
000793_EAB-5_isotig01170	AGAP003751-PA [Anopheles gambiae str. PEST]	985	gi|157019078|gb|EAA06010.4|AGAP003751-PA [Anopheles gambiae str. PEST]	EAA06010	6.61757e-44	61	174.866	195	119
000793_EAB-5_isotig01172	AGAP010975-PA [Anopheles gambiae str. PEST]	985	gi|157019372|gb|EDO64434.1|AGAP010975-PA [Anopheles gambiae str. PEST]	EDO64434	1.22665e-47	83	152.525	132	110
000793_EAB-5_isotig01260	anopheles gambiae pest agap012453-pa	918	gi|157020982|gb|EAA03285.4|AGAP012453-PA [Anopheles gambiae str. PEST]	EAA03285	1.15123e-111	75	399.823	303	229
000793_EAB-5_isotig01279	AGAP006424-PA [Anopheles gambiae str. PEST]	903	gi|116127086|gb|EAU76599.1|AGAP006424-PA [Anopheles gambiae str. PEST]	EAU76599	8.26116e-80	59	225.328	250	149
000793_EAB-5_isotig01363	AGAP006422-PA [Anopheles gambiae str. PEST]	863	gi|116127084|gb|EAA44227.3|AGAP006422-PA [Anopheles gambiae str. PEST]	EAA44227	6.62364e-90	69	327.405	288	200
000793_EAB-5_isotig01572	abc transporter (agap011518-pa)	751	gi|157020997|gb|EAU77823.2|ABC transporter (AGAP011518-PA) [Anopheles gambiae str. PEST]	EAU77823	5.52228e-26	50	114.775	251	126
000793_EAB-5_isotig01590	AGAP005954-PA [Anopheles gambiae str. PEST]	749	gi|157015859|gb|EAA11713.4|AGAP005954-PA [Anopheles gambiae str. PEST]	EAA11713	1.47332e-71	83	266.159	175	146
000793_EAB-5_isotig01622	AGAP001622-PA [Anopheles gambiae str. PEST]	726	gi|116116297|gb|EAA00945.3|AGAP001622-PA [Anopheles gambiae str. PEST]	EAA00945	4.86271e-48	82	187.963	147	122
[truncated: 7,345 more rows]

## Sheet: A.pissum
Sequence name	Sequence desc.	Sequence length	Hit desc.	Hit ACC	E-Value	Similarity	Score	Alignment length	Positives
[truncated: 8,193 more rows]

## Sheet: D.melanogaster
Sequence name	Sequence desc.	Sequence length	Hit desc.	Hit ACC	E-Value	Similarity	Score	Alignment length	Positives
[truncated: 8,530 more rows]

[truncated: 1 more sheets: T.castaneum]
