# Supplementary material for: Identification of Odor-Processing Genes in the Emerald Ash Borer, Agrilus planipennis
Source: PLoS One. 2013 Feb 12;8(2):e56555. doi: 10.1371/journal.pone.0056555 (PMC3570424; doi:10.1371/journal.pone.0056555)
Supplement: Table S3 — Top BLAST hits in the NCBI nr database for each unique contig of Agrilus planipennis antennal transcriptome. (XLSX) [file pone.0056555.s007.xlsx]

## Sheet: TopBlast hits
Table S3: Top BLAST hits in the NCBI nr database for each unique contig of Agrilus planipennis antennal transcriptome.
Sequence name	Sequence desc.	Sequence length	Hit desc.	Hit ACC	E-Value	Similarity	Score	Alignment length	Positives
000793_EAB-5_isotig00407	ypg43_caeel ame: full=ig-like and fibronectin type-iii domain-containing protein flags: precursor	5289	gi|306526285|sp|O18023.4|YPG43_CAEELRecName: Full=Ig-like and fibronectin type-III domain-containing protein C25G4.10; Flags: Precursor	O18023	1.87991e-46	37	187.963	1014	379
000793_EAB-5_isotig00048	atna_drome ame: full=sodium potassium-transporting atpase subunit alpha short=na(+) k(+) atpase alpha subunit ame: full=sodium pump subunit alpha	4560	gi|14424436|sp|P13607.3|ATNA_DROMERecName: Full=Sodium/potassium-transporting ATPase subunit alpha; Short=Na(+)/K(+) ATPase alpha subunit; AltName: Full=Sodium pump subunit alpha	P13607	0	81	520.005	381	311
000793_EAB-5_isotig00026	srbs1_mouse ame: full=sorbin and sh3 domain-containing protein 1 ame: full=ponsin ame: full=sh3 domain protein 5 ame: full=sh3p12 ame: full=c-cbl-associated protein short=cap	3751	gi|51701938|sp|Q62417.2|SRBS1_MOUSERecName: Full=Sorbin and SH3 domain-containing protein 1; AltName: Full=Ponsin; AltName: Full=SH3 domain protein 5; AltName: Full=SH3P12; AltName: Full=c-Cbl-associated protein; Short=CAP	Q62417	4.78604e-17	43	90.8929	339	148
000793_EAB-5_isotig00027	srbs1_mouse ame: full=sorbin and sh3 domain-containing protein 1 ame: full=ponsin ame: full=sh3 domain protein 5 ame: full=sh3p12 ame: full=c-cbl-associated protein short=cap	3715	gi|51701938|sp|Q62417.2|SRBS1_MOUSERecName: Full=Sorbin and SH3 domain-containing protein 1; AltName: Full=Ponsin; AltName: Full=SH3 domain protein 5; AltName: Full=SH3P12; AltName: Full=c-Cbl-associated protein; Short=CAP	Q62417	4.71933e-17	43	90.8929	339	148
000793_EAB-5_isotig00408	gsk3b_xenla ame: full=glycogen synthase kinase-3 beta short=gsk-3 beta ame: full=xgsk-3 protein	3443	gi|82245668|sp|Q91757.1|GSK3B_XENLARecName: Full=Glycogen synthase kinase-3 beta; Short=GSK-3 beta; AltName: Full=Xgsk-3 protein	Q91757	3.56303e-140	91	432.95	268	244
000793_EAB-5_isotig00133	s17a5_human ame: full=sialin ame: full=membrane glycoprotein hp59 ame: full=sodium sialic acid cotransporter short=ast ame: full=solute carrier family 17 member 5	3323	gi|48428688|sp|Q9NRA2.2|S17A5_HUMANRecName: Full=Sialin; AltName: Full=Membrane glycoprotein HP59; AltName: Full=Sodium/sialic acid cotransporter; Short=AST; AltName: Full=Solute carrier family 17 member 5	Q9NRA2	2.18751e-80	54	275.018	455	249
000793_EAB-5_isotig00135	acsl4_rat ame: full=long-chain-fatty-acid-- ligase 4 ame: full=long-chain acyl- synthetase 4 short=lacs 4	3093	gi|6016483|sp|O35547.1|ACSL4_RATRecName: Full=Long-chain-fatty-acid--CoA ligase 4; AltName: Full=Long-chain acyl-CoA synthetase 4; Short=LACS 4	O35547	2.50956e-179	64	540.806	662	430
000793_EAB-5_isotig00410	vatl_aedae ame: full=v-type proton atpase 16 kda proteolipid subunit short=v-atpase 16 kda proteolipid subunit ame: full=v-atpase subunit c ame: full=vacuolar proton pump 16 kda proteolipid subunit	3078	gi|150421706|sp|O16110.2|VATL_AEDAERecName: Full=V-type proton ATPase 16 kDa proteolipid subunit; Short=V-ATPase 16 kDa proteolipid subunit; AltName: Full=V-ATPase subunit C; AltName: Full=Vacuolar proton pump 16 kDa proteolipid subunit	O16110	1.08742e-85	95	275.789	157	150
000793_EAB-5_isotig00411	abcgk_dicdi ame: full=abc transporter g family member 20 ame: full=abc transporter	3012	gi|75017997|sp|Q8T674.1|ABCGK_DICDIRecName: Full=ABC transporter G family member 20; AltName: Full=ABC transporter ABCG.20	Q8T674	2.19612e-90	50	307.76	733	369
000793_EAB-5_isotig00139	vpp1_mouse ame: full=v-type proton atpase 116 kda subunit a isoform 1 short=v-atpase 116 kda isoform a1 ame: full=clathrin-coated vesicle synaptic vesicle proton pump 116 kda subunit ame: full=vacuolar adenosine triphosphatase subunit ac116 ame: full=vacuolar proton pump subunit 1 ame: full=vacuolar proton translocating atpase 116 kda subunit a isoform 1	2978	gi|342187144|sp|Q9Z1G4.3|VPP1_MOUSERecName: Full=V-type proton ATPase 116 kDa subunit a isoform 1; Short=V-ATPase 116 kDa isoform a1; AltName: Full=Clathrin-coated vesicle/synaptic vesicle proton pump 116 kDa subunit; AltName: Full=Vacuolar adenosine triphosphatase subunit Ac116; AltName: Full=Vacuolar proton pump subunit 1; AltName: Full=Vacuolar proton translocating ATPase 116 kDa subunit a iso…	Q9Z1G4	0	69	790.801	845	590
000793_EAB-5_isotig00137	41_drome ame: full=protein homolog ame: full=protein coracle	2967	gi|20454793|sp|Q9V8R9.1|41_DROMERecName: Full=Protein 4.1 homolog; AltName: Full=Protein coracle	Q9V8R9	2.01624e-115	85	393.275	277	237
000793_EAB-5_isotig00136	acsl4_human ame: full=long-chain-fatty-acid-- ligase 4 ame: full=long-chain acyl- synthetase 4 short=lacs 4	2958	gi|13432172|sp|O60488.2|ACSL4_HUMANRecName: Full=Long-chain-fatty-acid--CoA ligase 4; AltName: Full=Long-chain acyl-CoA synthetase 4; Short=LACS 4	O60488	0	63	553.518	711	451
000793_EAB-5_isotig00388	gstt7_anoga ame: full=glutathione s-transferase d7 ame: full=aggst1-7 ame: full=gst class-theta ame: full=gst1-beta	2953	gi|74960641|sp|O76483.1|GSTT7_ANOGARecName: Full=Glutathione S-transferase D7; AltName: Full=Aggst1-7; AltName: Full=GST class-theta; AltName: Full=Gst1-beta	O76483	4.54824e-60	65	207.608	210	137
000793_EAB-5_isotig00412	mgat2_mouse ame: full=alpha- -mannosyl-glycoprotein 2-beta-n-acetylglucosaminyltransferase ame: full=beta- -n-acetylglucosaminyltransferase ii ame: full= c-t ii short=gnt-ii ame: full=mannoside acetylglucosaminyltransferase 2 ame: full=n-glycosyl-oligosaccharide-glycoprotein n-acetylglucosaminyltransferase ii	2896	gi|68052854|sp|Q921V5.1|MGAT2_MOUSERecName: Full=Alpha-1,6-mannosyl-glycoprotein 2-beta-N-acetylglucosaminyltransferase; AltName: Full=Beta-1,2-N-acetylglucosaminyltransferase II; AltName: Full=GlcNAc-T II; Short=GNT-II; AltName: Full=Mannoside acetylglucosaminyltransferase 2; AltName: Full=N-glycosyl-oligosaccharide-glycoprotein N-acetylglucosaminyltransferase II	Q921V5	4.60418e-80	67	270.396	347	233
000793_EAB-5_isotig00413	cpn2_mouse ame: full=carboxypeptidase n subunit 2 ame: full=carboxypeptidase n 83 kda chain ame: full=carboxypeptidase n large subunit ame: full=carboxypeptidase n polypeptide 2 ame: full=carboxypeptidase n regulatory subunit flags: precursor	2862	gi|52782751|sp|Q9DBB9.2|CPN2_MOUSERecName: Full=Carboxypeptidase N subunit 2; AltName: Full=Carboxypeptidase N 83 kDa chain; AltName: Full=Carboxypeptidase N large subunit; AltName: Full=Carboxypeptidase N polypeptide 2; AltName: Full=Carboxypeptidase N regulatory subunit; Flags: Precursor	Q9DBB9	5.61056e-28	47	123.25	380	181
000793_EAB-5_isotig00415	scrb1_bovin ame: full=scavenger receptor class b member 1 short=srb1 ame: full=sr-bi	2850	gi|38258875|sp|O18824.1|SCRB1_BOVINRecName: Full=Scavenger receptor class B member 1; Short=SRB1; AltName: Full=SR-BI	O18824	7.83821e-64	50	227.639	462	234
000793_EAB-5_isotig00416	cox1_droya ame: full=cytochrome c oxidase subunit 1 ame: full=cytochrome c oxidase polypeptide i	2842	gi|116976|sp|P00400.1|COX1_DROYARecName: Full=Cytochrome c oxidase subunit 1; AltName: Full=Cytochrome c oxidase polypeptide I	P00400	2.28571e-179	91	532.332	505	461
000793_EAB-5_isotig00417	vatb_drome ame: full=v-type proton atpase subunit b short=v-atpase subunit b ame: full=v-atpase 55 kda subunit ame: full=vacuolar proton pump subunit b	2811	gi|401325|sp|P31409.1|VATB_DROMERecName: Full=V-type proton ATPase subunit B; Short=V-ATPase subunit B; AltName: Full=V-ATPase 55 kDa subunit; AltName: Full=Vacuolar proton pump subunit B	P31409	0	99	871.692	490	487
000793_EAB-5_isotig00390	npas2_mouse ame: full=neuronal pas domain-containing protein 2 short=neuronal pas2	2794	gi|3914160|sp|P97460.1|NPAS2_MOUSERecName: Full=Neuronal PAS domain-containing protein 2; Short=Neuronal PAS2	P97460	2.62571e-31	45	135.576	437	200
000793_EAB-5_isotig00418	sl9a8_chick ame: full=sodium hydrogen exchanger 8 ame: full=na(+) h(+) exchanger 8 short=nhe-8 ame: full=solute carrier family 9 member 8	2793	gi|82197771|sp|Q5ZJ75.1|SL9A8_CHICKRecName: Full=Sodium/hydrogen exchanger 8; AltName: Full=Na(+)/H(+) exchanger 8; Short=NHE-8; AltName: Full=Solute carrier family 9 member 8	Q5ZJ75	6.49811e-157	77	466.848	377	293
000793_EAB-5_isotig00419	cy561_human ame: full=cytochrome b561 ame: full=cytochrome b-561	2773	gi|25453426|sp|P49447.2|CY561_HUMANRecName: Full=Cytochrome b561; AltName: Full=Cytochrome b-561	P49447	2.52698e-15	56	80.1073	173	97
000793_EAB-5_isotig00420	ano4_bovin ame: full=anoctamin-4 ame: full=transmembrane protein 16d	2736	gi|212288179|sp|A6QLE6.1|ANO4_BOVINRecName: Full=Anoctamin-4; AltName: Full=Transmembrane protein 16D	A6QLE6	0	62	614.764	847	529
000793_EAB-5_isotig00421	nadk_mouse ame: full=nad kinase ame: full=poly atp nad kinase	2722	gi|341941154|sp|P58058.2|NADK_MOUSERecName: Full=NAD kinase; AltName: Full=Poly(P)/ATP NAD kinase	P58058	3.70913e-151	78	455.677	369	290
000793_EAB-5_isotig00422	gels_homam ame: full= cytoplasmic ame: full=actin-depolymerizing factor short=adf	2683	gi|27734299|sp|Q27319.1|GELS_HOMAMRecName: Full=Gelsolin, cytoplasmic; AltName: Full=Actin-depolymerizing factor; Short=ADF	Q27319	6.12798e-168	59	509.99	753	447
000793_EAB-5_isotig00423	nkcl_manse ame: full=bumetanide-sensitive sodium- -chloride cotransporter ame: full=na-k-cl symporter	2682	gi|2500792|sp|Q25479.1|NKCL_MANSERecName: Full=Bumetanide-sensitive sodium-(potassium)-chloride cotransporter; AltName: Full=Na-K-CL symporter	Q25479	0	73	518.464	500	366
000793_EAB-5_isotig00141	un93l_drome ame: full=unc93-like protein	2676	gi|67462083|sp|Q9Y115.1|UN93L_DROMERecName: Full=UNC93-like protein	Q9Y115	0	81	543.502	480	393
000793_EAB-5_isotig00108	postn_mouse ame: full=periostin short=pn ame: full=osteoblast-specific factor 2 short=osf-2 flags: precursor	2660	gi|46576895|sp|Q62009.2|POSTN_MOUSERecName: Full=Periostin; Short=PN; AltName: Full=Osteoblast-specific factor 2; Short=OSF-2; Flags: Precursor	Q62009	2.58861e-49	48	191.43	628	302
000793_EAB-5_isotig00425	nepl2_caeel ame: full=neprilysin-2	2645	gi|74957125|sp|O16796.2|NEPL2_CAEELRecName: Full=Neprilysin-2	O16796	4.63968e-171	60	520.776	696	420
000793_EAB-5_isotig00424	lrc15_rat ame: full=leucine-rich repeat-containing protein 15 ame: full=leucine-rich repeat protein induced by beta-amyloid short=rlib flags: precursor	2644	gi|30580389|sp|Q8R5M3.1|LRC15_RATRecName: Full=Leucine-rich repeat-containing protein 15; AltName: Full=Leucine-rich repeat protein induced by beta-amyloid; Short=rLib; Flags: Precursor	Q8R5M3	1.11402e-29	40	128.642	494	200
000793_EAB-5_isotig00386	abcg1_human ame: full=atp-binding cassette sub-family g member 1 ame: full=atp-binding cassette transporter 8 ame: full=white protein homolog	2623	gi|17433715|sp|P45844.3|ABCG1_HUMANRecName: Full=ATP-binding cassette sub-family G member 1; AltName: Full=ATP-binding cassette transporter 8; AltName: Full=White protein homolog	P45844	2.24854e-141	56	437.958	678	382
000793_EAB-5_isotig00426	sem1a_tricf ame: full=semaphorin-1a ame: full=semaphorin-i flags: precursor	2608	gi|8134679|sp|Q26972.1|SEM1A_TRICFRecName: Full=Semaphorin-1A; AltName: Full=Semaphorin-I; Flags: Precursor	Q26972	0	71	778.474	722	514
000793_EAB-5_isotig00143	pabp1_mouse ame: full=polyadenylate-binding protein 1 short=pabp-1 short=poly -binding protein 1	2604	gi|341941223|sp|P29341.2|PABP1_MOUSERecName: Full=Polyadenylate-binding protein 1; Short=PABP-1; Short=Poly(A)-binding protein 1	P29341	0	77	751.125	631	492
000793_EAB-5_isotig00427	hsp7d_manse ame: full=heat shock 70 kda protein cognate 4 short=hsc 70-4	2601	gi|12585261|sp|Q9U639.1|HSP7D_MANSERecName: Full=Heat shock 70 kDa protein cognate 4; Short=Hsc 70-4	Q9U639	0	97	971.074	612	598
000793_EAB-5_isotig00428	s23ip_human ame: full=sec23-interacting protein ame: full=p125	2590	gi|55584014|sp|Q9Y6Y8.1|S23IP_HUMANRecName: Full=SEC23-interacting protein; AltName: Full=p125	Q9Y6Y8	5.73344e-101	51	339.732	661	338
000793_EAB-5_isotig00429	fur1c_drome ame: full=furin-like protease isoform 1-crr short=furin-1 ame: full=kex2-like endoprotease 1 ame: full=dklip-1 flags: precursor	2573	gi|20141079|sp|P30430.2|FUR1C_DROMERecName: Full=Furin-like protease 1, isoform 1-CRR; Short=Furin-1; AltName: Full=Kex2-like endoprotease 1; AltName: Full=dKLIP-1; Flags: Precursor	P30430	0	77	697.967	534	415
000793_EAB-5_isotig00430	ncpr_drome ame: full=nadph--cytochrome p450 reductase short=cpr short=p450r	2560	gi|12643739|sp|Q27597.2|NCPR_DROMERecName: Full=NADPH--cytochrome P450 reductase; Short=CPR; Short=P450R	Q27597	0	83	955.281	675	562
000793_EAB-5_isotig00431	dhsa_drome ame: full=succinate dehydrogenase flavoprotein mitochondrial ame: full=flavoprotein subunit of complex ii short=fp ame: full=succinyl coenzyme a synthetase flavoprotein subunit flags: precursor	2555	gi|13124721|sp|Q94523.3|DHSA_DROMERecName: Full=Succinate dehydrogenase [ubiquinone] flavoprotein subunit, mitochondrial; AltName: Full=Flavoprotein subunit of complex II; Short=FP; AltName: Full=Succinyl coenzyme A synthetase flavoprotein subunit; Flags: Precursor	Q94523	0	86	817.765	652	564
000793_EAB-5_isotig00144	pabp1_rat ame: full=polyadenylate-binding protein 1 short=pabp-1 short=poly -binding protein 1	2550	gi|47605941|sp|Q9EPH8.1|PABP1_RATRecName: Full=Polyadenylate-binding protein 1; Short=PABP-1; Short=Poly(A)-binding protein 1	Q9EPH8	0	76	746.503	628	483
000793_EAB-5_isotig00432	osbp2_human ame: full=oxysterol-binding protein 2 ame: full=oxysterol-binding protein 4 short=orp-4 short=osbp-related protein 4	2549	gi|88984633|sp|Q969R2.2|OSBP2_HUMANRecName: Full=Oxysterol-binding protein 2; AltName: Full=Oxysterol-binding protein-related protein 4; Short=ORP-4; Short=OSBP-related protein 4	Q969R2	3.46605e-170	60	519.62	725	438
000793_EAB-5_isotig00384	hmg2_drome ame: full=high mobility group protein dsp1 ame: full=protein dorsal switch 1	2547	gi|17366497|sp|Q24537.1|HMG2_DROMERecName: Full=High mobility group protein DSP1; AltName: Full=Protein dorsal switch 1	Q24537	2.44165e-82	84	272.707	189	159
000793_EAB-5_isotig00145	ogt1_human ame: full=udp-n-acetylglucosamine--peptide n-acetylglucosaminyltransferase 110 kda subunit ame: full=o- c transferase subunit p110 ame: full=o-linked n-acetylglucosamine transferase 110 kda subunit	2537	gi|68067509|sp|O15294.3|OGT1_HUMANRecName: Full=UDP-N-acetylglucosamine--peptide N-acetylglucosaminyltransferase 110 kDa subunit; AltName: Full=O-GlcNAc transferase subunit p110; AltName: Full=O-linked N-acetylglucosamine transferase 110 kDa subunit	O15294	0	80	546.199	426	341
000793_EAB-5_isotig00434	ef2_bommo ame: full=translation elongation factor 2 short=ef-2	2533	gi|122096234|sp|Q1HPK6.1|EF2_BOMMORecName: Full=Translation elongation factor 2; Short=EF-2	Q1HPK6	0	96	1295.03	825	795
000793_EAB-5_isotig00435	abcgk_dicdi ame: full=abc transporter g family member 20 ame: full=abc transporter	2525	gi|75017997|sp|Q8T674.1|ABCGK_DICDIRecName: Full=ABC transporter G family member 20; AltName: Full=ABC transporter ABCG.20	Q8T674	1.73109e-75	50	263.848	756	382
000793_EAB-5_isotig00106	tens_chick ame: full=tensin	2522	gi|2507144|sp|Q04205.2|TENS_CHICKRecName: Full=Tensin	Q04205	6.44452e-45	70	162.155	152	107
000793_EAB-5_isotig00107	tens_chick ame: full=tensin	2498	gi|2507144|sp|Q04205.2|TENS_CHICKRecName: Full=Tensin	Q04205	6.37356e-45	70	162.155	152	107
000793_EAB-5_isotig00436	mdtg_salch ame: full=multidrug resistance protein mdtg	2468	gi|73920998|sp|Q57QK4.1|MDTG_SALCHRecName: Full=Multidrug resistance protein mdtG	Q57QK4	8.84136e-09	47	62.003	213	101
000793_EAB-5_isotig00437	dhgl_drops ame: full=glucose dehydrogenase short protein flags: precursor	2468	gi|182705256|sp|P18172.4|DHGL_DROPSRecName: Full=Glucose dehydrogenase [acceptor]; Contains: RecName: Full=Glucose dehydrogenase [acceptor] short protein; Flags: Precursor	P18172	1.41483e-83	52	282.722	551	289
000793_EAB-5_isotig00438	sap_chick ame: full=proactivator polypeptide contains: ame: full=saposin-a contains: ame: full=saposin-b contains: ame: full=saposin-c contains: ame: full=saposin-d flags: precursor	2423	gi|18201959|sp|O13035.1|SAP_CHICKRecName: Full=Proactivator polypeptide; Contains: RecName: Full=Saposin-A; Contains: RecName: Full=Saposin-B; Contains: RecName: Full=Saposin-C; Contains: RecName: Full=Saposin-D; Flags: Precursor	O13035	3.42286e-37	44	150.214	480	212
000793_EAB-5_isotig00439	best4_human ame: full=bestrophin-4 ame: full=vitelliform macular dystrophy 2-like protein 2	2413	gi|38503352|sp|Q8NFU0.1|BEST4_HUMANRecName: Full=Bestrophin-4; AltName: Full=Vitelliform macular dystrophy 2-like protein 2	Q8NFU0	4.43986e-66	65	230.72	252	164
000793_EAB-5_isotig00440	mysa_drome ame: full=myosin heavy muscle	2392	gi|110825729|sp|P05661.4|MYSA_DROMERecName: Full=Myosin heavy chain, muscle	P05661	0	95	633.254	620	591
000793_EAB-5_isotig00441	vata_aedal ame: full=v-type proton atpase catalytic subunit a short=v-atpase subunit a ame: full=v-atpase 69 kda subunit ame: full=vacuolar proton pump subunit alpha	2388	gi|122002537|sp|Q2TJ56.1|VATA_AEDALRecName: Full=V-type proton ATPase catalytic subunit A; Short=V-ATPase subunit A; AltName: Full=V-ATPase 69 kDa subunit; AltName: Full=Vacuolar proton pump subunit alpha >gi|145559538|sp|O16109.2|VATA_AEDAE RecName: Full=V-type proton ATPase catalytic subunit A; Short=V-ATPase subunit A; AltName: Full=V-ATPase 69 kDa subunit; AltName: Full=Vacuolar proton pump s…	Q2TJ56	0	97	1149.04	614	596
000793_EAB-5_isotig00442	trf_bladi ame: full=transferrin flags: precursor	2383	gi|549120|sp|Q02942.1|TRF_BLADIRecName: Full=Transferrin; Flags: Precursor	Q02942	0	69	553.903	562	393
000793_EAB-5_isotig00443	atfc_bommo ame: full=activating transcription factor of chaperone	2368	gi|74942162|sp|Q9GPH3.1|ATFC_BOMMORecName: Full=Activating transcription factor of chaperone	Q9GPH3	4.44054e-21	55	96.2857	225	125
000793_EAB-5_isotig00444	eif3c_aedae ame: full=eukaryotic translation initiation factor 3 subunit c short=eif3c ame: full=eukaryotic translation initiation factor 3 subunit 8	2358	gi|122107253|sp|Q17Q06.1|EIF3C_AEDAERecName: Full=Eukaryotic translation initiation factor 3 subunit C; Short=eIF3c; AltName: Full=Eukaryotic translation initiation factor 3 subunit 8	Q17Q06	0	87	815.839	571	500
000793_EAB-5_isotig00445	a4_drome ame: full=beta-amyloid-like protein flags: precursor	2357	gi|26006939|sp|P14599.2|A4_DROMERecName: Full=Beta-amyloid-like protein; Flags: Precursor	P14599	2.12715e-112	82	365.54	258	212
000793_EAB-5_isotig00446	pp11_drome ame: full=serine threonine-protein phosphatase alpha-1 isoform	2345	gi|1346751|sp|P48461.1|PP11_DROMERecName: Full=Serine/threonine-protein phosphatase alpha-1 isoform	P48461	0	96	605.52	306	295
000793_EAB-5_isotig00447	nrf6_caeel ame: full=nose resistant to fluoxetine protein 6 short=protein nrf-6 flags: precursor	2338	gi|21264475|sp|Q09225.3|NRF6_CAEELRecName: Full=Nose resistant to fluoxetine protein 6; Short=Protein nrf-6; Flags: Precursor	Q09225	1.3813e-31	51	103.219	201	103
000793_EAB-5_isotig00450	hsp83_anoga ame: full=heat shock protein 83	2329	gi|150421573|sp|Q7PT10.3|HSP83_ANOGARecName: Full=Heat shock protein 83	Q7PT10	0	91	642.499	453	416
000793_EAB-5_isotig00449	ty3h_drome ame: full=tyrosine 3-monooxygenase ame: full=protein pale ame: full=tyrosine 3-hydroxylase short=th	2329	gi|29337193|sp|P18459.2|TY3H_DROMERecName: Full=Tyrosine 3-monooxygenase; AltName: Full=Protein Pale; AltName: Full=Tyrosine 3-hydroxylase; Short=TH	P18459	0	80	748.043	567	454
000793_EAB-5_isotig00448	f26l_chick ame: full=6-phosphofructo-2-kinase fructose- -biphosphatase short=6pf-2-k fru- -p2ase short=pfk fbpase ame: full=6pf-2-k fru- -p2ase liver isozyme includes: ame: full=6-phosphofructo-2-kinase includes: ame: full=fructose- -bisphosphatase	2326	gi|41019516|sp|Q91348.2|F26L_CHICKRecName: Full=6-phosphofructo-2-kinase/fructose-2,6-biphosphatase; Short=6PF-2-K/Fru-2,6-P2ase; Short=PFK/FBPase; AltName: Full=6PF-2-K/Fru-2,6-P2ase liver isozyme; Includes: RecName: Full=6-phosphofructo-2-kinase; Includes: RecName: Full=Fructose-2,6-bisphosphatase	Q91348	1.05196e-105	64	335.109	424	272
000793_EAB-5_isotig00451	pcft_xenla ame: full=proton-coupled folate transporter ame: full=heme carrier protein 1 ame: full=pcft hcp1 ame: full=solute carrier family 46 member 1	2324	gi|81170644|sp|Q6DCX5.1|PCFT_XENLARecName: Full=Proton-coupled folate transporter; AltName: Full=Heme carrier protein 1; AltName: Full=PCFT/HCP1; AltName: Full=Solute carrier family 46 member 1	Q6DCX5	2.38775e-14	42	79.7221	385	163
000793_EAB-5_isotig00452	dpyl4_mouse ame: full=dihydropyrimidinase-related protein 4 short=drp-4 ame: full=collapsin response mediator protein 3 short=crmp-3 ame: full=unc33-like phosphoprotein 4 short=ulip-4	2309	gi|3122044|sp|O35098.1|DPYL4_MOUSERecName: Full=Dihydropyrimidinase-related protein 4; Short=DRP-4; AltName: Full=Collapsin response mediator protein 3; Short=CRMP-3; AltName: Full=UNC33-like phosphoprotein 4; Short=ULIP-4	O35098	2.0855e-127	64	283.878	309	200
000793_EAB-5_isotig00453	aes4_allmi ame: full=sry-related protein aes4	2294	gi|728817|sp|P40639.1|AES4_ALLMIRecName: Full=SRY-related protein AES4	P40639	4.10573e-13	85	68.1662	41	35
000793_EAB-5_isotig00454	uzip_drome ame: full=protein unzipped ame: full=protein zipper flags: precursor	2282	gi|31340518|sp|P10379.2|UZIP_DROMERecName: Full=Protein unzipped; AltName: Full=Protein zipper; Flags: Precursor	P10379	5.12765e-17	53	88.1965	258	137
000793_EAB-5_isotig00455	tera_drome ame: full=transitional endoplasmic reticulum atpase ter94 ame: full=valosin-containing protein homolog	2278	gi|122087253|sp|Q7KN62.1|TERA_DROMERecName: Full=Transitional endoplasmic reticulum ATPase TER94; AltName: Full=Valosin-containing protein homolog	Q7KN62	0	96	1298.49	759	732
000793_EAB-5_isotig00458	ampn_bovin ame: full=aminopeptidase n short=ap-n short=bapn ame: full=alanyl aminopeptidase ame: full=aminopeptidase m short=ap-m ame: full=microsomal aminopeptidase ame: cd_antigen=cd13	2269	gi|109919868|sp|P79098.4|AMPN_BOVINRecName: Full=Aminopeptidase N; Short=AP-N; Short=bAPN; AltName: Full=Alanyl aminopeptidase; AltName: Full=Aminopeptidase M; Short=AP-M; AltName: Full=Microsomal aminopeptidase; AltName: CD_antigen=CD13	P79098	1.03197e-159	56	490.73	752	428
000793_EAB-5_isotig00456	hsp71_anoal ame: full=heat shock protein 70 a1	2267	gi|1170372|sp|P41825.1|HSP71_ANOALRecName: Full=Heat shock protein 70 A1	P41825	0	89	888.641	647	576
000793_EAB-5_isotig00459	als_human ame: full=insulin-like growth factor-binding protein complex acid labile subunit short=als flags: precursor	2264	gi|543800|sp|P35858.1|ALS_HUMANRecName: Full=Insulin-like growth factor-binding protein complex acid labile subunit; Short=ALS; Flags: Precursor	P35858	2.03794e-18	42	93.2041	471	199
000793_EAB-5_isotig00460	pp2ab_rat ame: full=serine threonine-protein phosphatase 2a catalytic subunit beta isoform short=pp2a-beta	2258	gi|50402232|sp|P62716.1|PP2AB_RATRecName: Full=Serine/threonine-protein phosphatase 2A catalytic subunit beta isoform; Short=PP2A-beta >gi|50402236|sp|P62714.1|PP2AB_HUMAN RecName: Full=Serine/threonine-protein phosphatase 2A catalytic subunit beta isoform; Short=PP2A-beta >gi|50402237|sp|P62715.1|PP2AB_MOUSE RecName: Full=Serine/threonine-protein phosphatase 2A catalytic subunit beta isoform; Sh…	P62716	1.07465e-161	98	472.626	287	283
000793_EAB-5_isotig00461	milk2_human ame: full=mical-like protein 2	2237	gi|46396456|sp|Q8IY33.1|MILK2_HUMANRecName: Full=MICAL-like protein 2	Q8IY33	1.24076e-17	78	91.2781	89	70
000793_EAB-5_isotig00462	pept1_drome ame: full=peptide transporter family 1 ame: full=oligopeptide transporter 1 ame: full=protein yin	2216	gi|77416669|sp|P91679.2|PEPT1_DROMERecName: Full=Peptide transporter family 1; AltName: Full=Oligopeptide transporter 1; AltName: Full=Protein YIN	P91679	1.73275e-158	63	479.945	653	416
000793_EAB-5_isotig00183	mlp2_drome ame: full=muscle lim protein mlp84b	2215	gi|2497676|sp|Q24400.1|MLP2_DROMERecName: Full=Muscle LIM protein Mlp84B	Q24400	0	81	669.848	488	399
000793_EAB-5_isotig00463	tipe_drome ame: full=protein tipe ame: full=temperature-induced paralytic e	2192	gi|1351253|sp|P48613.1|TIPE_DROMERecName: Full=Protein tipE; AltName: Full=Temperature-induced paralytic E	P48613	3.75837e-09	59	63.1586	81	48
000793_EAB-5_isotig00464	ncoa7_human ame: full=nuclear receptor coactivator 7 ame: full=140 kda estrogen receptor-associated protein ame: full=estrogen nuclear receptor coactivator 1	2179	gi|110287684|sp|Q8NI08.2|NCOA7_HUMANRecName: Full=Nuclear receptor coactivator 7; AltName: Full=140 kDa estrogen receptor-associated protein; AltName: Full=Estrogen nuclear receptor coactivator 1	Q8NI08	2.19571e-51	54	139.428	181	99
000793_EAB-5_isotig00465	lpp1_rat ame: full=lipid phosphate phosphohydrolase 1 ame: full=pap2-alpha ame: full=phosphatidate phosphohydrolase type 2a ame: full=phosphatidic acid phosphatase 2a short=pap-2a short=pap2a	2175	gi|45476994|sp|O08564.1|LPP1_RATRecName: Full=Lipid phosphate phosphohydrolase 1; AltName: Full=PAP2-alpha; AltName: Full=Phosphatidate phosphohydrolase type 2a; AltName: Full=Phosphatidic acid phosphatase 2a; Short=PAP-2a; Short=PAP2a	O08564	2.79797e-19	45	92.0485	248	112
000793_EAB-5_isotig00466	s41a1_ponab ame: full=solute carrier family 41 member 1	2155	gi|75041503|sp|Q5R839.1|S41A1_PONABRecName: Full=Solute carrier family 41 member 1 >gi|152112285|sp|Q8IVJ1.2|S41A1_HUMAN RecName: Full=Solute carrier family 41 member 1	Q5R839	8.34196e-151	66	451.44	477	315
000793_EAB-5_isotig00467	pde4c_drome ame: full=camp-specific 3 -cyclic isoforms n g ame: full=learning memory process protein ame: full=protein dunce	2155	gi|73621360|sp|Q9W4S9.2|PDE4C_DROMERecName: Full=cAMP-specific 3',5'-cyclic phosphodiesterase, isoforms N/G; AltName: Full=Learning/memory process protein; AltName: Full=Protein dunce	Q9W4S9	0	85	886.33	610	523
000793_EAB-5_isotig00468	snp25_drome ame: full=synaptosomal-associated protein 25 short=snap-25 ame: full=synaptosomal-associated 25 kda protein	2150	gi|548941|sp|P36975.1|SNP25_DROMERecName: Full=Synaptosomal-associated protein 25; Short=SNAP-25; AltName: Full=Synaptosomal-associated 25 kDa protein	P36975	5.45603e-76	92	246.514	151	140
000793_EAB-5_isotig00469	sv2b_mouse ame: full=synaptic vesicle glycoprotein 2b short=synaptic vesicle protein 2b	2150	gi|81873664|sp|Q8BG39.1|SV2B_MOUSERecName: Full=Synaptic vesicle glycoprotein 2B; Short=Synaptic vesicle protein 2B	Q8BG39	7.64417e-51	58	191.815	329	191
000793_EAB-5_isotig00470	hgnat_human ame: full=heparan-alpha-glucosaminide n-acetyltransferase ame: full=transmembrane protein 76	2145	gi|124007195|sp|Q68CP4.2|HGNAT_HUMANRecName: Full=Heparan-alpha-glucosaminide N-acetyltransferase; AltName: Full=Transmembrane protein 76	Q68CP4	1.94407e-77	55	222.631	435	240
000793_EAB-5_isotig00471	pdi_drome ame: full=protein disulfide-isomerase short=pdi short=dpdi flags: precursor	2140	gi|1709616|sp|P54399.1|PDI_DROMERecName: Full=Protein disulfide-isomerase; Short=PDI; Short=dPDI; Flags: Precursor	P54399	9.77916e-155	74	460.685	480	356
000793_EAB-5_isotig00227	asm_bovin ame: full=sphingomyelin phosphodiesterase ame: full=acid sphingomyelinase short=asmase flags: precursor	2109	gi|122142446|sp|Q0VD19.1|ASM_BOVINRecName: Full=Sphingomyelin phosphodiesterase; AltName: Full=Acid sphingomyelinase; Short=aSMase; Flags: Precursor	Q0VD19	8.72129e-116	57	364.385	528	306
000793_EAB-5_isotig00473	c6a20_drome ame: full=probable cytochrome p450 6a20 ame: full=cypvia20	2099	gi|11386701|sp|Q9V773.2|C6A20_DROMERecName: Full=Probable cytochrome P450 6a20; AltName: Full=CYPVIA20	Q9V773	1.8488e-101	68	247.284	294	200
000793_EAB-5_isotig00474	dhgl_drops ame: full=glucose dehydrogenase short protein flags: precursor	2092	gi|182705256|sp|P18172.4|DHGL_DROPSRecName: Full=Glucose dehydrogenase [acceptor]; Contains: RecName: Full=Glucose dehydrogenase [acceptor] short protein; Flags: Precursor	P18172	2.90923e-93	54	206.068	342	188
000793_EAB-5_isotig00476	abcg4_human ame: full=atp-binding cassette sub-family g member 4	2091	gi|17432915|sp|Q9H172.2|ABCG4_HUMANRecName: Full=ATP-binding cassette sub-family G member 4	Q9H172	1.51455e-139	65	426.402	594	387
000793_EAB-5_isotig00475	itpl_schgr ame: full=ion transport peptide-like flags: precursor	2084	gi|6016403|sp|Q26492.1|ITPL_SCHGRRecName: Full=Ion transport peptide-like; Flags: Precursor	Q26492	8.03477e-47	91	165.236	93	85
000793_EAB-5_isotig00478	cox3_drome ame: full=cytochrome c oxidase subunit 3 ame: full=cytochrome c oxidase polypeptide iii	2080	gi|117059|sp|P00417.1|COX3_DROMERecName: Full=Cytochrome c oxidase subunit 3; AltName: Full=Cytochrome c oxidase polypeptide III	P00417	3.27028e-70	81	232.646	252	205
000793_EAB-5_isotig00479	arm_drome ame: full=armadillo segment polarity protein	2056	gi|114162|sp|P18824.1|ARM_DROMERecName: Full=Armadillo segment polarity protein	P18824	0	88	905.59	622	548
000793_EAB-5_isotig00480	s36a4_mouse ame: full=proton-coupled amino acid transporter 4 short=proton amino acid transporter 4 ame: full=solute carrier family 36 member 4	2048	gi|81871266|sp|Q8CH36.1|S36A4_MOUSERecName: Full=Proton-coupled amino acid transporter 4; Short=Proton/amino acid transporter 4; AltName: Full=Solute carrier family 36 member 4	Q8CH36	1.6877e-89	60	291.197	407	246
000793_EAB-5_isotig00481	ud18_human ame: full=udp-glucuronosyltransferase 1-8 short=udpgt 1-8 short=ugt1*8 short=ugt1-08 short= ame: full=udp-glucuronosyltransferase 1-h short=ugt-1h short=ugt1h ame: full=udp-glucuronosyltransferase 1a8 flags: precursor	2034	gi|29839637|sp|Q9HAW9.1|UD18_HUMANRecName: Full=UDP-glucuronosyltransferase 1-8; Short=UDPGT 1-8; Short=UGT1*8; Short=UGT1-08; Short=UGT1.8; AltName: Full=UDP-glucuronosyltransferase 1-H; Short=UGT-1H; Short=UGT1H; AltName: Full=UDP-glucuronosyltransferase 1A8; Flags: Precursor	Q9HAW9	5.5771e-63	56	221.476	404	230
000793_EAB-5_isotig00483	naat1_drome ame: full=sodium-dependent nutrient amino acid transporter 1 short= 1	2029	gi|30913427|sp|Q9W4C5.2|NAAT1_DROMERecName: Full=Sodium-dependent nutrient amino acid transporter 1; Short=DmNAT1	Q9W4C5	2.2138e-22	40	105.531	549	225
000793_EAB-5_isotig00484	exc4_caeel ame: full=chloride intracellular channel exc-4 ame: full=excretory canal abnormal protein 4	2028	gi|41688549|sp|Q8WQA4.2|EXC4_CAEELRecName: Full=Chloride intracellular channel exc-4; AltName: Full=Excretory canal abnormal protein 4	Q8WQA4	5.03217e-45	54	165.622	268	145
000793_EAB-5_isotig00485	abcb6_xentr ame: full=atp-binding cassette sub-family b member mitochondrial	2017	gi|119361072|sp|Q08D64.1|ABCB6_XENTRRecName: Full=ATP-binding cassette sub-family B member 6, mitochondrial	Q08D64	0	77	592.423	522	405
000793_EAB-5_isotig00486	nbr1_ponab ame: full=next to brca1 gene 1 protein ame: full=neighbor of brca1 gene 1 protein	2014	gi|75042148|sp|Q5RC94.1|NBR1_PONABRecName: Full=Next to BRCA1 gene 1 protein; AltName: Full=Neighbor of BRCA1 gene 1 protein	Q5RC94	7.7539e-10	55	65.855	92	51
000793_EAB-5_isotig00489	tret1_culqu ame: full=facilitated trehalose transporter tret1	2009	gi|300681185|sp|B0WC46.1|TRET1_CULQURecName: Full=Facilitated trehalose transporter Tret1	B0WC46	1.02238e-76	60	257.684	448	270
000793_EAB-5_isotig00488	ch60_drome ame: full=60 kda heat shock mitochondrial ame: full=60 kda chaperonin ame: full=cpn60 ame: full=heat shock protein 60 short=hsp-60 ame: full=hsp60 ame: full=mitochondrial matrix protein p1 flags: precursor	2008	gi|12644042|sp|O02649.3|CH60_DROMERecName: Full=60 kDa heat shock protein, mitochondrial; AltName: Full=60 kDa chaperonin; AltName: Full=CPN60; AltName: Full=Heat shock protein 60; Short=HSP-60; AltName: Full=Hsp60; AltName: Full=Mitochondrial matrix protein P1; Flags: Precursor	O02649	0	90	708.368	539	490
000793_EAB-5_isotig00487	ndus1_rat ame: full=nadh-ubiquinone oxidoreductase 75 kda mitochondrial flags: precursor	2007	gi|81884209|sp|Q66HF1.1|NDUS1_RATRecName: Full=NADH-ubiquinone oxidoreductase 75 kDa subunit, mitochondrial; Flags: Precursor	Q66HF1	0	74	429.483	383	286
000793_EAB-5_isotig00492	gd_drome ame: full=serine protease gd ame: full=protein gastrulation defective flags: precursor	1996	gi|13124253|sp|O62589.1|GD_DROMERecName: Full=Serine protease gd; AltName: Full=Protein gastrulation defective; Flags: Precursor	O62589	7.25231e-46	55	174.096	273	152
000793_EAB-5_isotig00490	mppa_ponab ame: full=mitochondrial-processing peptidase subunit alpha ame: full=alpha-mpp flags: precursor	1996	gi|85700444|sp|Q5R513.2|MPPA_PONABRecName: Full=Mitochondrial-processing peptidase subunit alpha; AltName: Full=Alpha-MPP; Flags: Precursor	Q5R513	1.00912e-169	72	498.434	488	356
000793_EAB-5_isotig00392	s22a5_rat ame: full=solute carrier family 22 member 5 ame: full=ct1 ame: full=high-affinity sodium-dependent carnitine cotransporter ame: full=organic cation carnitine transporter 2 ame: full=ust2r	1994	gi|8928242|sp|O70594.1|S22A5_RATRecName: Full=Solute carrier family 22 member 5; AltName: Full=CT1; AltName: Full=High-affinity sodium-dependent carnitine cotransporter; AltName: Full=Organic cation/carnitine transporter 2; AltName: Full=UST2r	O70594	1.13673e-67	64	141.354	193	125
000793_EAB-5_isotig00496	c6a14_drome ame: full=probable cytochrome p450 6a14 ame: full=cypvia14	1990	gi|11386694|sp|Q9V4U7.2|C6A14_DROMERecName: Full=Probable cytochrome P450 6a14; AltName: Full=CYPVIA14	Q9V4U7	1.37036e-77	61	175.252	302	185
000793_EAB-5_isotig00493	mot14_human ame: full=monocarboxylate transporter 14 short=mct 14 ame: full=solute carrier family 16 member 14	1989	gi|74738645|sp|Q7RTX9.1|MOT14_HUMANRecName: Full=Monocarboxylate transporter 14; Short=MCT 14; AltName: Full=Solute carrier family 16 member 14	Q7RTX9	2.54978e-15	62	72.4034	130	81
000793_EAB-5_isotig00494	csde1_rat ame: full=cold shock domain-containing protein e1 ame: full=protein unr	1987	gi|137045|sp|P18395.1|CSDE1_RATRecName: Full=Cold shock domain-containing protein E1; AltName: Full=Protein UNR	P18395	1.33932e-98	54	284.648	520	285
000793_EAB-5_isotig00495	maox_anapl ame: full=nadp-dependent malic enzyme short=nadp-me	1986	gi|126734|sp|P28227.1|MAOX_ANAPLRecName: Full=NADP-dependent malic enzyme; Short=NADP-ME	P28227	0	78	697.582	548	429
000793_EAB-5_isotig00497	trxr1_drome ame: full=thioredoxin reductase mitochondrial short= -1 flags: precursor	1981	gi|27924001|sp|P91938.2|TRXR1_DROMERecName: Full=Thioredoxin reductase 1, mitochondrial; Short=TrxR-1; Flags: Precursor	P91938	0	80	560.836	411	330
000793_EAB-5_isotig00159	abhd2_drome ame: full=abhydrolase domain-containing protein 2	1979	gi|27923956|sp|Q24093.2|ABHD2_DROMERecName: Full=Abhydrolase domain-containing protein 2	Q24093	0	84	556.984	392	331
000793_EAB-5_isotig00499	cbpm_mouse ame: full=carboxypeptidase m short=cpm flags: precursor	1978	gi|71152360|sp|Q80V42.2|CBPM_MOUSERecName: Full=Carboxypeptidase M; Short=CPM; Flags: Precursor	Q80V42	3.71191e-116	67	357.836	352	236
000793_EAB-5_isotig00498	pico_droan ame: full= inorganic phosphate cotransporter	1977	gi|29427572|sp|O61369.1|PICO_DROANRecName: Full=Putative inorganic phosphate cotransporter	O61369	1.85487e-75	58	253.062	391	228
000793_EAB-5_isotig00501	dglb_human ame: full=sn1-specific diacylglycerol lipase beta short=dgl-beta ame: full=kccr13l	1969	gi|114149272|sp|Q8NCG7.2|DGLB_HUMANRecName: Full=Sn1-specific diacylglycerol lipase beta; Short=DGL-beta; AltName: Full=KCCR13L	Q8NCG7	3.52602e-66	55	220.32	340	189
000793_EAB-5_isotig00502	sng3_mouse ame: full=synaptogyrin-3	1962	gi|54036519|sp|Q8R191.1|SNG3_MOUSERecName: Full=Synaptogyrin-3	Q8R191	1.45555e-52	64	183.726	217	139
000793_EAB-5_isotig00503	hecd1_human ame: full=e3 ubiquitin-protein ligase hectd1 ame: full=e3 ligase for inhibin receptor ame: full=eulir ame: full=hect domain-containing protein 1	1961	gi|313104227|sp|Q9ULT8.3|HECD1_HUMANRecName: Full=E3 ubiquitin-protein ligase HECTD1; AltName: Full=E3 ligase for inhibin receptor; AltName: Full=EULIR; AltName: Full=HECT domain-containing protein 1	Q9ULT8	0	80	669.078	628	506
000793_EAB-5_isotig00504	mysp1_drome ame: full= long form	1954	gi|547973|sp|P35415.1|MYSP1_DROMERecName: Full=Paramyosin, long form	P35415	0	90	449.514	332	299
000793_EAB-5_isotig00505	scrb1_human ame: full=scavenger receptor class b member 1 short=srb1 ame: full=cd36 and limpii analogous 1 short=cla-1 ame: full=cd36 antigen-like 1 ame: full=collagen type i thrombospondin receptor-like 1 ame: full=sr-bi ame: cd_antigen=cd36	1952	gi|37999904|sp|Q8WTV0.1|SCRB1_HUMANRecName: Full=Scavenger receptor class B member 1; Short=SRB1; AltName: Full=CD36 and LIMPII analogous 1; Short=CLA-1; AltName: Full=CD36 antigen-like 1; AltName: Full=Collagen type I receptor, thrombospondin receptor-like 1; AltName: Full=SR-BI; AltName: CD_antigen=CD36	Q8WTV0	5.49968e-48	48	120.553	247	120
000793_EAB-5_isotig00507	ablm2_human ame: full=actin-binding lim protein 2 short=ablim-2 ame: full=actin-binding lim protein family member 2	1951	gi|56404514|sp|Q6H8Q1.2|ABLM2_HUMANRecName: Full=Actin-binding LIM protein 2; Short=abLIM-2; AltName: Full=Actin-binding LIM protein family member 2	Q6H8Q1	1.8243e-83	69	277.715	246	172
000793_EAB-5_isotig00506	dhgl_drops ame: full=glucose dehydrogenase short protein flags: precursor	1950	gi|182705256|sp|P18172.4|DHGL_DROPSRecName: Full=Glucose dehydrogenase [acceptor]; Contains: RecName: Full=Glucose dehydrogenase [acceptor] short protein; Flags: Precursor	P18172	2.77331e-158	60	472.241	616	375
000793_EAB-5_isotig00508	tcpa_drome ame: full=t-complex protein 1 subunit alpha short=tcp-1-alpha ame: full=cct-alpha	1946	gi|13959710|sp|P12613.2|TCPA_DROMERecName: Full=T-complex protein 1 subunit alpha; Short=TCP-1-alpha; AltName: Full=CCT-alpha	P12613	0	91	776.163	553	507
000793_EAB-5_isotig00510	acox3_human ame: full=peroxisomal acyl-coenzyme a oxidase 3 ame: full=branched-chain acyl- oxidase short=brcacox ame: full=pristanoyl- oxidase	1942	gi|126302512|sp|O15254.2|ACOX3_HUMANRecName: Full=Peroxisomal acyl-coenzyme A oxidase 3; AltName: Full=Branched-chain acyl-CoA oxidase; Short=BRCACox; AltName: Full=Pristanoyl-CoA oxidase	O15254	3.72566e-104	70	297.36	383	271
000793_EAB-5_isotig00511	gpat3_danre ame: full=glycerol-3-phosphate acyltransferase 3 short=gpat-3 ame: full=1-acylglycerol-3-phosphate o-acyltransferase 9 short=1-agp acyltransferase 9 short=1-agpat 9 ame: full=lysophosphatidic acid acyltransferase theta short=lpaat-theta	1940	gi|82182987|sp|Q6DG38.1|GPAT3_DANRERecName: Full=Glycerol-3-phosphate acyltransferase 3; Short=GPAT-3; AltName: Full=1-acylglycerol-3-phosphate O-acyltransferase 9; Short=1-AGP acyltransferase 9; Short=1-AGPAT 9; AltName: Full=Lysophosphatidic acid acyltransferase theta; Short=LPAAT-theta	Q6DG38	2.87784e-135	79	406.757	304	242
000793_EAB-5_isotig00147	rtn1a_xenla ame: full=reticulon-1-a ame: full= short=xrtn1 ame: full=xrtn1-	1934	gi|82086463|sp|Q6IFY7.1|RTN1A_XENLARecName: Full=Reticulon-1-A; AltName: Full=RTN1.1; Short=xRTN1; AltName: Full=XRTN1-C.1	Q6IFY7	2.72655e-40	75	149.443	184	139
000793_EAB-5_isotig00149	klc_drome ame: full=kinesin light chain short=klc	1929	gi|1170679|sp|P46824.1|KLC_DROMERecName: Full=Kinesin light chain; Short=KLC	P46824	0	87	623.624	453	397
000793_EAB-5_isotig00513	faah2_human ame: full=fatty-acid amide hydrolase 2 ame: full=amidase domain-containing protein ame: full=anandamide amidohydrolase 2 ame: full=oleamide hydrolase 2	1924	gi|74757585|sp|Q6GMR7.1|FAAH2_HUMANRecName: Full=Fatty-acid amide hydrolase 2; AltName: Full=Amidase domain-containing protein; AltName: Full=Anandamide amidohydrolase 2; AltName: Full=Oleamide hydrolase 2	Q6GMR7	7.65794e-69	60	185.652	339	204
000793_EAB-5_isotig00514	ef1a2_drome ame: full=elongation factor 1-alpha 2 short=ef-1-alpha-2	1909	gi|45644942|sp|P05303.2|EF1A2_DROMERecName: Full=Elongation factor 1-alpha 2; Short=EF-1-alpha-2	P05303	0	97	868.611	452	440
000793_EAB-5_isotig00515	kpyk_drome ame: full=pyruvate kinase short=pk	1902	gi|27923979|sp|O62619.2|KPYK_DROMERecName: Full=Pyruvate kinase; Short=PK	O62619	0	82	602.053	511	420
000793_EAB-5_isotig00516	enof1_ponab ame: full=mitochondrial enolase superfamily member 1	1891	gi|75041930|sp|Q5RAT4.1|ENOF1_PONABRecName: Full=Mitochondrial enolase superfamily member 1	Q5RAT4	5.41272e-84	70	273.478	265	188
000793_EAB-5_isotig00517	entp5_ailme ame: full=ectonucleoside triphosphate diphosphohydrolase 5 short=ntpdase 5 ame: full=guanosine-diphosphatase entpd5 short=gdpase entpd5 ame: full=uridine-diphosphatase entpd5 short=udpase entpd5 flags: precursor	1889	gi|322518592|sp|D2GZV9.1|ENTP5_AILMERecName: Full=Ectonucleoside triphosphate diphosphohydrolase 5; Short=NTPDase 5; AltName: Full=Guanosine-diphosphatase ENTPD5; Short=GDPase ENTPD5; AltName: Full=Uridine-diphosphatase ENTPD5; Short=UDPase ENTPD5; Flags: Precursor	D2GZV9	5.2876e-73	66	196.438	216	144
000793_EAB-5_isotig00518	ucp2_cypca ame: full=mitochondrial uncoupling protein 2 short=ucp 2 ame: full=solute carrier family 25 member 8	1889	gi|14195302|sp|Q9W725.1|UCP2_CYPCARecName: Full=Mitochondrial uncoupling protein 2; Short=UCP 2; AltName: Full=Solute carrier family 25 member 8	Q9W725	1.82208e-12	67	72.0182	68	46
000793_EAB-5_isotig00519	sdc_drome ame: full=syndecan flags: precursor	1886	gi|55584091|sp|P49415.2|SDC_DROMERecName: Full=Syndecan; Flags: Precursor	P49415	8.68225e-16	91	83.1889	49	45
000793_EAB-5_isotig00520	est6_apime ame: full=venom carboxylesterase-6 ame: allergen=api m 8 flags: precursor	1886	gi|313118235|sp|B2D0J5.1|EST6_APIMERecName: Full=Venom carboxylesterase-6; AltName: Allergen=Api m 8; Flags: Precursor	B2D0J5	2.51062e-71	55	243.432	532	293
000793_EAB-5_isotig00521	ycf2e_caeel ame: full=uncharacterized peptidase c1-like protein flags: precursor	1884	gi|205371857|sp|P90850.3|YCF2E_CAEELRecName: Full=Uncharacterized peptidase C1-like protein F26E4.3; Flags: Precursor	P90850	2.62035e-103	58	323.939	423	249
000793_EAB-5_isotig00522	f26_ranca ame: full=6-phosphofructo-2-kinase fructose- -biphosphatase short=6pf-2-k fru- -p2ase short=pfk fbpase ame: full=6pf-2-k fru- -p2ase liver muscle isozymes includes: ame: full=6-phosphofructo-2-kinase includes: ame: full=fructose- -bisphosphatase	1881	gi|2499509|sp|Q91309.1|F26_RANCARecName: Full=6-phosphofructo-2-kinase/fructose-2,6-biphosphatase; Short=6PF-2-K/Fru-2,6-P2ase; Short=PFK/FBPase; AltName: Full=6PF-2-K/Fru-2,6-P2ase liver/muscle isozymes; Includes: RecName: Full=6-phosphofructo-2-kinase; Includes: RecName: Full=Fructose-2,6-bisphosphatase	Q91309	9.50499e-157	80	461.84	361	289
000793_EAB-5_isotig00157	if4g3_human ame: full=eukaryotic translation initiation factor 4 gamma 3 short=eif-4-gamma 3 short=eif-4g 3 short=eif4g 3 ame: full=eif-4-gamma ii short=eif4gii	1880	gi|48428276|sp|O43432.2|IF4G3_HUMANRecName: Full=Eukaryotic translation initiation factor 4 gamma 3; Short=eIF-4-gamma 3; Short=eIF-4G 3; Short=eIF4G 3; AltName: Full=eIF-4-gamma II; Short=eIF4GII	O43432	5.88939e-25	57	114.39	192	110
000793_EAB-5_isotig00523	qsox1_chick ame: full=sulfhydryl oxidase 1 ame: full=quiescin q6 flags: precursor	1875	gi|82102958|sp|Q8JGM4.1|QSOX1_CHICKRecName: Full=Sulfhydryl oxidase 1; AltName: Full=Quiescin Q6; Flags: Precursor	Q8JGM4	1.99817e-48	61	184.111	216	133
000793_EAB-5_isotig00525	zmy11_human ame: full=zinc finger mynd domain-containing protein 11 ame: full=adenovirus 5 e1a-binding protein ame: full=protein bs69	1870	gi|10719919|sp|Q15326.1|ZMY11_HUMANRecName: Full=Zinc finger MYND domain-containing protein 11; AltName: Full=Adenovirus 5 E1A-binding protein; AltName: Full=Protein BS69	Q15326	1.35436e-24	65	109.383	127	83
000793_EAB-5_isotig00524	scpdh_ponab ame: full=probable saccharopine dehydrogenase	1870	gi|73919296|sp|Q5R5C9.1|SCPDH_PONABRecName: Full=Probable saccharopine dehydrogenase	Q5R5C9	7.43733e-58	57	203.756	281	162
000793_EAB-5_isotig00526	ap2b1_bovin ame: full=ap-2 complex subunit beta ame: full=ap105b ame: full=adapter-related protein complex 2 beta subunit ame: full=adaptor protein complex ap-2 subunit beta ame: full=beta-2-adaptin ame: full=beta-adaptin ame: full=clathrin assembly protein complex 2 beta large chain ame: full=plasma membrane adaptor ha2 ap2 adaptin beta subunit	1870	gi|124028640|sp|P63009.2|AP2B1_BOVINRecName: Full=AP-2 complex subunit beta; AltName: Full=AP105B; AltName: Full=Adapter-related protein complex 2 beta subunit; AltName: Full=Adaptor protein complex AP-2 subunit beta; AltName: Full=Beta-2-adaptin; AltName: Full=Beta-adaptin; AltName: Full=Clathrin assembly protein complex 2 beta large chain; AltName: Full=Plasma membrane adaptor HA2/AP2 adaptin b…	P63009	0	87	511.531	356	311
000793_EAB-5_isotig00527	aldh2_bovin ame: full=aldehyde mitochondrial ame: full=aldh class 2 ame: full=aldh-e2 ame: full=aldhi flags: precursor	1867	gi|193806369|sp|P20000.2|ALDH2_BOVINRecName: Full=Aldehyde dehydrogenase, mitochondrial; AltName: Full=ALDH class 2; AltName: Full=ALDH-E2; AltName: Full=ALDHI; Flags: Precursor	P20000	0	77	572.007	498	384
000793_EAB-5_isotig00528	abcd2_mouse ame: full=atp-binding cassette sub-family d member 2 ame: full=adrenoleukodystrophy-related protein	1858	gi|78099209|sp|Q61285.1|ABCD2_MOUSERecName: Full=ATP-binding cassette sub-family D member 2; AltName: Full=Adrenoleukodystrophy-related protein	Q61285	0	69	632.098	618	430
000793_EAB-5_isotig00529	kcnk1_cavpo ame: full=potassium channel subfamily k member 1 ame: full=inward rectifying potassium channel protein twik-1	1848	gi|81901681|sp|Q8R454.1|KCNK1_CAVPORecName: Full=Potassium channel subfamily K member 1; AltName: Full=Inward rectifying potassium channel protein TWIK-1	Q8R454	1.15155e-45	64	167.933	256	164
000793_EAB-5_isotig00534	dcor_bovin ame: full=ornithine decarboxylase short=odc	1844	gi|118373|sp|P27117.1|DCOR_BOVINRecName: Full=Ornithine decarboxylase; Short=ODC	P27117	1.14108e-107	68	335.109	391	266
000793_EAB-5_isotig00532	dnja1_rat ame: full= homolog subfamily a member 1 ame: full= -like protein 1 ame: full=heat shock protein j2 short=hsj-2 flags: precursor	1840	gi|51702257|sp|P63036.1|DNJA1_RATRecName: Full=DnaJ homolog subfamily A member 1; AltName: Full=DnaJ-like protein 1; AltName: Full=Heat shock protein J2; Short=HSJ-2; Flags: Precursor >gi|51702258|sp|P63037.1|DNJA1_MOUSE RecName: Full=DnaJ homolog subfamily A member 1; AltName: Full=DnaJ protein homolog 2; AltName: Full=Heat shock 40 kDa protein 4; AltName: Full=Heat shock protein J2; Short=HSJ-2…	P63036	1.49654e-143	76	424.861	347	266
000793_EAB-5_isotig00533	calm_aplca ame: full=calmodulin short=	1838	gi|49037462|sp|P62145.2|CALM_APLCARecName: Full=Calmodulin; Short=CaM >gi|49037463|sp|P62147.2|CALM1_BRAFL RecName: Full=Calmodulin-1; Short=CaM 1 >gi|49037464|sp|P62148.2|CALM1_BRALA RecName: Full=Calmodulin-1; Short=CaM 1 >gi|49037468|sp|P62152.2|CALM_DROME RecName: Full=Calmodulin; Short=CaM >gi|49037469|sp|P62153.2|CALMA_HALRO RecName: Full=Calmodulin-A; Short=CaM A >gi|49037470|sp|P62154.2|C…	P62145	7.13185e-82	100	256.914	149	149
000793_EAB-5_isotig00161	fez2_mouse ame: full=fasciculation and elongation protein zeta-2 ame: full=zygin ii ame: full=zygin-2	1837	gi|76364192|sp|Q6TYB5.1|FEZ2_MOUSERecName: Full=Fasciculation and elongation protein zeta-2; AltName: Full=Zygin II; AltName: Full=Zygin-2	Q6TYB5	1.95441e-59	62	205.297	310	194
000793_EAB-5_isotig00535	trea_apime ame: full=trehalase ame: full= -trehalase ame: full= -trehalose glucohydrolase flags: precursor	1835	gi|166231328|sp|A8J4S9.1|TREA_APIMERecName: Full=Trehalase; AltName: Full=Alpha,alpha-trehalase; AltName: Full=Alpha,alpha-trehalose glucohydrolase; Flags: Precursor	A8J4S9	0	76	688.337	552	422
000793_EAB-5_isotig00536	ddc_drole ame: full=aromatic-l-amino-acid decarboxylase short=aadc ame: full=dopa decarboxylase short=ddc	1829	gi|6685371|sp|O96571.1|DDC_DROLERecName: Full=Aromatic-L-amino-acid decarboxylase; Short=AADC; AltName: Full=DOPA decarboxylase; Short=DDC	O96571	1.40986e-133	74	399.438	390	291
000793_EAB-5_isotig00537	facr3_drome ame: full= fatty acyl- reductase cg8306	1827	gi|74866527|sp|Q960W6.1|FACR3_DROMERecName: Full=Putative fatty acyl-CoA reductase CG8306	Q960W6	3.50412e-177	71	514.998	516	367
000793_EAB-5_isotig00065	octl_drome ame: full=organic cation transporter-like protein	1827	gi|50401120|sp|Q95R48.2|OCTL_DROMERecName: Full=Organic cation transporter-like protein	Q95R48	5.79104e-49	53	182.57	412	219
000793_EAB-5_isotig00538	ddx3_drome ame: full=atp-dependent rna helicase bel ame: full=protein belle	1817	gi|74947986|sp|Q9VHP0.1|DDX3_DROMERecName: Full=ATP-dependent RNA helicase bel; AltName: Full=Protein belle	Q9VHP0	4.6915e-171	71	509.22	502	358
000793_EAB-5_isotig00543	cp9e2_blage ame: full=cytochrome p450 9e2 ame: full=cypixe2	1815	gi|47605531|sp|Q964T2.1|CP9E2_BLAGERecName: Full=Cytochrome P450 9e2; AltName: Full=CYPIXE2	Q964T2	8.75474e-152	63	450.669	519	328
000793_EAB-5_isotig00540	pnt1_drome ame: full=ets-like protein isoform p1 short=d-ets-2	1815	gi|1709700|sp|P51022.1|PNT1_DROMERecName: Full=ETS-like protein pointed, isoform P1; Short=D-ETS-2	P51022	1.72182e-68	63	236.884	245	156
000793_EAB-5_isotig00542	tbb1_manse ame: full=tubulin beta-1 chain ame: full=beta-1-tubulin	1815	gi|12585365|sp|O17449.1|TBB1_MANSERecName: Full=Tubulin beta-1 chain; AltName: Full=Beta-1-tubulin	O17449	0	100	800.816	426	426
000793_EAB-5_isotig00541	1433e_drome ame: full=14-3-3 protein epsilon ame: full=suppressor of ras1 3-9	1813	gi|34978339|sp|P92177.2|1433E_DROMERecName: Full=14-3-3 protein epsilon; AltName: Full=Suppressor of Ras1 3-9	P92177	2.24907e-136	93	400.979	262	245
000793_EAB-5_isotig00544	atpb_drome ame: full=atp synthase subunit mitochondrial flags: precursor	1811	gi|47606749|sp|Q05825.3|ATPB_DROMERecName: Full=ATP synthase subunit beta, mitochondrial; Flags: Precursor	Q05825	0	96	787.719	457	443
000793_EAB-5_isotig00545	g6pi_droya ame: full=glucose-6-phosphate isomerase short=gpi ame: full=phosphoglucose isomerase short=pgi ame: full=phosphohexose isomerase short=phi	1810	gi|1730180|sp|P52031.1|G6PI_DROYARecName: Full=Glucose-6-phosphate isomerase; Short=GPI; AltName: Full=Phosphoglucose isomerase; Short=PGI; AltName: Full=Phosphohexose isomerase; Short=PHI	P52031	0	86	854.744	551	479
000793_EAB-5_isotig00547	udb15_rat ame: full=udp-glucuronosyltransferase 2b15 short=udpgt 2b15 ame: full=udp-glucuronosyltransferase 2b36 short=udpgt 2b36 flags: precursor	1809	gi|549157|sp|P36511.1|UDB15_RATRecName: Full=UDP-glucuronosyltransferase 2B15; Short=UDPGT 2B15; AltName: Full=UDP-glucuronosyltransferase 2B36; Short=UDPGT 2B36; Flags: Precursor	P36511	6.69505e-57	55	203.371	297	165
000793_EAB-5_isotig00546	eif3a_culqu ame: full=eukaryotic translation initiation factor 3 subunit a short=eif3a ame: full=eukaryotic translation initiation factor 3 subunit 10	1808	gi|238688269|sp|B0W6N3.2|EIF3A_CULQURecName: Full=Eukaryotic translation initiation factor 3 subunit A; Short=eIF3a; AltName: Full=Eukaryotic translation initiation factor 3 subunit 10	B0W6N3	5.42526e-153	81	472.626	446	365
000793_EAB-5_isotig00549	s16c6_bovin ame: full=short-chain dehydrogenase reductase family 16c member 6	1805	gi|261277875|sp|A5PJJ7.1|S16C6_BOVINRecName: Full=Short-chain dehydrogenase/reductase family 16C member 6	A5PJJ7	2.97872e-31	59	115.931	183	108
000793_EAB-5_isotig00550	al3a2_mouse ame: full=fatty aldehyde dehydrogenase ame: full=aldehyde dehydrogenase 3 ame: full=aldehyde dehydrogenase family 3 member a2	1803	gi|341940206|sp|P47740.2|AL3A2_MOUSERecName: Full=Fatty aldehyde dehydrogenase; AltName: Full=Aldehyde dehydrogenase 3; AltName: Full=Aldehyde dehydrogenase family 3 member A2	P47740	1.89706e-136	71	409.453	424	303
000793_EAB-5_isotig00548	udpe_npvsl ame: full=ecdysteroid udp-glucosyltransferase flags: precursor	1803	gi|2501505|sp|Q88168.1|UDPE_NPVSLRecName: Full=Ecdysteroid UDP-glucosyltransferase; Flags: Precursor	Q88168	2.31397e-53	55	193.356	364	202
000793_EAB-5_isotig00553	rap2a_human ame: full=ras-related protein rap-2a ame: full= -30 flags: precursor	1796	gi|131852|sp|P10114.1|RAP2A_HUMANRecName: Full=Ras-related protein Rap-2a; AltName: Full=RbBP-30; Flags: Precursor	P10114	7.68406e-75	90	239.58	173	156
000793_EAB-5_isotig00554	calx_mouse ame: full=calnexin flags: precursor	1795	gi|543921|sp|P35564.1|CALX_MOUSERecName: Full=Calnexin; Flags: Precursor	P35564	0	76	536.569	394	301
000793_EAB-5_isotig00555	scrb1_bovin ame: full=scavenger receptor class b member 1 short=srb1 ame: full=sr-bi	1794	gi|38258875|sp|O18824.1|SCRB1_BOVINRecName: Full=Scavenger receptor class B member 1; Short=SRB1; AltName: Full=SR-BI	O18824	1.62092e-87	54	283.878	455	247
000793_EAB-5_isotig00558	rab7a_canfa ame: full=ras-related protein rab-7a	1787	gi|131797|sp|P18067.1|RAB7A_CANFARecName: Full=Ras-related protein Rab-7a	P18067	1.54892e-116	90	347.821	208	189
000793_EAB-5_isotig00560	s36a1_human ame: full=proton-coupled amino acid transporter 1 short=proton amino acid transporter 1 short=hpat1 ame: full=solute carrier family 36 member 1	1783	gi|51316800|sp|Q7Z2H8.1|S36A1_HUMANRecName: Full=Proton-coupled amino acid transporter 1; Short=Proton/amino acid transporter 1; Short=hPAT1; AltName: Full=Solute carrier family 36 member 1	Q7Z2H8	6.20274e-95	61	301.982	431	266
000793_EAB-5_isotig00559	tret1_polva ame: full=facilitated trehalose transporter tret1 short= ret1	1783	gi|300681126|sp|A5LGM7.1|TRET1_POLVARecName: Full=Facilitated trehalose transporter Tret1; Short=PvTret1	A5LGM7	4.34728e-41	51	159.073	407	208
000793_EAB-5_isotig00561	s17a5_human ame: full=sialin ame: full=membrane glycoprotein hp59 ame: full=sodium sialic acid cotransporter short=ast ame: full=solute carrier family 17 member 5	1781	gi|48428688|sp|Q9NRA2.2|S17A5_HUMANRecName: Full=Sialin; AltName: Full=Membrane glycoprotein HP59; AltName: Full=Sodium/sialic acid cotransporter; Short=AST; AltName: Full=Solute carrier family 17 member 5	Q9NRA2	1.00415e-63	54	140.198	233	126
000793_EAB-5_isotig00557	nptn_human ame: full=neuroplastin ame: full=stromal cell-derived receptor 1 short=sdr-1 flags: precursor	1780	gi|298286871|sp|Q9Y639.2|NPTN_HUMANRecName: Full=Neuroplastin; AltName: Full=Stromal cell-derived receptor 1; Short=SDR-1; Flags: Precursor	Q9Y639	1.85246e-15	43	82.0333	229	100
000793_EAB-5_isotig00566	if5_drome ame: full=eukaryotic translation initiation factor 5 short=eif-5	1780	gi|28380062|sp|Q9VXK6.1|IF5_DROMERecName: Full=Eukaryotic translation initiation factor 5; Short=eIF-5	Q9VXK6	8.97138e-171	78	496.123	406	320
000793_EAB-5_isotig00563	ypd7_caeel ame: full=uncharacterized protein	1779	gi|21431940|sp|Q11186.2|YPD7_CAEELRecName: Full=Uncharacterized protein C05D11.7	Q11186	1.066e-60	45	166.777	455	205
000793_EAB-5_isotig00151	udb15_rat ame: full=udp-glucuronosyltransferase 2b15 short=udpgt 2b15 ame: full=udp-glucuronosyltransferase 2b36 short=udpgt 2b36 flags: precursor	1777	gi|549157|sp|P36511.1|UDB15_RATRecName: Full=UDP-glucuronosyltransferase 2B15; Short=UDPGT 2B15; AltName: Full=UDP-glucuronosyltransferase 2B36; Short=UDPGT 2B36; Flags: Precursor	P36511	6.28488e-41	54	159.073	308	168
000793_EAB-5_isotig00565	glna_panar ame: full=glutamine synthetase ame: full=glutamate--ammonia ligase	1777	gi|417059|sp|Q04831.1|GLNA_PANARRecName: Full=Glutamine synthetase; AltName: Full=Glutamate--ammonia ligase	Q04831	0	85	528.865	359	306
000793_EAB-5_isotig00187	hyep1_ctefe ame: full=juvenile hormone epoxide hydrolase 1 ame: full= 1 ame: full=juvenile hormone epoxide hydrolase i short=jheh i ame: full=juvenile hormone-specific epoxide hydrolase i	1772	gi|76365069|sp|Q8MZR6.3|HYEP1_CTEFERecName: Full=Juvenile hormone epoxide hydrolase 1; AltName: Full=CfEH1; AltName: Full=Juvenile hormone epoxide hydrolase I; Short=JHEH I; AltName: Full=Juvenile hormone-specific epoxide hydrolase I	Q8MZR6	8.67994e-86	63	277.715	318	201
000793_EAB-5_isotig00568	rnf10_mouse ame: full=ring finger protein 10 ame: full=sid 2705	1771	gi|118574555|sp|Q3UIW5.2|RNF10_MOUSERecName: Full=RING finger protein 10; AltName: Full=Sid 2705	Q3UIW5	6.60797e-43	65	167.933	257	168
000793_EAB-5_isotig00011	plb1_mondo ame: full=phospholipase membrane-associated short=phospholipase b ame: full=phospholipase b lipase short=plb lip includes: ame: full=phospholipase a2 includes: ame: full=lysophospholipase flags: precursor	1770	gi|122131959|sp|Q06HQ7.1|PLB1_MONDORecName: Full=Phospholipase B1, membrane-associated; Short=Phospholipase B; AltName: Full=Phospholipase B/lipase; Short=PLB/LIP; Includes: RecName: Full=Phospholipase A2; Includes: RecName: Full=Lysophospholipase; Flags: Precursor	Q06HQ7	3.52601e-44	54	113.235	207	113
000793_EAB-5_isotig00569	noc_drome ame: full=zinc finger protein noc ame: full=zinc finger protein	1768	gi|74967036|sp|Q24423.1|NOC_DROMERecName: Full=Zinc finger protein Noc; AltName: Full=Zinc finger protein NocA	Q24423	1.48742e-113	53	352.058	541	288
000793_EAB-5_isotig00153	vath_drome ame: full=v-type proton atpase subunit h short=v-atpase subunit h ame: full=vacuolar proton pump subunit h ame: full=vacuolar proton pump subunit sfd	1768	gi|47606794|sp|Q9V3J1.2|VATH_DROMERecName: Full=V-type proton ATPase subunit H; Short=V-ATPase subunit H; AltName: Full=Vacuolar proton pump subunit H; AltName: Full=Vacuolar proton pump subunit SFD	Q9V3J1	0	78	532.332	456	359
000793_EAB-5_isotig00567	ank2_human ame: full=ankyrin-2 short=ank-2 ame: full=ankyrin-b ame: full=brain ankyrin ame: full=non-erythroid ankyrin	1768	gi|215274185|sp|Q01484.3|ANK2_HUMANRecName: Full=Ankyrin-2; Short=ANK-2; AltName: Full=Ankyrin-B; AltName: Full=Brain ankyrin; AltName: Full=Non-erythroid ankyrin	Q01484	1.73103e-162	68	517.309	588	405
000793_EAB-5_isotig00570	t184b_bovin ame: full=transmembrane protein 184b	1767	gi|146286098|sp|A2VDL9.1|T184B_BOVINRecName: Full=Transmembrane protein 184B	A2VDL9	6.46407e-100	80	312.383	284	228
000793_EAB-5_isotig00393	s22a4_human ame: full=solute carrier family 22 member 4 ame: full=ergothioneine transporter short=et transporter ame: full=organic cation carnitine transporter 1	1766	gi|146345508|sp|Q9H015.3|S22A4_HUMANRecName: Full=Solute carrier family 22 member 4; AltName: Full=Ergothioneine transporter; Short=ET transporter; AltName: Full=Organic cation/carnitine transporter 1	Q9H015	7.10377e-68	52	233.032	533	278
000793_EAB-5_isotig00098	ttpa_rat ame: full=alpha-tocopherol transfer protein short=alpha-ttp	1765	gi|731023|sp|P41034.1|TTPA_RATRecName: Full=Alpha-tocopherol transfer protein; Short=Alpha-TTP	P41034	2.97027e-34	53	134.42	247	132
000793_EAB-5_isotig00573	c6a14_drome ame: full=probable cytochrome p450 6a14 ame: full=cypvia14	1759	gi|11386694|sp|Q9V4U7.2|C6A14_DROMERecName: Full=Probable cytochrome P450 6a14; AltName: Full=CYPVIA14	Q9V4U7	1.94159e-97	61	309.301	492	301
000793_EAB-5_isotig00572	bnd7a_aedae ame: full=band 7 protein aael010189	1758	gi|122105440|sp|Q16TM5.1|BND7A_AEDAERecName: Full=Band 7 protein AAEL010189	Q16TM5	6.7615e-127	89	377.481	278	248
000793_EAB-5_isotig00574	mot12_xenla ame: full=monocarboxylate transporter 12 short=mct 12 ame: full=solute carrier family 16 member 12	1757	gi|82184001|sp|Q6GM59.1|MOT12_XENLARecName: Full=Monocarboxylate transporter 12; Short=MCT 12; AltName: Full=Solute carrier family 16 member 12	Q6GM59	8.86586e-46	64	171.014	179	115
000793_EAB-5_isotig00576	sqstm_mouse ame: full=sequestosome-1 ame: full=stone14 ame: full=ubiquitin-binding protein p62	1753	gi|77416573|sp|Q64337.1|SQSTM_MOUSERecName: Full=Sequestosome-1; AltName: Full=STONE14; AltName: Full=Ubiquitin-binding protein p62	Q64337	7.56752e-18	53	89.7373	139	74
000793_EAB-5_isotig00575	guaa_rat ame: full=gmp synthase ame: full=gmp synthetase ame: full=glutamine amidotransferase	1753	gi|81908630|sp|Q4V7C6.1|GUAA_RATRecName: Full=GMP synthase [glutamine-hydrolyzing]; AltName: Full=GMP synthetase; AltName: Full=Glutamine amidotransferase	Q4V7C6	0	80	580.482	451	362
000793_EAB-5_isotig00114	7b2_human ame: full=neuroendocrine protein 7b2 ame: full=pituitary polypeptide ame: full=secretogranin v ame: full=secretogranin-5 ame: full=secretory granule endocrine protein i contains: ame: full=n-terminal peptide contains: ame: full=c-terminal peptide flags: precursor	1749	gi|23830842|sp|P05408.2|7B2_HUMANRecName: Full=Neuroendocrine protein 7B2; AltName: Full=Pituitary polypeptide; AltName: Full=Secretogranin V; AltName: Full=Secretogranin-5; AltName: Full=Secretory granule endocrine protein I; Contains: RecName: Full=N-terminal peptide; Contains: RecName: Full=C-terminal peptide; Flags: Precursor	P05408	3.3411e-12	44	69.3218	164	73
000793_EAB-5_isotig00577	glra4_human ame: full=glycine receptor subunit alpha-4 flags: precursor	1749	gi|262527577|sp|Q5JXX5.3|GLRA4_HUMANRecName: Full=Glycine receptor subunit alpha-4; Flags: Precursor	Q5JXX5	1.43104e-26	49	89.7373	158	78
000793_EAB-5_isotig00578	dom_drome ame: full=helicase domino	1747	gi|160380691|sp|Q9NDJ2.2|DOM_DROMERecName: Full=Helicase domino	Q9NDJ2	1.17033e-37	56	153.295	220	125
000793_EAB-5_isotig00579	ago2_human ame: full=protein argonaute-2 short=argonaute2 short=hago2 ame: full=eukaryotic translation initiation factor 2c 2 short=eif-2c 2 short=eif2c 2 ame: full=paz piwi domain protein short=ppd ame: full=protein slicer	1745	gi|229463006|sp|Q9UKV8.3|AGO2_HUMANRecName: Full=Protein argonaute-2; Short=Argonaute2; Short=hAgo2; AltName: Full=Eukaryotic translation initiation factor 2C 2; Short=eIF-2C 2; Short=eIF2C 2; AltName: Full=PAZ Piwi domain protein; Short=PPD; AltName: Full=Protein slicer	Q9UKV8	0	83	694.501	471	395
000793_EAB-5_isotig00059	ubc_pig ame: full=polyubiquitin-c contains: ame: full=ubiquitin-related contains: ame: full=ubiquitin flags: precursor	1744	gi|302595945|sp|P0CG68.1|UBC_PIGRecName: Full=Polyubiquitin-C; Contains: RecName: Full=Ubiquitin-related; Contains: RecName: Full=Ubiquitin; Flags: Precursor	P0CG68	0	84	631.713	420	355
000793_EAB-5_isotig00113	hxk2_drome ame: full=hexokinase type 2	1741	gi|49066053|sp|Q9NFT7.4|HXK2_DROMERecName: Full=Hexokinase type 2	Q9NFT7	1.17535e-101	68	319.316	302	208
000793_EAB-5_isotig00581	fnbp1_human ame: full=formin-binding protein 1 ame: full=formin-binding protein 17 short=hfbp17	1740	gi|118572321|sp|Q96RU3.2|FNBP1_HUMANRecName: Full=Formin-binding protein 1; AltName: Full=Formin-binding protein 17; Short=hFBP17	Q96RU3	7.89872e-17	80	87.4261	62	50
000793_EAB-5_isotig00582	act1_drome ame: full=actin-5c flags: precursor	1737	gi|12644115|sp|P10987.4|ACT1_DROMERecName: Full=Actin-5C; Flags: Precursor >gi|67462097|sp|P84184.1|ACT3B_HELAM RecName: Full=Actin-A3b, cytoplasmic; Flags: Precursor >gi|67462098|sp|P84185.1|ACT5C_ANOGA RecName: Full=Actin-5C; AltName: Full=Actin-1D, cytoplasmic; Flags: Precursor >gi|67462113|sp|P84183.1|ACT4_BOMMO RecName: Full=Actin, cytoplasmic A4; Flags: Precursor	P10987	0	99	758.444	376	375
000793_EAB-5_isotig00580	s16c6_bovin ame: full=short-chain dehydrogenase reductase family 16c member 6	1737	gi|261277875|sp|A5PJJ7.1|S16C6_BOVINRecName: Full=Short-chain dehydrogenase/reductase family 16C member 6	A5PJJ7	3.31851e-57	70	197.593	237	166
000793_EAB-5_isotig00584	vatc_manse ame: full=v-type proton atpase subunit c short=v-atpase subunit c ame: full=vacuolar proton pump subunit c	1733	gi|12585498|sp|Q9U5N1.1|VATC_MANSERecName: Full=V-type proton ATPase subunit C; Short=V-ATPase subunit C; AltName: Full=Vacuolar proton pump subunit C	Q9U5N1	0	91	536.184	309	283
000793_EAB-5_isotig00394	ctl1_torma ame: full=choline transporter-like protein 1 ame: full=solute carrier family 44 member 1	1732	gi|73918926|sp|Q9I9B9.1|CTL1_TORMARecName: Full=Choline transporter-like protein 1; AltName: Full=Solute carrier family 44 member 1	Q9I9B9	1.26236e-83	53	276.944	588	317
000793_EAB-5_isotig00583	y816_drome ame: full=uncharacterized protein cg7816	1731	gi|12585532|sp|Q9VAF0.1|Y816_DROMERecName: Full=Uncharacterized protein CG7816	Q9VAF0	2.56427e-106	66	326.635	346	229
000793_EAB-5_isotig00585	pep_drome ame: full=zinc finger protein on ecdysone puffs	1730	gi|730297|sp|P41073.1|PEP_DROMERecName: Full=Zinc finger protein on ecdysone puffs	P41073	7.09022e-36	64	146.362	150	96			Odor binding proteins
000793_EAB-5_isotig00587	kc1a_caeel ame: full=casein kinase i isoform alpha short=cki-alpha ame: full=ck1	1726	gi|1176519|sp|P42168.1|KC1A_CAEELRecName: Full=Casein kinase I isoform alpha; Short=CKI-alpha; AltName: Full=CK1	P42168	8.25685e-140	92	389.808	239	221
000793_EAB-5_isotig00586	pank1_mouse ame: full=pantothenate kinase 1 short=mpank short=mpank1 ame: full=pantothenic acid kinase 1	1726	gi|27805662|sp|Q8K4K6.1|PANK1_MOUSERecName: Full=Pantothenate kinase 1; Short=mPank; Short=mPank1; AltName: Full=Pantothenic acid kinase 1	Q8K4K6	3.0489e-159	81	469.159	355	288
000793_EAB-5_isotig00592	err2_human ame: full=steroid hormone receptor err2 ame: full=err beta-2 ame: full=estrogen receptor-like 2 ame: full=estrogen-related receptor beta short=err-beta ame: full=nuclear receptor subfamily 3 group b member 2	1724	gi|13626133|sp|O95718.1|ERR2_HUMANRecName: Full=Steroid hormone receptor ERR2; AltName: Full=ERR beta-2; AltName: Full=Estrogen receptor-like 2; AltName: Full=Estrogen-related receptor beta; Short=ERR-beta; AltName: Full=Nuclear receptor subfamily 3 group B member 2	O95718	2.79346e-98	64	310.842	339	220
000793_EAB-5_isotig00589	odo1_mouse ame: full=2-oxoglutarate mitochondrial ame: full=2-oxoglutarate dehydrogenase complex component e1 short=ogdc-e1 ame: full=alpha-ketoglutarate dehydrogenase flags: precursor	1723	gi|146345472|sp|Q60597.3|ODO1_MOUSERecName: Full=2-oxoglutarate dehydrogenase, mitochondrial; AltName: Full=2-oxoglutarate dehydrogenase complex component E1; Short=OGDC-E1; AltName: Full=Alpha-ketoglutarate dehydrogenase; Flags: Precursor	Q60597	0	83	354.369	225	188
000793_EAB-5_isotig00591	snmp1_trica ame: full=sensory neuron membrane protein 1	1719	gi|332321724|sp|D2A0H5.1|SNMP1_TRICARecName: Full=Sensory neuron membrane protein 1	D2A0H5	1.93956e-164	68	481.1	452	310
000793_EAB-5_isotig00596	lmo4_human ame: full=lim domain transcription factor lmo4 ame: full=breast tumor autoantigen ame: full=lim domain only protein 4 short=lmo-4	1718	gi|48428992|sp|P61968.1|LMO4_HUMANRecName: Full=LIM domain transcription factor LMO4; AltName: Full=Breast tumor autoantigen; AltName: Full=LIM domain only protein 4; Short=LMO-4 >gi|48428993|sp|P61969.1|LMO4_MOUSE RecName: Full=LIM domain transcription factor LMO4; AltName: Full=Breast tumor autoantigen; AltName: Full=LIM domain only protein 4; Short=LMO-4 >gi|119371422|sp|Q3SWZ8.1|LMO4_BOVIN Re…	P61968	5.04665e-44	66	157.147	143	95
000793_EAB-5_isotig00594	c6a13_drome ame: full=probable cytochrome p450 6a13 ame: full=cypvia13	1715	gi|11386695|sp|Q9V4U9.1|C6A13_DROMERecName: Full=Probable cytochrome P450 6a13; AltName: Full=CYPVIA13	Q9V4U9	1.91263e-98	68	244.588	261	180
000793_EAB-5_isotig00593	estf_myzpe ame: full=esterase fe4 ame: full=carboxylic-ester hydrolase flags: precursor	1715	gi|544256|sp|P35502.1|ESTF_MYZPERecName: Full=Esterase FE4; AltName: Full=Carboxylic-ester hydrolase; Flags: Precursor	P35502	3.89769e-66	60	202.601	241	145
000793_EAB-5_isotig00012	plb1_mondo ame: full=phospholipase membrane-associated short=phospholipase b ame: full=phospholipase b lipase short=plb lip includes: ame: full=phospholipase a2 includes: ame: full=lysophospholipase flags: precursor	1714	gi|122131959|sp|Q06HQ7.1|PLB1_MONDORecName: Full=Phospholipase B1, membrane-associated; Short=Phospholipase B; AltName: Full=Phospholipase B/lipase; Short=PLB/LIP; Includes: RecName: Full=Phospholipase A2; Includes: RecName: Full=Lysophospholipase; Flags: Precursor	Q06HQ7	8.08319e-51	55	122.479	208	116
000793_EAB-5_isotig00597	ef1a_bommo ame: full=elongation factor 1-alpha short=ef-1-alpha	1710	gi|232028|sp|P29520.1|EF1A_BOMMORecName: Full=Elongation factor 1-alpha; Short=EF-1-alpha	P29520	0	97	863.603	449	438
000793_EAB-5_isotig00066	octl_drome ame: full=organic cation transporter-like protein	1708	gi|50401120|sp|Q95R48.2|OCTL_DROMERecName: Full=Organic cation transporter-like protein	Q95R48	1.2328e-68	54	234.958	485	263
000793_EAB-5_isotig00115	7b2_xenla ame: full=neuroendocrine protein 7b2 ame: full=secretogranin v contains: ame: full=n-terminal peptide contains: ame: full=c-terminal peptide	1704	gi|112852|sp|P18844.1|7B2_XENLARecName: Full=Neuroendocrine protein 7B2; AltName: Full=Secretogranin V; Contains: RecName: Full=N-terminal peptide; Contains: RecName: Full=C-terminal peptide	P18844	4.578e-13	52	70.4774	150	78
000793_EAB-5_isotig00600	aco11_trini ame: full=acyl- delta desaturase ame: full=acyl- delta-11 desaturase short=delta -desaturase	1703	gi|24211439|sp|O44390.2|ACO11_TRINIRecName: Full=Acyl-CoA Delta(11) desaturase; AltName: Full=Acyl-CoA Delta-11 desaturase; Short=Delta(11)-desaturase	O44390	1.18147e-93	67	293.508	277	188
000793_EAB-5_isotig00601	s61a2_mouse ame: full=protein transport protein sec61 subunit alpha isoform 2 short=sec61 alpha-2	1701	gi|12230591|sp|Q9JLR1.3|S61A2_MOUSERecName: Full=Protein transport protein Sec61 subunit alpha isoform 2; Short=Sec61 alpha-2 >gi|48477069|sp|Q9H9S3.3|S61A2_HUMAN RecName: Full=Protein transport protein Sec61 subunit alpha isoform 2; Short=Sec61 alpha-2 >gi|109894863|sp|Q2KHX4.3|S61A2_BOVIN RecName: Full=Protein transport protein Sec61 subunit alpha isoform 2; Short=Sec61 alpha-2	Q9JLR1	0	96	708.753	377	365
000793_EAB-5_isotig00602	orct_drome ame: full=organic cation transporter protein	1699	gi|50401204|sp|Q9VCA2.1|ORCT_DROMERecName: Full=Organic cation transporter protein	Q9VCA2	3.38384e-59	46	209.149	521	244
000793_EAB-5_isotig00603	lpin3_mussp ame: full=phosphatidate phosphatase lpin3 ame: full=lipin-3	1698	gi|47605824|sp|Q7TNN8.1|LPIN3_MUSSPRecName: Full=Phosphatidate phosphatase LPIN3; AltName: Full=Lipin-3	Q7TNN8	2.90023e-36	80	147.902	110	88
000793_EAB-5_isotig00604	indy1_drome ame: full=protein i m not dead yet ame: full=indy transporter protein ame: full=drindy	1698	gi|160332292|sp|Q9VVT2.2|INDY1_DROMERecName: Full=Protein I'm not dead yet; AltName: Full=INDY transporter protein; AltName: Full=drIndy	Q9VVT2	3.30729e-123	69	377.867	481	336
000793_EAB-5_isotig00150	klc_drome ame: full=kinesin light chain short=klc	1693	gi|1170679|sp|P46824.1|KLC_DROMERecName: Full=Kinesin light chain; Short=KLC	P46824	0	87	619.387	449	394
000793_EAB-5_contig00195	ahr_rat ame: full=aryl hydrocarbon receptor short=ah receptor short= flags: precursor	1691	gi|29337195|sp|P41738.2|AHR_RATRecName: Full=Aryl hydrocarbon receptor; Short=Ah receptor; Short=AhR; Flags: Precursor	P41738	5.51926e-07	87	56.225	39	34
000793_EAB-5_isotig00606	grina_mouse ame: full=glutamate receptor-associated protein 1 ame: full=nmda receptor glutamate-binding subunit	1691	gi|81881873|sp|Q9ESF4.1|GRINA_MOUSERecName: Full=Glutamate [NMDA] receptor-associated protein 1; AltName: Full=NMDA receptor glutamate-binding subunit	Q9ESF4	9.31994e-47	72	170.244	199	145
000793_EAB-5_isotig00608	uba1_rat ame: full=ubiquitin-like modifier-activating enzyme 1 ame: full=ubiquitin-activating enzyme e1	1688	gi|81889667|sp|Q5U300.1|UBA1_RATRecName: Full=Ubiquitin-like modifier-activating enzyme 1; AltName: Full=Ubiquitin-activating enzyme E1	Q5U300	2.36347e-158	79	471.855	420	332
000793_EAB-5_isotig00014	plb1_mondo ame: full=phospholipase membrane-associated short=phospholipase b ame: full=phospholipase b lipase short=plb lip includes: ame: full=phospholipase a2 includes: ame: full=lysophospholipase flags: precursor	1687	gi|122131959|sp|Q06HQ7.1|PLB1_MONDORecName: Full=Phospholipase B1, membrane-associated; Short=Phospholipase B; AltName: Full=Phospholipase B/lipase; Short=PLB/LIP; Includes: RecName: Full=Phospholipase A2; Includes: RecName: Full=Lysophospholipase; Flags: Precursor	Q06HQ7	2.26635e-50	55	122.479	208	116
000793_EAB-5_isotig00607	tre12_drome ame: full=facilitated trehalose transporter tret1-2 homolog short= ret1-2	1687	gi|75016605|sp|Q8MKK4.1|TRE12_DROMERecName: Full=Facilitated trehalose transporter Tret1-2 homolog; Short=DmTret1-2	Q8MKK4	6.23622e-54	54	121.709	202	111
000793_EAB-5_isotig00609	pink1_human ame: full=serine threonine-protein kinase mitochondrial ame: full=brpk ame: full=pten-induced kinase protein 1 flags: precursor	1686	gi|48428484|sp|Q9BXM7.1|PINK1_HUMANRecName: Full=Serine/threonine-protein kinase PINK1, mitochondrial; AltName: Full=BRPK; AltName: Full=PTEN-induced putative kinase protein 1; Flags: Precursor	Q9BXM7	4.07619e-64	52	223.016	441	230
000793_EAB-5_isotig00610	orb2_drome ame: full=probable rna-binding protein orb2	1683	gi|75027451|sp|Q9VSR3.1|ORB2_DROMERecName: Full=Probable RNA-binding protein orb2	Q9VSR3	2.78781e-156	97	466.463	261	255
000793_EAB-5_isotig00611	lass5_human ame: full=lag1 longevity assurance homolog 5	1677	gi|51316484|sp|Q8N5B7.1|LASS5_HUMANRecName: Full=LAG1 longevity assurance homolog 5	Q8N5B7	8.69408e-65	69	219.55	218	152
000793_EAB-5_isotig00613	vas1_rat ame: full=v-type proton atpase subunit s1 short=v-atpase subunit s1 ame: full=c7-1 protein ame: full=v-atpase ac45 subunit ame: full=v-atpase s1 accessory protein ame: full=vacuolar proton pump subunit s1 flags: precursor	1675	gi|12230719|sp|O54715.1|VAS1_RATRecName: Full=V-type proton ATPase subunit S1; Short=V-ATPase subunit S1; AltName: Full=C7-1 protein; AltName: Full=V-ATPase Ac45 subunit; AltName: Full=V-ATPase S1 accessory protein; AltName: Full=Vacuolar proton pump subunit S1; Flags: Precursor	O54715	3.87217e-12	50	72.0182	149	75
000793_EAB-5_isotig00612	nu4m_droya ame: full=nadh-ubiquinone oxidoreductase chain 4 ame: full=nadh dehydrogenase subunit 4	1672	gi|128746|sp|P07707.1|NU4M_DROYARecName: Full=NADH-ubiquinone oxidoreductase chain 4; AltName: Full=NADH dehydrogenase subunit 4	P07707	4.31874e-36	77	143.28	281	219
000793_EAB-5_isotig00616	cata_drome ame: full=catalase	1666	gi|1705622|sp|P17336.2|CATA_DROMERecName: Full=Catalase	P17336	0	83	543.117	386	321
000793_EAB-5_isotig00618	osgi1_human ame: full=oxidative stress-induced growth inhibitor 1 ame: full= kidney and liver protein 38 short=huokl38 ame: full=pregnancy-induced growth inhibitor okl38	1663	gi|334302887|sp|Q9UJX0.3|OSGI1_HUMANRecName: Full=Oxidative stress-induced growth inhibitor 1; AltName: Full=Ovary, kidney and liver protein 38; Short=huOKL38; AltName: Full=Pregnancy-induced growth inhibitor OKL38	Q9UJX0	2.11733e-38	56	151.754	266	150
000793_EAB-5_isotig00617	6pgd_sheep ame: full=6-phosphogluconate decarboxylating	1662	gi|112844|sp|P00349.4|6PGD_SHEEPRecName: Full=6-phosphogluconate dehydrogenase, decarboxylating	P00349	0	82	607.446	450	370
000793_EAB-5_isotig00615	idgfl_bommo ame: full=chitinase-like protein en03 ame: full=imaginal disk growth factor-like protein flags: precursor	1659	gi|74848915|sp|Q9GV28.1|IDGFL_BOMMORecName: Full=Chitinase-like protein EN03; AltName: Full=Imaginal disk growth factor-like protein; Flags: Precursor	Q9GV28	4.36382e-134	72	399.823	416	300
000793_EAB-5_isotig00619	sc5ac_bovin ame: full=sodium-coupled monocarboxylate transporter 2 ame: full=electroneutral sodium monocarboxylate cotransporter ame: full=low-affinity sodium-lactate cotransporter ame: full=solute carrier family 5 member 12	1655	gi|189046132|sp|A7MBD8.1|SC5AC_BOVINRecName: Full=Sodium-coupled monocarboxylate transporter 2; AltName: Full=Electroneutral sodium monocarboxylate cotransporter; AltName: Full=Low-affinity sodium-lactate cotransporter; AltName: Full=Solute carrier family 5 member 12	A7MBD8	2.6572e-38	59	114.775	165	98
000793_EAB-5_isotig00621	cpt1b_mouse ame: full=carnitine o-palmitoyltransferase muscle isoform short=cpt1-m ame: full=carnitine o-palmitoyltransferase muscle isoform short=cpt i short=cpti-m ame: full=carnitine palmitoyltransferase 1b	1653	gi|59799337|sp|Q924X2.1|CPT1B_MOUSERecName: Full=Carnitine O-palmitoyltransferase 1, muscle isoform; Short=CPT1-M; AltName: Full=Carnitine O-palmitoyltransferase I, muscle isoform; Short=CPT I; Short=CPTI-M; AltName: Full=Carnitine palmitoyltransferase 1B	Q924X2	9.18262e-166	68	492.656	501	343
000793_EAB-5_isotig00015	plb1_mondo ame: full=phospholipase membrane-associated short=phospholipase b ame: full=phospholipase b lipase short=plb lip includes: ame: full=phospholipase a2 includes: ame: full=lysophospholipase flags: precursor	1652	gi|122131959|sp|Q06HQ7.1|PLB1_MONDORecName: Full=Phospholipase B1, membrane-associated; Short=Phospholipase B; AltName: Full=Phospholipase B/lipase; Short=PLB/LIP; Includes: RecName: Full=Phospholipase A2; Includes: RecName: Full=Lysophospholipase; Flags: Precursor	Q06HQ7	2.71396e-55	58	204.912	321	188
000793_EAB-5_isotig00094	setmr_human ame: full=histone-lysine n-methyltransferase setmar ame: full=set domain and mariner transposase fusion gene-containing protein short= ar1 short=metnase includes: ame: full=histone-lysine n-methyltransferase includes: ame: full=mariner transposase hsmar1	1649	gi|74740552|sp|Q53H47.1|SETMR_HUMANRecName: Full=Histone-lysine N-methyltransferase SETMAR; AltName: Full=SET domain and mariner transposase fusion gene-containing protein; Short=HsMar1; Short=Metnase; Includes: RecName: Full=Histone-lysine N-methyltransferase; Includes: RecName: Full=Mariner transposase Hsmar1	Q53H47	2.37734e-46	51	118.242	244	126
000793_EAB-5_isotig00625	al1a2_human ame: full=retinal dehydrogenase 2 short=raldh 2 short= 2 ame: full=aldehyde dehydrogenase family 1 member a2 ame: full=retinaldehyde-specific dehydrogenase type 2 short=raldh	1648	gi|90109797|sp|O94788.3|AL1A2_HUMANRecName: Full=Retinal dehydrogenase 2; Short=RALDH 2; Short=RalDH2; AltName: Full=Aldehyde dehydrogenase family 1 member A2; AltName: Full=Retinaldehyde-specific dehydrogenase type 2; Short=RALDH(II)	O94788	0	74	566.614	483	360
000793_EAB-5_isotig00626	mppb_bovin ame: full=mitochondrial-processing peptidase subunit beta ame: full=beta-mpp flags: precursor	1646	gi|85701142|sp|Q3SZ71.1|MPPB_BOVINRecName: Full=Mitochondrial-processing peptidase subunit beta; AltName: Full=Beta-MPP; Flags: Precursor	Q3SZ71	0	77	577.785	457	355
000793_EAB-5_isotig00624	myro1_brebr ame: full=myrosinase 1 ame: full=beta-glucosidase 1 ame: full=beta-thioglucosidase 1 ame: full=beta-thioglucosidase glucohydrolase 1 ame: full=sinigrinase 1 ame: full=thioglucosidase 1	1646	gi|74938515|sp|Q95X01.1|MYRO1_BREBRRecName: Full=Myrosinase 1; AltName: Full=Beta-glucosidase 1; AltName: Full=Beta-thioglucosidase 1; AltName: Full=Beta-thioglucosidase glucohydrolase 1; AltName: Full=Sinigrinase 1; AltName: Full=Thioglucosidase 1	Q95X01	3.1056e-141	64	419.083	459	298
000793_EAB-5_isotig00627	pygl_rat ame: full=glycogen liver form	1645	gi|585688|sp|P09811.5|PYGL_RATRecName: Full=Glycogen phosphorylase, liver form	P09811	0	87	245.743	150	131
000793_EAB-5_isotig00154	vath_drome ame: full=v-type proton atpase subunit h short=v-atpase subunit h ame: full=vacuolar proton pump subunit h ame: full=vacuolar proton pump subunit sfd	1642	gi|47606794|sp|Q9V3J1.2|VATH_DROMERecName: Full=V-type proton ATPase subunit H; Short=V-ATPase subunit H; AltName: Full=Vacuolar proton pump subunit H; AltName: Full=Vacuolar proton pump subunit SFD	Q9V3J1	0	86	559.681	414	360
000793_EAB-5_isotig00629	lasp1_caeel ame: full=lim and sh3 domain protein	1641	gi|56757603|sp|P34416.3|LASP1_CAEELRecName: Full=LIM and SH3 domain protein F42H10.3	P34416	6.46261e-83	60	264.618	325	195
000793_EAB-5_isotig00632	atpa_drome ame: full=atp synthase subunit mitochondrial ame: full=protein bellwether flags: precursor	1640	gi|5921205|sp|P35381.2|ATPA_DROMERecName: Full=ATP synthase subunit alpha, mitochondrial; AltName: Full=Protein bellwether; Flags: Precursor	P35381	0	94	669.078	462	436
000793_EAB-5_isotig00630	cp4d2_drome ame: full=cytochrome p450 4d2 ame: full=cypivd2	1640	gi|12644424|sp|Q27589.2|CP4D2_DROMERecName: Full=Cytochrome P450 4d2; AltName: Full=CYPIVD2	Q27589	1.55019e-103	63	323.553	479	303
000793_EAB-5_isotig00631	dldh_human ame: full=dihydrolipoyl mitochondrial ame: full=dihydrolipoamide dehydrogenase ame: full=glycine cleavage system l protein flags: precursor	1637	gi|269849557|sp|P09622.2|DLDH_HUMANRecName: Full=Dihydrolipoyl dehydrogenase, mitochondrial; AltName: Full=Dihydrolipoamide dehydrogenase; AltName: Full=Glycine cleavage system L protein; Flags: Precursor	P09622	0	85	706.057	470	401
000793_EAB-5_isotig00633	cp2j5_mouse ame: full=cytochrome p450 2j5 ame: full=arachidonic acid epoxygenase ame: full=cypiij5	1636	gi|3913341|sp|O54749.1|CP2J5_MOUSERecName: Full=Cytochrome P450 2J5; AltName: Full=Arachidonic acid epoxygenase; AltName: Full=CYPIIJ5	O54749	1.30674e-50	58	156.377	212	123
000793_EAB-5_isotig00016	plb1_mouse ame: full=phospholipase membrane-associated short=phospholipase b ame: full=phospholipase b lipase short=plb lip includes: ame: full=phospholipase a2 includes: ame: full=lysophospholipase flags: precursor	1631	gi|172044640|sp|Q3TTY0.2|PLB1_MOUSERecName: Full=Phospholipase B1, membrane-associated; Short=Phospholipase B; AltName: Full=Phospholipase B/lipase; Short=PLB/LIP; Includes: RecName: Full=Phospholipase A2; Includes: RecName: Full=Lysophospholipase; Flags: Precursor	Q3TTY0	2.62698e-51	61	122.865	146	90
000793_EAB-5_isotig00163	af10_human ame: full=protein af-10 ame: full=all1-fused gene from chromosome 10 protein	1630	gi|1703190|sp|P55197.1|AF10_HUMANRecName: Full=Protein AF-10; AltName: Full=ALL1-fused gene from chromosome 10 protein	P55197	1.05229e-57	83	211.075	145	121
000793_EAB-5_isotig00634	gdib_mouse ame: full=rab gdp dissociation inhibitor beta short=rab gdi beta ame: full=gdi-3 ame: full=guanosine diphosphate dissociation inhibitor 2 short=gdi-2	1626	gi|13626886|sp|Q61598.1|GDIB_MOUSERecName: Full=Rab GDP dissociation inhibitor beta; Short=Rab GDI beta; AltName: Full=GDI-3; AltName: Full=Guanosine diphosphate dissociation inhibitor 2; Short=GDI-2 >gi|124021680|sp|P50399.2|GDIB_RAT RecName: Full=Rab GDP dissociation inhibitor beta; Short=Rab GDI beta; AltName: Full=GDI-3; AltName: Full=Guanosine diphosphate dissociation inhibitor 2; Short=GDI-2	Q61598	2.03155e-96	78	303.138	244	192
000793_EAB-5_isotig00636	ssbp3_rat ame: full=single-stranded dna-binding protein 3 ame: full=sequence-specific single-stranded-dna-binding protein	1618	gi|27734567|sp|Q9R050.1|SSBP3_RATRecName: Full=Single-stranded DNA-binding protein 3; AltName: Full=Sequence-specific single-stranded-DNA-binding protein	Q9R050	1.96905e-56	85	196.052	115	98
000793_EAB-5_isotig00638	pal2_drome ame: full=peptidyl-alpha-hydroxyglycine alpha-amidating lyase 2 ame: full=peptidylamidoglycolate lyase 2 short=dpal2 flags: precursor	1618	gi|74872208|sp|Q9W1L5.2|PAL2_DROMERecName: Full=Peptidyl-alpha-hydroxyglycine alpha-amidating lyase 2; AltName: Full=Peptidylamidoglycolate lyase 2; Short=dPAL2; Flags: Precursor	Q9W1L5	4.59557e-120	75	362.459	312	236
000793_EAB-5_isotig00637	4cl1_tobac ame: full=4-coumarate-- ligase 1 short=4cl 1 ame: full=4-coumaroyl- synthase 1	1617	gi|12229631|sp|O24145.1|4CL1_TOBACRecName: Full=4-coumarate--CoA ligase 1; Short=4CL 1; AltName: Full=4-coumaroyl-CoA synthase 1	O24145	1.31374e-56	57	201.445	490	280
000793_EAB-5_isotig00177	ndrg3_rat ame: full=protein ndrg3	1617	gi|81884642|sp|Q6AYR2.1|NDRG3_RATRecName: Full=Protein NDRG3	Q6AYR2	4.02217e-25	62	63.5438	69	43
000793_EAB-5_isotig00640	frrs1_drome ame: full= ferric-chelate reductase 1 homolog short= 2	1614	gi|74865931|sp|Q8MSU3.1|FRRS1_DROMERecName: Full=Putative ferric-chelate reductase 1 homolog; Short=DmSDR2	Q8MSU3	4.64493e-130	60	396.356	499	304
000793_EAB-5_isotig00639	chrb_drome ame: full=protein charybde ame: full=protein charybdis ame: full=protein regulated in development and dna damage response 1 short=redd-1	1611	gi|74870874|sp|Q9VTI8.2|CHRB_DROMERecName: Full=Protein charybde; AltName: Full=Protein charybdis; AltName: Full=Protein regulated in development and DNA damage response 1; Short=REDD-1	Q9VTI8	5.02879e-26	70	111.309	130	91
000793_EAB-5_isotig00645	1433z_bommo ame: full=14-3-3 protein zeta	1605	gi|206557933|sp|Q2F637.2|1433Z_BOMMORecName: Full=14-3-3 protein zeta	Q2F637	5.99947e-149	97	429.869	245	239
000793_EAB-5_isotig00644	leg8_human ame: full=galectin-8 short=gal-8 ame: full=po66 carbohydrate-binding protein short=po66-cbp ame: full=prostate carcinoma tumor antigen 1 short=pcta-1	1604	gi|292495094|sp|O00214.4|LEG8_HUMANRecName: Full=Galectin-8; Short=Gal-8; AltName: Full=Po66 carbohydrate-binding protein; Short=Po66-CBP; AltName: Full=Prostate carcinoma tumor antigen 1; Short=PCTA-1	O00214	2.08404e-24	54	107.071	158	86
000793_EAB-5_isotig00643	s2611_mouse ame: full=sodium-independent sulfate anion transporter ame: full=solute carrier family 26 member 11	1603	gi|190360177|sp|Q80ZD3.2|S2611_MOUSERecName: Full=Sodium-independent sulfate anion transporter; AltName: Full=Solute carrier family 26 member 11	Q80ZD3	2.22461e-93	64	299.671	411	264
000793_EAB-5_isotig00642	nica_drome ame: full=nicastrin flags: precursor	1602	gi|13632140|sp|Q9VC27.3|NICA_DROMERecName: Full=Nicastrin; Flags: Precursor	Q9VC27	3.65132e-25	51	113.235	237	122
000793_EAB-5_isotig00646	facr1_drome ame: full= fatty acyl- reductase cg5065	1602	gi|238064958|sp|A1ZAI5.1|FACR1_DROMERecName: Full=Putative fatty acyl-CoA reductase CG5065	A1ZAI5	7.01796e-116	60	358.992	477	289
000793_EAB-5_isotig00116	renr_bovin ame: full=renin receptor ame: full=atpase h(+)-transporting lysosomal accessory protein 2 ame: full=atpase h(+)-transporting lysosomal-interacting protein 2 ame: full=renin prorenin receptor ame: full=vacuolar atp synthase membrane sector-associated protein m8-9 short=v-atpase subunit flags: precursor	1597	gi|223590139|sp|P81134.2|RENR_BOVINRecName: Full=Renin receptor; AltName: Full=ATPase H(+)-transporting lysosomal accessory protein 2; AltName: Full=ATPase H(+)-transporting lysosomal-interacting protein 2; AltName: Full=Renin/prorenin receptor; AltName: Full=Vacuolar ATP synthase membrane sector-associated protein M8-9; Short=V-ATPase M8.9 subunit; Flags: Precursor	P81134	6.09686e-14	52	76.6406	171	89
000793_EAB-5_isotig00648	luci_lucmi ame: full=luciferin 4-monooxygenase short=luciferase	1597	gi|61213879|sp|Q26304.1|LUCI_LUCMIRecName: Full=Luciferin 4-monooxygenase; Short=Luciferase	Q26304	2.22761e-53	50	192.586	512	260
000793_EAB-5_isotig00650	rab1a_lymst ame: full=ras-related protein rab-1a	1593	gi|464524|sp|Q05974.1|RAB1A_LYMSTRecName: Full=Ras-related protein Rab-1A	Q05974	2.03911e-122	93	360.533	202	189
000793_EAB-5_isotig00651	zfan6_bovin ame: full=an1-type zinc finger protein 6 ame: full=zinc finger a20 domain-containing protein 3	1591	gi|110288082|sp|Q3SZY7.1|ZFAN6_BOVINRecName: Full=AN1-type zinc finger protein 6; AltName: Full=Zinc finger A20 domain-containing protein 3	Q3SZY7	1.27807e-21	86	96.2857	58	50
000793_EAB-5_isotig00654	pdcd4_chick ame: full=programmed cell death protein 4 ame: full=protein i11 6	1584	gi|82112105|sp|Q98TX3.1|PDCD4_CHICKRecName: Full=Programmed cell death protein 4; AltName: Full=Protein I11/6	Q98TX3	1.81743e-89	65	285.419	327	213
000793_EAB-5_isotig00656	nbl1_danre ame: full=neuroblastoma suppressor of tumorigenicity 1 flags: precursor	1583	gi|82237360|sp|Q6NZ13.1|NBL1_DANRERecName: Full=Neuroblastoma suppressor of tumorigenicity 1; Flags: Precursor	Q6NZ13	2.29121e-12	47	68.9366	128	61
000793_EAB-5_isotig00655	rlbp1_bovin ame: full=retinaldehyde-binding protein 1 ame: full=cellular retinaldehyde-binding protein	1583	gi|116241313|sp|P10123.4|RLBP1_BOVINRecName: Full=Retinaldehyde-binding protein 1; AltName: Full=Cellular retinaldehyde-binding protein	P10123	1.12384e-24	53	92.4337	144	77
000793_EAB-5_isotig00657	hts_drome ame: full=protein hu-li tai shao ame: full=adducin-like protein	1579	gi|12644023|sp|Q02645.2|HTS_DROMERecName: Full=Protein hu-li tai shao; AltName: Full=Adducin-like protein	Q02645	0	81	712.22	545	442
000793_EAB-5_isotig00662	al3a1_mouse ame: full=aldehyde dimeric nadp-preferring ame: full=aldehyde dehydrogenase 4 ame: full=aldehyde dehydrogenase family 3 member a1 ame: full=dioxin-inducible aldehyde dehydrogenase 3	1576	gi|1352251|sp|P47739.1|AL3A1_MOUSERecName: Full=Aldehyde dehydrogenase, dimeric NADP-preferring; AltName: Full=Aldehyde dehydrogenase 4; AltName: Full=Aldehyde dehydrogenase family 3 member A1; AltName: Full=Dioxin-inducible aldehyde dehydrogenase 3	P47739	4.18442e-159	67	463.381	448	304
000793_EAB-5_isotig00659	hs105_ponab ame: full=heat shock protein 105 kda ame: full=heat shock 110 kda protein	1576	gi|75061673|sp|Q5R606.1|HS105_PONABRecName: Full=Heat shock protein 105 kDa; AltName: Full=Heat shock 110 kDa protein	Q5R606	0	74	559.296	497	372
000793_EAB-5_isotig00661	cr3l4_human ame: full=cyclic amp-responsive element-binding protein 3-like protein 4 short=camp-responsive element-binding protein 3-like protein 4 ame: full=androgen-induced basic leucine zipper protein short=a ame: full=attaching to cre-like 1 short=atce1 ame: full=cyclic amp-responsive element-binding protein 4 short=creb-4 short=camp-responsive element-binding protein 4 ame: full=transcript i…	1575	gi|74751463|sp|Q8TEY5.1|CR3L4_HUMANRecName: Full=Cyclic AMP-responsive element-binding protein 3-like protein 4; Short=cAMP-responsive element-binding protein 3-like protein 4; AltName: Full=Androgen-induced basic leucine zipper protein; Short=AIbZIP; AltName: Full=Attaching to CRE-like 1; Short=ATCE1; AltName: Full=Cyclic AMP-responsive element-binding protein 4; Short=CREB-4; Short=cAMP-respons…	Q8TEY5	8.85876e-28	75	118.242	132	100
000793_EAB-5_isotig00665	srr55_drome ame: full=serine-arginine protein 55 short=srp55 ame: full=52 kda bracketing protein ame: full=b52 protein ame: full=protein enhancer of deformed	1575	gi|78099805|sp|P26686.4|SRR55_DROMERecName: Full=Serine-arginine protein 55; Short=SRP55; AltName: Full=52 kDa bracketing protein; AltName: Full=B52 protein; AltName: Full=Protein enhancer of deformed	P26686	5.83023e-34	92	100.523	56	52
000793_EAB-5_isotig00169	cy1_bovin ame: full=cytochrome heme mitochondrial ame: full=complex iii subunit 4 ame: full=complex iii subunit iv ame: full=cytochrome b-c1 complex subunit 4 ame: full=ubiquinol-cytochrome-c reductase complex cytochrome c1 subunit short=cytochrome c-1 flags: precursor	1574	gi|109940069|sp|P00125.2|CY1_BOVINRecName: Full=Cytochrome c1, heme protein, mitochondrial; AltName: Full=Complex III subunit 4; AltName: Full=Complex III subunit IV; AltName: Full=Cytochrome b-c1 complex subunit 4; AltName: Full=Ubiquinol-cytochrome-c reductase complex cytochrome c1 subunit; Short=Cytochrome c-1; Flags: Precursor	P00125	1.50668e-123	78	367.851	272	213
000793_EAB-5_isotig00205	g3p_glomm ame: full=glyceraldehyde-3-phosphate dehydrogenase short=gapdh	1574	gi|74950265|sp|Q4U3L0.1|G3P_GLOMMRecName: Full=Glyceraldehyde-3-phosphate dehydrogenase; Short=GAPDH	Q4U3L0	0	90	514.227	332	302
000793_EAB-5_isotig00666	kif1a_anoga ame: full=kinesin-like protein unc-104	1574	gi|158563989|sp|Q7PHR1.3|KIF1A_ANOGARecName: Full=Kinesin-like protein unc-104	Q7PHR1	0	86	580.482	414	358
000793_EAB-5_isotig00658	lipp_myoco ame: full=pancreatic triacylglycerol lipase short=pl short=ptl short=pancreatic lipase flags: precursor	1574	gi|2842671|sp|Q64425.1|LIPP_MYOCORecName: Full=Pancreatic triacylglycerol lipase; Short=PL; Short=PTL; Short=Pancreatic lipase; Flags: Precursor	Q64425	1.28585e-85	55	275.018	385	215
000793_EAB-5_isotig00164	af10_human ame: full=protein af-10 ame: full=all1-fused gene from chromosome 10 protein	1573	gi|1703190|sp|P55197.1|AF10_HUMANRecName: Full=Protein AF-10; AltName: Full=ALL1-fused gene from chromosome 10 protein	P55197	4.98331e-58	82	211.46	165	136
000793_EAB-5_isotig00667	ip3ka_rat ame: full=inositol-trisphosphate 3-kinase a ame: full=inositol -trisphosphate 3-kinase a short=ip3 3-kinase a short=ip3k a short= 3-kinase a	1572	gi|124808|sp|P17105.3|IP3KA_RATRecName: Full=Inositol-trisphosphate 3-kinase A; AltName: Full=Inositol 1,4,5-trisphosphate 3-kinase A; Short=IP3 3-kinase A; Short=IP3K A; Short=InsP 3-kinase A	P17105	3.49157e-68	62	229.565	271	169
000793_EAB-5_isotig00663	mbl_drome ame: full=protein muscleblind ame: full=protein mindmelt	1572	gi|20455041|sp|O16011.2|MBL_DROMERecName: Full=Protein muscleblind; AltName: Full=Protein mindmelt	O16011	1.42664e-99	89	305.449	182	163
000793_EAB-5_isotig00664	pico_drome ame: full= inorganic phosphate cotransporter	1570	gi|29428061|sp|Q9V7S5.1|PICO_DROMERecName: Full=Putative inorganic phosphate cotransporter	Q9V7S5	2.10093e-142	83	397.512	261	219
000793_EAB-5_isotig00018	plb1_mondo ame: full=phospholipase membrane-associated short=phospholipase b ame: full=phospholipase b lipase short=plb lip includes: ame: full=phospholipase a2 includes: ame: full=lysophospholipase flags: precursor	1569	gi|122131959|sp|Q06HQ7.1|PLB1_MONDORecName: Full=Phospholipase B1, membrane-associated; Short=Phospholipase B; AltName: Full=Phospholipase B/lipase; Short=PLB/LIP; Includes: RecName: Full=Phospholipase A2; Includes: RecName: Full=Lysophospholipase; Flags: Precursor	Q06HQ7	8.0752e-61	58	220.32	341	198
000793_EAB-5_isotig00670	lach_scham ame: full=lachesin flags: precursor	1568	gi|3024084|sp|Q26474.1|LACH_SCHAMRecName: Full=Lachesin; Flags: Precursor	Q26474	0	86	531.946	332	288
000793_EAB-5_isotig00215	pdc6i_mouse ame: full=programmed cell death 6-interacting protein ame: full=alg-2-interacting protein 1 ame: full=alg-2-interacting protein x ame: full=e2f1-inducible protein ame: full=eig2	1565	gi|341942206|sp|Q9WU78.3|PDC6I_MOUSERecName: Full=Programmed cell death 6-interacting protein; AltName: Full=ALG-2-interacting protein 1; AltName: Full=ALG-2-interacting protein X; AltName: Full=E2F1-inducible protein; AltName: Full=Eig2	Q9WU78	6.29091e-121	65	378.637	469	307
000793_EAB-5_isotig00671	abca3_mouse ame: full=atp-binding cassette sub-family a member 3	1562	gi|338817896|sp|Q8R420.3|ABCA3_MOUSERecName: Full=ATP-binding cassette sub-family A member 3	Q8R420	8.93219e-49	54	184.882	401	217
000793_EAB-5_isotig00674	crp4_limpo ame: full=c-reactive protein flags: precursor	1559	gi|1345831|sp|P06206.3|CRP4_LIMPORecName: Full=C-reactive protein 1.4; Flags: Precursor	P06206	9.29415e-14	45	74.3294	178	81
000793_EAB-5_isotig00672	canb2_drome ame: full=calcineurin subunit b type 2 ame: full=protein phosphatase 2b regulatory subunit 2 ame: full=dcnb2	1559	gi|12644421|sp|Q24214.2|CANB2_DROMERecName: Full=Calcineurin subunit B type 2; AltName: Full=Protein phosphatase 2B regulatory subunit 2; AltName: Full=dCNB2	Q24214	2.84877e-75	96	238.039	124	120
000793_EAB-5_isotig00675	dll_drome ame: full=homeotic protein distal-less ame: full=protein brista	1551	gi|66774174|sp|P20009.3|DLL_DROMERecName: Full=Homeotic protein distal-less; AltName: Full=Protein brista	P20009	1.27435e-62	53	210.69	358	192
000793_EAB-5_isotig00676	fhod3_mouse ame: full=fh1 fh2 domain-containing protein 3 ame: full=formin homolog overexpressed in spleen 2 short=mfhos2	1546	gi|81894138|sp|Q76LL6.1|FHOD3_MOUSERecName: Full=FH1/FH2 domain-containing protein 3; AltName: Full=Formin homolog overexpressed in spleen 2; Short=mFHOS2	Q76LL6	1.66193e-118	81	384.8	328	268
000793_EAB-5_isotig00170	cy1_bovin ame: full=cytochrome heme mitochondrial ame: full=complex iii subunit 4 ame: full=complex iii subunit iv ame: full=cytochrome b-c1 complex subunit 4 ame: full=ubiquinol-cytochrome-c reductase complex cytochrome c1 subunit short=cytochrome c-1 flags: precursor	1546	gi|109940069|sp|P00125.2|CY1_BOVINRecName: Full=Cytochrome c1, heme protein, mitochondrial; AltName: Full=Complex III subunit 4; AltName: Full=Complex III subunit IV; AltName: Full=Cytochrome b-c1 complex subunit 4; AltName: Full=Ubiquinol-cytochrome-c reductase complex cytochrome c1 subunit; Short=Cytochrome c-1; Flags: Precursor	P00125	2.82868e-121	78	361.688	272	213
000793_EAB-5_isotig00678	gsh1_rat ame: full=glutamate--cysteine ligase catalytic subunit ame: full=gcs heavy chain ame: full=gamma-ecs ame: full=gamma-glutamylcysteine synthetase	1544	gi|121662|sp|P19468.2|GSH1_RATRecName: Full=Glutamate--cysteine ligase catalytic subunit; AltName: Full=GCS heavy chain; AltName: Full=Gamma-ECS; AltName: Full=Gamma-glutamylcysteine synthetase	P19468	2.2848e-130	77	395.971	313	244
000793_EAB-5_isotig00677	chstb_rat ame: full=carbohydrate sulfotransferase 11 ame: full=chondroitin 4-o-sulfotransferase 1 ame: full=chondroitin 4-sulfotransferase 1 short=c4s-1 short=c4st-1 short=c4st1	1543	gi|83286899|sp|P69478.1|CHSTB_RATRecName: Full=Carbohydrate sulfotransferase 11; AltName: Full=Chondroitin 4-O-sulfotransferase 1; AltName: Full=Chondroitin 4-sulfotransferase 1; Short=C4S-1; Short=C4ST-1; Short=C4ST1	P69478	7.9744e-37	51	142.51	274	141
000793_EAB-5_isotig00679	cf168_human ame: full=uncharacterized protein c6orf168	1540	gi|73917723|sp|Q5TGI0.2|CF168_HUMANRecName: Full=Uncharacterized protein C6orf168	Q5TGI0	4.37729e-09	63	62.003	111	70
000793_EAB-5_isotig00681	cl190_drome ame: full=restin homolog ame: full=cytoplasmic linker protein 190 ame: full=microtubule-binding protein 190 ame: full=d-clip-190	1540	gi|30580382|sp|Q9VJE5.1|CL190_DROMERecName: Full=Restin homolog; AltName: Full=Cytoplasmic linker protein 190; AltName: Full=Microtubule-binding protein 190; AltName: Full=d-CLIP-190	Q9VJE5	1.96671e-61	60	221.861	284	173
000793_EAB-5_isotig00682	adrl_drome ame: full=adipor-like receptor cg5315	1539	gi|38372258|sp|Q9VCY8.2|ADRL_DROMERecName: Full=ADIPOR-like receptor CG5315	Q9VCY8	3.98711e-174	83	500.745	375	312
000793_EAB-5_isotig00680	gtr1_pig ame: full=solute carrier family facilitated glucose transporter member 1 ame: full=glucose transporter type erythrocyte brain short=glut-1	1539	gi|121753|sp|P20303.1|GTR1_PIGRecName: Full=Solute carrier family 2, facilitated glucose transporter member 1; AltName: Full=Glucose transporter type 1, erythrocyte/brain; Short=GLUT-1	P20303	6.67126e-122	67	367.851	422	284
000793_EAB-5_isotig00683	gilt_bovin ame: full=gamma-interferon-inducible lysosomal thiol reductase ame: full=ifi30 protein flags: precursor	1534	gi|327488198|sp|A6QPN6.1|GILT_BOVINRecName: Full=Gamma-interferon-inducible lysosomal thiol reductase; AltName: Full=IFI30 protein; Flags: Precursor	A6QPN6	1.42937e-19	48	91.2781	198	96
000793_EAB-5_isotig00684	aco11_trini ame: full=acyl- delta desaturase ame: full=acyl- delta-11 desaturase short=delta -desaturase	1528	gi|24211439|sp|O44390.2|ACO11_TRINIRecName: Full=Acyl-CoA Delta(11) desaturase; AltName: Full=Acyl-CoA Delta-11 desaturase; Short=Delta(11)-desaturase	O44390	6.76756e-111	77	335.88	299	232
000793_EAB-5_isotig00688	adt_drome ame: full= carrier protein ame: full=adp atp translocase ame: full=adenine nucleotide translocator short=ant ame: full=stress-sensitive protein b	1522	gi|92090586|sp|Q26365.4|ADT_DROMERecName: Full=ADP,ATP carrier protein; AltName: Full=ADP/ATP translocase; AltName: Full=Adenine nucleotide translocator; Short=ANT; AltName: Full=Stress-sensitive protein B	Q26365	1.07289e-123	91	367.081	295	270
000793_EAB-5_isotig00687	bags_bommo ame: full=bag domain-containing protein samui	1521	gi|27151475|sp|Q9BLJ6.1|BAGS_BOMMORecName: Full=BAG domain-containing protein Samui	Q9BLJ6	4.17368e-29	51	124.79	204	106
000793_EAB-5_isotig00686	sac1_mouse ame: full=phosphatidylinositide phosphatase sac1 ame: full=suppressor of actin mutations 1-like protein	1520	gi|81881837|sp|Q9EP69.1|SAC1_MOUSERecName: Full=Phosphatidylinositide phosphatase SAC1; AltName: Full=Suppressor of actin mutations 1-like protein	Q9EP69	4.07059e-172	70	500.745	496	349
000793_EAB-5_isotig00690	act_manse ame: full= muscle flags: precursor	1519	gi|1703156|sp|P49871.1|ACT_MANSERecName: Full=Actin, muscle; Flags: Precursor	P49871	0	100	759.214	376	376
000793_EAB-5_isotig00689	arf1_drome ame: full=adp-ribosylation factor 1	1519	gi|47117660|sp|P61209.2|ARF1_DROMERecName: Full=ADP-ribosylation factor 1 >gi|47117661|sp|P61210.2|ARF1_LOCMI RecName: Full=ADP-ribosylation factor 1; AltName: Full=lARF1	P61209	1.59694e-101	97	305.449	173	169
000793_EAB-5_isotig00691	cap2_human ame: full=adenylyl cyclase-associated protein 2 short=cap 2	1515	gi|729015|sp|P40123.1|CAP2_HUMANRecName: Full=Adenylyl cyclase-associated protein 2; Short=CAP 2	P40123	3.58979e-126	63	379.407	477	304
000793_EAB-5_isotig00693	dhe3_drome ame: full=glutamate mitochondrial short=gdh flags: precursor	1513	gi|12644316|sp|P54385.2|DHE3_DROMERecName: Full=Glutamate dehydrogenase, mitochondrial; Short=GDH; Flags: Precursor	P54385	0	83	726.087	516	432
000793_EAB-5_isotig00694	pdia3_cerae ame: full=protein disulfide-isomerase a3 ame: full=endoplasmic reticulum resident protein 57 short=er protein 57 short=erp57 ame: full=endoplasmic reticulum resident protein 60 short=er protein 60 short=erp60 flags: precursor	1513	gi|75068743|sp|Q4VIT4.1|PDIA3_CERAERecName: Full=Protein disulfide-isomerase A3; AltName: Full=Endoplasmic reticulum resident protein 57; Short=ER protein 57; Short=ERp57; AltName: Full=Endoplasmic reticulum resident protein 60; Short=ER protein 60; Short=ERp60; Flags: Precursor	Q4VIT4	1.16501e-128	65	386.726	455	296
000793_EAB-5_isotig00695	ubql1_human ame: full=ubiquilin-1 ame: full=protein linking iap with cytoskeleton 1 short=plic-1 short=hplic-1	1506	gi|48475013|sp|Q9UMX0.2|UBQL1_HUMANRecName: Full=Ubiquilin-1; AltName: Full=Protein linking IAP with cytoskeleton 1; Short=PLIC-1; Short=hPLIC-1	Q9UMX0	7.09995e-122	66	372.089	501	332
000793_EAB-5_isotig00069	hnrpr_human ame: full=heterogeneous nuclear ribonucleoprotein r short=hnrnp r	1504	gi|12230547|sp|O43390.1|HNRPR_HUMANRecName: Full=Heterogeneous nuclear ribonucleoprotein R; Short=hnRNP R	O43390	1.7872e-145	78	434.106	408	320
000793_EAB-5_isotig00179	anxb9_drome ame: full=annexin-b9 ame: full=annexin ix ame: full=annexin-9	1502	gi|12644162|sp|P22464.2|ANXB9_DROMERecName: Full=Annexin-B9; AltName: Full=Annexin IX; AltName: Full=Annexin-9	P22464	7.0833e-164	89	469.544	324	289
000793_EAB-5_isotig00697	tret1_droan ame: full=facilitated trehalose transporter tret1	1502	gi|300681219|sp|B3MG58.2|TRET1_DROANRecName: Full=Facilitated trehalose transporter Tret1	B3MG58	5.22137e-43	53	101.679	166	89
000793_EAB-5_isotig00698	nltp_rabit ame: full=non-specific lipid-transfer protein short=nsl-tp ame: full=propanoyl- c-acyltransferase ame: full=scp-chi ame: full=scpx ame: full=sterol carrier protein 2 short=scp-2 ame: full=sterol carrier protein x short=scp-x	1500	gi|54036166|sp|O62742.1|NLTP_RABITRecName: Full=Non-specific lipid-transfer protein; Short=NSL-TP; AltName: Full=Propanoyl-CoA C-acyltransferase; AltName: Full=SCP-chi; AltName: Full=SCPX; AltName: Full=Sterol carrier protein 2; Short=SCP-2; AltName: Full=Sterol carrier protein X; Short=SCP-X	O62742	7.59884e-174	77	503.442	402	311
000793_EAB-5_isotig00699	tba1_drome ame: full=tubulin alpha-1 chain	1495	gi|135396|sp|P06603.1|TBA1_DROMERecName: Full=Tubulin alpha-1 chain	P06603	0	100	826.239	432	432
000793_EAB-5_isotig00387	abcg4_human ame: full=atp-binding cassette sub-family g member 4	1493	gi|17432915|sp|Q9H172.2|ABCG4_HUMANRecName: Full=ATP-binding cassette sub-family G member 4	Q9H172	3.25273e-63	54	196.438	333	183
000793_EAB-5_isotig00700	act2_artsx ame: full= clone 211 flags: precursor	1493	gi|113230|sp|P18601.1|ACT2_ARTSXRecName: Full=Actin, clone 211; Flags: Precursor	P18601	0	99	593.578	365	364
000793_EAB-5_isotig00019	ak1a1_xentr ame: full=alcohol dehydrogenase ame: full=aldehyde reductase ame: full=aldo-keto reductase family 1 member a1	1493	gi|123915953|sp|Q28FD1.1|AK1A1_XENTRRecName: Full=Alcohol dehydrogenase [NADP+]; AltName: Full=Aldehyde reductase; AltName: Full=Aldo-keto reductase family 1 member A1	Q28FD1	9.72271e-13	63	70.0922	88	56
000793_EAB-5_isotig00181	scai_human ame: full=protein scai ame: full=suppressor of cancer cell invasion protein	1492	gi|251757332|sp|Q8N9R8.2|SCAI_HUMANRecName: Full=Protein SCAI; AltName: Full=Suppressor of cancer cell invasion protein	Q8N9R8	6.55498e-160	66	469.929	507	337
000793_EAB-5_isotig00704	myro1_brebr ame: full=myrosinase 1 ame: full=beta-glucosidase 1 ame: full=beta-thioglucosidase 1 ame: full=beta-thioglucosidase glucohydrolase 1 ame: full=sinigrinase 1 ame: full=thioglucosidase 1	1489	gi|74938515|sp|Q95X01.1|MYRO1_BREBRRecName: Full=Myrosinase 1; AltName: Full=Beta-glucosidase 1; AltName: Full=Beta-thioglucosidase 1; AltName: Full=Beta-thioglucosidase glucohydrolase 1; AltName: Full=Sinigrinase 1; AltName: Full=Thioglucosidase 1	Q95X01	3.51876e-109	68	335.109	307	211
000793_EAB-5_isotig00702	s17a5_human ame: full=sialin ame: full=membrane glycoprotein hp59 ame: full=sodium sialic acid cotransporter short=ast ame: full=solute carrier family 17 member 5	1487	gi|48428688|sp|Q9NRA2.2|S17A5_HUMANRecName: Full=Sialin; AltName: Full=Membrane glycoprotein HP59; AltName: Full=Sodium/sialic acid cotransporter; Short=AST; AltName: Full=Solute carrier family 17 member 5	Q9NRA2	1.63078e-77	55	247.284	365	204
000793_EAB-5_isotig00701	spx2_bovin ame: full=sugar phosphate exchanger 2 ame: full=solute carrier family 37 member 2	1486	gi|75057565|sp|Q58CV5.1|SPX2_BOVINRecName: Full=Sugar phosphate exchanger 2; AltName: Full=Solute carrier family 37 member 2	Q58CV5	1.35623e-73	65	243.817	311	205
000793_EAB-5_isotig00705	ileu_pig ame: full=leukocyte elastase inhibitor short=lei ame: full=leukocyte neutral proteinase inhibitor short=lnpi ame: full=serpin b1	1484	gi|417185|sp|P80229.1|ILEU_PIGRecName: Full=Leukocyte elastase inhibitor; Short=LEI; AltName: Full=Leukocyte neutral proteinase inhibitor; Short=LNPI; AltName: Full=Serpin B1	P80229	6.04906e-45	55	164.851	371	206
000793_EAB-5_isotig00706	alf_drome ame: full=fructose-bisphosphate aldolase	1479	gi|543797|sp|P07764.5|ALF_DROMERecName: Full=Fructose-bisphosphate aldolase	P07764	1.57898e-172	83	492.656	365	305
000793_EAB-5_isotig00708	sept7_mouse ame: full=septin-7 ame: full=cdc10 protein homolog	1477	gi|9789726|sp|O55131.1|SEPT7_MOUSERecName: Full=Septin-7; AltName: Full=CDC10 protein homolog	O55131	3.1133e-81	89	261.922	222	199
000793_EAB-5_isotig00709	ubr1_drome ame: full=e3 ubiquitin-protein ligase ubr1 ame: full=n-recognin ame: full=ubiquitin-protein ligase e3-alpha	1475	gi|73622070|sp|Q9VX91.2|UBR1_DROMERecName: Full=E3 ubiquitin-protein ligase UBR1; AltName: Full=N-recognin; AltName: Full=Ubiquitin-protein ligase E3-alpha	Q9VX91	4.33485e-121	66	392.889	489	323
000793_EAB-5_isotig00712	stub_drome ame: full=serine proteinase stubble ame: full=protein stubble-stubbloid contains: ame: full=serine proteinase stubble non-catalytic chain contains: ame: full=serine proteinase stubble catalytic chain	1473	gi|76800653|sp|Q05319.2|STUB_DROMERecName: Full=Serine proteinase stubble; AltName: Full=Protein stubble-stubbloid; Contains: RecName: Full=Serine proteinase stubble non-catalytic chain; Contains: RecName: Full=Serine proteinase stubble catalytic chain	Q05319	3.21966e-30	56	84.7297	141	79
000793_EAB-5_isotig00710	bat1_rat ame: full=b( +)-type amino acid transporter 1 short=b( +)at ame: full=glycoprotein-associated amino acid transporter +at1 ame: full=solute carrier family 7 member 9	1472	gi|12585183|sp|P82252.1|BAT1_RATRecName: Full=B(0,+)-type amino acid transporter 1; Short=B(0,+)AT; AltName: Full=Glycoprotein-associated amino acid transporter b0,+AT1; AltName: Full=Solute carrier family 7 member 9	P82252	9.91076e-55	72	193.741	208	151
000793_EAB-5_isotig00711	pico_droan ame: full= inorganic phosphate cotransporter	1472	gi|29427572|sp|O61369.1|PICO_DROANRecName: Full=Putative inorganic phosphate cotransporter	O61369	2.49904e-100	57	312.768	458	264
000793_EAB-5_isotig00714	echa_rat ame: full=trifunctional enzyme subunit mitochondrial ame: full=tp-alpha includes: ame: full=long-chain enoyl- hydratase includes: ame: full=long chain 3-hydroxyacyl- dehydrogenase flags: precursor	1469	gi|172045972|sp|Q64428.2|ECHA_RATRecName: Full=Trifunctional enzyme subunit alpha, mitochondrial; AltName: Full=TP-alpha; Includes: RecName: Full=Long-chain enoyl-CoA hydratase; Includes: RecName: Full=Long chain 3-hydroxyacyl-CoA dehydrogenase; Flags: Precursor	Q64428	2.26565e-129	80	261.536	221	179
000793_EAB-5_isotig00713	east_drome ame: full=serine protease easter flags: precursor	1468	gi|38258901|sp|P13582.3|EAST_DROMERecName: Full=Serine protease easter; Flags: Precursor	P13582	4.71455e-39	54	112.849	154	84
000793_EAB-5_isotig00716	acon_caeel ame: full=probable aconitate mitochondrial short=aconitase ame: full=citrate hydro-lyase flags: precursor	1467	gi|21264394|sp|P34455.2|ACON_CAEELRecName: Full=Probable aconitate hydratase, mitochondrial; Short=Aconitase; AltName: Full=Citrate hydro-lyase; Flags: Precursor	P34455	0	85	683.33	457	392
000793_EAB-5_isotig00715	vdac_drome ame: full=voltage-dependent anion-selective channel ame: full= ame: full=porin	1467	gi|6174942|sp|Q94920.3|VDAC_DROMERecName: Full=Voltage-dependent anion-selective channel; AltName: Full=DmVDAC; AltName: Full=Porin	Q94920	3.79233e-125	81	369.007	282	229
000793_EAB-5_isotig00117	renr_bovin ame: full=renin receptor ame: full=atpase h(+)-transporting lysosomal accessory protein 2 ame: full=atpase h(+)-transporting lysosomal-interacting protein 2 ame: full=renin prorenin receptor ame: full=vacuolar atp synthase membrane sector-associated protein m8-9 short=v-atpase subunit flags: precursor	1465	gi|223590139|sp|P81134.2|RENR_BOVINRecName: Full=Renin receptor; AltName: Full=ATPase H(+)-transporting lysosomal accessory protein 2; AltName: Full=ATPase H(+)-transporting lysosomal-interacting protein 2; AltName: Full=Renin/prorenin receptor; AltName: Full=Vacuolar ATP synthase membrane sector-associated protein M8-9; Short=V-ATPase M8.9 subunit; Flags: Precursor	P81134	2.87608e-14	47	77.411	242	115
000793_EAB-5_isotig00717	cdc42_drome ame: full=cdc42 homolog flags: precursor	1463	gi|729077|sp|P40793.1|CDC42_DROMERecName: Full=Cdc42 homolog; Flags: Precursor	P40793	2.49881e-87	92	268.855	166	153
000793_EAB-5_isotig00718	tktl2_mouse ame: full=transketolase-like protein 2	1462	gi|81905123|sp|Q9D4D4.1|TKTL2_MOUSERecName: Full=Transketolase-like protein 2	Q9D4D4	0	78	535.798	422	330
000793_EAB-5_isotig00719	fuco_rat ame: full=tissue alpha-l-fucosidase ame: full=alpha-l-fucosidase i ame: full=alpha-l-fucoside fucohydrolase 1 short=alpha-l-fucosidase 1 flags: precursor	1461	gi|120592|sp|P17164.1|FUCO_RATRecName: Full=Tissue alpha-L-fucosidase; AltName: Full=Alpha-L-fucosidase I; AltName: Full=Alpha-L-fucoside fucohydrolase 1; Short=Alpha-L-fucosidase 1; Flags: Precursor	P17164	1.13718e-171	76	494.197	370	282
000793_EAB-5_isotig00720	pi5pa_mouse ame: full=phosphatidylinositol -bisphosphate 5-phosphatase a ame: full=inositol polyphosphate 5-phosphatase j	1461	gi|341941251|sp|P59644.2|PI5PA_MOUSERecName: Full=Phosphatidylinositol 4,5-bisphosphate 5-phosphatase A; AltName: Full=Inositol polyphosphate 5-phosphatase J	P59644	1.6708e-26	47	117.087	309	148
000793_EAB-5_isotig00101	esyt3_xentr ame: full=extended synaptotagmin-3 short=e-syt3	1460	gi|82195649|sp|Q5M7N9.1|ESYT3_XENTRRecName: Full=Extended synaptotagmin-3; Short=E-Syt3	Q5M7N9	3.43281e-36	45	82.4185	213	97
000793_EAB-5_isotig00721	aifm3_mouse ame: full=apoptosis-inducing factor 3 ame: full=apoptosis-inducing factor-like protein	1460	gi|118595453|sp|Q3TY86.1|AIFM3_MOUSERecName: Full=Apoptosis-inducing factor 3; AltName: Full=Apoptosis-inducing factor-like protein	Q3TY86	5.0375e-75	60	250.366	364	219
000793_EAB-5_isotig00722	vddp4_vesvu ame: full=venom dipeptidyl peptidase 4 ame: full=venom dipeptidyl peptidase iv ame: allergen=ves v 3 flags: precursor	1459	gi|313471718|sp|B1A4F7.1|VDDP4_VESVURecName: Full=Venom dipeptidyl peptidase 4; AltName: Full=Venom dipeptidyl peptidase IV; AltName: Allergen=Ves v 3; Flags: Precursor	B1A4F7	1.3271e-69	53	239.58	491	264
000793_EAB-5_isotig00120	oaz2_danre ame: full=ornithine decarboxylase antizyme 2 ame: full=odc long form short=odc-az-l	1458	gi|13431753|sp|Q9YI97.1|OAZ2_DANRERecName: Full=Ornithine decarboxylase antizyme 2; AltName: Full=ODC antizyme, long form; Short=ODC-Az-L	Q9YI97	2.69473e-10	63	63.5438	85	54
000793_EAB-5_isotig00723	cp9e2_blage ame: full=cytochrome p450 9e2 ame: full=cypixe2	1457	gi|47605531|sp|Q964T2.1|CP9E2_BLAGERecName: Full=Cytochrome P450 9e2; AltName: Full=CYPIXE2	Q964T2	4.20369e-78	57	167.548	276	159
000793_EAB-5_isotig00201	cp6k1_blage ame: full=cytochrome p450 6k1 ame: full=cypvik1	1454	gi|47605528|sp|Q964R0.1|CP6K1_BLAGERecName: Full=Cytochrome P450 6k1; AltName: Full=CYPVIK1	Q964R0	3.21726e-45	58	168.703	249	145
000793_EAB-5_isotig00182	scai_human ame: full=protein scai ame: full=suppressor of cancer cell invasion protein	1453	gi|251757332|sp|Q8N9R8.2|SCAI_HUMANRecName: Full=Protein SCAI; AltName: Full=Suppressor of cancer cell invasion protein	Q8N9R8	9.81499e-164	68	479.174	494	337
000793_EAB-5_isotig00726	yell_drosu ame: full=protein yellow flags: precursor	1453	gi|20140414|sp|O02437.1|YELL_DROSURecName: Full=Protein yellow; Flags: Precursor	O02437	3.52902e-47	50	174.866	363	184
000793_EAB-5_isotig00724	pgm_drosi ame: full=phosphoglucomutase short=pgm ame: full=glucose phosphomutase	1453	gi|74797899|sp|Q7KHA1.1|PGM_DROSIRecName: Full=Phosphoglucomutase; Short=PGM; AltName: Full=Glucose phosphomutase	Q7KHA1	1.03053e-154	79	454.521	345	274
000793_EAB-5_isotig00725	spin_drome ame: full=protein spinster ame: full=protein benchwarmer ame: full=protein diphthong	1452	gi|74866593|sp|Q9GQQ0.1|SPIN_DROMERecName: Full=Protein spinster; AltName: Full=Protein benchwarmer; AltName: Full=Protein diphthong	Q9GQQ0	1.00088e-165	69	484.182	473	331
000793_EAB-5_isotig00729	karg_apime ame: full=arginine kinase short=ak	1446	gi|25453067|sp|O61367.1|KARG_APIMERecName: Full=Arginine kinase; Short=AK	O61367	0	95	609.757	355	338
000793_EAB-5_isotig00728	idh3a_drome ame: full=probable isocitrate dehydrogenase subunit mitochondrial ame: full=isocitric dehydrogenase subunit alpha ame: full=nad(+)-specific icdh subunit alpha flags: precursor	1445	gi|46396044|sp|Q9VWH4.1|IDH3A_DROMERecName: Full=Probable isocitrate dehydrogenase [NAD] subunit alpha, mitochondrial; AltName: Full=Isocitric dehydrogenase subunit alpha; AltName: Full=NAD(+)-specific ICDH subunit alpha; Flags: Precursor	Q9VWH4	0	91	582.793	350	319
000793_EAB-5_isotig00180	anxb9_drome ame: full=annexin-b9 ame: full=annexin ix ame: full=annexin-9	1444	gi|12644162|sp|P22464.2|ANXB9_DROMERecName: Full=Annexin-B9; AltName: Full=Annexin IX; AltName: Full=Annexin-9	P22464	1.45628e-163	89	468.003	321	287
000793_EAB-5_isotig00730	sc6a1_human ame: full=sodium- and chloride-dependent gaba transporter 1 short=gat-1 ame: full=solute carrier family 6 member 1	1443	gi|229462780|sp|P30531.2|SC6A1_HUMANRecName: Full=Sodium- and chloride-dependent GABA transporter 1; Short=GAT-1; AltName: Full=Solute carrier family 6 member 1	P30531	5.8929e-132	67	397.512	461	311
000793_EAB-5_isotig00732	al4a1_bovin ame: full=delta-1-pyrroline-5-carboxylate mitochondrial short=p5c dehydrogenase ame: full=aldehyde dehydrogenase family 4 member a1 flags: precursor	1442	gi|193806687|sp|A7YWE4.1|AL4A1_BOVINRecName: Full=Delta-1-pyrroline-5-carboxylate dehydrogenase, mitochondrial; Short=P5C dehydrogenase; AltName: Full=Aldehyde dehydrogenase family 4 member A1; Flags: Precursor	A7YWE4	7.95034e-155	74	415.231	347	259
000793_EAB-5_isotig00167	aqpa_ranes ame: full=aquaporin fa-chip	1439	gi|1703359|sp|P50501.1|AQPA_RANESRecName: Full=Aquaporin FA-CHIP	P50501	1.12969e-18	63	62.003	74	47
000793_EAB-5_isotig00733	cp9f2_drome ame: full=probable cytochrome p450 9f2 ame: full=cypixf2	1438	gi|11386711|sp|Q9VG82.1|CP9F2_DROMERecName: Full=Probable cytochrome P450 9f2; AltName: Full=CYPIXF2	Q9VG82	4.42418e-75	56	153.68	248	139
000793_EAB-5_isotig00731	dyhc1_human ame: full=cytoplasmic dynein 1 heavy chain 1 ame: full=cytoplasmic dynein heavy chain 1 ame: full=dynein heavy cytosolic	1438	gi|57015308|sp|Q14204.5|DYHC1_HUMANRecName: Full=Cytoplasmic dynein 1 heavy chain 1; AltName: Full=Cytoplasmic dynein heavy chain 1; AltName: Full=Dynein heavy chain, cytosolic	Q14204	0	92	568.155	339	314
000793_EAB-5_isotig00734	faah2_human ame: full=fatty-acid amide hydrolase 2 ame: full=amidase domain-containing protein ame: full=anandamide amidohydrolase 2 ame: full=oleamide hydrolase 2	1437	gi|74757585|sp|Q6GMR7.1|FAAH2_HUMANRecName: Full=Fatty-acid amide hydrolase 2; AltName: Full=Amidase domain-containing protein; AltName: Full=Anandamide amidohydrolase 2; AltName: Full=Oleamide hydrolase 2	Q6GMR7	3.91126e-80	55	261.536	472	261
000793_EAB-5_isotig00736	dusk3_drome ame: full=dual specificity protein phosphatase mpk3 ame: full=drosophila mkp3 short=dmkp3 ame: full=mitogen-activated protein kinase phosphatase 3 short=map kinase phosphatase 3 short=mkp-3	1436	gi|74871247|sp|Q9VVW5.2|DUSK3_DROMERecName: Full=Dual specificity protein phosphatase Mpk3; AltName: Full=Drosophila MKP3; Short=DMKP3; AltName: Full=Mitogen-activated protein kinase phosphatase 3; Short=MAP kinase phosphatase 3; Short=MKP-3	Q9VVW5	3.62735e-75	65	244.973	299	195
000793_EAB-5_isotig00193	spz_drome ame: full=protein spaetzle contains: ame: full=protein spaetzle c-106 flags: precursor	1435	gi|22096372|sp|P48607.3|SPZ_DROMERecName: Full=Protein spaetzle; Contains: RecName: Full=Protein spaetzle C-106; Flags: Precursor	P48607	1.99801e-07	48	56.225	99	48
000793_EAB-5_isotig00738	tiar_human ame: full=nucleolysin tiar ame: full=tia-1-related protein	1433	gi|267131|sp|Q01085.1|TIAR_HUMANRecName: Full=Nucleolysin TIAR; AltName: Full=TIA-1-related protein	Q01085	2.0118e-65	77	138.658	131	101
000793_EAB-5_isotig00735	idhc_rat ame: full=isocitrate dehydrogenase cytoplasmic short=idh ame: full=cytosolic nadp-isocitrate dehydrogenase ame: full=idp ame: full=nadp(+)-specific icdh ame: full=oxalosuccinate decarboxylase	1433	gi|1170478|sp|P41562.1|IDHC_RATRecName: Full=Isocitrate dehydrogenase [NADP] cytoplasmic; Short=IDH; AltName: Full=Cytosolic NADP-isocitrate dehydrogenase; AltName: Full=IDP; AltName: Full=NADP(+)-specific ICDH; AltName: Full=Oxalosuccinate decarboxylase	P41562	0	89	557.37	337	301
000793_EAB-5_isotig00185	seric_nemve ame: full=probable serine incorporator	1433	gi|115305737|sp|Q3MHV9.1|SERC1_BOVINRecName: Full=Serine incorporator 1; AltName: Full=Tumor differentially expressed protein 2	Q3MHV9	1.78102e-91	62	288.5	414	259
000793_EAB-5_isotig00737	atc1_anoga ame: full=calcium-transporting atpase sarcoplasmic endoplasmic reticulum type ame: full=calcium pump	1430	gi|166215094|sp|Q7PPA5.5|ATC1_ANOGARecName: Full=Calcium-transporting ATPase sarcoplasmic/endoplasmic reticulum type; AltName: Full=Calcium pump	Q7PPA5	0	94	849.351	477	450
000793_EAB-5_isotig00740	ddx6_drome ame: full= atp-dependent rna helicase me31b ame: full=maternal expression at 31b	1430	gi|41712743|sp|P23128.3|DDX6_DROMERecName: Full=Putative ATP-dependent RNA helicase me31b; AltName: Full=Maternal expression at 31B	P23128	1.12441e-103	98	320.087	171	168
000793_EAB-5_isotig00741	setmr_human ame: full=histone-lysine n-methyltransferase setmar ame: full=set domain and mariner transposase fusion gene-containing protein short= ar1 short=metnase includes: ame: full=histone-lysine n-methyltransferase includes: ame: full=mariner transposase hsmar1	1429	gi|74740552|sp|Q53H47.1|SETMR_HUMANRecName: Full=Histone-lysine N-methyltransferase SETMAR; AltName: Full=SET domain and mariner transposase fusion gene-containing protein; Short=HsMar1; Short=Metnase; Includes: RecName: Full=Histone-lysine N-methyltransferase; Includes: RecName: Full=Mariner transposase Hsmar1	Q53H47	2.50134e-84	59	276.174	345	204
000793_EAB-5_isotig00739	nu5m_droya ame: full=nadh-ubiquinone oxidoreductase chain 5 ame: full=nadh dehydrogenase subunit 5	1428	gi|128783|sp|P07706.1|NU5M_DROYARecName: Full=NADH-ubiquinone oxidoreductase chain 5; AltName: Full=NADH dehydrogenase subunit 5	P07706	2.89625e-163	81	476.478	426	348
000793_EAB-5_isotig00178	ndrg3_rat ame: full=protein ndrg3	1425	gi|81884642|sp|Q6AYR2.1|NDRG3_RATRecName: Full=Protein NDRG3	Q6AYR2	1.17213e-26	62	63.5438	69	43
000793_EAB-5_isotig00745	facr1_drome ame: full= fatty acyl- reductase cg5065	1424	gi|238064958|sp|A1ZAI5.1|FACR1_DROMERecName: Full=Putative fatty acyl-CoA reductase CG5065	A1ZAI5	2.61946e-71	66	232.261	309	206
000793_EAB-5_isotig00746	atpb2_drome ame: full=sodium potassium-transporting atpase subunit beta-2 ame: full=protein nervana 2 ame: full=sodium potassium-dependent atpase subunit beta-2	1423	gi|12643737|sp|Q24048.2|ATPB2_DROMERecName: Full=Sodium/potassium-transporting ATPase subunit beta-2; AltName: Full=Protein nervana 2; AltName: Full=Sodium/potassium-dependent ATPase subunit beta-2	Q24048	7.39748e-59	63	187.578	192	122
000793_EAB-5_isotig00121	oaz2_danre ame: full=ornithine decarboxylase antizyme 2 ame: full=odc long form short=odc-az-l	1423	gi|13431753|sp|Q9YI97.1|OAZ2_DANRERecName: Full=Ornithine decarboxylase antizyme 2; AltName: Full=ODC antizyme, long form; Short=ODC-Az-L	Q9YI97	2.6005e-10	63	63.5438	85	54
000793_EAB-5_isotig00742	arfg2_bovin ame: full=adp-ribosylation factor gtpase-activating protein 2 short=arf gap 2 ame: full=zinc finger protein 289	1423	gi|166216401|sp|A1L520.1|ARFG2_BOVINRecName: Full=ADP-ribosylation factor GTPase-activating protein 2; Short=ARF GAP 2; AltName: Full=Zinc finger protein 289	A1L520	6.14778e-58	58	137.887	179	104
000793_EAB-5_isotig00744	pafa_canfa ame: full=platelet-activating factor acetylhydrolase short=paf acetylhydrolase ame: full=1-alkyl-2-acetylglycerophosphocholine esterase ame: full=2-acetyl-1-alkylglycerophosphocholine esterase ame: full=ldl-associated phospholipase a2 short=ldl-pla ame: full=paf 2-acylhydrolase flags: precursor	1422	gi|2497685|sp|Q28262.1|PAFA_CANFARecName: Full=Platelet-activating factor acetylhydrolase; Short=PAF acetylhydrolase; AltName: Full=1-alkyl-2-acetylglycerophosphocholine esterase; AltName: Full=2-acetyl-1-alkylglycerophosphocholine esterase; AltName: Full=LDL-associated phospholipase A2; Short=LDL-PLA(2); AltName: Full=PAF 2-acylhydrolase; Flags: Precursor	Q28262	9.64883e-63	55	213.386	359	199
000793_EAB-5_isotig00747	chkb_rat ame: full=choline ethanolamine kinase ame: full=choline kinase beta short=ck short=ckb ame: full=ethanolamine kinase short=ek ame: full=choline ethanolamine kinase beta short=ckekb	1422	gi|6685577|sp|O54783.3|CHKB_RATRecName: Full=Choline/ethanolamine kinase; AltName: Full=Choline kinase beta; Short=CK; Short=CKB; AltName: Full=Ethanolamine kinase; Short=EK; AltName: Full=choline/ethanolamine kinase beta; Short=CKEKB	O54783	3.84835e-79	64	254.603	296	192
000793_EAB-5_isotig00743	prof_apime ame: full=profilin	1421	gi|56404802|sp|Q6QEJ7.1|PROF_APIMERecName: Full=Profilin	Q6QEJ7	1.70488e-74	96	233.032	126	122
000793_EAB-5_isotig00748	cyb5r_drome ame: full=cytochrome b5-related protein ame: full=protein tu-36b	1417	gi|68067970|sp|P19967.2|CYB5R_DROMERecName: Full=Cytochrome b5-related protein; AltName: Full=Protein TU-36B	P19967	8.58027e-96	62	298.901	360	224
000793_EAB-5_isotig00749	or7_anoga ame: full=gustatory and odorant receptor 7 ame: full= r7	1414	gi|158563992|sp|Q7QCC7.3|OR7_ANOGARecName: Full=Gustatory and odorant receptor 7; AltName: Full=AgOr7	Q7QCC7	1.73972e-150	71	302.368	268	191
000793_EAB-5_isotig00750	trf_bladi ame: full=transferrin flags: precursor	1413	gi|549120|sp|Q02942.1|TRF_BLADIRecName: Full=Transferrin; Flags: Precursor	Q02942	1.06241e-60	45	214.157	472	213
000793_EAB-5_isotig00753	plb1_human ame: full=phospholipase membrane-associated short=phospholipase b short=hplb ame: full=phospholipase b lipase short=plb lip includes: ame: full=phospholipase a2 includes: ame: full=lysophospholipase flags: precursor	1409	gi|296452994|sp|Q6P1J6.3|PLB1_HUMANRecName: Full=Phospholipase B1, membrane-associated; Short=Phospholipase B; Short=hPLB; AltName: Full=Phospholipase B/lipase; Short=PLB/LIP; Includes: RecName: Full=Phospholipase A2; Includes: RecName: Full=Lysophospholipase; Flags: Precursor	Q6P1J6	2.98657e-60	58	155.606	213	125
000793_EAB-5_isotig00168	aqpa_ranes ame: full=aquaporin fa-chip	1407	gi|1703359|sp|P50501.1|AQPA_RANESRecName: Full=Aquaporin FA-CHIP	P50501	1.10606e-18	63	62.003	74	47
000793_EAB-5_isotig00752	prc2a_mouse ame: full=protein prrc2a ame: full=hla-b-associated transcript 2 ame: full=proline-rich and coiled-coil-containing protein 2a	1406	gi|73619523|sp|Q7TSC1.1|PRC2A_MOUSERecName: Full=Protein PRRC2A; AltName: Full=HLA-B-associated transcript 2; AltName: Full=Proline-rich and coiled-coil-containing protein 2A	Q7TSC1	1.89033e-17	46	55.8398	139	64
000793_EAB-5_isotig00754	ntpes_bacsu ame: full=trifunctional nucleotide phosphoesterase protein includes: ame: full=2 -cyclic-nucleotide 2 -phosphodiesterase 3 -nucleotidase includes: ame: full=5 -nucleotidase flags: precursor	1400	gi|81342290|sp|O34313.1|NTPES_BACSURecName: Full=Trifunctional nucleotide phosphoesterase protein YfkN; Includes: RecName: Full=2',3'-cyclic-nucleotide 2'-phosphodiesterase/3'-nucleotidase; Includes: RecName: Full=5'-nucleotidase; Flags: Precursor	O34313	1.57031e-31	51	132.109	280	143
000793_EAB-5_isotig00757	ryk2_drome ame: full=tyrosine-protein kinase dnt ame: full=protein doughnut flags: precursor	1400	gi|27923853|sp|Q9V422.2|RYK2_DROMERecName: Full=Tyrosine-protein kinase Dnt; AltName: Full=Protein doughnut; Flags: Precursor	Q9V422	7.45664e-80	84	207.608	157	132
000793_EAB-5_isotig00755	y3556_drome ame: full=uncharacterized protein cg3556 flags: precursor	1399	gi|74872708|sp|Q9W4K2.1|Y3556_DROMERecName: Full=Uncharacterized protein CG3556; Flags: Precursor	Q9W4K2	1.50084e-92	69	276.174	292	204
000793_EAB-5_isotig00751	proml_drome ame: full=prominin-like protein	1399	gi|13124468|sp|P82295.1|PROML_DROMERecName: Full=Prominin-like protein	P82295	1.03353e-23	48	108.227	439	211
000793_EAB-5_isotig00189	c12a5_drome ame: full=probable cytochrome p450 mitochondrial ame: full=cypxiia5 flags: precursor	1398	gi|11386709|sp|Q9VE01.1|C12A5_DROMERecName: Full=Probable cytochrome P450 12a5, mitochondrial; AltName: Full=CYPXIIA5; Flags: Precursor	Q9VE01	4.41959e-95	61	300.056	430	263
000793_EAB-5_isotig00759	myst4_macfa ame: full=histone acetyltransferase myst4 short=myst-4 ame: full= ybf2 sas2 and tip60 protein 4	1398	gi|68565919|sp|Q8WML3.1|MYST4_MACFARecName: Full=Histone acetyltransferase MYST4; Short=MYST-4; AltName: Full=MOZ, YBF2/SAS3, SAS2 and TIP60 protein 4	Q8WML3	9.2122e-43	55	134.806	249	137
000793_EAB-5_isotig00758	pa1_vesmc ame: full=phospholipase a1 ame: full=allergen ves m i ame: allergen=ves m 1	1396	gi|1709545|sp|P51528.1|PA1_VESMCRecName: Full=Phospholipase A1; AltName: Full=Allergen Ves m I; AltName: Allergen=Ves m 1	P51528	2.86651e-32	47	127.872	294	141
000793_EAB-5_isotig00760	cp4c1_bladi ame: full=cytochrome p450 4c1 ame: full=cypivc1	1395	gi|231885|sp|P29981.1|CP4C1_BLADIRecName: Full=Cytochrome P450 4C1; AltName: Full=CYPIVC1	P29981	4.16806e-58	53	202.601	392	211
000793_EAB-5_isotig00765	catl_sarpe ame: full=cathepsin l contains: ame: full=cathepsin l heavy chain contains: ame: full=cathepsin l light chain flags: precursor	1394	gi|22653679|sp|Q26636.1|CATL_SARPERecName: Full=Cathepsin L; Contains: RecName: Full=Cathepsin L heavy chain; Contains: RecName: Full=Cathepsin L light chain; Flags: Precursor	Q26636	2.29763e-169	80	482.641	331	265
000793_EAB-5_isotig00763	dhr11_human ame: full=dehydrogenase reductase sdr family member 11 flags: precursor	1394	gi|74749397|sp|Q6UWP2.1|DHR11_HUMANRecName: Full=Dehydrogenase/reductase SDR family member 11; Flags: Precursor	Q6UWP2	5.52338e-41	63	150.214	234	149
000793_EAB-5_isotig00761	hsp7e_drome ame: full=heat shock 70 kda protein cognate 5	1394	gi|55977784|sp|P29845.2|HSP7E_DROMERecName: Full=Heat shock 70 kDa protein cognate 5	P29845	0	95	743.421	463	441
000793_EAB-5_isotig00186	seric_nemve ame: full=probable serine incorporator	1394	gi|115305737|sp|Q3MHV9.1|SERC1_BOVINRecName: Full=Serine incorporator 1; AltName: Full=Tumor differentially expressed protein 2	Q3MHV9	1.9397e-93	65	293.123	402	262
000793_EAB-5_isotig00756	acbd5_ponab ame: full=acyl- -binding domain-containing protein 5	1393	gi|75041468|sp|Q5R7V3.1|ACBD5_PONABRecName: Full=Acyl-CoA-binding domain-containing protein 5	Q5R7V3	1.21725e-28	75	121.709	89	67
000793_EAB-5_isotig00762	yell_drosu ame: full=protein yellow flags: precursor	1392	gi|20140414|sp|O02437.1|YELL_DROSURecName: Full=Protein yellow; Flags: Precursor	O02437	2.12356e-09	64	63.1586	88	57
000793_EAB-5_isotig00768	abce1_human ame: full=atp-binding cassette sub-family e member 1 ame: full=2 -5 -oligoadenylate-binding protein ame: full= 68 ame: full=rnase l inhibitor ame: full=ribonuclease 4 inhibitor short=rns4i	1391	gi|47117664|sp|P61221.1|ABCE1_HUMANRecName: Full=ATP-binding cassette sub-family E member 1; AltName: Full=2'-5'-oligoadenylate-binding protein; AltName: Full=HuHP68; AltName: Full=RNase L inhibitor; AltName: Full=Ribonuclease 4 inhibitor; Short=RNS4I >gi|47117665|sp|P61222.1|ABCE1_MOUSE RecName: Full=ATP-binding cassette sub-family E member 1; AltName: Full=RNase L inhibitor; AltName: Full=Ribon…	P61221	0	89	690.263	449	401
000793_EAB-5_isotig00771	mgt4b_human ame: full=alpha- -mannosyl-glycoprotein 4-beta-n-acetylglucosaminyltransferase b ame: full=n-glycosyl-oligosaccharide-glycoprotein n-acetylglucosaminyltransferase ivb short= c-t ivb short= -ivb short=n-acetylglucosaminyltransferase ivb ame: full=udp-n-acetylglucosamine: alpha- -d-mannoside beta- -n-acetylglucosaminyltransferase ivb	1390	gi|74735195|sp|Q9UQ53.1|MGT4B_HUMANRecName: Full=Alpha-1,3-mannosyl-glycoprotein 4-beta-N-acetylglucosaminyltransferase B; AltName: Full=N-glycosyl-oligosaccharide-glycoprotein N-acetylglucosaminyltransferase IVb; Short=GlcNAc-T IVb; Short=GnT-IVb; Short=N-acetylglucosaminyltransferase IVb; AltName: Full=UDP-N-acetylglucosamine: alpha-1,3-D-mannoside beta-1,4-N-acetylglucosaminyltransferase IVb	Q9UQ53	2.4851e-106	68	329.331	343	236
000793_EAB-5_isotig00769	rost_drome ame: full=protein rolling stone	1389	gi|12643561|sp|O44252.2|ROST_DROMERecName: Full=Protein rolling stone	O44252	8.23204e-40	52	147.517	249	130
000793_EAB-5_isotig00767	gpda_drops ame: full=glycerol-3-phosphate dehydrogenase cytoplasmic short=gpd-c short=gpdh-c	1388	gi|187608876|sp|Q27928.2|GPDA_DROPSRecName: Full=Glycerol-3-phosphate dehydrogenase [NAD+], cytoplasmic; Short=GPD-C; Short=GPDH-C	Q27928	1.05225e-122	89	267.314	189	169
000793_EAB-5_isotig00770	nagab_chick ame: full=alpha-n-acetylgalactosaminidase ame: full=alpha-galactosidase b	1387	gi|67461064|sp|Q90744.1|NAGAB_CHICKRecName: Full=Alpha-N-acetylgalactosaminidase; AltName: Full=Alpha-galactosidase B	Q90744	2.0421e-156	70	452.21	389	276
000793_EAB-5_isotig00772	dnja2_bovin ame: full= homolog subfamily a member 2 flags: precursor	1383	gi|122135714|sp|Q2HJ94.1|DNJA2_BOVINRecName: Full=DnaJ homolog subfamily A member 2; Flags: Precursor	Q2HJ94	9.86654e-115	69	339.732	356	248
000793_EAB-5_isotig00776	pura_mouse ame: full=transcriptional activator protein pur-alpha ame: full=purine-rich single-stranded dna-binding protein alpha	1382	gi|1172773|sp|P42669.1|PURA_MOUSERecName: Full=Transcriptional activator protein Pur-alpha; AltName: Full=Purine-rich single-stranded DNA-binding protein alpha	P42669	4.5813e-41	70	152.14	142	100
000793_EAB-5_isotig00774	2a5g_mouse ame: full=serine threonine-protein phosphatase 2a 56 kda regulatory subunit gamma isoform ame: full=pp2a b subunit isoform b -alpha-3 ame: full=pp2a b subunit isoform b -gamma ame: full=pp2a b subunit isoform b56-gamma ame: full=pp2a b subunit isoform pr61-gamma ame: full=pp2a b subunit isoform r5-gamma	1382	gi|71153488|sp|Q60996.2|2A5G_MOUSERecName: Full=Serine/threonine-protein phosphatase 2A 56 kDa regulatory subunit gamma isoform; AltName: Full=PP2A B subunit isoform B'-alpha-3; AltName: Full=PP2A B subunit isoform B'-gamma; AltName: Full=PP2A B subunit isoform B56-gamma; AltName: Full=PP2A B subunit isoform PR61-gamma; AltName: Full=PP2A B subunit isoform R5-gamma	Q60996	0	92	676.011	387	358
000793_EAB-5_isotig00773	ubtd2_danre ame: full=ubiquitin domain-containing protein 2	1381	gi|82182989|sp|Q6DG43.1|UBTD2_DANRERecName: Full=Ubiquitin domain-containing protein 2	Q6DG43	3.9491e-62	75	204.912	204	153
000793_EAB-5_isotig00171	tmm33_mouse ame: full=transmembrane protein 33 ame: full=protein db83	1379	gi|23396572|sp|Q9CR67.1|TMM33_MOUSERecName: Full=Transmembrane protein 33; AltName: Full=Protein DB83	Q9CR67	2.5507e-16	47	81.6481	252	119
000793_EAB-5_isotig00778	ce004_macfa ame: full=uncharacterized protein c5orf4 homolog	1377	gi|75049909|sp|Q9GKT2.1|CE004_MACFARecName: Full=Uncharacterized protein C5orf4 homolog	Q9GKT2	3.6108e-81	74	257.299	196	146
000793_EAB-5_isotig00197	cp4s3_drome ame: full=probable cytochrome p450 4s3 ame: full=cypivs3	1377	gi|11386677|sp|Q9VXY0.1|CP4S3_DROMERecName: Full=Probable cytochrome P450 4s3; AltName: Full=CYPIVS3	Q9VXY0	2.10948e-69	62	114.005	122	76
000793_EAB-5_isotig00780	itm2b_bovin ame: full=integral membrane protein 2b	1376	gi|85701133|sp|Q3T0P7.1|ITM2B_BOVINRecName: Full=Integral membrane protein 2B	Q3T0P7	6.35872e-16	54	80.8777	148	81
000793_EAB-5_isotig00779	mpcp_rat ame: full=phosphate carrier mitochondrial ame: full=phosphate transport protein short=ptp ame: full=solute carrier family 25 member 3 flags: precursor	1376	gi|127276|sp|P16036.1|MPCP_RATRecName: Full=Phosphate carrier protein, mitochondrial; AltName: Full=Phosphate transport protein; Short=PTP; AltName: Full=Solute carrier family 25 member 3; Flags: Precursor	P16036	4.39494e-155	88	446.817	286	253
000793_EAB-5_isotig00782	pex5_chick ame: full=peroxisomal targeting signal 1 receptor short=pts1 receptor short=pts1r ame: full=pts1-bp ame: full=peroxin-5 ame: full=peroxisomal c-terminal targeting signal import receptor ame: full=peroxisome receptor 1	1372	gi|82233979|sp|Q5ZMQ9.1|PEX5_CHICKRecName: Full=Peroxisomal targeting signal 1 receptor; Short=PTS1 receptor; Short=PTS1R; AltName: Full=PTS1-BP; AltName: Full=Peroxin-5; AltName: Full=Peroxisomal C-terminal targeting signal import receptor; AltName: Full=Peroxisome receptor 1	Q5ZMQ9	1.92182e-83	65	263.848	273	178
000793_EAB-5_isotig00784	aakg1_bovin ame: full=5 -amp-activated protein kinase subunit gamma-1 short=ampk gamma1 short=ampk subunit gamma-1 short=ampkg	1371	gi|108935814|sp|P58108.2|AAKG1_BOVINRecName: Full=5'-AMP-activated protein kinase subunit gamma-1; Short=AMPK gamma1; Short=AMPK subunit gamma-1; Short=AMPKg	P58108	1.67445e-117	82	350.132	278	230
000793_EAB-5_isotig00240	zc11a_chick ame: full=zinc finger ccch domain-containing protein 11a	1370	gi|73622098|sp|Q5ZJJ1.1|ZC11A_CHICKRecName: Full=Zinc finger CCCH domain-containing protein 11A	Q5ZJJ1	2.05107e-07	65	56.9954	41	27
000793_EAB-5_isotig00785	yell_drogu ame: full=protein yellow flags: precursor	1370	gi|20140801|sp|Q9GP81.1|YELL_DROGURecName: Full=Protein yellow; Flags: Precursor	Q9GP81	3.00159e-27	48	117.857	368	180
000793_EAB-5_isotig00786	calr_bommo ame: full=calreticulin flags: precursor	1370	gi|75013004|sp|Q7Z1E6.1|CALR_BOMMORecName: Full=Calreticulin; Flags: Precursor	Q7Z1E6	5.37286e-161	87	463.381	335	292
000793_EAB-5_isotig00788	p4k2b_danre ame: full=phosphatidylinositol 4-kinase type 2-beta ame: full=phosphatidylinositol 4-kinase type ii-beta	1364	gi|123903349|sp|Q49GP5.1|P4K2B_DANRERecName: Full=Phosphatidylinositol 4-kinase type 2-beta; AltName: Full=Phosphatidylinositol 4-kinase type II-beta	Q49GP5	0	81	540.421	367	300
000793_EAB-5_isotig00789	if5a_spoex ame: full=eukaryotic translation initiation factor 5a short=eif-5a	1364	gi|51702278|sp|P62924.1|IF5A_SPOEXRecName: Full=Eukaryotic translation initiation factor 5A; Short=eIF-5A >gi|51702279|sp|P62925.1|IF5A_SPOFR RecName: Full=Eukaryotic translation initiation factor 5A; Short=eIF-5A	P62924	6.66856e-78	95	170.629	91	87
000793_EAB-5_isotig00790	srbp1_mouse ame: full=sterol regulatory element-binding protein 1 short=srebp-1 ame: full=sterol regulatory element-binding transcription factor 1 contains: ame: full=processed sterol regulatory element-binding protein 1	1363	gi|158524238|sp|Q9WTN3.4|SRBP1_MOUSERecName: Full=Sterol regulatory element-binding protein 1; Short=SREBP-1; AltName: Full=Sterol regulatory element-binding transcription factor 1; Contains: RecName: Full=Processed sterol regulatory element-binding protein 1	Q9WTN3	3.39293e-58	53	195.282	310	166
000793_EAB-5_isotig00793	alat2_xenla ame: full=alanine aminotransferase 2 short=alt2 ame: full=glutamate pyruvate transaminase 2 short=gpt 2 ame: full=glutamic--alanine transaminase 2 ame: full=glutamic--pyruvic transaminase 2	1363	gi|82201004|sp|Q6GM82.1|ALAT2_XENLARecName: Full=Alanine aminotransferase 2; Short=ALT2; AltName: Full=Glutamate pyruvate transaminase 2; Short=GPT 2; AltName: Full=Glutamic--alanine transaminase 2; AltName: Full=Glutamic--pyruvic transaminase 2	Q6GM82	0	75	521.161	445	336
000793_EAB-5_isotig00791	ctr2_xenla ame: full=low affinity cationic amino acid transporter 2 short=cat-2 short=cat2 ame: full=solute carrier family 7 member 2	1362	gi|82200048|sp|Q6DCE8.1|CTR2_XENLARecName: Full=Low affinity cationic amino acid transporter 2; Short=CAT-2; Short=CAT2; AltName: Full=Solute carrier family 7 member 2	Q6DCE8	1.14932e-100	65	316.62	462	302
000793_EAB-5_isotig00787	kdm4b_drome ame: full=probable lysine-specific demethylase 4b ame: full=probable domain-containing histone demethylation protein 3b	1360	gi|166215069|sp|Q9V6L0.3|KDM4B_DROMERecName: Full=Probable lysine-specific demethylase 4B; AltName: Full=Probable JmjC domain-containing histone demethylation protein 3B	Q9V6L0	2.87294e-116	83	355.91	225	187
000793_EAB-5_isotig00796	aatm_mouse ame: full=aspartate mitochondrial short=m ame: full=fatty acid-binding protein short=fabp-1 ame: full=glutamate oxaloacetate transaminase 2 ame: full=plasma membrane-associated fatty acid-binding protein short=fabppm ame: full=transaminase a flags: precursor	1358	gi|112984|sp|P05202.1|AATM_MOUSERecName: Full=Aspartate aminotransferase, mitochondrial; Short=mAspAT; AltName: Full=Fatty acid-binding protein; Short=FABP-1; AltName: Full=Glutamate oxaloacetate transaminase 2; AltName: Full=Plasma membrane-associated fatty acid-binding protein; Short=FABPpm; AltName: Full=Transaminase A; Flags: Precursor	P05202	0	85	586.645	395	336
000793_EAB-5_isotig00797	cpr1_drome ame: full= cysteine proteinase cg12163 flags: precursor	1356	gi|32699625|sp|Q9VN93.2|CPR1_DROMERecName: Full=Putative cysteine proteinase CG12163; Flags: Precursor	Q9VN93	3.87433e-95	82	301.982	221	182
000793_EAB-5_isotig00792	aces_culpi ame: full=acetylcholinesterase short=a flags: precursor	1354	gi|34222522|sp|Q86GC8.2|ACES_CULPIRecName: Full=Acetylcholinesterase; Short=AChE; Flags: Precursor	Q86GC8	0	81	605.52	451	367
000793_EAB-5_isotig00798	rnps1_bovin ame: full=rna-binding protein with serine-rich domain 1	1353	gi|229891545|sp|A6QR16.1|RNPS1_BOVINRecName: Full=RNA-binding protein with serine-rich domain 1	A6QR16	1.73091e-30	84	122.865	73	62
000793_EAB-5_isotig00799	clvs1_ponab ame: full=clavesin-1 ame: full=retinaldehyde-binding protein 1-like 1	1353	gi|75055114|sp|Q5RCA6.1|CLVS1_PONABRecName: Full=Clavesin-1; AltName: Full=Retinaldehyde-binding protein 1-like 1	Q5RCA6	2.14524e-36	56	140.198	273	153
000793_EAB-5_isotig00802	npdc1_mouse ame: full=neural proliferation differentiation and control protein 1 short=npdc-1 flags: precursor	1345	gi|341941179|sp|Q64322.2|NPDC1_MOUSERecName: Full=Neural proliferation differentiation and control protein 1; Short=NPDC-1; Flags: Precursor	Q64322	4.1401e-19	61	91.2781	155	95
000793_EAB-5_isotig00803	ptn11_chick ame: full=tyrosine-protein phosphatase non-receptor type 11 ame: full=sh-ptp2 short=csh-ptp2	1345	gi|34922941|sp|Q90687.1|PTN11_CHICKRecName: Full=Tyrosine-protein phosphatase non-receptor type 11; AltName: Full=SH-PTP2; Short=cSH-PTP2	Q90687	5.1776e-131	73	393.66	363	268
000793_EAB-5_isotig00804	faaa_bovin ame: full=fumarylacetoacetase short=faa ame: full=beta-diketonase ame: full=fumarylacetoacetate hydrolase	1344	gi|190359072|sp|A5PKH3.1|FAAA_BOVINRecName: Full=Fumarylacetoacetase; Short=FAA; AltName: Full=Beta-diketonase; AltName: Full=Fumarylacetoacetate hydrolase	A5PKH3	5.6439e-176	75	501.901	382	290
000793_EAB-5_isotig00805	41_drome ame: full=protein homolog ame: full=protein coracle	1344	gi|20454793|sp|Q9V8R9.1|41_DROMERecName: Full=Protein 4.1 homolog; AltName: Full=Protein coracle	Q9V8R9	2.77779e-47	69	178.333	229	160
000793_EAB-5_isotig00806	mdhm_ponab ame: full=malate mitochondrial flags: precursor	1344	gi|75040807|sp|Q5NVR2.1|MDHM_PONABRecName: Full=Malate dehydrogenase, mitochondrial; Flags: Precursor	Q5NVR2	6.71766e-145	80	419.853	321	257
000793_EAB-5_isotig00807	cpmd8_human ame: full=c3 and pzp-like alpha-2-macroglobulin domain-containing protein 8 flags: precursor	1343	gi|259016204|sp|Q8IZJ3.2|CPMD8_HUMANRecName: Full=C3 and PZP-like alpha-2-macroglobulin domain-containing protein 8; Flags: Precursor	Q8IZJ3	2.37951e-10	48	66.6254	122	59
000793_EAB-5_isotig00192	acph1_apime ame: full=venom acid phosphatase acph-1 ame: allergen=api m 3 flags: precursor	1341	gi|74835477|sp|Q5BLY5.1|ACPH1_APIMERecName: Full=Venom acid phosphatase Acph-1; AltName: Allergen=Api m 3; Flags: Precursor	Q5BLY5	3.7943e-69	58	227.639	344	200
000793_EAB-5_isotig00808	wdr47_mouse ame: full=wd repeat-containing protein 47	1340	gi|342187320|sp|Q8CGF6.2|WDR47_MOUSERecName: Full=WD repeat-containing protein 47	Q8CGF6	1.57179e-141	75	430.639	326	245
000793_EAB-5_isotig00809	cgl_human ame: full=cystathionine gamma-lyase ame: full=gamma-cystathionase	1336	gi|27735163|sp|P32929.3|CGL_HUMANRecName: Full=Cystathionine gamma-lyase; AltName: Full=Gamma-cystathionase	P32929	1.74936e-153	76	444.121	391	301
000793_EAB-5_isotig00190	cp301_drome ame: full=probable cytochrome p450 mitochondrial ame: full=cypcccia1 flags: precursor	1336	gi|11386653|sp|Q9V6D6.1|CP301_DROMERecName: Full=Probable cytochrome P450 301a1, mitochondrial; AltName: Full=CYPCCCIA1; Flags: Precursor	Q9V6D6	2.87792e-72	58	217.238	374	217
000793_EAB-5_isotig00811	east_drome ame: full=serine protease easter flags: precursor	1336	gi|38258901|sp|P13582.3|EAST_DROMERecName: Full=Serine protease easter; Flags: Precursor	P13582	1.46032e-29	44	122.094	347	154
000793_EAB-5_isotig00810	hecd1_human ame: full=e3 ubiquitin-protein ligase hectd1 ame: full=e3 ligase for inhibin receptor ame: full=eulir ame: full=hect domain-containing protein 1	1335	gi|313104227|sp|Q9ULT8.3|HECD1_HUMANRecName: Full=E3 ubiquitin-protein ligase HECTD1; AltName: Full=E3 ligase for inhibin receptor; AltName: Full=EULIR; AltName: Full=HECT domain-containing protein 1	Q9ULT8	3.15398e-131	71	421.009	452	321
000793_EAB-5_isotig00165	s2611_mouse ame: full=sodium-independent sulfate anion transporter ame: full=solute carrier family 26 member 11	1335	gi|190360177|sp|Q80ZD3.2|S2611_MOUSERecName: Full=Sodium-independent sulfate anion transporter; AltName: Full=Solute carrier family 26 member 11	Q80ZD3	1.82522e-73	61	244.588	372	229
000793_EAB-5_isotig00812	aqp_haeix ame: full=aquaporin ame: full= 1 ame: full=water channel 1	1334	gi|32469580|sp|Q25074.1|AQP_HAEIXRecName: Full=Aquaporin; AltName: Full=BfWC1; AltName: Full=Water channel 1	Q25074	1.06074e-83	76	260.381	248	189
000793_EAB-5_isotig00813	trea_tenmo ame: full=trehalase ame: full= -trehalase ame: full= -trehalose glucohydrolase flags: precursor	1332	gi|418129|sp|P32359.1|TREA_TENMORecName: Full=Trehalase; AltName: Full=Alpha,alpha-trehalase; AltName: Full=Alpha,alpha-trehalose glucohydrolase; Flags: Precursor	P32359	5.15009e-174	70	501.901	442	312
000793_EAB-5_isotig00814	reep6_human ame: full=receptor expression-enhancing protein 6 ame: full=polyposis locus protein 1-like 1	1331	gi|74762661|sp|Q96HR9.1|REEP6_HUMANRecName: Full=Receptor expression-enhancing protein 6; AltName: Full=Polyposis locus protein 1-like 1	Q96HR9	1.72768e-40	77	145.976	108	84
000793_EAB-5_isotig00815	arh_human ame: full=low density lipoprotein receptor adapter protein 1 ame: full=autosomal recessive hypercholesterolemia protein	1330	gi|116241254|sp|Q5SW96.3|ARH_HUMANRecName: Full=Low density lipoprotein receptor adapter protein 1; AltName: Full=Autosomal recessive hypercholesterolemia protein	Q5SW96	7.53102e-28	71	115.546	123	88
000793_EAB-5_isotig00816	ctns_drome ame: full=cystinosin homolog	1330	gi|34223744|sp|Q9VCR7.2|CTNS_DROMERecName: Full=Cystinosin homolog	Q9VCR7	8.98776e-131	69	385.956	363	252
000793_EAB-5_isotig00203	at2b2_oremo ame: full=plasma membrane calcium-transporting atpase 2 short=pmca2 ame: full=plasma membrane calcium atpase isoform 2 ame: full=plasma membrane calcium pump isoform 2	1326	gi|14285348|sp|P58165.1|AT2B2_OREMORecName: Full=Plasma membrane calcium-transporting ATPase 2; Short=PMCA2; AltName: Full=Plasma membrane calcium ATPase isoform 2; AltName: Full=Plasma membrane calcium pump isoform 2	P58165	6.77672e-108	81	346.665	274	223
000793_EAB-5_isotig00818	dhgl_drome ame: full=glucose dehydrogenase short protein flags: precursor	1326	gi|182705255|sp|P18173.3|DHGL_DROMERecName: Full=Glucose dehydrogenase [acceptor]; Contains: RecName: Full=Glucose dehydrogenase [acceptor] short protein; Flags: Precursor	P18173	5.26192e-68	55	220.32	417	230
000793_EAB-5_isotig00820	cmk1_caeel ame: full=calcium calmodulin-dependent protein kinase type 1 ame: full= kinase i short= -ki	1325	gi|75024694|sp|Q9TXJ0.1|CMK1_CAEELRecName: Full=Calcium/calmodulin-dependent protein kinase type 1; AltName: Full=CaM kinase I; Short=CaM-KI	Q9TXJ0	4.64838e-99	81	303.138	199	162
000793_EAB-5_isotig00172	tmm33_mouse ame: full=transmembrane protein 33 ame: full=protein db83	1322	gi|23396572|sp|Q9CR67.1|TMM33_MOUSERecName: Full=Transmembrane protein 33; AltName: Full=Protein DB83	Q9CR67	4.98178e-17	48	83.5741	240	117
000793_EAB-5_isotig00822	cbpp_dicdi ame: full=calcium-binding protein p	1318	gi|161784336|sp|P35085.2|CBPP_DICDIRecName: Full=Calcium-binding protein P	P35085	6.36086e-08	57	58.151	85	49
000793_EAB-5_isotig00228	dhr11_mouse ame: full=dehydrogenase reductase sdr family member 11 flags: precursor	1317	gi|85542060|sp|Q3U0B3.1|DHR11_MOUSERecName: Full=Dehydrogenase/reductase SDR family member 11; Flags: Precursor	Q3U0B3	2.03423e-33	66	129.413	159	105
000793_EAB-5_isotig00821	vacht_drome ame: full=vesicular acetylcholine transporter short=va	1316	gi|34924873|sp|O17444.2|VACHT_DROMERecName: Full=Vesicular acetylcholine transporter; Short=VAChT	O17444	8.8341e-95	84	275.018	186	158
000793_EAB-5_isotig00826	hppd_rat ame: full=4-hydroxyphenylpyruvate dioxygenase ame: full=4-hydroxyphenylpyruvic acid oxidase short=4hppd short=hpd short=hppdase ame: full=f alloantigen short=f protein	1315	gi|83303639|sp|P32755.3|HPPD_RATRecName: Full=4-hydroxyphenylpyruvate dioxygenase; AltName: Full=4-hydroxyphenylpyruvic acid oxidase; Short=4HPPD; Short=HPD; Short=HPPDase; AltName: Full=F Alloantigen; Short=F protein	P32755	1.91848e-167	82	478.789	381	313
000793_EAB-5_isotig00825	aldr_mouse ame: full=aldose reductase short=ar ame: full=aldehyde reductase	1313	gi|1351911|sp|P45376.3|ALDR_MOUSERecName: Full=Aldose reductase; Short=AR; AltName: Full=Aldehyde reductase	P45376	3.2727e-98	70	299.671	313	220
000793_EAB-5_isotig00828	cdn1c_human ame: full=cyclin-dependent kinase inhibitor 1c ame: full=cyclin-dependent kinase inhibitor p57 ame: full=p57kip2	1311	gi|1705731|sp|P49918.1|CDN1C_HUMANRecName: Full=Cyclin-dependent kinase inhibitor 1C; AltName: Full=Cyclin-dependent kinase inhibitor p57; AltName: Full=p57Kip2	P49918	9.04769e-09	58	60.077	68	40
000793_EAB-5_isotig00829	hsp7c_drome ame: full=heat shock 70 kda protein cognate 3 ame: full=78 kda glucose-regulated protein homolog ame: full=grp 78 ame: full=heat shock protein cognate 72 flags: precursor	1310	gi|55584057|sp|P29844.2|HSP7C_DROMERecName: Full=Heat shock 70 kDa protein cognate 3; AltName: Full=78 kDa glucose-regulated protein homolog; AltName: Full=GRP 78; AltName: Full=Heat shock protein cognate 72; Flags: Precursor	P29844	0	94	640.573	376	357
000793_EAB-5_isotig00831	rt4i1_danre ame: full=reticulon-4-interacting protein 1 mitochondrial flags: precursor	1307	gi|77416569|sp|Q7T3C7.2|RT4I1_DANRERecName: Full=Reticulon-4-interacting protein 1 homolog, mitochondrial; Flags: Precursor	Q7T3C7	5.41196e-55	56	190.274	353	201
000793_EAB-5_isotig00832	liph_rabit ame: full=lipase member h ame: full=lacrimal lipase flags: precursor	1304	gi|75073946|sp|Q9BDJ4.1|LIPH_RABITRecName: Full=Lipase member H; AltName: Full=Lacrimal lipase; Flags: Precursor	Q9BDJ4	4.10472e-20	52	95.5153	141	74
000793_EAB-5_isotig00833	ctr1_mouse ame: full=high affinity cationic amino acid transporter 1 short=cat-1 short=cat1 ame: full=ecotropic retroviral leukemia receptor ame: full=ecotropic retrovirus receptor short=err ame: full=solute carrier family 7 member 1 ame: full=system y+ basic amino acid transporter	1302	gi|1706186|sp|Q09143.1|CTR1_MOUSERecName: Full=High affinity cationic amino acid transporter 1; Short=CAT-1; Short=CAT1; AltName: Full=Ecotropic retroviral leukemia receptor; AltName: Full=Ecotropic retrovirus receptor; Short=ERR; AltName: Full=Solute carrier family 7 member 1; AltName: Full=System Y+ basic amino acid transporter	Q09143	6.13662e-69	64	155.992	238	153
000793_EAB-5_isotig00834	aldr_bovin ame: full=aldose reductase short=ar ame: full=20-alpha-hydroxysteroid dehydrogenase short=20-alpha-hsd ame: full=aldehyde reductase	1299	gi|113594|sp|P16116.1|ALDR_BOVINRecName: Full=Aldose reductase; Short=AR; AltName: Full=20-alpha-hydroxysteroid dehydrogenase; Short=20-alpha-HSD; AltName: Full=Aldehyde reductase	P16116	3.63404e-112	71	335.109	316	225
000793_EAB-5_isotig00836	ece1_mouse ame: full=endothelin-converting enzyme 1 short=ece-1	1299	gi|81918086|sp|Q4PZA2.1|ECE1_MOUSERecName: Full=Endothelin-converting enzyme 1; Short=ECE-1	Q4PZA2	1.2248e-76	59	256.529	355	212
000793_EAB-5_isotig00839	spi3_lonon ame: full=serine protease inhibitor 3 4 short=serpin-3 4 flags: precursor	1297	gi|74903288|sp|Q5MGH0.1|SPI3_LONONRecName: Full=Serine protease inhibitor 3/4; Short=Serpin-3/4; Flags: Precursor	Q5MGH0	5.10915e-58	63	197.978	323	204
000793_EAB-5_isotig00842	ak1a1_xenla ame: full=alcohol dehydrogenase ame: full=aldehyde reductase ame: full=aldo-keto reductase family 1 member a1	1296	gi|82184039|sp|Q6GMC7.1|AK1A1_XENLARecName: Full=Alcohol dehydrogenase [NADP+]; AltName: Full=Aldehyde reductase; AltName: Full=Aldo-keto reductase family 1 member A1	Q6GMC7	3.39048e-69	60	225.328	326	198
000793_EAB-5_isotig00840	irpl1_mouse ame: full=interleukin-1 receptor accessory 1 short=il-1-rapl-1 short=il-1rapl-1 short=il1rapl-1 ame: full=x-linked interleukin-1 receptor accessory 1 flags: precursor	1294	gi|34222506|sp|P59823.1|IRPL1_MOUSERecName: Full=Interleukin-1 receptor accessory protein-like 1; Short=IL-1-RAPL-1; Short=IL-1RAPL-1; Short=IL1RAPL-1; AltName: Full=X-linked interleukin-1 receptor accessory protein-like 1; Flags: Precursor	P59823	6.6228e-10	39	64.6994	467	183
000793_EAB-5_isotig00838	tm87b_mouse ame: full=transmembrane protein 87b flags: precursor	1292	gi|81896529|sp|Q8BKU8.1|TM87B_MOUSERecName: Full=Transmembrane protein 87B; Flags: Precursor	Q8BKU8	5.36964e-97	74	304.294	283	210
000793_EAB-5_isotig00843	rgn_macfa ame: full=regucalcin short=rc ame: full=gluconolactonase short=gnl ame: full=senescence marker protein 30 short=smp-30	1290	gi|115502619|sp|Q2PFX5.1|RGN_MACFARecName: Full=Regucalcin; Short=RC; AltName: Full=Gluconolactonase; Short=GNL; AltName: Full=Senescence marker protein 30; Short=SMP-30	Q2PFX5	8.09807e-39	54	144.821	287	157
000793_EAB-5_isotig00844	s4a8_rat ame: full=electroneutral sodium bicarbonate exchanger 1 ame: full=electroneutral na+-driven cl-hco3 exchanger ame: full=solute carrier family 4 member 8 ame: full=k-nbc3	1290	gi|81864148|sp|Q6RVG2.1|S4A8_RATRecName: Full=Electroneutral sodium bicarbonate exchanger 1; AltName: Full=Electroneutral Na+-driven Cl-HCO3 exchanger; AltName: Full=Solute carrier family 4 member 8; AltName: Full=k-NBC3	Q6RVG2	4.75218e-161	72	484.567	444	322
000793_EAB-5_isotig00846	41_drome ame: full=protein homolog ame: full=protein coracle	1288	gi|20454793|sp|Q9V8R9.1|41_DROMERecName: Full=Protein 4.1 homolog; AltName: Full=Protein coracle	Q9V8R9	5.50866e-70	70	134.806	124	88
000793_EAB-5_isotig00847	scm_drome ame: full=polycomb protein scm ame: full=sex comb on midleg protein	1284	gi|60390732|sp|Q9VHA0.2|SCM_DROMERecName: Full=Polycomb protein Scm; AltName: Full=Sex comb on midleg protein	Q9VHA0	7.76036e-75	59	253.447	294	176
000793_EAB-5_isotig00071	hnrpr_human ame: full=heterogeneous nuclear ribonucleoprotein r short=hnrnp r	1282	gi|12230547|sp|O43390.1|HNRPR_HUMANRecName: Full=Heterogeneous nuclear ribonucleoprotein R; Short=hnRNP R	O43390	1.53814e-57	74	202.601	220	164
000793_EAB-5_isotig00849	dhb4_rat ame: full=peroxisomal multifunctional enzyme type 2 short=mfe-2 ame: full=17-beta-hydroxysteroid dehydrogenase 4 short=17-beta-hsd 4 ame: full=d-bifunctional protein short=dbp ame: full=multifunctional protein 2 short=mpf-2 contains: ame: full= -hydroxyacyl- dehydrogenase contains: ame: full=enoyl- hydratase 2 ame: full=3- - -alpha-trihydroxy-5-beta-cholest-24-enoyl- hydratase	1278	gi|2492741|sp|P97852.3|DHB4_RATRecName: Full=Peroxisomal multifunctional enzyme type 2; Short=MFE-2; AltName: Full=17-beta-hydroxysteroid dehydrogenase 4; Short=17-beta-HSD 4; AltName: Full=D-bifunctional protein; Short=DBP; AltName: Full=Multifunctional protein 2; Short=MPF-2; Contains: RecName: Full=(3R)-hydroxyacyl-CoA dehydrogenase; Contains: RecName: Full=Enoyl-CoA hydratase 2; AltName: Full…	P97852	2.93293e-94	62	195.667	222	139
000793_EAB-5_isotig00852	atg9a_bovin ame: full=autophagy-related protein 9a ame: full=apg9-like 1 ame: full=autophagy protein 9	1276	gi|91208328|sp|Q3T904.1|ATG9A_BOVINRecName: Full=Autophagy-related protein 9A; AltName: Full=APG9-like 1; AltName: Full=Autophagy protein 9	Q3T904	2.77174e-151	76	452.595	397	302
000793_EAB-5_isotig00850	pgk_drome ame: full=phosphoglycerate kinase	1276	gi|14286157|sp|Q01604.2|PGK_DROMERecName: Full=Phosphoglycerate kinase	Q01604	0	87	563.918	362	315
000793_EAB-5_isotig00854	ced6_drome ame: full=ptb domain-containing adapter protein ced-6 ame: full=cell death protein 6 homolog	1275	gi|122129569|sp|Q7JUY7.1|CED6_DROMERecName: Full=PTB domain-containing adapter protein ced-6; AltName: Full=Cell death protein 6 homolog	Q7JUY7	7.78131e-46	55	168.703	294	163
000793_EAB-5_isotig00856	60a_drovi ame: full=protein 60a ame: full=protein glass bottom boat flags: precursor	1269	gi|2501170|sp|Q24735.1|60A_DROVIRecName: Full=Protein 60A; AltName: Full=Protein glass bottom boat; Flags: Precursor	Q24735	2.17446e-91	60	285.804	397	241
000793_EAB-5_isotig00861	clpx_rat ame: full=atp-dependent clp protease atp-binding subunit clpx- mitochondrial flags: precursor	1269	gi|81910247|sp|Q5U2U0.1|CLPX_RATRecName: Full=ATP-dependent Clp protease ATP-binding subunit clpX-like, mitochondrial; Flags: Precursor	Q5U2U0	0	76	526.168	433	333
000793_EAB-5_isotig00858	zn704_human ame: full=zinc finger protein 704	1268	gi|74758726|sp|Q6ZNC4.1|ZN704_HUMANRecName: Full=Zinc finger protein 704	Q6ZNC4	1.29454e-13	58	75.485	85	50
000793_EAB-5_isotig00857	plsl_human ame: full=plastin-2 ame: full=l-plastin ame: full=lc64p ame: full=lymphocyte cytosolic protein 1 short=lcp-1	1268	gi|308153685|sp|P13796.6|PLSL_HUMANRecName: Full=Plastin-2; AltName: Full=L-plastin; AltName: Full=LC64P; AltName: Full=Lymphocyte cytosolic protein 1; Short=LCP-1	P13796	3.46418e-149	74	440.269	433	321
000793_EAB-5_isotig00862	lip3_drome ame: full=lipase 3 short= ip3 flags: precursor	1267	gi|10720063|sp|O46108.1|LIP3_DROMERecName: Full=Lipase 3; Short=DmLip3; Flags: Precursor	O46108	2.72351e-74	56	240.35	335	190
000793_EAB-5_isotig00860	metrl_rat ame: full=meteorin-like protein flags: precursor	1266	gi|81883322|sp|Q5RJL6.1|METRL_RATRecName: Full=Meteorin-like protein; Flags: Precursor	Q5RJL6	1.30844e-37	46	141.739	280	129
000793_EAB-5_isotig00855	spolb_danre ame: full=speckle-type poz b ame: full=hib homolog 3	1266	gi|257050989|sp|A0JMG1.2|SPOLB_DANRERecName: Full=Speckle-type POZ protein-like B; AltName: Full=HIB homolog 3	A0JMG1	2.03417e-14	45	77.7962	194	88
000793_EAB-5_isotig00863	ank3_human ame: full=ankyrin-3 short=ank-3 ame: full=ankyrin-g	1263	gi|257051061|sp|Q12955.3|ANK3_HUMANRecName: Full=Ankyrin-3; Short=ANK-3; AltName: Full=Ankyrin-G	Q12955	7.00446e-07	44	55.4546	249	111
000793_EAB-5_isotig00865	pigl_human ame: full=n-acetylglucosaminyl-phosphatidylinositol de-n-acetylase ame: full=phosphatidylinositol-glycan biosynthesis class l protein short=pig-l	1260	gi|14916637|sp|Q9Y2B2.1|PIGL_HUMANRecName: Full=N-acetylglucosaminyl-phosphatidylinositol de-N-acetylase; AltName: Full=Phosphatidylinositol-glycan biosynthesis class L protein; Short=PIG-L	Q9Y2B2	9.02617e-53	62	179.874	209	131
000793_EAB-5_isotig00866	yell_droer ame: full=protein yellow flags: precursor	1259	gi|20140749|sp|Q9BI23.1|YELL_DROERRecName: Full=Protein yellow; Flags: Precursor	Q9BI23	1.15631e-76	62	250.751	354	220
000793_EAB-5_isotig00864	gstt1_drome ame: full=glutathione s-transferase 1-1 ame: full=ddt-dehydrochlorinase ame: full=gst class-theta	1258	gi|121694|sp|P20432.1|GSTT1_DROMERecName: Full=Glutathione S-transferase 1-1; AltName: Full=DDT-dehydrochlorinase; AltName: Full=GST class-theta	P20432	5.02617e-81	80	251.136	195	156
000793_EAB-5_isotig00155	ddx17_mouse ame: full=probable atp-dependent rna helicase ddx17 ame: full=dead box protein 17	1256	gi|76364169|sp|Q501J6.1|DDX17_MOUSERecName: Full=Probable ATP-dependent RNA helicase DDX17; AltName: Full=DEAD box protein 17	Q501J6	8.14694e-59	54	206.068	359	194
000793_EAB-5_isotig00867	cah2_trihk ame: full=carbonic anhydrase 2 ame: full=carbonate dehydratase ii ame: full=carbonic anhydrase ii short=ca-ii	1255	gi|31076619|sp|Q8UWA5.3|CAH2_TRIHKRecName: Full=Carbonic anhydrase 2; AltName: Full=Carbonate dehydratase II; AltName: Full=Carbonic anhydrase II; Short=CA-II	Q8UWA5	8.73774e-40	55	145.976	229	126
000793_EAB-5_isotig00868	rpn1_pig ame: full=dolichyl-diphosphooligosaccharide--protein glycosyltransferase subunit 1 ame: full=dolichyl-diphosphooligosaccharide--protein glycosyltransferase 67 kda subunit ame: full=ribophorin i short=rpn-i ame: full=ribophorin-1 flags: precursor	1254	gi|75056164|sp|Q9GMB0.1|RPN1_PIGRecName: Full=Dolichyl-diphosphooligosaccharide--protein glycosyltransferase subunit 1; AltName: Full=Dolichyl-diphosphooligosaccharide--protein glycosyltransferase 67 kDa subunit; AltName: Full=Ribophorin I; Short=RPN-I; AltName: Full=Ribophorin-1; Flags: Precursor	Q9GMB0	5.77444e-122	68	369.777	346	237
000793_EAB-5_isotig00870	rl3_drome ame: full=60s ribosomal protein l3	1253	gi|3122718|sp|O16797.3|RL3_DROMERecName: Full=60S ribosomal protein L3	O16797	0	93	552.362	398	372
000793_EAB-5_isotig00211	tsn13_mouse ame: full=tetraspanin-13 short=tspan-13 ame: full=transmembrane 4 superfamily member 13	1252	gi|62901105|sp|Q9D8C2.1|TSN13_MOUSERecName: Full=Tetraspanin-13; Short=Tspan-13; AltName: Full=Transmembrane 4 superfamily member 13	Q9D8C2	5.76624e-37	64	136.732	165	107
000793_EAB-5_isotig00156	ddx5_pantr ame: full=probable atp-dependent rna helicase ddx5 ame: full=dead box protein 5	1252	gi|156630859|sp|A5A6J2.1|DDX5_PANTRRecName: Full=Probable ATP-dependent RNA helicase DDX5; AltName: Full=DEAD box protein 5	A5A6J2	5.1309e-27	52	116.701	216	113
000793_EAB-5_isotig00871	hyep_bommo ame: full=juvenile hormone epoxide hydrolase short=bommo-jheh	1251	gi|75008267|sp|Q6U6J0.1|HYEP_BOMMORecName: Full=Juvenile hormone epoxide hydrolase; Short=bommo-JHEH	Q6U6J0	3.35936e-105	72	237.269	208	151
000793_EAB-5_isotig00869	pxdc2_human ame: full=plexin domain-containing protein 2 ame: full=tumor endothelial marker 7-related protein flags: precursor	1250	gi|74749416|sp|Q6UX71.1|PXDC2_HUMANRecName: Full=Plexin domain-containing protein 2; AltName: Full=Tumor endothelial marker 7-related protein; Flags: Precursor	Q6UX71	2.95955e-61	65	209.92	257	168
000793_EAB-5_isotig00872	eaf_dromo ame: full=ell-associated factor eaf	1250	gi|263421363|sp|B4KND9.2|EAF_DROMORecName: Full=Ell-associated factor Eaf	B4KND9	2.14655e-40	64	153.68	203	131
000793_EAB-5_isotig00875	sra_drome ame: full=protein sarah ame: full=protein nebula	1245	gi|7387942|sp|Q9XZL8.1|SRA_DROMERecName: Full=Protein sarah; AltName: Full=Protein nebula	Q9XZL8	2.93043e-33	66	129.413	107	71
000793_EAB-5_isotig00879	abcg4_human ame: full=atp-binding cassette sub-family g member 4	1245	gi|17432915|sp|Q9H172.2|ABCG4_HUMANRecName: Full=ATP-binding cassette sub-family G member 4	Q9H172	1.67036e-49	76	180.644	159	122
000793_EAB-5_isotig00880	ub2r2_rabit ame: full=ubiquitin-conjugating enzyme e2 r2 ame: full=ubiquitin carrier protein r2 ame: full=ubiquitin-conjugating enzyme e2-cdc34b ame: full=ubiquitin-protein ligase r2	1243	gi|2501429|sp|Q29503.1|UB2R2_RABITRecName: Full=Ubiquitin-conjugating enzyme E2 R2; AltName: Full=Ubiquitin carrier protein R2; AltName: Full=Ubiquitin-conjugating enzyme E2-CDC34B; AltName: Full=Ubiquitin-protein ligase R2 >gi|74749761|sp|Q712K3.1|UB2R2_HUMAN RecName: Full=Ubiquitin-conjugating enzyme E2 R2; AltName: Full=Ubiquitin carrier protein R2; AltName: Full=Ubiquitin-conjugating enzyme E…	Q29503	1.77022e-106	87	317.005	206	181
000793_EAB-5_isotig00882	mblk1_apime ame: full=mushroom body large-type kenyon cell-specific protein 1	1242	gi|74821977|sp|Q95YM8.1|MBLK1_APIMERecName: Full=Mushroom body large-type Kenyon cell-specific protein 1	Q95YM8	3.78047e-20	94	96.6709	54	51
000793_EAB-5_isotig00878	gpm6a_human ame: full=neuronal membrane glycoprotein m6-a short=m6a	1242	gi|2506889|sp|P51674.2|GPM6A_HUMANRecName: Full=Neuronal membrane glycoprotein M6-a; Short=M6a >gi|75041771|sp|Q5R9Q3.1|GPM6A_PONAB RecName: Full=Neuronal membrane glycoprotein M6-a; Short=M6a >gi|122142441|sp|Q0VD07.1|GPM6A_BOVIN RecName: Full=Neuronal membrane glycoprotein M6-a; Short=M6a	P51674	7.62576e-20	50	92.0485	235	118
000793_EAB-5_isotig00877	tret1_drovi ame: full=facilitated trehalose transporter tret1	1242	gi|300681216|sp|B4LPX5.2|TRET1_DROVIRecName: Full=Facilitated trehalose transporter Tret1	B4LPX5	5.81547e-39	55	152.525	363	200
000793_EAB-5_isotig00884	acph1_apime ame: full=venom acid phosphatase acph-1 ame: allergen=api m 3 flags: precursor	1241	gi|74835477|sp|Q5BLY5.1|ACPH1_APIMERecName: Full=Venom acid phosphatase Acph-1; AltName: Allergen=Api m 3; Flags: Precursor	Q5BLY5	1.95629e-44	53	161.77	342	183
000793_EAB-5_isotig00207	vpp1_bovin ame: full=v-type proton atpase 116 kda subunit a isoform 1 short=v-atpase 116 kda isoform a1 ame: full=clathrin-coated vesicle synaptic vesicle proton pump 116 kda subunit ame: full=vacuolar adenosine triphosphatase subunit ac116 ame: full=vacuolar proton pump subunit 1 ame: full=vacuolar proton translocating atpase 116 kda subunit a isoform 1	1241	gi|3915315|sp|Q29466.1|VPP1_BOVINRecName: Full=V-type proton ATPase 116 kDa subunit a isoform 1; Short=V-ATPase 116 kDa isoform a1; AltName: Full=Clathrin-coated vesicle/synaptic vesicle proton pump 116 kDa subunit; AltName: Full=Vacuolar adenosine triphosphatase subunit Ac116; AltName: Full=Vacuolar proton pump subunit 1; AltName: Full=Vacuolar proton translocating ATPase 116 kDa subunit a isofo…	Q29466	2.07812e-76	78	256.529	204	160
000793_EAB-5_isotig00883	odf3a_xenla ame: full=outer dense fiber protein 3 ame: full=outer dense fiber of sperm tails protein 3	1239	gi|82177283|sp|Q8AVY1.1|ODF3A_XENLARecName: Full=Outer dense fiber protein 3; AltName: Full=Outer dense fiber of sperm tails protein 3	Q8AVY1	3.28637e-31	45	122.865	262	118
000793_EAB-5_isotig00887	tcpe_rat ame: full=t-complex protein 1 subunit epsilon short=tcp-1-epsilon ame: full=cct-epsilon	1237	gi|81910761|sp|Q68FQ0.1|TCPE_RATRecName: Full=T-complex protein 1 subunit epsilon; Short=TCP-1-epsilon; AltName: Full=CCT-epsilon	Q68FQ0	0	87	525.398	411	360
000793_EAB-5_isotig00123	dscl1_mouse ame: full=down syndrome cell adhesion molecule-like protein 1 homolog flags: precursor	1236	gi|292630781|sp|Q4VA61.2|DSCL1_MOUSERecName: Full=Down syndrome cell adhesion molecule-like protein 1 homolog; Flags: Precursor	Q4VA61	1.28047e-08	49	60.8474	153	76
000793_EAB-5_isotig00888	eaa2_rat ame: full=excitatory amino acid transporter 2 ame: full=glt-1 ame: full=sodium-dependent glutamate aspartate transporter 2 short=glut-r ame: full=solute carrier family 1 member 2	1235	gi|417074|sp|P31596.2|EAA2_RATRecName: Full=Excitatory amino acid transporter 2; AltName: Full=GLT-1; AltName: Full=Sodium-dependent glutamate/aspartate transporter 2; Short=GLUT-R; AltName: Full=Solute carrier family 1 member 2	P31596	3.86909e-42	70	149.828	226	159
000793_EAB-5_isotig00886	dyl2_rat ame: full=dynein light chain cytoplasmic ame: full=dynein light chain lc8-type 2	1234	gi|56748619|sp|Q78P75.1|DYL2_RATRecName: Full=Dynein light chain 2, cytoplasmic; AltName: Full=Dynein light chain LC8-type 2 >gi|56748850|sp|Q96FJ2.1|DYL2_HUMAN RecName: Full=Dynein light chain 2, cytoplasmic; AltName: Full=8 kDa dynein light chain b; Short=DLC8b; AltName: Full=Dynein light chain LC8-type 2 >gi|56748875|sp|Q9D0M5.1|DYL2_MOUSE RecName: Full=Dynein light chain 2, cytoplasmic; AltNa…	Q78P75	1.39139e-56	100	183.726	89	89
000793_EAB-5_isotig00889	mvl_drome ame: full=protein malvolio	1233	gi|34978384|sp|P49283.2|MVL_DROMERecName: Full=Protein Malvolio	P49283	0	84	578.941	409	346
000793_EAB-5_isotig00891	acatn_rat ame: full=acetyl-coenzyme a transporter 1 short=at-1 short=acetyl- transporter 1 ame: full=solute carrier family 33 member 1	1231	gi|81910905|sp|Q6AYY8.1|ACATN_RATRecName: Full=Acetyl-coenzyme A transporter 1; Short=AT-1; Short=Acetyl-CoA transporter 1; AltName: Full=Solute carrier family 33 member 1	Q6AYY8	7.65494e-123	76	369.777	384	292
000793_EAB-5_isotig00213	tm145_human ame: full=transmembrane protein 145	1228	gi|296452935|sp|Q8NBT3.2|TM145_HUMANRecName: Full=Transmembrane protein 145	Q8NBT3	1.60449e-60	67	206.838	235	158
000793_EAB-5_isotig00893	ppm1d_human ame: full=protein phosphatase 1d ame: full=protein phosphatase 2c isoform delta short=pp2c-delta ame: full=protein phosphatase magnesium-dependent 1 delta ame: full=p53-induced protein phosphatase 1	1227	gi|10720176|sp|O15297.1|PPM1D_HUMANRecName: Full=Protein phosphatase 1D; AltName: Full=Protein phosphatase 2C isoform delta; Short=PP2C-delta; AltName: Full=Protein phosphatase magnesium-dependent 1 delta; AltName: Full=p53-induced protein phosphatase 1	O15297	2.08668e-88	66	282.722	286	190
000793_EAB-5_isotig00894	emc_drome ame: full=protein extra-macrochaetae	1225	gi|30316332|sp|P18491.2|EMC_DROMERecName: Full=Protein extra-macrochaetae	P18491	5.88878e-09	88	58.9214	35	31
000793_EAB-5_isotig00895	proh3_apime ame: full=prohormone-3 contains: ame: full=brain peptide itgqgnrif flags: precursor	1225	gi|190360038|sp|P85828.1|PROH3_APIMERecName: Full=Prohormone-3; Contains: RecName: Full=Brain peptide ITGQGNRIF; Flags: Precursor	P85828	9.49703e-84	72	261.536	218	158
000793_EAB-5_isotig00896	east_drome ame: full=serine protease easter flags: precursor	1224	gi|38258901|sp|P13582.3|EAST_DROMERecName: Full=Serine protease easter; Flags: Precursor	P13582	1.27992e-106	61	322.783	365	223
000793_EAB-5_isotig00897	sui1_anoga ame: full=protein translation factor sui1 homolog	1222	gi|1174481|sp|P42678.1|SUI1_ANOGARecName: Full=Protein translation factor SUI1 homolog	P42678	4.16927e-43	97	149.443	110	107
000793_EAB-5_isotig00899	elvl1_aedae ame: full=elongation of very long chain fatty acids protein aael008004 ame: full=3-keto acyl- synthase aael008004	1220	gi|166224367|sp|Q1HRV8.2|ELVL1_AEDAERecName: Full=Elongation of very long chain fatty acids protein AAEL008004; AltName: Full=3-keto acyl-CoA synthase AAEL008004	Q1HRV8	9.51746e-99	82	286.574	172	142
000793_EAB-5_isotig00900	ls14b_mouse ame: full=protein lsm14 homolog b ame: full=protein fam61b ame: full=rna-associated protein 55b short=mrap55b	1218	gi|341941013|sp|Q8CGC4.3|LS14B_MOUSERecName: Full=Protein LSM14 homolog B; AltName: Full=Protein FAM61B; AltName: Full=RNA-associated protein 55B; Short=mRAP55B	Q8CGC4	1.38093e-10	72	51.2174	43	31
000793_EAB-5_isotig00901	at131_mouse ame: full=probable cation-transporting atpase 13a1 short=catp	1216	gi|341940257|sp|Q9EPE9.2|AT131_MOUSERecName: Full=Probable cation-transporting ATPase 13A1; Short=CATP	Q9EPE9	8.73469e-167	80	501.901	412	332
000793_EAB-5_isotig00903	sar1b_pig ame: full=gtp-binding protein sar1b	1215	gi|75061519|sp|Q5PYH3.1|SAR1B_PIGRecName: Full=GTP-binding protein SAR1b	Q5PYH3	7.73563e-93	84	280.411	176	149
000793_EAB-5_isotig00906	rsp7_caeel ame: full=probable splicing arginine serine-rich 7 ame: full=p54	1214	gi|56749455|sp|O01159.3|RSP7_CAEELRecName: Full=Probable splicing factor, arginine/serine-rich 7; AltName: Full=p54	O01159	3.1607e-13	49	74.3294	167	83
000793_EAB-5_isotig00904	ifrd1_pig ame: full=interferon-related developmental regulator 1	1213	gi|68565361|sp|Q5S1U6.1|IFRD1_PIGRecName: Full=Interferon-related developmental regulator 1	Q5S1U6	7.8977e-65	56	216.853	393	221
000793_EAB-5_isotig00905	inx2_scham ame: full=innexin inx2 short=innexin-2 ame: full=g-inx2	1213	gi|10720060|sp|Q9XYN1.1|INX2_SCHAMRecName: Full=Innexin inx2; Short=Innexin-2; AltName: Full=G-Inx2	Q9XYN1	2.86164e-96	90	295.049	196	177
000793_EAB-5_isotig00908	pld3_xentr ame: full=phospholipase d3 short=pld 3 ame: full=choline phosphatase 3 ame: full=phosphatidylcholine-hydrolyzing phospholipase d3	1212	gi|82180809|sp|Q640B3.1|PLD3_XENTRRecName: Full=Phospholipase D3; Short=PLD 3; AltName: Full=Choline phosphatase 3; AltName: Full=Phosphatidylcholine-hydrolyzing phospholipase D3	Q640B3	6.16208e-74	67	222.631	247	166
000793_EAB-5_isotig00902	ddr1_human ame: full=epithelial discoidin domain-containing receptor 1 short=epithelial discoidin domain receptor 1 ame: full=cd167 antigen-like family member a ame: full=cell adhesion kinase ame: full=discoidin receptor tyrosine kinase ame: full=hgk2 ame: full=mammary carcinoma kinase 10 short=mck-10 ame: full=protein-tyrosine kinase 3a ame: full=protein-tyrosine kinase rtk-6 ame: full=trk e ame…	1212	gi|729008|sp|Q08345.1|DDR1_HUMANRecName: Full=Epithelial discoidin domain-containing receptor 1; Short=Epithelial discoidin domain receptor 1; AltName: Full=CD167 antigen-like family member A; AltName: Full=Cell adhesion kinase; AltName: Full=Discoidin receptor tyrosine kinase; AltName: Full=HGK2; AltName: Full=Mammary carcinoma kinase 10; Short=MCK-10; AltName: Full=Protein-tyrosine kinase 3A; A…	Q08345	8.00456e-74	64	223.402	209	134
000793_EAB-5_isotig00907	klhdb_droan ame: full=kelch-like protein diablo	1212	gi|254808002|sp|B3M9V8.2|KLHDB_DROANRecName: Full=Kelch-like protein diablo	B3M9V8	0	94	498.434	266	251
000793_EAB-5_isotig00913	cdsa_drome ame: full=phosphatidate photoreceptor-specific ame: full=cdp-dag synthase ame: full=cdp-dg synthase ame: full=cdp-diacylglycerol synthase short=cds ame: full=cdp-diglyceride pyrophosphorylase ame: full=cdp-diglyceride synthase ame: full=ctp:phosphatidate cytidylyltransferase	1211	gi|12644327|sp|P56079.2|CDSA_DROMERecName: Full=Phosphatidate cytidylyltransferase, photoreceptor-specific; AltName: Full=CDP-DAG synthase; AltName: Full=CDP-DG synthase; AltName: Full=CDP-diacylglycerol synthase; Short=CDS; AltName: Full=CDP-diglyceride pyrophosphorylase; AltName: Full=CDP-diglyceride synthase; AltName: Full=CTP:phosphatidate cytidylyltransferase	P56079	9.36089e-31	78	125.561	106	83
000793_EAB-5_isotig00909	trc8_drome ame: full=protein trc8 homolog	1211	gi|75009856|sp|Q7KRW1.1|TRC8_DROMERecName: Full=Protein TRC8 homolog	Q7KRW1	7.44078e-143	87	429.098	277	241
000793_EAB-5_isotig00911	aldr_mouse ame: full=aldose reductase short=ar ame: full=aldehyde reductase	1210	gi|1351911|sp|P45376.3|ALDR_MOUSERecName: Full=Aldose reductase; Short=AR; AltName: Full=Aldehyde reductase	P45376	2.44287e-74	62	237.269	315	198
000793_EAB-5_isotig00910	cata_calja ame: full=catalase	1209	gi|119368232|sp|Q2I6W4.3|CATA_CALJARecName: Full=Catalase	Q2I6W4	1.74386e-138	68	408.683	385	265
000793_EAB-5_isotig00915	derl1_ponab ame: full=derlin-1 ame: full=degradation in endoplasmic reticulum protein 1 ame: full=der1-like protein 1	1207	gi|75041795|sp|Q5R9W3.1|DERL1_PONABRecName: Full=Derlin-1; AltName: Full=Degradation in endoplasmic reticulum protein 1; AltName: Full=Der1-like protein 1	Q5R9W3	7.30419e-101	70	302.753	248	174
000793_EAB-5_isotig00914	ima3_mouse ame: full=importin subunit alpha-3 ame: full=importin alpha q2 short=qip2 ame: full=karyopherin subunit alpha-3	1207	gi|3122277|sp|O35344.1|IMA3_MOUSERecName: Full=Importin subunit alpha-3; AltName: Full=Importin alpha Q2; Short=Qip2; AltName: Full=Karyopherin subunit alpha-3	O35344	1.31169e-179	87	513.072	331	288
000793_EAB-5_isotig00918	acsl5_mouse ame: full=long-chain-fatty-acid-- ligase 5 ame: full=long-chain acyl- synthetase 5 short=lacs 5	1206	gi|45477146|sp|Q8JZR0.1|ACSL5_MOUSERecName: Full=Long-chain-fatty-acid--CoA ligase 5; AltName: Full=Long-chain acyl-CoA synthetase 5; Short=LACS 5	Q8JZR0	5.71743e-99	64	311.997	394	253
000793_EAB-5_isotig00912	uba1_bovin ame: full=ubiquitin-like modifier-activating enzyme 1 ame: full=ubiquitin-activating enzyme e1	1206	gi|182702190|sp|A3KMV5.1|UBA1_BOVINRecName: Full=Ubiquitin-like modifier-activating enzyme 1; AltName: Full=Ubiquitin-activating enzyme E1	A3KMV5	1.20324e-130	77	347.051	273	212
000793_EAB-5_isotig00916	abcgn_dicdi ame: full=abc transporter g family member 23 ame: full=abc transporter	1202	gi|288561909|sp|Q55EH8.2|ABCGN_DICDIRecName: Full=ABC transporter G family member 23; AltName: Full=ABC transporter ABCG.23	Q55EH8	1.55127e-43	53	151.369	301	162
000793_EAB-5_isotig00920	mycc_bacsu ame: full=mycosubtilin synthase subunit c includes: ame: full=atp-dependent serine adenylase short= ame: full=serine activase includes: ame: full=atp-dependent asparagine adenylase 3 short= 3 ame: full=asparagine activase 3	1202	gi|75533826|sp|Q9R9I9.1|MYCC_BACSURecName: Full=Mycosubtilin synthase subunit C; Includes: RecName: Full=ATP-dependent serine adenylase; Short=SerA; AltName: Full=Serine activase; Includes: RecName: Full=ATP-dependent asparagine adenylase 3; Short=AsnA 3; AltName: Full=Asparagine activase 3	Q9R9I9	1.97603e-48	53	180.259	411	218
000793_EAB-5_isotig00922	ddx17_drome ame: full=atp-dependent rna helicase p62	1201	gi|30923187|sp|P19109.3|DDX17_DROMERecName: Full=ATP-dependent RNA helicase p62	P19109	2.13054e-149	84	442.965	301	253
000793_EAB-5_isotig00921	prs4_drome ame: full=26s protease regulatory subunit 4 short=p26s4	1199	gi|30581054|sp|P48601.2|PRS4_DROMERecName: Full=26S protease regulatory subunit 4; Short=P26s4	P48601	0	99	618.231	319	316
000793_EAB-5_isotig00221	aldr_mouse ame: full=aldose reductase short=ar ame: full=aldehyde reductase	1198	gi|1351911|sp|P45376.3|ALDR_MOUSERecName: Full=Aldose reductase; Short=AR; AltName: Full=Aldehyde reductase	P45376	3.18764e-125	73	367.081	311	229
000793_EAB-5_isotig00925	gsto1_pig ame: full=glutathione s-transferase omega-1 short=gsto-1 ame: full=glutathione-dependent dehydroascorbate reductase	1196	gi|20141290|sp|Q9N1F5.2|GSTO1_PIGRecName: Full=Glutathione S-transferase omega-1; Short=GSTO-1; AltName: Full=Glutathione-dependent dehydroascorbate reductase	Q9N1F5	5.63028e-23	55	99.7525	224	124
000793_EAB-5_isotig00927	cc50a_mouse ame: full=cell cycle control protein 50a ame: full=transmembrane protein 30a	1196	gi|81879422|sp|Q8VEK0.1|CC50A_MOUSERecName: Full=Cell cycle control protein 50A; AltName: Full=Transmembrane protein 30A	Q8VEK0	2.13667e-98	67	300.442	302	203
000793_EAB-5_isotig00926	irk12_bovin ame: full=atp-sensitive inward rectifier potassium channel 12 ame: full=potassium inwardly rectifying subfamily j member 12	1194	gi|75077422|sp|Q4TZY1.1|IRK12_BOVINRecName: Full=ATP-sensitive inward rectifier potassium channel 12; AltName: Full=Potassium channel, inwardly rectifying subfamily J member 12	Q4TZY1	1.9208e-92	70	287.345	280	196
000793_EAB-5_isotig00095	setmr_human ame: full=histone-lysine n-methyltransferase setmar ame: full=set domain and mariner transposase fusion gene-containing protein short= ar1 short=metnase includes: ame: full=histone-lysine n-methyltransferase includes: ame: full=mariner transposase hsmar1	1191	gi|74740552|sp|Q53H47.1|SETMR_HUMANRecName: Full=Histone-lysine N-methyltransferase SETMAR; AltName: Full=SET domain and mariner transposase fusion gene-containing protein; Short=HsMar1; Short=Metnase; Includes: RecName: Full=Histone-lysine N-methyltransferase; Includes: RecName: Full=Mariner transposase Hsmar1	Q53H47	2.54493e-29	49	123.25	275	137
000793_EAB-5_isotig00929	g6pd_drome ame: full=glucose-6-phosphate 1-dehydrogenase short=g6pd ame: full=zwischenferment	1191	gi|2851430|sp|P12646.2|G6PD_DROMERecName: Full=Glucose-6-phosphate 1-dehydrogenase; Short=G6PD; AltName: Full=Zwischenferment	P12646	0	84	547.74	366	310
000793_EAB-5_isotig00928	ntaq1_anoga ame: full=protein n-terminal glutamine amidohydrolase ame: full=protein nh2-terminal glutamine deamidase short=n-terminal gln amidase short=nt -amidase ame: full=protein tungus	1189	gi|257096641|sp|Q7Q968.3|NTAQ1_ANOGARecName: Full=Protein N-terminal glutamine amidohydrolase; AltName: Full=Protein NH2-terminal glutamine deamidase; Short=N-terminal Gln amidase; Short=Nt(Q)-amidase; AltName: Full=Protein tungus	Q7Q968	3.22149e-38	80	139.813	98	79
000793_EAB-5_isotig00933	sc5a7_drome ame: full=high-affinity choline transporter 1	1188	gi|56404981|sp|Q9VE46.2|SC5A7_DROMERecName: Full=High-affinity choline transporter 1	Q9VE46	0	89	532.717	386	345
000793_EAB-5_isotig00932	stim_drome ame: full=stromal interaction molecule homolog flags: precursor	1187	gi|17368342|sp|P83094.1|STIM_DROMERecName: Full=Stromal interaction molecule homolog; Flags: Precursor	P83094	2.38286e-105	77	222.631	177	137
000793_EAB-5_isotig00936	aplp_locmi ame: full=apolipophorins contains: ame: full=apolipophorin-2 ame: full=apolipophorin ii ame: full=apolp-2 contains: ame: full=apolipophorin-1 ame: full=apolipophorin i ame: full=apolp-1 flags: precursor	1186	gi|152031559|sp|Q9U943.2|APLP_LOCMIRecName: Full=Apolipophorins; Contains: RecName: Full=Apolipophorin-2; AltName: Full=Apolipophorin II; AltName: Full=apoLp-2; Contains: RecName: Full=Apolipophorin-1; AltName: Full=Apolipophorin I; AltName: Full=apoLp-1; Flags: Precursor	Q9U943	1.03651e-52	59	192.586	275	163
000793_EAB-5_isotig00935	fcsd2_human ame: full=fch and double sh3 domains protein 2 ame: full=carom ame: full=sh3 multiple domains protein 3	1186	gi|126215702|sp|O94868.3|FCSD2_HUMANRecName: Full=FCH and double SH3 domains protein 2; AltName: Full=Carom; AltName: Full=SH3 multiple domains protein 3	O94868	1.86186e-39	64	152.91	229	147
000793_EAB-5_isotig00198	cp4c1_bladi ame: full=cytochrome p450 4c1 ame: full=cypivc1	1185	gi|231885|sp|P29981.1|CP4C1_BLADIRecName: Full=Cytochrome P450 4C1; AltName: Full=CYPIVC1	P29981	3.84996e-60	67	110.923	111	75
000793_EAB-5_isotig00944	tm134_bovin ame: full=transmembrane protein 134	1184	gi|134048467|sp|Q05B54.2|TM134_BOVINRecName: Full=Transmembrane protein 134	Q05B54	2.4378e-14	65	74.3294	76	50
000793_EAB-5_isotig00217	pa1_polpi ame: full=venom phospholipase a1 ame: allergen=poly p 1 flags: precursor	1184	gi|166216292|sp|A2VBC4.1|PA1_POLPIRecName: Full=Venom phospholipase A1; AltName: Allergen=Poly p 1; Flags: Precursor	A2VBC4	7.20115e-24	55	103.99	210	116
000793_EAB-5_isotig00934	wbp2l_macfa ame: full=postacrosomal sheath ww domain-binding protein ame: full=ww domain-binding protein 2-like	1183	gi|75075409|sp|Q4R3M1.1|WBP2L_MACFARecName: Full=Postacrosomal sheath WW domain-binding protein; AltName: Full=WW domain-binding protein 2-like	Q4R3M1	4.8989e-24	55	74.3294	100	55
000793_EAB-5_isotig00943	ttc14_drome ame: full=tetratricopeptide repeat protein 14 homolog short=tpr repeat protein 14 homolog	1183	gi|75026928|sp|Q9VGU5.2|TTC14_DROMERecName: Full=Tetratricopeptide repeat protein 14 homolog; Short=TPR repeat protein 14 homolog	Q9VGU5	9.00357e-82	63	270.781	348	221
000793_EAB-5_isotig00938	copt1_rat ame: full=high affinity copper uptake protein 1 ame: full=copper transporter 1 short=rctr1 ame: full=liver regeneration-related protein lrrgt00200 ame: full=solute carrier family 31 member 1	1182	gi|12229733|sp|Q9JK41.1|COPT1_RATRecName: Full=High affinity copper uptake protein 1; AltName: Full=Copper transporter 1; Short=rCTR1; AltName: Full=Liver regeneration-related protein LRRGT00200; AltName: Full=Solute carrier family 31 member 1	Q9JK41	1.28134e-35	62	132.109	144	90
000793_EAB-5_isotig00942	bi1_mouse ame: full=bax inhibitor 1 short=bi-1 ame: full=testis-enhanced gene transcript protein ame: full=transmembrane bax inhibitor motif-containing protein 6	1182	gi|62899667|sp|Q9D2C7.1|BI1_MOUSERecName: Full=Bax inhibitor 1; Short=BI-1; AltName: Full=Testis-enhanced gene transcript protein; AltName: Full=Transmembrane BAX inhibitor motif-containing protein 6	Q9D2C7	4.20832e-53	70	179.489	222	157
000793_EAB-5_isotig00941	znt1_mouse ame: full=zinc transporter 1 short= -1 ame: full=solute carrier family 30 member 1	1182	gi|8134846|sp|Q60738.1|ZNT1_MOUSERecName: Full=Zinc transporter 1; Short=ZnT-1; AltName: Full=Solute carrier family 30 member 1	Q60738	1.08692e-44	60	164.466	203	122
000793_EAB-5_isotig00945	apod_human ame: full=apolipoprotein d short=apo-d short= flags: precursor	1181	gi|114034|sp|P05090.1|APOD_HUMANRecName: Full=Apolipoprotein D; Short=Apo-D; Short=ApoD; Flags: Precursor	P05090	2.47376e-07	48	53.9138	195	95
000793_EAB-5_isotig00937	tm86a_bovin ame: full=lysoplasmalogenase-like protein tmem86a ame: full=transmembrane protein 86a	1180	gi|82582291|sp|Q3MHQ7.1|TM86A_BOVINRecName: Full=Lysoplasmalogenase-like protein TMEM86A; AltName: Full=Transmembrane protein 86A	Q3MHQ7	2.47963e-48	60	167.162	226	137
000793_EAB-5_isotig00948	qcr2_rat ame: full=cytochrome b-c1 complex subunit mitochondrial ame: full=complex iii subunit 2 ame: full=core protein ii ame: full=ubiquinol-cytochrome-c reductase complex core protein 2 flags: precursor	1178	gi|122066611|sp|P32551.2|QCR2_RATRecName: Full=Cytochrome b-c1 complex subunit 2, mitochondrial; AltName: Full=Complex III subunit 2; AltName: Full=Core protein II; AltName: Full=Ubiquinol-cytochrome-c reductase complex core protein 2; Flags: Precursor	P32551	7.9699e-47	53	169.088	378	202
000793_EAB-5_isotig00946	rla0_drome ame: full=60s acidic ribosomal protein p0 ame: full=apurinic-apyrimidinic endonuclease ame: full=dna-(apurinic or apyrimidinic site) lyase	1178	gi|113987|sp|P19889.1|RLA0_DROMERecName: Full=60S acidic ribosomal protein P0; AltName: Full=Apurinic-apyrimidinic endonuclease; AltName: Full=DNA-(apurinic or apyrimidinic site) lyase	P19889	2.3693e-133	92	387.497	274	254
000793_EAB-5_isotig00949	ddx42_chick ame: full=atp-dependent rna helicase ddx42 ame: full=dead box protein 42	1177	gi|82194905|sp|Q5F485.1|DDX42_CHICKRecName: Full=ATP-dependent RNA helicase DDX42; AltName: Full=DEAD box protein 42	Q5F485	5.75719e-165	81	489.574	375	304
000793_EAB-5_isotig00218	lipr2_rat ame: full=pancreatic lipase-related protein 2 short=pl-rp2 ame: full=galactolipase ame: full=secretory glycoprotein gp-3 flags: precursor	1177	gi|1708841|sp|P54318.1|LIPR2_RATRecName: Full=Pancreatic lipase-related protein 2; Short=PL-RP2; AltName: Full=Galactolipase; AltName: Full=Secretory glycoprotein GP-3; Flags: Precursor	P54318	5.28962e-28	45	117.857	270	123
000793_EAB-5_isotig00939	rpb2_drome ame: full=dna-directed rna polymerase ii subunit rpb2 short=rna polymerase ii subunit 2 short=rna polymerase ii subunit b2 ame: full=dna-directed rna polymerase ii 140 kda polypeptide	1175	gi|12644108|sp|P08266.2|RPB2_DROMERecName: Full=DNA-directed RNA polymerase II subunit RPB2; Short=RNA polymerase II subunit 2; Short=RNA polymerase II subunit B2; AltName: Full=DNA-directed RNA polymerase II 140 kDa polypeptide	P08266	0	95	468.389	260	248
000793_EAB-5_isotig00950	s27a3_human ame: full=long-chain fatty acid transport protein 3 short=fatp-3 short=fatty acid transport protein 3 ame: full=solute carrier family 27 member 3 ame: full=very long-chain acyl- synthetase homolog 3 short=vlcs-3	1173	gi|215274206|sp|Q5K4L6.3|S27A3_HUMANRecName: Full=Long-chain fatty acid transport protein 3; Short=FATP-3; Short=Fatty acid transport protein 3; AltName: Full=Solute carrier family 27 member 3; AltName: Full=Very long-chain acyl-CoA synthetase homolog 3; Short=VLCS-3	Q5K4L6	7.67465e-80	61	161.384	178	109
000793_EAB-5_isotig00396	ttpal_mouse ame: full=alpha-tocopherol transfer	1172	gi|76363507|sp|Q9D3D0.3|TTPAL_MOUSERecName: Full=Alpha-tocopherol transfer protein-like	Q9D3D0	4.50056e-27	51	113.235	250	129
000793_EAB-5_isotig00952	aspp_aedae ame: full=lysosomal aspartic protease flags: precursor	1171	gi|205831550|sp|Q03168.2|ASPP_AEDAERecName: Full=Lysosomal aspartic protease; Flags: Precursor	Q03168	4.50058e-145	85	419.853	296	252
000793_EAB-5_isotig00951	elvl1_aedae ame: full=elongation of very long chain fatty acids protein aael008004 ame: full=3-keto acyl- synthase aael008004	1170	gi|166224367|sp|Q1HRV8.2|ELVL1_AEDAERecName: Full=Elongation of very long chain fatty acids protein AAEL008004; AltName: Full=3-keto acyl-CoA synthase AAEL008004	Q1HRV8	8.49938e-160	86	456.062	263	227
000793_EAB-5_isotig00223	sodc_rabit ame: full=superoxide dismutase	1169	gi|464772|sp|P09212.3|SODC_RABITRecName: Full=Superoxide dismutase [Cu-Zn]	P09212	1.34033e-33	71	125.561	105	75
000793_EAB-5_isotig00124	dscl1_mouse ame: full=down syndrome cell adhesion molecule-like protein 1 homolog flags: precursor	1168	gi|292630781|sp|Q4VA61.2|DSCL1_MOUSERecName: Full=Down syndrome cell adhesion molecule-like protein 1 homolog; Flags: Precursor	Q4VA61	1.11143e-08	49	60.8474	153	76
000793_EAB-5_isotig00102	esyt2_human ame: full=extended synaptotagmin-2 short=e-syt2 ame: full=chr2syt	1168	gi|121949310|sp|A0FGR8.1|ESYT2_HUMANRecName: Full=Extended synaptotagmin-2; Short=E-Syt2; AltName: Full=Chr2Syt	A0FGR8	4.73805e-27	58	116.701	194	113
000793_EAB-5_isotig00953	unc52_caeel ame: full=basement membrane proteoglycan ame: full=perlecan homolog ame: full=uncoordinated protein 52 short=protein unc-52 flags: precursor	1166	gi|30179887|sp|Q06561.2|UNC52_CAEELRecName: Full=Basement membrane proteoglycan; AltName: Full=Perlecan homolog; AltName: Full=Uncoordinated protein 52; Short=Protein unc-52; Flags: Precursor	Q06561	1.78646e-31	56	130.183	201	114
000793_EAB-5_isotig00955	sptb1_mouse ame: full=spectrin beta erythrocyte ame: full=beta-i spectrin	1165	gi|2506246|sp|P15508.4|SPTB1_MOUSERecName: Full=Spectrin beta chain, erythrocyte; AltName: Full=Beta-I spectrin	P15508	3.24956e-62	71	132.88	125	89
000793_EAB-5_isotig00959	etfa_rat ame: full=electron transfer flavoprotein subunit mitochondrial short=alpha-etf flags: precursor	1164	gi|122065179|sp|P13803.4|ETFA_RATRecName: Full=Electron transfer flavoprotein subunit alpha, mitochondrial; Short=Alpha-ETF; Flags: Precursor	P13803	3.05425e-139	85	402.905	314	267
000793_EAB-5_isotig00957	lola2_drome ame: full=longitudinals lacking isoforms h m v	1164	gi|73920225|sp|P42284.2|LOLA2_DROMERecName: Full=Longitudinals lacking protein, isoforms H/M/V	P42284	1.72592e-69	73	231.106	183	135
000793_EAB-5_isotig00214	tm145_xenla ame: full=transmembrane protein 145	1163	gi|82179833|sp|Q5U239.1|TM145_XENLARecName: Full=Transmembrane protein 145	Q5U239	5.36553e-76	65	248.054	280	183
000793_EAB-5_isotig00956	thoc2_rhife ame: full=tho complex subunit 2 short=tho2	1162	gi|259533541|sp|B2KI97.1|THOC2_RHIFERecName: Full=THO complex subunit 2; Short=Tho2	B2KI97	8.54177e-118	75	377.481	389	294
000793_EAB-5_isotig00961	kif1a_drops ame: full=kinesin-like protein unc-104	1162	gi|122109389|sp|Q28WQ1.1|KIF1A_DROPSRecName: Full=Kinesin-like protein unc-104	Q28WQ1	3.66833e-19	88	93.2041	93	82
000793_EAB-5_isotig00958	atpg_drome ame: full=atp synthase subunit mitochondrial ame: full=f-atpase gamma subunit flags: precursor	1162	gi|12644041|sp|O01666.2|ATPG_DROMERecName: Full=ATP synthase subunit gamma, mitochondrial; AltName: Full=F-ATPase gamma subunit; Flags: Precursor	O01666	3.98174e-133	82	385.956	297	246
000793_EAB-5_isotig00962	ece2_bovin ame: full=endothelin-converting enzyme 2 short=ece-2 includes: ame: full=methyltransferase-like region includes: ame: full=endothelin-converting enzyme 2 region	1162	gi|160332327|sp|Q10711.2|ECE2_BOVINRecName: Full=Endothelin-converting enzyme 2; Short=ECE-2; Includes: RecName: Full=Methyltransferase-like region; Includes: RecName: Full=Endothelin-converting enzyme 2 region	Q10711	6.77848e-51	57	186.037	347	198
000793_EAB-5_isotig00954	lac2_agabi ame: full=laccase-2 ame: full=benzenediol:oxygen oxidoreductase 2 ame: full=diphenol oxidase 2 ame: full=laccase ii ame: full=urishiol oxidase 2 flags: precursor	1161	gi|2833228|sp|Q12542.1|LAC2_AGABIRecName: Full=Laccase-2; AltName: Full=Benzenediol:oxygen oxidoreductase 2; AltName: Full=Diphenol oxidase 2; AltName: Full=Laccase II; AltName: Full=Urishiol oxidase 2; Flags: Precursor	Q12542	6.59403e-36	56	140.584	215	122
000793_EAB-5_isotig00965	pcy1b_mouse ame: full=choline-phosphate cytidylyltransferase b ame: full=cct-beta ame: full=ctp:phosphocholine cytidylyltransferase b short=cct b short=ct b ame: full=phosphorylcholine transferase b	1158	gi|110815906|sp|Q811Q9.2|PCY1B_MOUSERecName: Full=Choline-phosphate cytidylyltransferase B; AltName: Full=CCT-beta; AltName: Full=CTP:phosphocholine cytidylyltransferase B; Short=CCT B; Short=CT B; AltName: Full=Phosphorylcholine transferase B	Q811Q9	5.26763e-58	80	167.933	131	106
000793_EAB-5_isotig00966	if4a3_taegu ame: full=eukaryotic initiation factor 4a-iii short=eif-4a-iii short=eif4a-iii ame: full=atp-dependent rna helicase ddx48 ame: full=atp-dependent rna helicase eif4a-3 ame: full=dead box protein 48 ame: full=eukaryotic translation initiation factor 4a isoform 3	1157	gi|251764757|sp|B5FZY7.1|IF4A3_TAEGURecName: Full=Eukaryotic initiation factor 4A-III; Short=eIF-4A-III; Short=eIF4A-III; AltName: Full=ATP-dependent RNA helicase DDX48; AltName: Full=ATP-dependent RNA helicase eIF4A-3; AltName: Full=DEAD box protein 48; AltName: Full=Eukaryotic translation initiation factor 4A isoform 3	B5FZY7	0	97	661.759	360	351
000793_EAB-5_isotig00964	b3gt1_mouse ame: full=beta- -galactosyltransferase 1 short=beta- - ase 1 short=beta3gal-t1 short=beta3 1 ame: full=udp-gal:beta c beta -galactosyltransferase-i ame: full=udp-galactose:beta-n-acetyl-glucosamine-beta- -galactosyltransferase 1	1156	gi|61211702|sp|O54904.2|B3GT1_MOUSERecName: Full=Beta-1,3-galactosyltransferase 1; Short=Beta-1,3-GalTase 1; Short=Beta3Gal-T1; Short=Beta3GalT1; AltName: Full=UDP-Gal:betaGlcNAc beta 1,3-galactosyltransferase-I; AltName: Full=UDP-galactose:beta-N-acetyl-glucosamine-beta-1,3-galactosyltransferase 1 >gi|61211788|sp|Q7JK24.1|B3GT1_GORGO RecName: Full=Beta-1,3-galactosyltransferase 1; Short=Beta-1,3…	O54904	6.64721e-31	59	123.25	176	104
000793_EAB-5_isotig00967	cd63_rat ame: full=cd63 antigen ame: full=mast cell antigen ad1 ame: cd_antigen=cd63	1156	gi|113331|sp|P28648.2|CD63_RATRecName: Full=CD63 antigen; AltName: Full=Mast cell antigen AD1; AltName: CD_antigen=CD63	P28648	3.47451e-25	51	105.531	201	103
000793_EAB-5_isotig00204	at2b2_oremo ame: full=plasma membrane calcium-transporting atpase 2 short=pmca2 ame: full=plasma membrane calcium atpase isoform 2 ame: full=plasma membrane calcium pump isoform 2	1153	gi|14285348|sp|P58165.1|AT2B2_OREMORecName: Full=Plasma membrane calcium-transporting ATPase 2; Short=PMCA2; AltName: Full=Plasma membrane calcium ATPase isoform 2; AltName: Full=Plasma membrane calcium pump isoform 2	P58165	9.43453e-109	81	346.665	274	223
000793_EAB-5_isotig00970	peb3_drome ame: full=ejaculatory bulb-specific protein 3 ame: full=ejaculatory bulb-specific protein iii ame: full=peb-meiii ame: full=pe flags: precursor	1152	gi|29428069|sp|Q9W1C9.2|PEB3_DROMERecName: Full=Ejaculatory bulb-specific protein 3; AltName: Full=Ejaculatory bulb-specific protein III; AltName: Full=PEB-meIII; AltName: Full=PEBmelIII; Flags: Precursor	Q9W1C9	1.45561e-16	67	78.5666	91	61
000793_EAB-5_isotig00212	tsn13_mouse ame: full=tetraspanin-13 short=tspan-13 ame: full=transmembrane 4 superfamily member 13	1152	gi|62901105|sp|Q9D8C2.1|TSN13_MOUSERecName: Full=Tetraspanin-13; Short=Tspan-13; AltName: Full=Transmembrane 4 superfamily member 13	Q9D8C2	5.61411e-18	61	84.7297	158	97
000793_EAB-5_isotig00969	ileu_horse ame: full=leukocyte elastase inhibitor short=lei ame: full=serpin b1	1152	gi|462410|sp|P05619.3|ILEU_HORSERecName: Full=Leukocyte elastase inhibitor; Short=LEI; AltName: Full=Serpin B1	P05619	1.28596e-58	54	197.978	342	185
000793_EAB-5_isotig00968	ubc12_human ame: full=nedd8-conjugating enzyme ubc12 ame: full=nedd8 carrier protein ame: full=nedd8 protein ligase ame: full=ubiquitin-conjugating enzyme e2 m	1152	gi|46577655|sp|P61081.1|UBC12_HUMANRecName: Full=NEDD8-conjugating enzyme Ubc12; AltName: Full=NEDD8 carrier protein; AltName: Full=NEDD8 protein ligase; AltName: Full=Ubiquitin-conjugating enzyme E2 M >gi|46577656|sp|P61082.1|UBC12_MOUSE RecName: Full=NEDD8-conjugating enzyme Ubc12; AltName: Full=NEDD8 carrier protein; AltName: Full=NEDD8 protein ligase; AltName: Full=Ubiquitin-conjugating enzym…	P61081	3.82113e-107	90	315.464	183	165
000793_EAB-5_isotig00973	ip3kb_rat ame: full=inositol-trisphosphate 3-kinase b ame: full=inositol -trisphosphate 3-kinase b short=ip3 3-kinase b short=ip3k b short= 3-kinase b	1147	gi|50403676|sp|P42335.3|IP3KB_RATRecName: Full=Inositol-trisphosphate 3-kinase B; AltName: Full=Inositol 1,4,5-trisphosphate 3-kinase B; Short=IP3 3-kinase B; Short=IP3K B; Short=InsP 3-kinase B	P42335	1.19957e-78	74	196.438	182	136
000793_EAB-5_isotig00975	cont_drome ame: full=contactin flags: precursor	1147	gi|55976626|sp|Q9VN14.2|CONT_DROMERecName: Full=Contactin; Flags: Precursor	Q9VN14	5.06535e-147	81	453.366	359	291
000793_EAB-5_isotig00974	sptcb_drome ame: full=spectrin beta chain	1147	gi|14286182|sp|Q00963.2|SPTCB_DROMERecName: Full=Spectrin beta chain	Q00963	8.45253e-47	71	174.866	152	108
000793_EAB-5_isotig00971	abhga_ponab ame: full=abhydrolase domain-containing protein 16a ame: full=hla-b-associated transcript 5	1146	gi|75041298|sp|Q5R6S0.1|ABHGA_PONABRecName: Full=Abhydrolase domain-containing protein 16A; AltName: Full=HLA-B-associated transcript 5	Q5R6S0	8.45707e-80	69	139.043	179	125
000793_EAB-5_isotig00972	lgat1_human ame: full=acyl- :lysophosphatidylglycerol acyltransferase 1	1146	gi|6136501|sp|Q92604.1|LGAT1_HUMANRecName: Full=Acyl-CoA:lysophosphatidylglycerol acyltransferase 1	Q92604	4.01172e-81	60	255.758	304	183
000793_EAB-5_isotig00977	cyb_drose ame: full=cytochrome b ame: full=complex iii subunit 3 ame: full=complex iii subunit iii ame: full=cytochrome b-c1 complex subunit 3 ame: full=ubiquinol-cytochrome-c reductase complex cytochrome b subunit	1145	gi|47115566|sp|Q9MGL5.1|CYB_DROSERecName: Full=Cytochrome b; AltName: Full=Complex III subunit 3; AltName: Full=Complex III subunit III; AltName: Full=Cytochrome b-c1 complex subunit 3; AltName: Full=Ubiquinol-cytochrome-c reductase complex cytochrome b subunit	Q9MGL5	8.67154e-153	83	438.728	318	267
000793_EAB-5_isotig00976	mkrn1_tetng ame: full=probable e3 ubiquitin-protein ligase makorin-1	1145	gi|82268116|sp|Q4SRI6.1|MKRN1_TETNGRecName: Full=Probable E3 ubiquitin-protein ligase makorin-1	Q4SRI6	5.45002e-40	75	148.673	112	84
000793_EAB-5_isotig00978	hif1a_chick ame: full=hypoxia-inducible factor 1-alpha short=hif-1-alpha short=hif1-alpha	1144	gi|32469796|sp|Q9YIB9.2|HIF1A_CHICKRecName: Full=Hypoxia-inducible factor 1-alpha; Short=HIF-1-alpha; Short=HIF1-alpha	Q9YIB9	6.11147e-64	76	165.236	134	102
000793_EAB-5_isotig00979	cu27_manse ame: full=pupal cuticle protein 27 ame: full=ms-pcp27 short= 27 flags: precursor	1143	gi|78099970|sp|Q8T4J9.1|CU27_MANSERecName: Full=Pupal cuticle protein 27; AltName: Full=MS-PCP27; Short=MsCP27; Flags: Precursor	Q8T4J9	9.43709e-07	46	51.9878	114	53
000793_EAB-5_isotig00072	hnrpr_human ame: full=heterogeneous nuclear ribonucleoprotein r short=hnrnp r	1143	gi|12230547|sp|O43390.1|HNRPR_HUMANRecName: Full=Heterogeneous nuclear ribonucleoprotein R; Short=hnRNP R	O43390	2.02857e-76	75	251.136	220	165
000793_EAB-5_isotig00983	2aba_drome ame: full=protein phosphatase pp2a 55 kda regulatory subunit short=pr55 ame: full=protein phosphatase pp2a regulatory subunit b ame: full=protein twins	1139	gi|543716|sp|P36872.1|2ABA_DROMERecName: Full=Protein phosphatase PP2A 55 kDa regulatory subunit; Short=PR55; AltName: Full=Protein phosphatase PP2A regulatory subunit B; AltName: Full=Protein twins	P36872	2.57404e-168	94	482.641	312	295
000793_EAB-5_isotig00981	bgbp_tenmo ame: full=beta- -glucan-binding protein short=bgbp ame: full=beta- -glucan recognition protein short= flags: precursor	1138	gi|52782730|sp|Q76DI2.1|BGBP_TENMORecName: Full=Beta-1,3-glucan-binding protein; Short=BGBP; AltName: Full=Beta-1,3-glucan recognition protein; Short=BetaGRP; Flags: Precursor	Q76DI2	1.02242e-127	65	378.637	386	254
000793_EAB-5_isotig00984	wsdu1_danre ame: full=wd sam and u-box domain-containing protein 1	1137	gi|123918472|sp|A0AUS0.1|WSDU1_DANRERecName: Full=WD repeat, SAM and U-box domain-containing protein 1	A0AUS0	1.31623e-51	52	182.185	393	207
000793_EAB-5_isotig00987	csw_drovi ame: full=tyrosine-protein phosphatase corkscrew	1136	gi|29427426|sp|Q24708.1|CSW_DROVIRecName: Full=Tyrosine-protein phosphatase corkscrew	Q24708	2.61176e-16	57	64.6994	95	55
000793_EAB-5_isotig00986	gpi14_schpo ame: full=gpi mannosyltransferase 1 ame: full=gpi mannosyltransferase i short=gpi-mt-i ame: full=glycosylphosphatidylinositol-anchor biosynthesis protein 14	1136	gi|110808263|sp|Q9P6R5.2|GPI14_SCHPORecName: Full=GPI mannosyltransferase 1; AltName: Full=GPI mannosyltransferase I; Short=GPI-MT-I; AltName: Full=Glycosylphosphatidylinositol-anchor biosynthesis protein 14	Q9P6R5	6.21048e-31	54	98.5969	183	100
000793_EAB-5_isotig00988	eno_drome ame: full=enolase ame: full=2-phospho-d-glycerate hydro-lyase ame: full=2-phosphoglycerate dehydratase	1134	gi|68067447|sp|P15007.2|ENO_DROMERecName: Full=Enolase; AltName: Full=2-phospho-D-glycerate hydro-lyase; AltName: Full=2-phosphoglycerate dehydratase	P15007	0	93	603.979	343	320
000793_EAB-5_isotig00991	esmc_drome ame: full=enhancer of split mgamma protein short=e mgamma ame: full=split locus enhancer protein mb	1133	gi|12643709|sp|Q01070.1|ESMC_DROMERecName: Full=Enhancer of split mgamma protein; Short=E(spl)mgamma; AltName: Full=Split locus enhancer protein mB	Q01070	1.27677e-47	62	163.696	212	132
000793_EAB-5_isotig00982	ntan1_human ame: full=protein n-terminal asparagine amidohydrolase ame: full=protein nh2-terminal asparagine amidohydrolase short=pnaa ame: full=protein nh2-terminal asparagine deamidase short=pnad short=protein n-terminal asn amidase short=protein ntn-amidase	1132	gi|37082118|sp|Q96AB6.3|NTAN1_HUMANRecName: Full=Protein N-terminal asparagine amidohydrolase; AltName: Full=Protein NH2-terminal asparagine amidohydrolase; Short=PNAA; AltName: Full=Protein NH2-terminal asparagine deamidase; Short=PNAD; Short=Protein N-terminal Asn amidase; Short=Protein NTN-amidase	Q96AB6	3.62864e-77	61	243.432	293	179
000793_EAB-5_isotig00994	tsg_drome ame: full=protein twisted gastrulation flags: precursor	1131	gi|1717804|sp|P54356.1|TSG_DROMERecName: Full=Protein twisted gastrulation; Flags: Precursor	P54356	2.77601e-49	60	169.474	202	123
000793_EAB-5_isotig00992	dhr11_mouse ame: full=dehydrogenase reductase sdr family member 11 flags: precursor	1131	gi|85542060|sp|Q3U0B3.1|DHR11_MOUSERecName: Full=Dehydrogenase/reductase SDR family member 11; Flags: Precursor	Q3U0B3	2.29651e-36	63	135.961	165	105
000793_EAB-5_isotig00990	sarm1_drome ame: full=sterile alpha and tir motif-containing protein 1 ame: full=tir-1 homolog	1130	gi|67472684|sp|Q6IDD9.1|SARM1_DROMERecName: Full=Sterile alpha and TIR motif-containing protein 1; AltName: Full=Tir-1 homolog	Q6IDD9	4.6566e-127	73	399.438	386	283
000793_EAB-5_isotig00993	ubxn4_bovin ame: full=ubx domain-containing protein 4 ame: full=ubx domain-containing protein 2	1130	gi|167011766|sp|Q3ZBU9.2|UBXN4_BOVINRecName: Full=UBX domain-containing protein 4; AltName: Full=UBX domain-containing protein 2	Q3ZBU9	5.4187e-19	53	91.6633	171	91
000793_EAB-5_isotig00989	odpb_caeel ame: full=pyruvate dehydrogenase e1 component subunit mitochondrial short=pdhe1-b flags: precursor	1129	gi|74958456|sp|O44451.2|ODPB_CAEELRecName: Full=Pyruvate dehydrogenase E1 component subunit beta, mitochondrial; Short=PDHE1-B; Flags: Precursor	O44451	2.45124e-132	83	385.571	333	277
000793_EAB-5_isotig00997	rasf8_mouse ame: full=ras association domain-containing protein 8 ame: full=carcinoma-associated protein hoj-1 homolog	1128	gi|68052351|sp|Q8CJ96.1|RASF8_MOUSERecName: Full=Ras association domain-containing protein 8; AltName: Full=Carcinoma-associated protein HOJ-1 homolog	Q8CJ96	1.25198e-13	78	75.0998	56	44
000793_EAB-5_isotig00996	fri_aedae ame: full=ferritin subunit ame: full= er ame: full=ferritin heavy chain-like protein flags: precursor	1128	gi|193806339|sp|P41822.2|FRI_AEDAERecName: Full=Ferritin subunit; AltName: Full=AeFer(H); AltName: Full=Ferritin heavy chain-like protein; Flags: Precursor	P41822	4.94458e-33	61	125.561	177	109
000793_EAB-5_isotig00998	east_drome ame: full=serine protease easter flags: precursor	1127	gi|38258901|sp|P13582.3|EAST_DROMERecName: Full=Serine protease easter; Flags: Precursor	P13582	3.46538e-67	61	220.32	322	197
000793_EAB-5_isotig01002	fpps_chick ame: full=farnesyl pyrophosphate synthase short=fpp synthase short=fps ame: full=( )-farnesyl diphosphate synthase ame: full=dimethylallyltranstransferase ame: full=farnesyl diphosphate synthase ame: full=geranyltranstransferase	1125	gi|3915686|sp|P08836.2|FPPS_CHICKRecName: Full=Farnesyl pyrophosphate synthase; Short=FPP synthase; Short=FPS; AltName: Full=(2E,6E)-farnesyl diphosphate synthase; AltName: Full=Dimethylallyltranstransferase; AltName: Full=Farnesyl diphosphate synthase; AltName: Full=Geranyltranstransferase	P08836	2.73824e-117	66	347.821	343	228
000793_EAB-5_isotig01007	mknk2_human ame: full=map kinase-interacting serine threonine-protein kinase 2 ame: full=map kinase signal-integrating kinase 2 short=mnk2	1120	gi|90102033|sp|Q9HBH9.3|MKNK2_HUMANRecName: Full=MAP kinase-interacting serine/threonine-protein kinase 2; AltName: Full=MAP kinase signal-integrating kinase 2; Short=Mnk2	Q9HBH9	4.71041e-144	78	419.468	337	265
000793_EAB-5_isotig01010	rb11a_chick ame: full=ras-related protein rab-11a flags: precursor	1120	gi|82233797|sp|Q5ZJN2.1|RB11A_CHICKRecName: Full=Ras-related protein Rab-11A; Flags: Precursor	Q5ZJN2	5.53593e-68	98	199.519	104	102
000793_EAB-5_isotig00073	amn1_rat ame: full=protein amn1 homolog	1119	gi|158563899|sp|Q5U201.2|AMN1_RATRecName: Full=Protein AMN1 homolog	Q5U201	5.43348e-18	48	85.8853	263	127
000793_EAB-5_isotig01006	ran_drome ame: full=gtp-binding nuclear protein ran ame: full=ras-related nuclear protein	1119	gi|50400799|sp|Q9VZ23.1|RAN_DROMERecName: Full=GTP-binding nuclear protein Ran; AltName: Full=Ras-related nuclear protein	Q9VZ23	2.67038e-146	96	415.616	216	208
000793_EAB-5_isotig01005	tnnt_peram ame: full=troponin t short=	1119	gi|48428564|sp|Q9XZ71.1|TNNT_PERAMRecName: Full=Troponin T; Short=TnT	Q9XZ71	2.36073e-109	84	328.176	225	189
000793_EAB-5_isotig01003	hmct_bommo ame: full=hemocytin ame: full=humoral lectin flags: precursor	1118	gi|1346296|sp|P98092.1|HMCT_BOMMORecName: Full=Hemocytin; AltName: Full=Humoral lectin; Flags: Precursor	P98092	3.73541e-29	56	122.865	174	98
000793_EAB-5_isotig01011	liphb_xenla ame: full=lipase member h-b flags: precursor	1117	gi|82234136|sp|Q641F6.1|LIPHB_XENLARecName: Full=Lipase member H-B; Flags: Precursor	Q641F6	1.47151e-29	53	121.709	256	137
000793_EAB-5_isotig01008	rl4_drome ame: full=60s ribosomal protein l4 ame: full=l1	1116	gi|56405290|sp|P09180.2|RL4_DROMERecName: Full=60S ribosomal protein L4; AltName: Full=L1	P09180	2.67637e-109	80	328.561	293	236
000793_EAB-5_isotig01013	ccbe1_mouse ame: full=collagen and calcium-binding egf domain-containing protein 1 ame: full=full of fluid protein homolog flags: precursor	1114	gi|229462822|sp|Q3MI99.2|CCBE1_MOUSERecName: Full=Collagen and calcium-binding EGF domain-containing protein 1; AltName: Full=Full of fluid protein homolog; Flags: Precursor	Q3MI99	5.00454e-37	49	110.153	240	118
000793_EAB-5_isotig01012	gdc_bovin ame: full=graves disease carrier protein short=gdc ame: full=mitochondrial solute carrier protein homolog ame: full=solute carrier family 25 member 16	1114	gi|266574|sp|Q01888.1|GDC_BOVINRecName: Full=Graves disease carrier protein; Short=GDC; AltName: Full=Mitochondrial solute carrier protein homolog; AltName: Full=Solute carrier family 25 member 16	Q01888	1.09506e-60	69	201.445	198	137
000793_EAB-5_isotig01016	stub_drome ame: full=serine proteinase stubble ame: full=protein stubble-stubbloid contains: ame: full=serine proteinase stubble non-catalytic chain contains: ame: full=serine proteinase stubble catalytic chain	1111	gi|76800653|sp|Q05319.2|STUB_DROMERecName: Full=Serine proteinase stubble; AltName: Full=Protein stubble-stubbloid; Contains: RecName: Full=Serine proteinase stubble non-catalytic chain; Contains: RecName: Full=Serine proteinase stubble catalytic chain	Q05319	1.83028e-17	47	87.4261	223	105
000793_EAB-5_isotig00224	sodc_rabit ame: full=superoxide dismutase	1109	gi|464772|sp|P09212.3|SODC_RABITRecName: Full=Superoxide dismutase [Cu-Zn]	P09212	9.12456e-34	71	125.561	105	75
000793_EAB-5_isotig01015	djc11_ponab ame: full= homolog subfamily c member 11	1106	gi|75042135|sp|Q5RC70.1|DJC11_PONABRecName: Full=DnaJ homolog subfamily C member 11	Q5RC70	1.25246e-47	67	152.91	205	139
000793_EAB-5_isotig01020	tusc3_human ame: full=tumor suppressor candidate 3 ame: full=protein n33	1106	gi|6166601|sp|Q13454.1|TUSC3_HUMANRecName: Full=Tumor suppressor candidate 3; AltName: Full=Protein N33	Q13454	4.32232e-110	75	328.561	315	237
000793_EAB-5_isotig01018	k6pf_drome ame: full=6-phosphofructokinase short=phosphofructokinase ame: full=phosphohexokinase	1106	gi|73620969|sp|P52034.2|K6PF_DROMERecName: Full=6-phosphofructokinase; Short=Phosphofructokinase; AltName: Full=Phosphohexokinase	P52034	1.01255e-153	84	454.907	345	291
000793_EAB-5_isotig00030	srbs1_mouse ame: full=sorbin and sh3 domain-containing protein 1 ame: full=ponsin ame: full=sh3 domain protein 5 ame: full=sh3p12 ame: full=c-cbl-associated protein short=cap	1104	gi|51701938|sp|Q62417.2|SRBS1_MOUSERecName: Full=Sorbin and SH3 domain-containing protein 1; AltName: Full=Ponsin; AltName: Full=SH3 domain protein 5; AltName: Full=SH3P12; AltName: Full=c-Cbl-associated protein; Short=CAP	Q62417	4.01843e-25	50	61.6178	138	70
000793_EAB-5_isotig01025	gtpb1_bovin ame: full=gtp-binding protein 1	1103	gi|152032498|sp|Q58DC5.2|GTPB1_BOVINRecName: Full=GTP-binding protein 1	Q58DC5	1.29087e-44	59	166.007	187	112
000793_EAB-5_isotig01023	cski1_rat ame: full=caskin-1 ame: full=cask-interacting protein 1	1102	gi|61212441|sp|Q8VHK2.1|CSKI1_RATRecName: Full=Caskin-1; AltName: Full=CASK-interacting protein 1	Q8VHK2	1.30449e-13	75	75.8702	82	62
000793_EAB-5_isotig01022	anx10_drome ame: full=annexin-b10 ame: full=annexin x ame: full=annexin-10	1100	gi|2506192|sp|P22465.2|ANX10_DROMERecName: Full=Annexin-B10; AltName: Full=Annexin X; AltName: Full=Annexin-10	P22465	2.59078e-96	76	292.352	256	196
000793_EAB-5_isotig01027	faf2_xentr ame: full=fas-associated factor 2 ame: full=ubx domain-containing protein 8	1097	gi|109896153|sp|Q28BP9.1|FAF2_XENTRRecName: Full=FAS-associated factor 2; AltName: Full=UBX domain-containing protein 8	Q28BP9	5.37685e-18	60	88.1965	187	114
000793_EAB-5_isotig01028	sptc2_human ame: full=serine palmitoyltransferase 2 ame: full=long chain base biosynthesis protein 2 short=lcb 2 ame: full=long chain base biosynthesis protein 2a short=lcb2a ame: full=serine-palmitoyl- transferase 2 short=spt 2	1097	gi|6685580|sp|O15270.1|SPTC2_HUMANRecName: Full=Serine palmitoyltransferase 2; AltName: Full=Long chain base biosynthesis protein 2; Short=LCB 2; AltName: Full=Long chain base biosynthesis protein 2a; Short=LCB2a; AltName: Full=Serine-palmitoyl-CoA transferase 2; Short=SPT 2	O15270	1.06203e-79	80	257.299	232	186
000793_EAB-5_isotig01032	lonf3_mouse ame: full=lon peptidase n-terminal domain and ring finger protein 3 ame: full=ring finger protein 127	1092	gi|81917015|sp|Q9D4H7.1|LONF3_MOUSERecName: Full=LON peptidase N-terminal domain and RING finger protein 3; AltName: Full=RING finger protein 127	Q9D4H7	6.82825e-25	51	80.4925	127	65
000793_EAB-5_isotig01036	mys9_drome ame: full=myosin heavy chain 95f ame: full=95f mhc ame: full=protein jaguar	1091	gi|51338797|sp|Q01989.3|MYS9_DROMERecName: Full=Myosin heavy chain 95F; AltName: Full=95F MHC; AltName: Full=Protein jaguar	Q01989	6.39085e-142	83	387.497	262	219
000793_EAB-5_isotig01031	s27a1_rat ame: full=long-chain fatty acid transport protein 1 short=fatp-1 short=fatty acid transport protein 1 ame: full=solute carrier family 27 member 1	1091	gi|2492888|sp|P97849.1|S27A1_RATRecName: Full=Long-chain fatty acid transport protein 1; Short=FATP-1; Short=Fatty acid transport protein 1; AltName: Full=Solute carrier family 27 member 1	P97849	2.406e-79	65	258.455	244	159
000793_EAB-5_isotig01033	lc7l2_human ame: full= rna-binding protein luc7-like 2	1090	gi|47116960|sp|Q9Y383.2|LC7L2_HUMANRecName: Full=Putative RNA-binding protein Luc7-like 2	Q9Y383	2.24664e-106	89	320.472	203	182
000793_EAB-5_isotig00244	ptgr1_bovin ame: full=prostaglandin reductase 1 short=prg-1 ame: full=15-oxoprostaglandin 13-reductase ame: full=nadp-dependent leukotriene b4 12-hydroxydehydrogenase	1090	gi|122140235|sp|Q3SZJ4.1|PTGR1_BOVINRecName: Full=Prostaglandin reductase 1; Short=PRG-1; AltName: Full=15-oxoprostaglandin 13-reductase; AltName: Full=NADP-dependent leukotriene B4 12-hydroxydehydrogenase	Q3SZJ4	1.0894e-57	62	193.356	304	189
000793_EAB-5_isotig01035	thiot_drome ame: full=thioredoxin-t short=	1089	gi|41018362|sp|Q8IFW4.1|THIOT_DROMERecName: Full=Thioredoxin-T; Short=ThioredoxinT	Q8IFW4	5.59077e-36	80	131.339	101	81
000793_EAB-5_isotig01034	bzw1_chick ame: full=basic leucine zipper and w2 domain-containing protein 1	1087	gi|82082686|sp|Q5ZLT7.1|BZW1_CHICKRecName: Full=Basic leucine zipper and W2 domain-containing protein 1	Q5ZLT7	9.03398e-86	67	182.57	191	128
000793_EAB-5_isotig01029	rb18b_danre ame: full=ras-related protein rab-18-b flags: precursor	1087	gi|82183235|sp|Q6DHC1.1|RB18B_DANRERecName: Full=Ras-related protein Rab-18-B; Flags: Precursor	Q6DHC1	1.08184e-67	80	214.927	171	138
000793_EAB-5_isotig01039	rd23b_mouse ame: full=uv excision repair protein rad23 homolog b short=hr23b short=mhr23b ame: full=xp-c repair-complementing complex 58 kda protein short=p58	1086	gi|341941948|sp|P54728.2|RD23B_MOUSERecName: Full=UV excision repair protein RAD23 homolog B; Short=HR23B; Short=mHR23B; AltName: Full=XP-C repair-complementing complex 58 kDa protein; Short=p58	P54728	2.22357e-50	72	155.221	140	101
000793_EAB-5_isotig01041	abcba_human ame: full=atp-binding cassette sub-family b member mitochondrial ame: full=atp-binding cassette transporter 10 short=abc transporter 10 protein ame: full=mitochondrial atp-binding cassette 2 short=m-abc2 flags: precursor	1085	gi|143811359|sp|Q9NRK6.2|ABCBA_HUMANRecName: Full=ATP-binding cassette sub-family B member 10, mitochondrial; AltName: Full=ATP-binding cassette transporter 10; Short=ABC transporter 10 protein; AltName: Full=Mitochondrial ATP-binding cassette 2; Short=M-ABC2; Flags: Precursor	Q9NRK6	4.47395e-119	73	363.999	359	264
000793_EAB-5_isotig01038	gblp_drome ame: full=guanine nucleotide-binding protein subunit beta-like protein ame: full=receptor of activated protein kinase c homolog	1085	gi|14286121|sp|O18640.2|GBLP_DROMERecName: Full=Guanine nucleotide-binding protein subunit beta-like protein; AltName: Full=Receptor of activated protein kinase C homolog	O18640	0	87	531.946	318	277
000793_EAB-5_isotig01030	nova1_macfa ame: full=rna-binding protein nova-1 ame: full=neuro-oncological ventral antigen 1 ame: full=ventral neuron-specific protein 1	1083	gi|122064615|sp|Q2PFW9.1|NOVA1_MACFARecName: Full=RNA-binding protein Nova-1; AltName: Full=Neuro-oncological ventral antigen 1; AltName: Full=Ventral neuron-specific protein 1	Q2PFW9	6.17055e-37	47	142.124	334	157
000793_EAB-5_isotig01043	fitm_drome ame: full=fit family protein cg10671	1083	gi|74870585|sp|Q9VRJ2.1|FITM_DROMERecName: Full=FIT family protein CG10671	Q9VRJ2	4.14493e-97	64	297.745	309	200
000793_EAB-5_isotig01045	npc1_human ame: full=niemann-pick c1 protein flags: precursor	1082	gi|83305902|sp|O15118.2|NPC1_HUMANRecName: Full=Niemann-Pick C1 protein; Flags: Precursor	O15118	5.49754e-58	86	129.028	83	72
000793_EAB-5_isotig01044	atp9_manse ame: full=atp synthase lipid-binding mitochondrial ame: full=atpase protein 9 ame: full=atpase subunit c flags: precursor	1082	gi|12585194|sp|Q9U505.1|ATP9_MANSERecName: Full=ATP synthase lipid-binding protein, mitochondrial; AltName: Full=ATPase protein 9; AltName: Full=ATPase subunit c; Flags: Precursor	Q9U505	2.21206e-24	83	99.7525	124	104
000793_EAB-5_isotig01042	mth1_drome ame: full=probable g-protein coupled receptor mth-like 1 ame: full=protein methuselah-like 1 flags: precursor	1081	gi|17369797|sp|Q9VXD9.1|MTH1_DROMERecName: Full=Probable G-protein coupled receptor Mth-like 1; AltName: Full=Protein methuselah-like 1; Flags: Precursor	Q9VXD9	3.19969e-19	49	92.4337	229	114
000793_EAB-5_isotig01047	facr1_drome ame: full= fatty acyl- reductase cg5065	1081	gi|238064958|sp|A1ZAI5.1|FACR1_DROMERecName: Full=Putative fatty acyl-CoA reductase CG5065	A1ZAI5	7.92812e-67	59	224.942	316	188
000793_EAB-5_isotig01040	dim1_caeel ame: full=disorganized muscle protein 1 ame: full=2d-page protein spot 8	1081	gi|41019508|sp|Q18066.3|DIM1_CAEELRecName: Full=Disorganized muscle protein 1; AltName: Full=2D-page protein spot 8	Q18066	1.10817e-39	51	151.754	314	162
000793_EAB-5_isotig01046	tcpz_bovin ame: full=t-complex protein 1 subunit zeta short=tcp-1-zeta ame: full=cct-zeta ame: full=cct-zeta-1	1081	gi|115305833|sp|Q3MHL7.3|TCPZ_BOVINRecName: Full=T-complex protein 1 subunit zeta; Short=TCP-1-zeta; AltName: Full=CCT-zeta; AltName: Full=CCT-zeta-1	Q3MHL7	1.6791e-143	84	419.853	327	276
000793_EAB-5_isotig01049	uaf30_schpo ame: full=upstream activation factor subunit spp27 ame: full=upstream activation factor 27 kda subunit short=p27 ame: full=upstream activation factor 30 kda subunit short=p30 ame: full=upstream activation factor subunit uaf30	1080	gi|74626867|sp|O74503.1|UAF30_SCHPORecName: Full=Upstream activation factor subunit spp27; AltName: Full=Upstream activation factor 27 KDa subunit; Short=p27; AltName: Full=Upstream activation factor 30 KDa subunit; Short=p30; AltName: Full=Upstream activation factor subunit uaf30	O74503	5.57722e-09	59	59.3066	69	41
000793_EAB-5_isotig01048	atty_mouse ame: full=tyrosine aminotransferase short=tat ame: full=l-tyrosine:2-oxoglutarate aminotransferase	1080	gi|46576611|sp|Q8QZR1.1|ATTY_MOUSERecName: Full=Tyrosine aminotransferase; Short=TAT; AltName: Full=L-tyrosine:2-oxoglutarate aminotransferase	Q8QZR1	2.14256e-96	71	258.455	217	156
000793_EAB-5_isotig01052	erd2_drome ame: full=er lumen protein retaining receptor	1078	gi|6685412|sp|O76767.1|ERD2_DROMERecName: Full=ER lumen protein retaining receptor	O76767	3.80796e-108	90	318.161	212	192
000793_EAB-5_isotig01051	ntcp2_human ame: full=ileal sodium bile acid cotransporter ame: full=apical sodium-dependent bile acid transporter short=asbt ame: full=ileal na(+) bile acid cotransporter ame: full=ileal sodium-dependent bile acid transporter short=ibat short=isbt ame: full=na(+)-dependent ileal bile acid transporter ame: full=sodium taurocholate cotransporting ileal ame: full=solute carrier family 10 member 2	1078	gi|322510055|sp|Q12908.2|NTCP2_HUMANRecName: Full=Ileal sodium/bile acid cotransporter; AltName: Full=Apical sodium-dependent bile acid transporter; Short=ASBT; AltName: Full=Ileal Na(+)/bile acid cotransporter; AltName: Full=Ileal sodium-dependent bile acid transporter; Short=IBAT; Short=ISBT; AltName: Full=Na(+)-dependent ileal bile acid transporter; AltName: Full=Sodium/taurocholate cotranspor…	Q12908	1.10408e-22	54	100.523	157	86
000793_EAB-5_isotig01053	cd034_human ame: full=uncharacterized protein c4orf34	1077	gi|74732680|sp|Q96QK8.1|CD034_HUMANRecName: Full=Uncharacterized protein C4orf34	Q96QK8	8.46985e-18	62	80.8777	88	55
000793_EAB-5_isotig01050	znt1_human ame: full=zinc transporter 1 short= -1 ame: full=solute carrier family 30 member 1	1076	gi|251757423|sp|Q9Y6M5.3|ZNT1_HUMANRecName: Full=Zinc transporter 1; Short=ZnT-1; AltName: Full=Solute carrier family 30 member 1	Q9Y6M5	3.7415e-25	40	109.383	348	142
000793_EAB-5_isotig01056	u119b_danre ame: full=protein unc-119 homolog b ame: full=protein unc-119 homolog 1	1074	gi|189037065|sp|Q90Z08.2|U119B_DANRERecName: Full=Protein unc-119 homolog B; AltName: Full=Protein unc-119 homolog 1	Q90Z08	3.27177e-47	84	163.31	148	125
000793_EAB-5_isotig01054	crcm1_drome ame: full=calcium release-activated calcium channel protein 1 ame: full=protein orai ame: full=dorai	1073	gi|74866986|sp|Q9U6B8.1|CRCM1_DROMERecName: Full=Calcium release-activated calcium channel protein 1; AltName: Full=Protein orai; AltName: Full=dOrai	Q9U6B8	1.04881e-78	75	248.054	269	203
000793_EAB-5_isotig01055	stam1_human ame: full=signal transducing adapter molecule 1 short=stam-1	1072	gi|71153545|sp|Q92783.3|STAM1_HUMANRecName: Full=Signal transducing adapter molecule 1; Short=STAM-1	Q92783	1.56364e-21	66	98.9821	115	77
000793_EAB-5_isotig01058	exd_drops ame: full=homeobox protein extradenticle	1071	gi|122072797|sp|Q29CT2.1|EXD_DROPSRecName: Full=Homeobox protein extradenticle	Q29CT2	4.81172e-97	85	295.819	227	193
000793_EAB-5_isotig01060	lcmt1_rat ame: full=leucine carboxyl methyltransferase 1	1071	gi|81885188|sp|Q6P4Z6.1|LCMT1_RATRecName: Full=Leucine carboxyl methyltransferase 1	Q6P4Z6	1.13881e-45	63	151.369	182	116
000793_EAB-5_isotig01059	rb39a_mouse ame: full=ras-related protein rab-39a short=rab-39	1068	gi|46577035|sp|Q8BHD0.1|RB39A_MOUSERecName: Full=Ras-related protein Rab-39A; Short=Rab-39	Q8BHD0	3.42382e-16	63	79.7221	101	64
000793_EAB-5_isotig01062	tm63c_mouse ame: full=transmembrane protein 63c	1065	gi|81899763|sp|Q8CBX0.1|TM63C_MOUSERecName: Full=Transmembrane protein 63C	Q8CBX0	4.29484e-19	68	92.0485	143	98
000793_EAB-5_isotig01064	pakm_drome ame: full=serine threonine-protein kinase pak mbt ame: full=protein mushroom bodies tiny ame: full=p21-activated kinase-related protein	1065	gi|55584007|sp|Q9VXE5.2|PAKM_DROMERecName: Full=Serine/threonine-protein kinase PAK mbt; AltName: Full=Protein mushroom bodies tiny; AltName: Full=p21-activated kinase-related protein	Q9VXE5	4.21484e-99	61	309.301	389	239
000793_EAB-5_isotig01063	pbcb_schgr ame: full= beta-carotene-binding protein	1064	gi|13959427|sp|P82886.1|PBCB_SCHGRRecName: Full=Putative beta-carotene-binding protein	P82886	1.59695e-08	44	58.151	224	100
000793_EAB-5_isotig01066	phm_drome ame: full=peptidylglycine alpha-hydroxylating monooxygenase short=dphm flags: precursor	1063	gi|74891743|sp|O01404.2|PHM_DROMERecName: Full=Peptidylglycine alpha-hydroxylating monooxygenase; Short=dPHM; Flags: Precursor	O01404	2.39076e-56	71	190.66	179	128
000793_EAB-5_isotig01067	ap2ma_danre ame: full=ap-2 complex subunit mu-1-a ame: full=ap-2 mu-2 chain a ame: full=clathrin assembly protein complex 2 medium chain a ame: full=clathrin coat assembly protein ap50-a ame: full=clathrin coat-associated protein ap50-a ame: full=mu2-adaptin-a ame: full=plasma membrane adaptor ap-2 50 kda protein a	1063	gi|82185795|sp|Q6NWK2.1|AP2MA_DANRERecName: Full=AP-2 complex subunit mu-1-A; AltName: Full=AP-2 mu-2 chain A; AltName: Full=Clathrin assembly protein complex 2 medium chain A; AltName: Full=Clathrin coat assembly protein AP50-A; AltName: Full=Clathrin coat-associated protein AP50-A; AltName: Full=Mu2-adaptin-A; AltName: Full=Plasma membrane adaptor AP-2 50 kDa protein A	Q6NWK2	1.40916e-153	92	441.81	289	267
000793_EAB-5_isotig01061	bcat1_mouse ame: full=branched-chain-amino-acid cytosolic short=bcat ame: full=protein eca39	1063	gi|1705437|sp|P24288.2|BCAT1_MOUSERecName: Full=Branched-chain-amino-acid aminotransferase, cytosolic; Short=BCAT(c); AltName: Full=Protein ECA39	P24288	1.45257e-126	71	371.318	330	237
000793_EAB-5_isotig01070	phr_carau ame: full=deoxyribodipyrimidine photo-lyase ame: full=dna photolyase ame: full=photoreactivating enzyme	1059	gi|464378|sp|P34205.1|PHR_CARAURecName: Full=Deoxyribodipyrimidine photo-lyase; AltName: Full=DNA photolyase; AltName: Full=Photoreactivating enzyme	P34205	1.47853e-91	72	287.345	251	183
000793_EAB-5_isotig01065	tp4a1_rat ame: full=protein tyrosine phosphatase type iva 1 ame: full=protein-tyrosine phosphatase 4a1 ame: full=protein-tyrosine phosphatase of regenerating liver 1 short=prl-1 flags: precursor	1059	gi|68566099|sp|Q78EG7.1|TP4A1_RATRecName: Full=Protein tyrosine phosphatase type IVA 1; AltName: Full=Protein-tyrosine phosphatase 4a1; AltName: Full=Protein-tyrosine phosphatase of regenerating liver 1; Short=PRL-1; Flags: Precursor >gi|68566171|sp|Q63739.1|TP4A1_MOUSE RecName: Full=Protein tyrosine phosphatase type IVA 1; AltName: Full=Protein-tyrosine phosphatase 4a1; AltName: Full=Protein-tyr…	Q78EG7	1.18775e-64	74	205.682	168	125
000793_EAB-5_isotig01071	rgn_mouse ame: full=regucalcin short=rc ame: full=gluconolactonase short=gnl ame: full=senescence marker protein 30 short=smp-30	1058	gi|2498920|sp|Q64374.1|RGN_MOUSERecName: Full=Regucalcin; Short=RC; AltName: Full=Gluconolactonase; Short=GNL; AltName: Full=Senescence marker protein 30; Short=SMP-30	Q64374	1.18085e-41	60	105.145	134	81
000793_EAB-5_isotig01068	rop_drome ame: full=protein rop	1058	gi|12644024|sp|Q07327.2|ROP_DROMERecName: Full=Protein ROP	Q07327	1.18508e-151	87	296.59	190	166
000793_EAB-5_isotig01072	fst_bovin ame: full=follistatin short=fs ame: full=activin-binding protein flags: precursor	1057	gi|166897982|sp|P50291.2|FST_BOVINRecName: Full=Follistatin; Short=FS; AltName: Full=Activin-binding protein; Flags: Precursor	P50291	3.16006e-54	58	184.496	223	131
000793_EAB-5_isotig01074	pick1_ponab ame: full=prkca-binding protein ame: full=protein interacting with c kinase 1 ame: full=protein kinase c-alpha-binding protein	1056	gi|75062004|sp|Q5REH1.1|PICK1_PONABRecName: Full=PRKCA-binding protein; AltName: Full=Protein interacting with C kinase 1; AltName: Full=Protein kinase C-alpha-binding protein	Q5REH1	4.20982e-137	73	399.053	332	245
000793_EAB-5_isotig01073	serc_drome ame: full=probable phosphoserine aminotransferase short=psat ame: full=phosphohydroxythreonine aminotransferase	1056	gi|8928355|sp|Q9VAN0.1|SERC_DROMERecName: Full=Probable phosphoserine aminotransferase; Short=PSAT; AltName: Full=Phosphohydroxythreonine aminotransferase	Q9VAN0	6.8382e-114	72	338.191	295	214
000793_EAB-5_isotig01076	tipe_drome ame: full=protein tipe ame: full=temperature-induced paralytic e	1055	gi|1351253|sp|P48613.1|TIPE_DROMERecName: Full=Protein tipE; AltName: Full=Temperature-induced paralytic E	P48613	5.04701e-27	64	114.005	107	69
000793_EAB-5_isotig01080	nrg_drome ame: full=neuroglian flags: precursor	1050	gi|14286138|sp|P20241.2|NRG_DROMERecName: Full=Neuroglian; Flags: Precursor	P20241	7.93192e-13	79	73.1738	48	38
000793_EAB-5_isotig01079	abcg1_human ame: full=atp-binding cassette sub-family g member 1 ame: full=atp-binding cassette transporter 8 ame: full=white protein homolog	1049	gi|17433715|sp|P45844.3|ABCG1_HUMANRecName: Full=ATP-binding cassette sub-family G member 1; AltName: Full=ATP-binding cassette transporter 8; AltName: Full=White protein homolog	P45844	3.31849e-45	58	167.162	271	159
000793_EAB-5_isotig00067	s22a1_rabit ame: full=solute carrier family 22 member 1 ame: full=organic cation transporter 1 ame: full=rboct1	1048	gi|75052893|sp|O77504.1|S22A1_RABITRecName: Full=Solute carrier family 22 member 1; AltName: Full=Organic cation transporter 1; AltName: Full=rbOCT1	O77504	7.31288e-27	49	97.4413	179	89
000793_EAB-5_isotig01084	marh3_xentr ame: full=e3 ubiquitin-protein ligase march3 ame: full=membrane-associated ring finger protein 3 ame: full=membrane-associated ring-ch protein iii short=march-iii	1047	gi|82198812|sp|Q68FA7.1|MARH3_XENTRRecName: Full=E3 ubiquitin-protein ligase MARCH3; AltName: Full=Membrane-associated RING finger protein 3; AltName: Full=Membrane-associated RING-CH protein III; Short=MARCH-III	Q68FA7	2.10148e-08	47	57.7658	133	63
000793_EAB-5_isotig01082	mgat1_rabit ame: full=alpha- -mannosyl-glycoprotein 2-beta-n-acetylglucosaminyltransferase ame: full=n-glycosyl-oligosaccharide-glycoprotein n-acetylglucosaminyltransferase i short=gnt-i short= c-t i	1047	gi|121144|sp|P27115.1|MGAT1_RABITRecName: Full=Alpha-1,3-mannosyl-glycoprotein 2-beta-N-acetylglucosaminyltransferase; AltName: Full=N-glycosyl-oligosaccharide-glycoprotein N-acetylglucosaminyltransferase I; Short=GNT-I; Short=GlcNAc-T I	P27115	6.51664e-115	75	343.584	294	222
000793_EAB-5_isotig01085	vate_manse ame: full=v-type proton atpase subunit e short=v-atpase subunit e ame: full=v-atpase 26 kda subunit ame: full=vacuolar proton pump subunit e	1047	gi|401332|sp|P31402.1|VATE_MANSERecName: Full=V-type proton ATPase subunit E; Short=V-ATPase subunit E; AltName: Full=V-ATPase 26 kDa subunit; AltName: Full=Vacuolar proton pump subunit E	P31402	4.58859e-85	85	259.61	226	193
000793_EAB-5_isotig01083	vato_mouse ame: full=v-type proton atpase 21 kda proteolipid subunit short=v-atpase 21 kda proteolipid subunit ame: full=23 kda subunit of v-atpase ame: full=vacuolar proton pump 21 kda proteolipid subunit	1047	gi|47606195|sp|Q91V37.1|VATO_MOUSERecName: Full=V-type proton ATPase 21 kDa proteolipid subunit; Short=V-ATPase 21 kDa proteolipid subunit; AltName: Full=23 kDa subunit of V-ATPase; AltName: Full=Vacuolar proton pump 21 kDa proteolipid subunit	Q91V37	1.02642e-67	77	214.542	190	147
000793_EAB-5_isotig01091	bap31_ponab ame: full=b-cell receptor-associated protein 31 short=bcr-associated protein 31 short=bap31	1046	gi|71152310|sp|Q5R8H3.3|BAP31_PONABRecName: Full=B-cell receptor-associated protein 31; Short=BCR-associated protein 31; Short=Bap31	Q5R8H3	2.1103e-21	62	94.7449	227	141
000793_EAB-5_isotig01087	mal2_drome ame: full=probable maltase h ame: full=larval visceral protein h flags: precursor	1046	gi|41712585|sp|P07190.2|MAL2_DROMERecName: Full=Probable maltase H; AltName: Full=Larval visceral protein H; Flags: Precursor	P07190	2.53559e-18	52	89.3521	203	106
000793_EAB-5_isotig01088	txtp_caeel ame: full= tricarboxylate transport mitochondrial ame: full=citrate transport protein short=ctp flags: precursor	1046	gi|465888|sp|P34519.1|TXTP_CAEELRecName: Full=Putative tricarboxylate transport protein, mitochondrial; AltName: Full=Citrate transport protein; Short=CTP; Flags: Precursor	P34519	8.38105e-104	85	310.457	240	205
000793_EAB-5_isotig01089	if4g2_mouse ame: full=eukaryotic translation initiation factor 4 gamma 2 short=eif-4-gamma 2 short=eif-4g 2 short=eif4g 2 ame: full=novel apobec-1 target 1 ame: full=translation repressor nat1 ame: full=p97	1045	gi|30315913|sp|Q62448.2|IF4G2_MOUSERecName: Full=Eukaryotic translation initiation factor 4 gamma 2; Short=eIF-4-gamma 2; Short=eIF-4G 2; Short=eIF4G 2; AltName: Full=Novel APOBEC-1 target 1; AltName: Full=Translation repressor NAT1; AltName: Full=p97	Q62448	2.18134e-69	72	236.113	259	187
000793_EAB-5_isotig01093	hgd_drome ame: full=homogentisate -dioxygenase ame: full=homogentisate oxygenase ame: full=homogentisic acid oxidase ame: full=homogentisicase	1042	gi|33302614|sp|Q9VKJ0.3|HGD_DROMERecName: Full=Homogentisate 1,2-dioxygenase; AltName: Full=Homogentisate oxygenase; AltName: Full=Homogentisic acid oxidase; AltName: Full=Homogentisicase	Q9VKJ0	0	85	543.502	344	293
000793_EAB-5_isotig01096	y1004_drome ame: full=extracellular domains-containing protein cg31004 flags: precursor	1040	gi|122065794|sp|Q0KHY3.1|Y1004_DROMERecName: Full=Extracellular domains-containing protein CG31004; Flags: Precursor	Q0KHY3	1.29234e-147	78	454.136	334	262
000793_EAB-5_isotig00236	c6a20_drome ame: full=probable cytochrome p450 6a20 ame: full=cypvia20	1040	gi|11386701|sp|Q9V773.2|C6A20_DROMERecName: Full=Probable cytochrome P450 6a20; AltName: Full=CYPVIA20	Q9V773	9.27117e-48	68	167.548	185	126
000793_EAB-5_isotig01090	gbb1_homam ame: full=guanine nucleotide-binding protein g g g subunit beta-1 ame: full=transducin beta chain 1	1039	gi|3913720|sp|O45040.1|GBB1_HOMAMRecName: Full=Guanine nucleotide-binding protein G(I)/G(S)/G(T) subunit beta-1; AltName: Full=Transducin beta chain 1	O45040	9.50232e-151	97	430.639	218	212
000793_EAB-5_isotig01099	faf1_human ame: full=fas-associated factor 1 short=hfaf1 ame: full=ubx domain-containing protein 12 ame: full=ubx domain-containing protein 3a	1038	gi|20454906|sp|Q9UNN5.2|FAF1_HUMANRecName: Full=FAS-associated factor 1; Short=hFAF1; AltName: Full=UBX domain-containing protein 12; AltName: Full=UBX domain-containing protein 3A	Q9UNN5	5.45694e-38	52	130.568	255	133
000793_EAB-5_isotig01097	rl23a_rat ame: full=60s ribosomal protein l23a	1038	gi|51338615|sp|P62752.1|RL23A_RATRecName: Full=60S ribosomal protein L23a >gi|51338637|sp|P62750.1|RL23A_HUMAN RecName: Full=60S ribosomal protein L23a >gi|51338638|sp|P62751.1|RL23A_MOUSE RecName: Full=60S ribosomal protein L23a >gi|108860929|sp|Q24JY1.1|RL23A_BOVIN RecName: Full=60S ribosomal protein L23a	P62752	8.56801e-64	78	202.601	153	120
000793_EAB-5_isotig01101	nessy_drome ame: full=transmembrane protein nessy	1036	gi|74871253|sp|Q9VVX5.1|NESSY_DROMERecName: Full=Transmembrane protein nessy	Q9VVX5	1.5795e-83	59	264.618	302	180
000793_EAB-5_isotig01105	aatc_macfa ame: full=aspartate cytoplasmic ame: full=glutamate oxaloacetate transaminase 1 ame: full=transaminase a	1035	gi|75076072|sp|Q4R5L1.1|AATC_MACFARecName: Full=Aspartate aminotransferase, cytoplasmic; AltName: Full=Glutamate oxaloacetate transaminase 1; AltName: Full=Transaminase A	Q4R5L1	2.22058e-149	73	429.869	347	255
000793_EAB-5_isotig01103	fem1a_drome ame: full=protein fem-1 homolog cg6966	1033	gi|172045553|sp|Q9VFD5.2|FEM1A_DROMERecName: Full=Protein fem-1 homolog CG6966	Q9VFD5	7.93761e-87	60	277.715	354	213
000793_EAB-5_isotig00208	vpp1_rat ame: full=v-type proton atpase 116 kda subunit a isoform 1 short=v-atpase 116 kda isoform a1 ame: full=clathrin-coated vesicle synaptic vesicle proton pump 116 kda subunit ame: full=vacuolar adenosine triphosphatase subunit ac116 ame: full=vacuolar proton pump subunit 1 ame: full=vacuolar proton translocating atpase 116 kda subunit a isoform 1	1033	gi|139352|sp|P25286.1|VPP1_RATRecName: Full=V-type proton ATPase 116 kDa subunit a isoform 1; Short=V-ATPase 116 kDa isoform a1; AltName: Full=Clathrin-coated vesicle/synaptic vesicle proton pump 116 kDa subunit; AltName: Full=Vacuolar adenosine triphosphatase subunit Ac116; AltName: Full=Vacuolar proton pump subunit 1; AltName: Full=Vacuolar proton translocating ATPase 116 kDa subunit a isoform 1	P25286	8.98077e-72	63	241.506	302	191
000793_EAB-5_isotig01100	doxa1_human ame: full=dual oxidase maturation factor 1 ame: full=dual oxidase activator 1 ame: full=numb-interacting protein	1032	gi|119368662|sp|Q1HG43.1|DOXA1_HUMANRecName: Full=Dual oxidase maturation factor 1; AltName: Full=Dual oxidase activator 1; AltName: Full=Numb-interacting protein	Q1HG43	1.26964e-38	52	143.28	233	123
000793_EAB-5_isotig01107	uxs1_rat ame: full=udp-glucuronic acid decarboxylase 1 ame: full=udp-glucuronate decarboxylase 1 short=ugd short=uxs-1	1032	gi|81883281|sp|Q5PQX0.1|UXS1_RATRecName: Full=UDP-glucuronic acid decarboxylase 1; AltName: Full=UDP-glucuronate decarboxylase 1; Short=UGD; Short=UXS-1	Q5PQX0	1.67409e-101	88	275.018	185	164
000793_EAB-5_isotig01108	rl5_bommo ame: full=60s ribosomal protein l5	1032	gi|6094084|sp|O76190.1|RL5_BOMMORecName: Full=60S ribosomal protein L5	O76190	6.68111e-126	88	365.925	275	244
000793_EAB-5_isotig01104	rho1_drome ame: full=ras-like gtp-binding protein rho1 flags: precursor	1031	gi|1350593|sp|P48148.1|RHO1_DROMERecName: Full=Ras-like GTP-binding protein Rho1; Flags: Precursor	P48148	3.75888e-121	98	349.747	191	188
000793_EAB-5_isotig01112	gpx4_mescr ame: full=probable phospholipid hydroperoxide glutathione peroxidase short=phgpx	1029	gi|20138384|sp|Q9LEF0.1|GPX4_MESCRRecName: Full=Probable phospholipid hydroperoxide glutathione peroxidase; Short=PHGPx	Q9LEF0	8.13023e-08	80	54.6842	51	41
000793_EAB-5_isotig01113	src8_chick ame: full=src substrate protein p85 ame: full=cortactin ame: full=p80	1029	gi|267027|sp|Q01406.1|SRC8_CHICKRecName: Full=Src substrate protein p85; AltName: Full=Cortactin; AltName: Full=p80	Q01406	4.68371e-63	51	213.001	348	178
000793_EAB-5_isotig01110	l2efl_drome ame: full=protein lethal essential for life ame: full=protein efl21	1029	gi|13124197|sp|P82147.1|L2EFL_DROMERecName: Full=Protein lethal(2)essential for life; AltName: Full=Protein Efl21	P82147	3.59045e-11	59	64.6994	120	71
000793_EAB-5_isotig01109	taok3_human ame: full=serine threonine-protein kinase tao3 ame: full=cutaneous t-cell lymphoma-associated antigen hd-cl-09 short=ctcl-associated antigen hd-cl-09 ame: full=dendritic cell-derived protein kinase ame: full=jnk sapk-inhibitory kinase ame: full=jun kinase-inhibitory kinase ame: full=kinase from chicken homolog a short=hkfc-a ame: full=thousand and one amino acid protein 3	1028	gi|78099183|sp|Q9H2K8.2|TAOK3_HUMANRecName: Full=Serine/threonine-protein kinase TAO3; AltName: Full=Cutaneous T-cell lymphoma-associated antigen HD-CL-09; Short=CTCL-associated antigen HD-CL-09; AltName: Full=Dendritic cell-derived protein kinase; AltName: Full=JNK/SAPK-inhibitory kinase; AltName: Full=Jun kinase-inhibitory kinase; AltName: Full=Kinase from chicken homolog A; Short=hKFC-A; AltNa…	Q9H2K8	2.03114e-102	87	323.939	257	226
000793_EAB-5_isotig01102	pgplf_drome ame: full=peptidoglycan-recognition protein lf ame: full=pgrp-like protein	1027	gi|83287967|sp|Q8SXQ7.1|PGPLF_DROMERecName: Full=Peptidoglycan-recognition protein LF; AltName: Full=PGRP-like protein	Q8SXQ7	9.22504e-09	61	59.6918	60	37
000793_EAB-5_isotig01121	tm205_xenla ame: full=transmembrane protein 205	1025	gi|82184507|sp|Q6GPW4.1|TM205_XENLARecName: Full=Transmembrane protein 205	Q6GPW4	1.81595e-11	54	57.7658	83	45
000793_EAB-5_isotig01114	clvs1_xenla ame: full=clavesin-1 ame: full=retinaldehyde-binding protein 1-like 1	1025	gi|82179352|sp|Q5M7E1.1|CLVS1_XENLARecName: Full=Clavesin-1; AltName: Full=Retinaldehyde-binding protein 1-like 1	Q5M7E1	6.05504e-51	53	175.252	270	144
000793_EAB-5_isotig01118	fumh_rat ame: full=fumarate mitochondrial short=fumarase flags: precursor	1024	gi|120605|sp|P14408.1|FUMH_RATRecName: Full=Fumarate hydratase, mitochondrial; Short=Fumarase; Flags: Precursor	P14408	9.08017e-143	88	416.387	307	273
000793_EAB-5_isotig01116	psmd4_mouse ame: full=26s proteasome non-atpase regulatory subunit 4 ame: full=26s proteasome regulatory subunit rpn10 ame: full=26s proteasome regulatory subunit s5a ame: full=multiubiquitin chain-binding protein	1022	gi|3914461|sp|O35226.1|PSMD4_MOUSERecName: Full=26S proteasome non-ATPase regulatory subunit 4; AltName: Full=26S proteasome regulatory subunit RPN10; AltName: Full=26S proteasome regulatory subunit S5A; AltName: Full=Multiubiquitin chain-binding protein	O35226	1.50645e-41	87	151.754	91	80
000793_EAB-5_isotig01119	cmc_drome ame: full=calcium-binding mitochondrial carrier protein aralar1	1021	gi|13124102|sp|Q9VA73.1|CMC_DROMERecName: Full=Calcium-binding mitochondrial carrier protein Aralar1	Q9VA73	3.76191e-154	83	451.825	340	284
000793_EAB-5_isotig01120	ssr2_canfa ame: full=somatostatin receptor type 2 short=ss-2-r short=ss2-r short=ss2r	1021	gi|122141271|sp|Q49LX6.1|SSR2_CANFARecName: Full=Somatostatin receptor type 2; Short=SS-2-R; Short=SS2-R; Short=SS2R	Q49LX6	2.15612e-29	53	88.1965	141	76
000793_EAB-5_isotig01125	patj_drome ame: full=patj homolog	1020	gi|42559535|sp|Q9NB04.2|PATJ_DROMERecName: Full=Patj homolog	Q9NB04	1.71104e-60	62	211.075	274	170
000793_EAB-5_isotig01127	fkb14_human ame: full=peptidyl-prolyl cis-trans isomerase fkbp14 short=ppiase fkbp14 ame: full=22 kda fk506-binding protein short=22 kda fkbp short=fkbp-22 ame: full=fk506-binding protein 14 short=fkbp-14 ame: full=rotamase flags: precursor	1018	gi|23821568|sp|Q9NWM8.1|FKB14_HUMANRecName: Full=Peptidyl-prolyl cis-trans isomerase FKBP14; Short=PPIase FKBP14; AltName: Full=22 kDa FK506-binding protein; Short=22 kDa FKBP; Short=FKBP-22; AltName: Full=FK506-binding protein 14; Short=FKBP-14; AltName: Full=Rotamase; Flags: Precursor >gi|68056600|sp|Q5R941.1|FKB14_PONAB RecName: Full=Peptidyl-prolyl cis-trans isomerase FKBP14; Short=PPIase FKB…	Q9NWM8	8.04561e-44	61	152.91	197	122
000793_EAB-5_isotig01129	nrf6_caeel ame: full=nose resistant to fluoxetine protein 6 short=protein nrf-6 flags: precursor	1015	gi|21264475|sp|Q09225.3|NRF6_CAEELRecName: Full=Nose resistant to fluoxetine protein 6; Short=Protein nrf-6; Flags: Precursor	Q09225	1.93694e-11	43	68.5514	274	118
000793_EAB-5_isotig00232	cyb5_drome ame: full=cytochrome b5 short=cytb5	1015	gi|20138075|sp|Q9V4N3.1|CYB5_DROMERecName: Full=Cytochrome b5; Short=CYTB5	Q9V4N3	1.97956e-45	81	154.451	124	101
000793_EAB-5_isotig01134	crq_drome ame: full=protein croquemort ame: full=d-cd36	1014	gi|25453430|sp|Q27367.2|CRQ_DROMERecName: Full=Protein croquemort; AltName: Full=d-CD36	Q27367	2.63664e-82	58	259.996	346	201
000793_EAB-5_isotig01128	facr1_ponab ame: full=fatty acyl- reductase 1 ame: full=male sterility domain-containing protein 2	1014	gi|75041501|sp|Q5R834.1|FACR1_PONABRecName: Full=Fatty acyl-CoA reductase 1; AltName: Full=Male sterility domain-containing protein 2	Q5R834	6.09506e-71	63	232.261	257	163
Contig709	wdr47_human ame: full=wd repeat-containing protein 47	1013	gi|14424223|sp|O94967.1|WDR47_HUMANRecName: Full=WD repeat-containing protein 47	O94967	1.23482e-24	84	108.227	93	79
000793_EAB-5_isotig01130	etfd_pig ame: full=electron transfer flavoprotein-ubiquinone mitochondrial short=etf-qo short=etf-ubiquinone oxidoreductase ame: full=electron-transferring-flavoprotein dehydrogenase short=etf dehydrogenase flags: precursor	1012	gi|298286807|sp|P55931.2|ETFD_PIGRecName: Full=Electron transfer flavoprotein-ubiquinone oxidoreductase, mitochondrial; Short=ETF-QO; Short=ETF-ubiquinone oxidoreductase; AltName: Full=Electron-transferring-flavoprotein dehydrogenase; Short=ETF dehydrogenase; Flags: Precursor	P55931	9.33939e-119	88	228.409	142	126
000793_EAB-5_isotig01137	rssa_bommo ame: full=40s ribosomal protein sa	1012	gi|74904851|sp|Q5UAP4.1|RSSA_BOMMORecName: Full=40S ribosomal protein SA	Q5UAP4	3.67004e-92	74	216.468	219	164
000793_EAB-5_isotig01135	hibch_xenla ame: full=3-hydroxyisobutyryl- mitochondrial ame: full=3-hydroxyisobutyryl-coenzyme a hydrolase short=hib- hydrolase short=hibyl- -h flags: precursor	1009	gi|212276820|sp|A2VDC2.1|HIBCH_XENLARecName: Full=3-hydroxyisobutyryl-CoA hydrolase, mitochondrial; AltName: Full=3-hydroxyisobutyryl-coenzyme A hydrolase; Short=HIB-CoA hydrolase; Short=HIBYL-CoA-H; Flags: Precursor	A2VDC2	1.065e-79	78	171.785	133	104
000793_EAB-5_isotig01131	tmbi4_human ame: full=transmembrane bax inhibitor motif-containing protein 4 ame: full=protein s1r ame: full=z-protein	1009	gi|322510100|sp|Q9HC24.3|TMBI4_HUMANRecName: Full=Transmembrane BAX inhibitor motif-containing protein 4; AltName: Full=Protein S1R; AltName: Full=Z-protein	Q9HC24	2.88545e-39	70	125.561	167	118
000793_EAB-5_isotig01147	ilk_cavpo ame: full=integrin-linked protein kinase ame: full=beta-integrin-linked kinase	1004	gi|9973374|sp|P57044.1|ILK_CAVPORecName: Full=Integrin-linked protein kinase; AltName: Full=Beta-integrin-linked kinase	P57044	2.46033e-95	76	293.123	242	184
000793_EAB-5_isotig01146	tm9s3_human ame: full=transmembrane 9 superfamily member 3 ame: full=ep70-p-iso ame: full=sm-11044-binding protein flags: precursor	1003	gi|13878808|sp|Q9HD45.2|TM9S3_HUMANRecName: Full=Transmembrane 9 superfamily member 3; AltName: Full=EP70-P-iso; AltName: Full=SM-11044-binding protein; Flags: Precursor	Q9HD45	6.57841e-149	90	304.294	180	163
000793_EAB-5_isotig01144	s35b4_drome ame: full=udp-xylose and udp-n-acetylglucosamine transporter-like	1001	gi|74872614|sp|Q9W429.1|S35B4_DROMERecName: Full=UDP-xylose and UDP-N-acetylglucosamine transporter-like	Q9W429	5.6788e-54	58	101.293	159	93
000793_EAB-5_isotig01149	kynb_bacan ame: full=kynurenine formamidase short=kfa ame: full=n-formylkynurenine formamidase	999	gi|81582049|sp|Q81PP9.1|KYNB_BACANRecName: Full=Kynurenine formamidase; Short=KFA; AltName: Full=N-formylkynurenine formamidase	Q81PP9	2.8017e-12	48	51.9878	131	64
000793_EAB-5_isotig01145	ub2q1_mouse ame: full=ubiquitin-conjugating enzyme e2 q1 ame: full=ubiquitin carrier protein q1 ame: full=ubiquitin-protein ligase q1	999	gi|88909661|sp|Q7TSS2.2|UB2Q1_MOUSERecName: Full=Ubiquitin-conjugating enzyme E2 Q1; AltName: Full=Ubiquitin carrier protein Q1; AltName: Full=Ubiquitin-protein ligase Q1	Q7TSS2	3.4903e-107	74	322.398	279	208
000793_EAB-5_isotig01153	cata_mouse ame: full=catalase	999	gi|341940638|sp|P24270.4|CATA_MOUSERecName: Full=Catalase	P24270	8.96601e-143	72	416.772	335	242
000793_EAB-5_isotig01150	pa2g4_human ame: full=proliferation-associated protein 2g4 ame: full=cell cycle protein p38-2g4 homolog short=hg4-1 ame: full= 3-binding protein 1	998	gi|13632817|sp|Q9UQ80.3|PA2G4_HUMANRecName: Full=Proliferation-associated protein 2G4; AltName: Full=Cell cycle protein p38-2G4 homolog; Short=hG4-1; AltName: Full=ErbB3-binding protein 1	Q9UQ80	1.51768e-50	75	175.637	145	110
000793_EAB-5_isotig01148	tmod_caeel ame: full=tropomodulin ame: full=tmod-like protein short=ctmd1 ame: full=uncoordinated protein 94	998	gi|74955935|sp|O01479.2|TMOD_CAEELRecName: Full=Tropomodulin; AltName: Full=Tmod-like protein; Short=cTmd1; AltName: Full=Uncoordinated protein 94	O01479	4.55433e-61	61	202.986	339	208
000793_EAB-5_isotig01154	phyd1_bovin ame: full=phytanoyl- dioxygenase domain-containing protein 1	996	gi|122142136|sp|Q0IIB1.1|PHYD1_BOVINRecName: Full=Phytanoyl-CoA dioxygenase domain-containing protein 1	Q0IIB1	5.67586e-31	50	121.324	282	143
000793_EAB-5_isotig01160	chdm_drome ame: full=chromodomain-helicase-dna-binding protein mi-2 homolog ame: full=atp-dependent helicase mi-2 short=dmi-2	995	gi|13124018|sp|O97159.2|CHDM_DROMERecName: Full=Chromodomain-helicase-DNA-binding protein Mi-2 homolog; AltName: Full=ATP-dependent helicase Mi-2; Short=dMi-2	O97159	1.20329e-64	66	224.557	359	238
000793_EAB-5_isotig01156	abcg1_human ame: full=atp-binding cassette sub-family g member 1 ame: full=atp-binding cassette transporter 8 ame: full=white protein homolog	995	gi|17433715|sp|P45844.3|ABCG1_HUMANRecName: Full=ATP-binding cassette sub-family G member 1; AltName: Full=ATP-binding cassette transporter 8; AltName: Full=White protein homolog	P45844	1.9262e-76	61	250.366	339	208
000793_EAB-5_isotig01157	ndus2_rat ame: full=nadh dehydrogenase iron-sulfur protein mitochondrial ame: full=complex i-49kd short=ci-49kd ame: full=nadh-ubiquinone oxidoreductase 49 kda subunit flags: precursor	995	gi|81890431|sp|Q641Y2.1|NDUS2_RATRecName: Full=NADH dehydrogenase [ubiquinone] iron-sulfur protein 2, mitochondrial; AltName: Full=Complex I-49kD; Short=CI-49kD; AltName: Full=NADH-ubiquinone oxidoreductase 49 kDa subunit; Flags: Precursor	Q641Y2	0	92	583.948	331	306
000793_EAB-5_isotig00233	cyb5_drome ame: full=cytochrome b5 short=cytb5	994	gi|20138075|sp|Q9V4N3.1|CYB5_DROMERecName: Full=Cytochrome b5; Short=CYTB5	Q9V4N3	1.64466e-45	81	154.451	124	101
000793_EAB-5_isotig01158	egln1_rat ame: full=egl nine homolog 1 ame: full=hypoxia-inducible factor prolyl hydroxylase 2 short=hif-ph2 short=hif-prolyl hydroxylase 2 short=hph-2	993	gi|32129504|sp|P59722.1|EGLN1_RATRecName: Full=Egl nine homolog 1; AltName: Full=Hypoxia-inducible factor prolyl hydroxylase 2; Short=HIF-PH2; Short=HIF-prolyl hydroxylase 2; Short=HPH-2	P59722	3.1775e-82	75	251.521	211	159
000793_EAB-5_isotig01161	eif2a_drome ame: full=eukaryotic translation initiation factor 2a short=eif-2a	993	gi|74870159|sp|Q9VNX8.1|EIF2A_DROMERecName: Full=Eukaryotic translation initiation factor 2A; Short=eIF-2A	Q9VNX8	1.81089e-61	71	209.92	217	156
000793_EAB-5_isotig01155	mdh_pyrab ame: full=malate dehydrogenase	993	gi|13878573|sp|Q9V0D5.1|MDH_PYRABRecName: Full=Malate dehydrogenase	Q9V0D5	1.4372e-57	62	192.971	257	160
000793_EAB-5_isotig01162	udpe_npvld ame: full=ecdysteroid udp-glucosyltransferase flags: precursor	991	gi|57015369|sp|P41713.2|UDPE_NPVLDRecName: Full=Ecdysteroid UDP-glucosyltransferase; Flags: Precursor	P41713	7.83944e-12	41	69.3218	305	126
000793_EAB-5_isotig01168	capsl_human ame: full=calcyphosin-like protein	990	gi|296439463|sp|Q8WWF8.4|CAPSL_HUMANRecName: Full=Calcyphosin-like protein	Q8WWF8	4.08125e-54	72	179.104	185	134
000793_EAB-5_isotig01166	i2b2a_danre ame: full=interferon regulatory factor 2-binding protein 2-a short=irf-2-binding protein 2-a short=irf-2bp2-a	990	gi|82186043|sp|Q6NZT6.1|I2B2A_DANRERecName: Full=Interferon regulatory factor 2-binding protein 2-A; Short=IRF-2-binding protein 2-A; Short=IRF-2BP2-A	Q6NZT6	1.39877e-16	90	83.5741	42	38
000793_EAB-5_isotig01169	ubp5_human ame: full=ubiquitin carboxyl-terminal hydrolase 5 ame: full=deubiquitinating enzyme 5 ame: full=isopeptidase t ame: full=ubiquitin thiolesterase 5 ame: full=ubiquitin-specific-processing protease 5	989	gi|1717869|sp|P45974.2|UBP5_HUMANRecName: Full=Ubiquitin carboxyl-terminal hydrolase 5; AltName: Full=Deubiquitinating enzyme 5; AltName: Full=Isopeptidase T; AltName: Full=Ubiquitin thiolesterase 5; AltName: Full=Ubiquitin-specific-processing protease 5	P45974	6.25755e-123	76	375.941	327	249
000793_EAB-5_isotig01163	sax_ranca ame: full=saxiphilin short=sax flags: precursor	989	gi|1351040|sp|P31226.3|SAX_RANCARecName: Full=Saxiphilin; Short=SAX; Flags: Precursor	P31226	1.3667e-24	51	107.842	156	80
000793_EAB-5_isotig01167	at5f1_drome ame: full=atp synthase subunit mitochondrial short=atpase subunit b ame: full=fo-atp synthase subunit b flags: precursor	988	gi|12644469|sp|Q94516.2|AT5F1_DROMERecName: Full=ATP synthase subunit b, mitochondrial; Short=ATPase subunit b; AltName: Full=FO-ATP synthase subunit b; Flags: Precursor	Q94516	1.1651e-59	63	194.512	199	127
000793_EAB-5_isotig01165	lims1_human ame: full=lim and senescent cell antigen-like-containing domain protein 1 ame: full=particularly interesting new cys-his protein 1 short=pinch-1 ame: full=renal carcinoma antigen ny-ren-48	988	gi|18266876|sp|P48059.4|LIMS1_HUMANRecName: Full=LIM and senescent cell antigen-like-containing domain protein 1; AltName: Full=Particularly interesting new Cys-His protein 1; Short=PINCH-1; AltName: Full=Renal carcinoma antigen NY-REN-48	P48059	1.68203e-80	84	250.751	148	125
000793_EAB-5_isotig01171	mrp4_human ame: full=multidrug resistance-associated protein 4 ame: full=atp-binding cassette sub-family c member 4 ame: full=mrp cmoat-related abc transporter ame: full=multi-specific organic anion transporter b short=moat-b	987	gi|206729914|sp|O15439.3|MRP4_HUMANRecName: Full=Multidrug resistance-associated protein 4; AltName: Full=ATP-binding cassette sub-family C member 4; AltName: Full=MRP/cMOAT-related ABC transporter; AltName: Full=Multi-specific organic anion transporter B; Short=MOAT-B	O15439	3.00479e-61	57	214.542	331	189
000793_EAB-5_isotig01173	ari1_mouse ame: full=e3 ubiquitin-protein ligase arih1 ame: full=protein ariadne-1 homolog short=ari-1 ame: full= 7-binding protein ame: full= 4-interacting protein 77 ame: full=ubiquitin-conjugating enzyme e2-binding protein 1	986	gi|51338842|sp|Q9Z1K5.3|ARI1_MOUSERecName: Full=E3 ubiquitin-protein ligase ARIH1; AltName: Full=Protein ariadne-1 homolog; Short=ARI-1; AltName: Full=UbcH7-binding protein; AltName: Full=UbcM4-interacting protein 77; AltName: Full=Ubiquitin-conjugating enzyme E2-binding protein 1	Q9Z1K5	0	91	603.208	323	294
000793_EAB-5_isotig01172	nckx4_human ame: full=sodium potassium calcium exchanger 4 ame: full=na(+) k(+) ca(2+)-exchange protein 4 ame: full=solute carrier family 24 member 4 flags: precursor	985	gi|341941166|sp|Q8NFF2.2|NCKX4_HUMANRecName: Full=Sodium/potassium/calcium exchanger 4; AltName: Full=Na(+)/K(+)/Ca(2+)-exchange protein 4; AltName: Full=Solute carrier family 24 member 4; Flags: Precursor	Q8NFF2	1.21601e-36	66	107.842	154	103
000793_EAB-5_isotig01174	pcft_xenla ame: full=proton-coupled folate transporter ame: full=heme carrier protein 1 ame: full=pcft hcp1 ame: full=solute carrier family 46 member 1	984	gi|81170644|sp|Q6DCX5.1|PCFT_XENLARecName: Full=Proton-coupled folate transporter; AltName: Full=Heme carrier protein 1; AltName: Full=PCFT/HCP1; AltName: Full=Solute carrier family 46 member 1	Q6DCX5	1.25748e-16	47	83.5741	317	149
000793_EAB-5_isotig01175	shep_drome ame: full=protein alan shepard	984	gi|75017119|sp|Q8MSV2.1|SHEP_DROMERecName: Full=Protein alan shepard	Q8MSV2	4.48227e-76	87	246.899	160	140
000793_EAB-5_isotig01177	lark_drome ame: full=rna-binding protein lark	983	gi|62510825|sp|Q94901.1|LARK_DROMERecName: Full=RNA-binding protein lark	Q94901	5.58856e-57	78	191.045	173	135
000793_EAB-5_isotig01179	papl_danre ame: full=iron zinc purple acid phosphatase-like protein flags: precursor	983	gi|166977331|sp|A5D6U8.1|PAPL_DANRERecName: Full=Iron/zinc purple acid phosphatase-like protein; Flags: Precursor	A5D6U8	6.949e-126	73	370.548	324	238
000793_EAB-5_isotig01178	tcpq_human ame: full=t-complex protein 1 subunit theta short=tcp-1-theta ame: full=cct-theta ame: full=renal carcinoma antigen ny-ren-15	983	gi|9988062|sp|P50990.4|TCPQ_HUMANRecName: Full=T-complex protein 1 subunit theta; Short=TCP-1-theta; AltName: Full=CCT-theta; AltName: Full=Renal carcinoma antigen NY-REN-15 >gi|66773868|sp|Q5RAP1.3|TCPQ_PONAB RecName: Full=T-complex protein 1 subunit theta; Short=TCP-1-theta; AltName: Full=CCT-theta	P50990	9.05277e-141	76	412.149	327	251
000793_EAB-5_isotig01176	risc_rat ame: full=retinoid-inducible serine carboxypeptidase ame: full=serine carboxypeptidase 1 flags: precursor	981	gi|48474727|sp|Q920A6.1|RISC_RATRecName: Full=Retinoid-inducible serine carboxypeptidase; AltName: Full=Serine carboxypeptidase 1; Flags: Precursor	Q920A6	1.69786e-55	55	189.889	296	164
000793_EAB-5_isotig00230	rfip5_mouse ame: full=rab11 family-interacting protein 5 short=rab11-fip5 ame: full=rab11-interacting protein rip11	980	gi|34222919|sp|Q8R361.2|RFIP5_MOUSERecName: Full=Rab11 family-interacting protein 5; Short=Rab11-FIP5; AltName: Full=Rab11-interacting protein Rip11	Q8R361	2.95563e-09	45	52.373	160	72
Contig4536	m3k7_bovin ame: full=mitogen-activated protein kinase kinase kinase 7	980	gi|166232901|sp|A2VDU3.1|M3K7_BOVINRecName: Full=Mitogen-activated protein kinase kinase kinase 7	A2VDU3	2.22484e-37	75	143.665	112	85
000793_EAB-5_isotig01180	pdk_drome ame: full= mitochondrial short= short=pyruvate dehydrogenase kinase flags: precursor	978	gi|73620982|sp|P91622.2|PDK_DROMERecName: Full=[Pyruvate dehydrogenase [lipoamide]] kinase, mitochondrial; Short=DmPDK; Short=Pyruvate dehydrogenase kinase; Flags: Precursor	P91622	3.05295e-111	72	258.455	223	162
000793_EAB-5_isotig01181	jun_serca ame: full=transcription factor ap-1 ame: full=proto-oncogene c-jun	976	gi|1703324|sp|P54864.1|JUN_SERCARecName: Full=Transcription factor AP-1; AltName: Full=Proto-oncogene c-Jun	P54864	7.21889e-46	59	160.999	266	158
000793_EAB-5_isotig01183	pairb_mouse ame: full=plasminogen activator inhibitor 1 rna-binding protein ame: full=pai1 rna-binding protein 1 short=pai-rbp1 ame: full=serpine1 mrna-binding protein 1	974	gi|52783213|sp|Q9CY58.2|PAIRB_MOUSERecName: Full=Plasminogen activator inhibitor 1 RNA-binding protein; AltName: Full=PAI1 RNA-binding protein 1; Short=PAI-RBP1; AltName: Full=SERPINE1 mRNA-binding protein 1	Q9CY58	1.07596e-11	50	68.5514	155	79
000793_EAB-5_isotig01184	dfp_drome ame: full=defense protein l 34fc flags: precursor	973	gi|74867090|sp|Q9V3Y3.1|DFP_DROMERecName: Full=Defense protein l(2)34Fc; Flags: Precursor	Q9V3Y3	3.25543e-14	50	72.4034	159	81
000793_EAB-5_isotig01187	sqh_drome ame: full=myosin regulatory light chain sqh ame: full=myosin regulatory light nonmuscle short=mrlc-c ame: full=protein spaghetti-squash	973	gi|730031|sp|P40423.1|SQH_DROMERecName: Full=Myosin regulatory light chain sqh; AltName: Full=Myosin regulatory light chain, nonmuscle; Short=MRLC-C; AltName: Full=Protein spaghetti-squash	P40423	1.55517e-66	95	209.534	110	105
Contig5483	cac1a_apime ame: full=voltage-dependent calcium channel type a subunit alpha-1 ame: full=cacophony protein	972	gi|322518442|sp|C9D7C2.1|CAC1A_APIMERecName: Full=Voltage-dependent calcium channel type A subunit alpha-1; AltName: Full=Cacophony protein	C9D7C2	5.53567e-79	84	159.458	109	92
000793_EAB-5_isotig01190	cog8_drome ame: full=conserved oligomeric golgi complex subunit 8 short=cog complex subunit 8 ame: full=component of oligomeric golgi complex 8	971	gi|25089949|sp|Q9VKH0.1|COG8_DROMERecName: Full=Conserved oligomeric Golgi complex subunit 8; Short=COG complex subunit 8; AltName: Full=Component of oligomeric Golgi complex 8	Q9VKH0	3.56192e-65	68	218.009	241	164
000793_EAB-5_isotig01186	s2611_human ame: full=sodium-independent sulfate anion transporter ame: full=solute carrier family 26 member 11	970	gi|182705284|sp|Q86WA9.2|S2611_HUMANRecName: Full=Sodium-independent sulfate anion transporter; AltName: Full=Solute carrier family 26 member 11	Q86WA9	7.08231e-38	52	145.206	328	172
000793_EAB-5_isotig01191	lipr1_human ame: full=pancreatic lipase-related protein 1 short=pl-rp1 flags: precursor	970	gi|1708837|sp|P54315.1|LIPR1_HUMANRecName: Full=Pancreatic lipase-related protein 1; Short=PL-RP1; Flags: Precursor	P54315	3.89196e-23	48	102.449	250	120
000793_EAB-5_isotig01182	kprb_chick ame: full=phosphoribosyl pyrophosphate synthase-associated protein 2 short=prpp synthase-associated protein 2	969	gi|82233872|sp|Q5ZL26.1|KPRB_CHICKRecName: Full=Phosphoribosyl pyrophosphate synthase-associated protein 2; Short=PRPP synthase-associated protein 2	Q5ZL26	4.48568e-100	73	301.982	282	207
000793_EAB-5_isotig01195	myp2_pig ame: full=myelin p2 protein	969	gi|302425119|sp|P86412.1|MYP2_PIGRecName: Full=Myelin P2 protein	P86412	3.24423e-35	70	127.487	132	93
000793_EAB-5_isotig01196	ubr4_human ame: full=e3 ubiquitin-protein ligase ubr4 ame: full=600 kda retinoblastoma protein-associated factor ame: full=n-recognin-4 ame: full=retinoblastoma-associated factor of 600 kda short=rbaf600 short=p600 ame: full=zinc finger ubr1-type protein 1	968	gi|74744979|sp|Q5T4S7.1|UBR4_HUMANRecName: Full=E3 ubiquitin-protein ligase UBR4; AltName: Full=600 kDa retinoblastoma protein-associated factor; AltName: Full=N-recognin-4; AltName: Full=Retinoblastoma-associated factor of 600 kDa; Short=RBAF600; Short=p600; AltName: Full=Zinc finger UBR1-type protein 1	Q5T4S7	1.30862e-66	61	229.95	310	192
000793_EAB-5_isotig01193	ucri_lagla ame: full=cytochrome b-c1 complex subunit mitochondrial ame: full=complex iii subunit 5 ame: full=cytochrome b-c1 complex subunit 5 ame: full=rieske iron-sulfur protein short=risp ame: full=ubiquinol-cytochrome c reductase iron-sulfur subunit contains: ame: full=cytochrome b-c1 complex subunit 11 ame: full=complex iii subunit ix ame: full=ubiquinol-cytochrome c reductase 8 kda protein …	968	gi|54036556|sp|Q69BJ8.1|UCRI_LAGLARecName: Full=Cytochrome b-c1 complex subunit Rieske, mitochondrial; AltName: Full=Complex III subunit 5; AltName: Full=Cytochrome b-c1 complex subunit 5; AltName: Full=Rieske iron-sulfur protein; Short=RISP; AltName: Full=Ubiquinol-cytochrome c reductase iron-sulfur subunit; Contains: RecName: Full=Cytochrome b-c1 complex subunit 11; AltName: Full=Complex III su…	Q69BJ8	6.08516e-80	82	247.284	208	172
000793_EAB-5_isotig01201	cox41_thege ame: full=cytochrome c oxidase subunit 4 isoform mitochondrial ame: full=cytochrome c oxidase polypeptide iv ame: full=cytochrome c oxidase subunit iv isoform 1 short=cox iv-1	967	gi|5921901|sp|O46581.1|COX41_THEGERecName: Full=Cytochrome c oxidase subunit 4 isoform 1, mitochondrial; AltName: Full=Cytochrome c oxidase polypeptide IV; AltName: Full=Cytochrome c oxidase subunit IV isoform 1; Short=COX IV-1	O46581	2.91258e-27	61	107.071	123	76
000793_EAB-5_isotig01189	cp4c1_bladi ame: full=cytochrome p450 4c1 ame: full=cypivc1	967	gi|231885|sp|P29981.1|CP4C1_BLADIRecName: Full=Cytochrome P450 4C1; AltName: Full=CYPIVC1	P29981	4.57261e-62	67	208.379	222	149
000793_EAB-5_isotig01199	tm111_danre ame: full=transmembrane protein 111 ame: full=protein pob	966	gi|71153063|sp|Q7SXW4.1|TM111_DANRERecName: Full=Transmembrane protein 111; AltName: Full=Protein pob	Q7SXW4	1.01378e-95	84	286.96	242	204
000793_EAB-5_isotig01205	cd53_rat ame: full=leukocyte surface antigen cd53 ame: full=cell surface glycoprotein cd53 ame: full=leukocyte antigen mrc ox-44 ame: cd_antigen=cd53	966	gi|116020|sp|P24485.3|CD53_RATRecName: Full=Leukocyte surface antigen CD53; AltName: Full=Cell surface glycoprotein CD53; AltName: Full=Leukocyte antigen MRC OX-44; AltName: CD_antigen=CD53	P24485	7.77459e-20	49	89.3521	169	84
000793_EAB-5_isotig01203	sgcb_bovin ame: full=beta-sarcoglycan short=beta-sg	964	gi|172052454|sp|A6QP70.1|SGCB_BOVINRecName: Full=Beta-sarcoglycan; Short=Beta-SG	A6QP70	3.96344e-25	54	105.916	256	139
000793_EAB-5_isotig01206	cndp2_rat ame: full=cytosolic non-specific dipeptidase ame: full=cndp dipeptidase 2	964	gi|81892734|sp|Q6Q0N1.1|CNDP2_RATRecName: Full=Cytosolic non-specific dipeptidase; AltName: Full=CNDP dipeptidase 2	Q6Q0N1	2.86523e-76	76	207.608	184	140
000793_EAB-5_isotig00238	tpst_drome ame: full=protein-tyrosine sulfotransferase ame: full=transport and golgi organization protein 13 short=tango-13 ame: full=tyrosylprotein sulfotransferase short=tpst	964	gi|41019548|sp|Q9VYB7.2|TPST_DROMERecName: Full=Protein-tyrosine sulfotransferase; AltName: Full=Transport and Golgi organization protein 13; Short=Tango-13; AltName: Full=Tyrosylprotein sulfotransferase; Short=TPST	Q9VYB7	4.9884e-145	91	421.009	245	223
000793_EAB-5_isotig00125	syb1_caebr ame: full=synaptobrevin-1 ame: full=synaptobrevin-related protein 1	964	gi|74846112|sp|Q60WU2.1|SYB1_CAEBRRecName: Full=Synaptobrevin-1; AltName: Full=Synaptobrevin-related protein 1	Q60WU2	4.98106e-16	79	75.8702	59	47
000793_EAB-5_isotig01198	sysc_caeel ame: full=probable seryl-trna cytoplasmic ame: full=serine--trna ligase short= ame: full=seryl-trna(ser sec) synthetase	961	gi|2501055|sp|Q18678.1|SYSC_CAEELRecName: Full=Probable seryl-tRNA synthetase, cytoplasmic; AltName: Full=Serine--tRNA ligase; Short=SerRS; AltName: Full=Seryl-tRNA(Ser/Sec) synthetase	Q18678	5.27894e-149	86	430.639	306	265
000793_EAB-5_isotig01209	ost48_drome ame: full=dolichyl-diphosphooligosaccharide--protein glycosyltransferase 48 kda subunit short=ddost 48 kda subunit short=oligosaccharyl transferase 48 kda subunit ame: full= 50 short= ame: full=ost5op flags: precursor	960	gi|68846974|sp|Q24319.2|OST48_DROMERecName: Full=Dolichyl-diphosphooligosaccharide--protein glycosyltransferase 48 kDa subunit; Short=DDOST 48 kDa subunit; Short=Oligosaccharyl transferase 48 kDa subunit; AltName: Full=DmOST50; Short=DrOST; AltName: Full=OST5OP; Flags: Precursor	Q24319	2.30676e-141	76	409.838	321	247
000793_EAB-5_isotig01210	abcf2_bovin ame: full=atp-binding cassette sub-family f member 2	959	gi|114155160|sp|Q2KJA2.1|ABCF2_BOVINRecName: Full=ATP-binding cassette sub-family F member 2	Q2KJA2	1.28039e-166	88	480.33	319	281
000793_EAB-5_isotig01207	trfeb_xenla ame: full=serotransferrin-b flags: precursor	958	gi|82187259|sp|Q6PGT3.1|TRFEB_XENLARecName: Full=Serotransferrin-B; Flags: Precursor	Q6PGT3	4.75101e-15	70	76.2554	60	42
000793_EAB-5_isotig01212	resil_drome ame: full=pro-resilin flags: precursor	955	gi|75026432|sp|Q9V7U0.1|RESIL_DROMERecName: Full=Pro-resilin; Flags: Precursor	Q9V7U0	4.54005e-09	65	60.8474	61	40
000793_EAB-5_isotig01211	glbl3_human ame: full=beta-galactosidase-1-like protein 3	955	gi|269849685|sp|Q8NCI6.3|GLBL3_HUMANRecName: Full=Beta-galactosidase-1-like protein 3	Q8NCI6	1.23007e-55	55	194.126	290	161
000793_EAB-5_isotig01213	psmd1_drome ame: full=26s proteasome non-atpase regulatory subunit 1 ame: full=26s proteasome regulatory complex subunit p110 ame: full=26s proteasome regulatory subunit rpn2	954	gi|51701864|sp|Q9V3P6.1|PSMD1_DROMERecName: Full=26S proteasome non-ATPase regulatory subunit 1; AltName: Full=26S proteasome regulatory complex subunit p110; AltName: Full=26S proteasome regulatory subunit RPN2	Q9V3P6	1.55407e-119	88	370.548	237	210
000793_EAB-5_isotig01214	asns_rat ame: full=asparagine synthetase ame: full=glutamine-dependent asparagine synthetase	953	gi|91771192|sp|P49088.3|ASNS_RATRecName: Full=Asparagine synthetase [glutamine-hydrolyzing]; AltName: Full=Glutamine-dependent asparagine synthetase	P49088	5.0756e-95	70	295.049	322	227
000793_EAB-5_isotig00074	amn1_rat ame: full=protein amn1 homolog	951	gi|158563899|sp|Q5U201.2|AMN1_RATRecName: Full=Protein AMN1 homolog	Q5U201	9.6594e-18	48	84.3445	260	125
000793_EAB-5_isotig01219	mdhc_chick ame: full=malate cytoplasmic ame: full=cytosolic malate dehydrogenase	949	gi|82082933|sp|Q5ZME2.1|MDHC_CHICKRecName: Full=Malate dehydrogenase, cytoplasmic; AltName: Full=Cytosolic malate dehydrogenase	Q5ZME2	1.42485e-80	77	250.751	263	204
000793_EAB-5_isotig00239	tpst_drome ame: full=protein-tyrosine sulfotransferase ame: full=transport and golgi organization protein 13 short=tango-13 ame: full=tyrosylprotein sulfotransferase short=tpst	947	gi|41019548|sp|Q9VYB7.2|TPST_DROMERecName: Full=Protein-tyrosine sulfotransferase; AltName: Full=Transport and Golgi organization protein 13; Short=Tango-13; AltName: Full=Tyrosylprotein sulfotransferase; Short=TPST	Q9VYB7	1.04096e-157	91	452.981	279	254
000793_EAB-5_isotig01223	cryab_rat ame: full=alpha-crystallin b chain ame: full=alpha -crystallin	947	gi|117388|sp|P23928.1|CRYAB_RATRecName: Full=Alpha-crystallin B chain; AltName: Full=Alpha(B)-crystallin	P23928	6.41026e-25	66	101.679	103	69
000793_EAB-5_isotig01224	y2678_metma ame: full=uncharacterized serpin-like protein mm_2675	946	gi|74550140|sp|Q8PTN8.1|Y2678_METMARecName: Full=Uncharacterized serpin-like protein MM_2675	Q8PTN8	5.32592e-29	49	118.242	291	145
000793_EAB-5_isotig01222	oat_drome ame: full=ornithine mitochondrial ame: full=ornithine--oxo-acid aminotransferase flags: precursor	945	gi|30315971|sp|Q9VW26.1|OAT_DROMERecName: Full=Ornithine aminotransferase, mitochondrial; AltName: Full=Ornithine--oxo-acid aminotransferase; Flags: Precursor	Q9VW26	7.04025e-113	82	258.455	197	162
000793_EAB-5_isotig01220	e75_galme ame: full=ecdysone-inducible protein e75 ame: full=nuclear receptor subfamily 1 group d member 3	944	gi|1706557|sp|P50239.1|E75_GALMERecName: Full=Ecdysone-inducible protein E75; AltName: Full=Nuclear receptor subfamily 1 group D member 3	P50239	1.38243e-23	52	104.375	187	99
000793_EAB-5_isotig01221	cbpm_mouse ame: full=carboxypeptidase m short=cpm flags: precursor	944	gi|71152360|sp|Q80V42.2|CBPM_MOUSERecName: Full=Carboxypeptidase M; Short=CPM; Flags: Precursor	Q80V42	3.51115e-58	60	193.741	207	125
000793_EAB-5_isotig01226	sept1_drome ame: full=septin-1 ame: full=diff6 protein homolog ame: full=protein innocent bystander	943	gi|1169342|sp|P42207.1|SEPT1_DROMERecName: Full=Septin-1; AltName: Full=DIFF6 protein homolog; AltName: Full=Protein innocent bystander	P42207	2.79011e-123	95	324.709	188	180
000793_EAB-5_isotig00126	syb1_caebr ame: full=synaptobrevin-1 ame: full=synaptobrevin-related protein 1	943	gi|74846112|sp|Q60WU2.1|SYB1_CAEBRRecName: Full=Synaptobrevin-1; AltName: Full=Synaptobrevin-related protein 1	Q60WU2	4.60352e-16	79	75.8702	59	47
000793_EAB-5_isotig01231	pex13_bovin ame: full=peroxisomal membrane protein pex13 ame: full=peroxin-13	940	gi|122142173|sp|Q0P5B1.1|PEX13_BOVINRecName: Full=Peroxisomal membrane protein PEX13; AltName: Full=Peroxin-13	Q0P5B1	3.95638e-24	52	104.375	263	138
000793_EAB-5_isotig01230	ier5l_danre ame: full=immediate early response gene 5-like protein	940	gi|189044276|sp|Q6NYT3.2|IER5L_DANRERecName: Full=Immediate early response gene 5-like protein	Q6NYT3	4.85699e-13	61	71.633	91	56
000793_EAB-5_isotig01225	yipf5_danre ame: full=protein yipf5 ame: full=yip1 family member 5	940	gi|82186439|sp|Q6P5I8.1|YIPF5_DANRERecName: Full=Protein YIPF5; AltName: Full=YIP1 family member 5	Q6P5I8	3.95951e-22	51	96.2857	283	145
Contig1709	ampl_xentr ame: full=cytosol aminopeptidase ame: full=leucine aminopeptidase 3 short=lap-3 ame: full=leucyl aminopeptidase ame: full=proline aminopeptidase ame: full=prolyl aminopeptidase	940	gi|82180245|sp|Q5XGB9.1|AMPL_XENTRRecName: Full=Cytosol aminopeptidase; AltName: Full=Leucine aminopeptidase 3; Short=LAP-3; AltName: Full=Leucyl aminopeptidase; AltName: Full=Proline aminopeptidase; AltName: Full=Prolyl aminopeptidase	Q5XGB9	5.46134e-89	75	278.1	241	182
000793_EAB-5_isotig01227	tbb1_glomm ame: full=tubulin beta-1 chain ame: full=beta-1-tubulin	940	gi|121987496|sp|Q27U48.1|TBB1_GLOMMRecName: Full=Tubulin beta-1 chain; AltName: Full=Beta-1-tubulin	Q27U48	0	99	587.8	312	311
000793_EAB-5_isotig01229	sodc_danre ame: full=superoxide dismutase	939	gi|20139980|sp|O73872.1|SODC_DANRERecName: Full=Superoxide dismutase [Cu-Zn]	O73872	1.5443e-61	80	195.667	140	112
000793_EAB-5_isotig01228	tbc14_human ame: full=tbc1 domain family member 14	938	gi|172044690|sp|Q9P2M4.3|TBC14_HUMANRecName: Full=TBC1 domain family member 14	Q9P2M4	1.01871e-16	52	83.9593	195	103
000793_EAB-5_isotig01236	tpis_bommo ame: full=triosephosphate isomerase short=tim ame: full=triose-phosphate isomerase	937	gi|125987866|sp|P82204.2|TPIS_BOMMORecName: Full=Triosephosphate isomerase; Short=TIM; AltName: Full=Triose-phosphate isomerase	P82204	9.4024e-78	79	240.35	234	187
000793_EAB-5_isotig01234	phr_carau ame: full=deoxyribodipyrimidine photo-lyase ame: full=dna photolyase ame: full=photoreactivating enzyme	936	gi|464378|sp|P34205.1|PHR_CARAURecName: Full=Deoxyribodipyrimidine photo-lyase; AltName: Full=DNA photolyase; AltName: Full=Photoreactivating enzyme	P34205	4.63308e-54	67	187.963	189	128
000793_EAB-5_isotig01232	nmt1_human ame: full=glycylpeptide n-tetradecanoyltransferase 1 ame: full=myristoyl- :protein n-myristoyltransferase 1 short=nmt 1 short=type i n-myristoyltransferase ame: full=peptide n-myristoyltransferase 1	936	gi|12231020|sp|P30419.2|NMT1_HUMANRecName: Full=Glycylpeptide N-tetradecanoyltransferase 1; AltName: Full=Myristoyl-CoA:protein N-myristoyltransferase 1; Short=NMT 1; Short=Type I N-myristoyltransferase; AltName: Full=Peptide N-myristoyltransferase 1	P30419	5.76985e-148	81	427.943	300	245
000793_EAB-5_isotig01235	dnjc7_human ame: full= homolog subfamily c member 7 ame: full=tetratricopeptide repeat protein 2 short=tpr repeat protein 2	934	gi|46397879|sp|Q99615.2|DNJC7_HUMANRecName: Full=DnaJ homolog subfamily C member 7; AltName: Full=Tetratricopeptide repeat protein 2; Short=TPR repeat protein 2	Q99615	3.50985e-100	83	251.136	189	157
000793_EAB-5_isotig01237	rt30_bovin ame: full=28s ribosomal protein mitochondrial short=mrp-s30 short=s30mt	932	gi|145559524|sp|P82924.4|RT30_BOVINRecName: Full=28S ribosomal protein S30, mitochondrial; Short=MRP-S30; Short=S30mt	P82924	2.63298e-21	62	96.6709	107	67
000793_EAB-5_isotig01239	ece1_human ame: full=endothelin-converting enzyme 1 short=ece-1	930	gi|1706563|sp|P42892.2|ECE1_HUMANRecName: Full=Endothelin-converting enzyme 1; Short=ECE-1	P42892	2.91147e-42	51	158.303	313	161
000793_EAB-5_isotig01240	gst_musdo ame: full=glutathione s-transferase ame: full=gst class-sigma	930	gi|1170110|sp|P46437.1|GST_MUSDORecName: Full=Glutathione S-transferase; AltName: Full=GST class-sigma	P46437	5.08228e-30	62	102.449	156	97
000793_EAB-5_isotig00068	s22al_mouse ame: full=solute carrier family 22 member 21 ame: full=organic cation carnitine transporter 3 ame: full=solute carrier family 22 member 9	929	gi|50401705|sp|Q9WTN6.1|S22AL_MOUSERecName: Full=Solute carrier family 22 member 21; AltName: Full=Organic cation/carnitine transporter 3; AltName: Full=Solute carrier family 22 member 9	Q9WTN6	1.41725e-34	58	135.191	208	122
000793_EAB-5_isotig01242	s2538_xentr ame: full=solute carrier family 25 member 38	929	gi|82200384|sp|Q6DJ08.1|S2538_XENTRRecName: Full=Solute carrier family 25 member 38	Q6DJ08	9.0892e-72	72	226.868	206	149
Contig5320	vath_drome ame: full=v-type proton atpase subunit h short=v-atpase subunit h ame: full=vacuolar proton pump subunit h ame: full=vacuolar proton pump subunit sfd	928	gi|47606794|sp|Q9V3J1.2|VATH_DROMERecName: Full=V-type proton ATPase subunit H; Short=V-ATPase subunit H; AltName: Full=Vacuolar proton pump subunit H; AltName: Full=Vacuolar proton pump subunit SFD	Q9V3J1	5.05682e-14	93	75.485	44	41
Contig1348	kif17_human ame: full=kinesin-like protein kif17 ame: full=kif3-related motor protein	928	gi|317373436|sp|Q9P2E2.3|KIF17_HUMANRecName: Full=Kinesin-like protein KIF17; AltName: Full=KIF3-related motor protein	Q9P2E2	9.42917e-78	88	161.384	109	96
000793_EAB-5_isotig01247	hmct_bommo ame: full=hemocytin ame: full=humoral lectin flags: precursor	927	gi|1346296|sp|P98092.1|HMCT_BOMMORecName: Full=Hemocytin; AltName: Full=Humoral lectin; Flags: Precursor	P98092	4.20961e-39	50	125.561	203	102
000793_EAB-5_isotig01245	hsf_drome ame: full=heat shock factor protein short=hsf ame: full=heat shock transcription factor short=hstf	927	gi|123685|sp|P22813.1|HSF_DROMERecName: Full=Heat shock factor protein; Short=HSF; AltName: Full=Heat shock transcription factor; Short=HSTF	P22813	1.91422e-79	72	257.684	236	170
000793_EAB-5_isotig01249	crq_drome ame: full=protein croquemort ame: full=d-cd36	925	gi|25453430|sp|Q27367.2|CRQ_DROMERecName: Full=Protein croquemort; AltName: Full=d-CD36	Q27367	4.40542e-48	57	169.859	285	164
000793_EAB-5_isotig01244	spitz_drome ame: full=protein spitz flags: precursor	924	gi|50403762|sp|Q01083.2|SPITZ_DROMERecName: Full=Protein spitz; Flags: Precursor	Q01083	3.90464e-28	72	111.694	96	70
000793_EAB-5_isotig01250	fbw1a_human ame: full=f-box wd repeat-containing protein 1a ame: full=e3rs ame: full=f-box and wd repeats protein beta- ame: full=p alpha-e3 receptor subunit	924	gi|13124271|sp|Q9Y297.1|FBW1A_HUMANRecName: Full=F-box/WD repeat-containing protein 1A; AltName: Full=E3RSIkappaB; AltName: Full=F-box and WD repeats protein beta-TrCP; AltName: Full=pIkappaBalpha-E3 receptor subunit	Q9Y297	2.32068e-156	97	356.295	185	181
Contig3092	rhg01_mouse ame: full=rho gtpase-activating protein 1 ame: full=rho-type gtpase-activating protein 1	924	gi|81882902|sp|Q5FWK3.1|RHG01_MOUSERecName: Full=Rho GTPase-activating protein 1; AltName: Full=Rho-type GTPase-activating protein 1	Q5FWK3	8.45843e-69	76	133.265	98	75
000793_EAB-5_isotig01251	s14l2_mouse ame: full=sec14-like protein 2 ame: full=alpha-tocopherol-associated protein short=tap	923	gi|21542242|sp|Q99J08.1|S14L2_MOUSERecName: Full=SEC14-like protein 2; AltName: Full=Alpha-tocopherol-associated protein; Short=TAP	Q99J08	4.58703e-48	56	156.377	228	129
000793_EAB-5_isotig01256	stk25_mouse ame: full=serine threonine-protein kinase 25 ame: full=ste20-like kinase ame: full=sterile 20 oxidant stress-response kinase 1 short=sok-1 short=ste20 oxidant stress response kinase 1	923	gi|341942080|sp|Q9Z2W1.2|STK25_MOUSERecName: Full=Serine/threonine-protein kinase 25; AltName: Full=Ste20-like kinase; AltName: Full=Sterile 20/oxidant stress-response kinase 1; Short=SOK-1; Short=Ste20/oxidant stress response kinase 1	Q9Z2W1	1.64161e-127	89	373.244	225	202
000793_EAB-5_isotig01257	moody_drops ame: full=g-protein coupled receptor moody	922	gi|218526891|sp|Q29J90.2|MOODY_DROPSRecName: Full=G-protein coupled receptor moody	Q29J90	7.79399e-59	75	187.578	152	115
000793_EAB-5_isotig01254	rab5b_human ame: full=ras-related protein rab-5b	922	gi|46577637|sp|P61020.1|RAB5B_HUMANRecName: Full=Ras-related protein Rab-5B >gi|48474314|sp|P61021.1|RAB5B_MOUSE RecName: Full=Ras-related protein Rab-5B >gi|75055067|sp|Q5RBG1.1|RAB5B_PONAB RecName: Full=Ras-related protein Rab-5B	P61020	4.19396e-100	97	295.819	159	155
000793_EAB-5_isotig00246	lkha4_human ame: full=leukotriene a-4 hydrolase short=lta-4 hydrolase ame: full=leukotriene a hydrolase	921	gi|126353|sp|P09960.2|LKHA4_HUMANRecName: Full=Leukotriene A-4 hydrolase; Short=LTA-4 hydrolase; AltName: Full=Leukotriene A(4) hydrolase	P09960	4.58016e-79	72	250.751	214	156
000793_EAB-5_isotig01262	dhr11_chick ame: full=dehydrogenase reductase sdr family member 11 flags: precursor	920	gi|82207001|sp|Q71R50.1|DHR11_CHICKRecName: Full=Dehydrogenase/reductase SDR family member 11; Flags: Precursor	Q71R50	7.67652e-41	62	145.591	250	156
000793_EAB-5_isotig00231	peb3_drome ame: full=ejaculatory bulb-specific protein 3 ame: full=ejaculatory bulb-specific protein iii ame: full=peb-meiii ame: full=pe flags: precursor	919	gi|29428069|sp|Q9W1C9.2|PEB3_DROMERecName: Full=Ejaculatory bulb-specific protein 3; AltName: Full=Ejaculatory bulb-specific protein III; AltName: Full=PEB-meIII; AltName: Full=PEBmelIII; Flags: Precursor	Q9W1C9	5.69636e-12	67	63.5438	67	45
000793_EAB-5_isotig01261	ppib_bovin ame: full=peptidyl-prolyl cis-trans isomerase b short=ppiase b ame: full=cyclophilin b ame: full=rotamase b ame: full=s-cyclophilin short=scylp flags: precursor	919	gi|215274238|sp|P80311.4|PPIB_BOVINRecName: Full=Peptidyl-prolyl cis-trans isomerase B; Short=PPIase B; AltName: Full=Cyclophilin B; AltName: Full=Rotamase B; AltName: Full=S-cyclophilin; Short=SCYLP; Flags: Precursor	P80311	4.02999e-88	86	265.388	195	168
000793_EAB-5_isotig01255	psd13_rat ame: full=26s proteasome non-atpase regulatory subunit 13 ame: full=26s proteasome regulatory subunit rpn9 ame: full=26s proteasome regulatory subunit s11 ame: full=26s proteasome regulatory subunit	918	gi|229891500|sp|B0BN93.1|PSD13_RATRecName: Full=26S proteasome non-ATPase regulatory subunit 13; AltName: Full=26S proteasome regulatory subunit RPN9; AltName: Full=26S proteasome regulatory subunit S11; AltName: Full=26S proteasome regulatory subunit p40.5	B0BN93	4.08289e-62	68	185.267	197	134
000793_EAB-5_isotig01260	hexc_bommo ame: full=chitooligosaccharidolytic beta-n-acetylglucosaminidase ame: full=beta- case ame: full=beta-n-acetylhexosaminidase ame: full=beta-hexosaminidase flags: precursor	918	gi|1346281|sp|P49010.1|HEXC_BOMMORecName: Full=Chitooligosaccharidolytic beta-N-acetylglucosaminidase; AltName: Full=Beta-GlcNAcase; AltName: Full=Beta-N-acetylhexosaminidase; AltName: Full=Beta-hexosaminidase; Flags: Precursor	P49010	7.87757e-81	58	258.84	318	186
000793_EAB-5_isotig01264	drk_drome ame: full=protein enhancer of sevenless 2b short=protein e 2b ame: full=downstream of receptor kinase ame: full=sh2-sh3 adapter protein drk	917	gi|729368|sp|Q08012.1|DRK_DROMERecName: Full=Protein enhancer of sevenless 2B; Short=Protein E(sev)2B; AltName: Full=Downstream of receptor kinase; AltName: Full=SH2-SH3 adapter protein drk >gi|52000619|sp|Q6YKA8.1|DRK_DROSI RecName: Full=Protein E(sev)2B; AltName: Full=Downstream of receptor kinase; AltName: Full=Protein enhancer of sevenless 2B; AltName: Full=SH2-SH3 adapter protein drk	Q08012	1.73846e-67	94	212.616	114	108
000793_EAB-5_isotig01268	ubp32_human ame: full=ubiquitin carboxyl-terminal hydrolase 32 ame: full=deubiquitinating enzyme 32 ame: full=renal carcinoma antigen ny-ren-60 ame: full=ubiquitin thiolesterase 32 ame: full=ubiquitin-specific-processing protease 32 flags: precursor	915	gi|47606649|sp|Q8NFA0.1|UBP32_HUMANRecName: Full=Ubiquitin carboxyl-terminal hydrolase 32; AltName: Full=Deubiquitinating enzyme 32; AltName: Full=Renal carcinoma antigen NY-REN-60; AltName: Full=Ubiquitin thiolesterase 32; AltName: Full=Ubiquitin-specific-processing protease 32; Flags: Precursor	Q8NFA0	7.18566e-15	55	78.5666	80	44
Contig573	rexon_bovin ame: full= rna exonuclease nef-sp	915	gi|122142858|sp|Q2T9U5.1|REXON_BOVINRecName: Full=Putative RNA exonuclease NEF-sp	Q2T9U5	6.90102e-25	66	79.337	115	76
000793_EAB-5_isotig01267	csca_ecolx ame: full=sucrose-6-phosphate hydrolase short=sucrase ame: full=invertase	914	gi|729213|sp|P40714.1|CSCA_ECOLXRecName: Full=Sucrose-6-phosphate hydrolase; Short=Sucrase; AltName: Full=Invertase	P40714	8.55131e-59	56	198.364	290	165
000793_EAB-5_isotig00268	takt_drome ame: full=protein takeout flags: precursor	912	gi|34395915|sp|Q9VBV3.1|TAKT_DROMERecName: Full=Protein takeout; Flags: Precursor	Q9VBV3	4.05494e-15	47	76.6406	198	94
000793_EAB-5_isotig01271	psb4_human ame: full=proteasome subunit beta type-4 short=proteasome beta chain ame: full=26 kda prosomal protein short= 26 short=pros-26 ame: full=macropain beta chain ame: full=multicatalytic endopeptidase complex beta chain ame: full=proteasome chain 3 short= 3 flags: precursor	911	gi|116242733|sp|P28070.4|PSB4_HUMANRecName: Full=Proteasome subunit beta type-4; Short=Proteasome beta chain; AltName: Full=26 kDa prosomal protein; Short=HsBPROS26; Short=PROS-26; AltName: Full=Macropain beta chain; AltName: Full=Multicatalytic endopeptidase complex beta chain; AltName: Full=Proteasome chain 3; Short=HsN3; Flags: Precursor	P28070	1.34778e-68	75	217.238	217	163
000793_EAB-5_isotig01272	scrt1_mouse ame: full=transcriptional repressor scratch 1 ame: full=scratch homolog 1 zinc finger protein short=scrt short=scratch 1 short=mscrt	910	gi|46397008|sp|Q99M85.1|SCRT1_MOUSERecName: Full=Transcriptional repressor scratch 1; AltName: Full=Scratch homolog 1 zinc finger protein; Short=SCRT; Short=Scratch 1; Short=mScrt	Q99M85	1.93963e-52	92	178.333	112	104
000793_EAB-5_isotig01276	face1_mouse ame: full=caax prenyl protease 1 homolog ame: full=farnesylated proteins-converting enzyme 1 short=face-1 ame: full=prenyl protein-specific endoprotease 1 ame: full=zinc metalloproteinase ste24 homolog	908	gi|78099980|sp|Q80W54.2|FACE1_MOUSERecName: Full=CAAX prenyl protease 1 homolog; AltName: Full=Farnesylated proteins-converting enzyme 1; Short=FACE-1; AltName: Full=Prenyl protein-specific endoprotease 1; AltName: Full=Zinc metalloproteinase Ste24 homolog	Q80W54	8.72892e-98	66	298.901	323	216
000793_EAB-5_isotig01273	glt1_yeast ame: full=glutamate synthase ame: full=nadh-gogat flags: precursor	908	gi|114152810|sp|Q12680.2|GLT1_YEASTRecName: Full=Glutamate synthase [NADH]; AltName: Full=NADH-GOGAT; Flags: Precursor	Q12680	2.80191e-68	60	233.802	293	177
000793_EAB-5_isotig01275	hacd2_mouse ame: full=3-hydroxyacyl- dehydratase 2 short=hacd2 ame: full=protein-tyrosine phosphatase-like member b	908	gi|81881322|sp|Q9D3B1.1|HACD2_MOUSERecName: Full=3-hydroxyacyl-CoA dehydratase 2; Short=HACD2; AltName: Full=Protein-tyrosine phosphatase-like member B	Q9D3B1	1.60802e-52	65	175.637	193	126
000793_EAB-5_isotig01278	rs2_drome ame: full=40s ribosomal protein s2 ame: full=protein strings of pearls	906	gi|730652|sp|P31009.2|RS2_DROMERecName: Full=40S ribosomal protein S2; AltName: Full=Protein strings of pearls	P31009	6.72572e-80	95	246.128	222	211
000793_EAB-5_isotig01285	rs6_spofr ame: full=40s ribosomal protein s6	906	gi|20139899|sp|Q95V32.1|RS6_SPOFRRecName: Full=40S ribosomal protein S6	Q95V32	5.39843e-113	93	329.717	231	217
000793_EAB-5_contig00614	p27k_galme ame: full=27 kda hemolymph protein ame: full=p27k short=27k flags: precursor	905	gi|46396271|sp|P83632.1|P27K_GALMERecName: Full=27 kDa hemolymph protein; AltName: Full=P27K; Short=27k; Flags: Precursor	P83632	4.32163e-31	59	119.398	174	103
000793_EAB-5_isotig01283	home2_rat ame: full=homer protein homolog 2 short=homer-2 ame: full=cupidin ame: full=vasp ena-related gene up-regulated during seizure and ltp 2 short=vesl-2	905	gi|38604635|sp|O88801.1|HOME2_RATRecName: Full=Homer protein homolog 2; Short=Homer-2; AltName: Full=Cupidin; AltName: Full=VASP/Ena-related gene up-regulated during seizure and LTP 2; Short=Vesl-2	O88801	4.66617e-17	61	83.5741	165	102
000793_EAB-5_isotig01284	mmp14_bovin ame: full=matrix metalloproteinase-14 short=mmp-14 ame: full=membrane-type matrix metalloproteinase 1 short=mt-mmp 1 short=mtmmp1 ame: full=membrane-type-1 matrix metalloproteinase short=mt1-mmp short=mt1mmp flags: precursor	905	gi|75056123|sp|Q9GLE4.1|MMP14_BOVINRecName: Full=Matrix metalloproteinase-14; Short=MMP-14; AltName: Full=Membrane-type matrix metalloproteinase 1; Short=MT-MMP 1; Short=MTMMP1; AltName: Full=Membrane-type-1 matrix metalloproteinase; Short=MT1-MMP; Short=MT1MMP; Flags: Precursor	Q9GLE4	1.06966e-44	53	162.925	304	162
000793_EAB-5_isotig00242	ob19a_drome ame: full=general odorant-binding protein 19a flags: precursor	904	gi|61214543|sp|Q9VR94.1|OB19A_DROMERecName: Full=General odorant-binding protein 19a; Flags: Precursor	Q9VR94	6.68999e-14	58	71.2478	112	65
000793_EAB-5_isotig01277	sgpl_drome ame: full=sphingosine-1-phosphate lyase short=s1pl short=sp-lyase short=spl ame: full=sphingosine-1-phosphate aldolase	904	gi|37999815|sp|Q9V7Y2.1|SGPL_DROMERecName: Full=Sphingosine-1-phosphate lyase; Short=S1PL; Short=SP-lyase; Short=SPL; AltName: Full=Sphingosine-1-phosphate aldolase	Q9V7Y2	5.09278e-98	79	301.597	248	197
000793_EAB-5_isotig01279	lph_rat ame: full=lactase-phlorizin hydrolase ame: full=lactase-glycosylceramidase includes: ame: full=lactase includes: ame: full=phlorizin hydrolase flags: precursor	903	gi|6648054|sp|Q02401.2|LPH_RATRecName: Full=Lactase-phlorizin hydrolase; AltName: Full=Lactase-glycosylceramidase; Includes: RecName: Full=Lactase; Includes: RecName: Full=Phlorizin hydrolase; Flags: Precursor	Q02401	5.24629e-74	58	218.009	252	147
000793_EAB-5_isotig01282	yan2_schpo ame: full=uncharacterized protein	902	gi|1351686|sp|Q10068.1|YAN2_SCHPORecName: Full=Uncharacterized protein C3H1.02c	Q10068	1.96708e-15	60	53.1434	69	42
000793_EAB-5_isotig01288	gpdm_caeel ame: full=probable glycerol-3-phosphate mitochondrial short=gpd-m short=gpdh-m flags: precursor	902	gi|6166180|sp|P90795.2|GPDM_CAEELRecName: Full=Probable glycerol-3-phosphate dehydrogenase, mitochondrial; Short=GPD-M; Short=GPDH-M; Flags: Precursor	P90795	1.11508e-101	83	272.322	180	150
000793_EAB-5_isotig01295	aplp_manse ame: full=apolipophorins contains: ame: full=apolipophorin-2 ame: full=apolipophorin ii ame: full=apolp-2 contains: ame: full=apolipophorin-1 ame: full=apolipophorin i ame: full=apolp-1 flags: precursor	901	gi|2498144|sp|Q25490.1|APLP_MANSERecName: Full=Apolipophorins; Contains: RecName: Full=Apolipophorin-2; AltName: Full=Apolipophorin II; AltName: Full=apoLp-2; Contains: RecName: Full=Apolipophorin-1; AltName: Full=Apolipophorin I; AltName: Full=apoLp-1; Flags: Precursor	Q25490	8.42846e-56	64	145.591	170	110
000793_EAB-5_isotig01292	rl6_pig ame: full=60s ribosomal protein l6	901	gi|85542092|sp|Q2YGT9.3|RL6_PIGRecName: Full=60S ribosomal protein L6	Q2YGT9	3.29429e-59	70	193.741	200	140
000793_EAB-5_isotig01290	hmct_bommo ame: full=hemocytin ame: full=humoral lectin flags: precursor	901	gi|1346296|sp|P98092.1|HMCT_BOMMORecName: Full=Hemocytin; AltName: Full=Humoral lectin; Flags: Precursor	P98092	3.59592e-37	49	117.857	237	117
000793_EAB-5_isotig01296	ubc9b_danre ame: full=sumo-conjugating enzyme ubc9-b ame: full=sumo-protein ligase b ame: full=ubiquitin carrier protein 9-b ame: full=ubiquitin carrier protein i-b ame: full=ubiquitin-conjugating enzyme e2 i-b ame: full=ubiquitin-protein ligase i-b	901	gi|82220488|sp|Q9DDJ0.1|UBC9B_DANRERecName: Full=SUMO-conjugating enzyme UBC9-B; AltName: Full=SUMO-protein ligase B; AltName: Full=Ubiquitin carrier protein 9-B; AltName: Full=Ubiquitin carrier protein I-B; AltName: Full=Ubiquitin-conjugating enzyme E2 I-B; AltName: Full=Ubiquitin-protein ligase I-B	Q9DDJ0	1.50483e-94	97	279.256	153	149
000793_EAB-5_isotig01287	star7_mouse ame: full= -related lipid transfer protein mitochondrial ame: full=start domain-containing protein 7 short= 7 flags: precursor	900	gi|215273896|sp|Q8R1R3.2|STAR7_MOUSERecName: Full=StAR-related lipid transfer protein 7, mitochondrial; AltName: Full=START domain-containing protein 7; Short=StARD7; Flags: Precursor	Q8R1R3	1.53899e-15	62	79.337	140	87
000793_EAB-5_isotig01293	arsj_mouse ame: full=arylsulfatase j short=asj flags: precursor	900	gi|77416378|sp|Q8BM89.1|ARSJ_MOUSERecName: Full=Arylsulfatase J; Short=ASJ; Flags: Precursor	Q8BM89	6.2572e-46	55	142.895	196	109
000793_EAB-5_isotig01303	ppia_blage ame: full=peptidyl-prolyl cis-trans isomerase short=ppiase ame: full=cyclophilin ame: full=cyclosporin a-binding protein ame: full=rotamase	900	gi|1706258|sp|P54985.1|PPIA_BLAGERecName: Full=Peptidyl-prolyl cis-trans isomerase; Short=PPIase; AltName: Full=Cyclophilin; AltName: Full=Cyclosporin A-binding protein; AltName: Full=Rotamase	P54985	6.99012e-104	92	303.138	164	152
000793_EAB-5_isotig01300	prs6b_manse ame: full=26s protease regulatory subunit 6b ame: full=atpase ms73	899	gi|1172638|sp|P46507.1|PRS6B_MANSERecName: Full=26S protease regulatory subunit 6B; AltName: Full=ATPase MS73	P46507	1.38856e-148	95	426.017	275	263
Contig4608	cd22_mouse ame: full=b-cell receptor cd22 ame: full=b-lymphocyte cell adhesion molecule short=bl-cam ame: full=sialic acid-binding ig-like lectin 2 short=siglec-2 ame: full=t-cell surface antigen leu-14 ame: cd_antigen=cd22 flags: precursor	898	gi|461664|sp|P35329.1|CD22_MOUSERecName: Full=B-cell receptor CD22; AltName: Full=B-lymphocyte cell adhesion molecule; Short=BL-CAM; AltName: Full=Sialic acid-binding Ig-like lectin 2; Short=Siglec-2; AltName: Full=T-cell surface antigen Leu-14; AltName: CD_antigen=CD22; Flags: Precursor	P35329	8.41579e-12	45	59.6918	122	55
000793_EAB-5_isotig01302	iap1_drome ame: full=apoptosis 1 inhibitor ame: full=e3 ubiquitin-protein ligase th ame: full=inhibitor of apoptosis 1 short=diap1 ame: full=protein thread	898	gi|55977856|sp|Q24306.2|IAP1_DROMERecName: Full=Apoptosis 1 inhibitor; AltName: Full=E3 ubiquitin-protein ligase th; AltName: Full=Inhibitor of apoptosis 1; Short=dIAP1; AltName: Full=Protein thread	Q24306	1.48091e-44	47	159.844	234	110
000793_EAB-5_isotig01304	mboa2_human ame: full=lysophospholipid acyltransferase 2 short=lplat 2 ame: full=1-acylglycerophosphate o-acyltransferase ame: full=1-acylglycerophosphoethanolamine o-acyltransferase ame: full=lysophosphatidic acid acyltransferase short=lpaat short=lyso-pa acyltransferase ame: full=lysophosphatidylethanolamine acyltransferase short=lpeat short=lyso-pe acyltransferase ame: full=membrane-bound o-ac…	897	gi|143811417|sp|Q6ZWT7.2|MBOA2_HUMANRecName: Full=Lysophospholipid acyltransferase 2; Short=LPLAT 2; AltName: Full=1-acylglycerophosphate O-acyltransferase; AltName: Full=1-acylglycerophosphoethanolamine O-acyltransferase; AltName: Full=Lysophosphatidic acid acyltransferase; Short=LPAAT; Short=Lyso-PA acyltransferase; AltName: Full=Lysophosphatidylethanolamine acyltransferase; Short=LPEAT; Short=…	Q6ZWT7	1.6332e-53	64	185.267	181	116
000793_EAB-5_isotig01301	hasp_human ame: full=serine threonine-protein kinase haspin ame: full=germ cell-specific gene 2 protein ame: full=h-haspin ame: full=haploid germ cell-specific nuclear protein kinase	896	gi|296439330|sp|Q8TF76.3|HASP_HUMANRecName: Full=Serine/threonine-protein kinase haspin; AltName: Full=Germ cell-specific gene 2 protein; AltName: Full=H-haspin; AltName: Full=Haploid germ cell-specific nuclear protein kinase	Q8TF76	1.37081e-71	65	199.904	199	130
000793_EAB-5_isotig01297	a4gat_rat ame: full=lactosylceramide 4-alpha-galactosyltransferase ame: full=alpha- -n-acetylglucosaminyltransferase ame: full=alpha- -galactosyltransferase ame: full=alpha4gal-t1 ame: full=globotriaosylceramide synthase short=gb3 synthase ame: full=udp-galactose:beta-d-galactosyl-beta1-r 4-alpha-d-galactosyltransferase	895	gi|59797638|sp|Q9JI93.1|A4GAT_RATRecName: Full=Lactosylceramide 4-alpha-galactosyltransferase; AltName: Full=Alpha-1,4-N-acetylglucosaminyltransferase; AltName: Full=Alpha-1,4-galactosyltransferase; AltName: Full=Alpha4Gal-T1; AltName: Full=Globotriaosylceramide synthase; Short=Gb3 synthase; AltName: Full=UDP-galactose:beta-D-galactosyl-beta1-R 4-alpha-D-galactosyltransferase	Q9JI93	5.73053e-31	54	90.5077	115	63
000793_EAB-5_isotig01309	orct_drome ame: full=organic cation transporter protein	894	gi|50401204|sp|Q9VCA2.1|ORCT_DROMERecName: Full=Organic cation transporter protein	Q9VCA2	4.02224e-50	55	176.792	284	159
000793_EAB-5_isotig01308	cact_drome ame: full=nf-kappa-b inhibitor cactus	893	gi|17380464|sp|Q03017.2|CACT_DROMERecName: Full=NF-kappa-B inhibitor cactus	Q03017	2.1957e-38	57	144.436	214	122
000793_EAB-5_isotig00243	ob19a_drome ame: full=general odorant-binding protein 19a flags: precursor	892	gi|61214543|sp|Q9VR94.1|OB19A_DROMERecName: Full=General odorant-binding protein 19a; Flags: Precursor	Q9VR94	4.14005e-12	61	66.2402	88	54
000793_EAB-5_isotig01299	thim_mouse ame: full=3-ketoacyl- mitochondrial ame: full=acetyl- acyltransferase ame: full=beta-ketothiolase ame: full=mitochondrial 3-oxoacyl- thiolase	892	gi|342187137|sp|Q8BWT1.3|THIM_MOUSERecName: Full=3-ketoacyl-CoA thiolase, mitochondrial; AltName: Full=Acetyl-CoA acyltransferase; AltName: Full=Beta-ketothiolase; AltName: Full=Mitochondrial 3-oxoacyl-CoA thiolase	Q8BWT1	6.643e-49	80	170.244	175	140
000793_EAB-5_isotig01315	gst1c_anoga ame: full=glutathione s-transferase isoform c ame: full= st1-alpha ame: full=aggst1-5 ame: full=ddt-dehydrochlorinase ame: full=gst class-theta	891	gi|97536307|sp|Q93112.2|GST1C_ANOGARecName: Full=Glutathione S-transferase 1, isoform C; AltName: Full=AgGst1-alpha; AltName: Full=Aggst1-5; AltName: Full=DDT-dehydrochlorinase; AltName: Full=GST class-theta	Q93112	1.11025e-51	63	171.785	201	128
000793_EAB-5_isotig01312	galm_pig ame: full=aldose 1-epimerase ame: full=galactose mutarotase	890	gi|84028320|sp|Q9GKX6.1|GALM_PIGRecName: Full=Aldose 1-epimerase; AltName: Full=Galactose mutarotase	Q9GKX6	1.15846e-57	62	191.43	266	166
000793_EAB-5_isotig01316	obrg_takru ame: full=leptin receptor gene-related protein ame: full=ob-r gene-related protein short=ob-rgrp	890	gi|306755917|sp|B3Y064.1|OBRG_TAKRURecName: Full=Leptin receptor gene-related protein; AltName: Full=OB-R gene-related protein; Short=OB-RGRP	B3Y064	8.16637e-28	63	107.457	102	65
000793_EAB-5_isotig00122	ahr_musmc ame: full=aryl hydrocarbon receptor short=ah receptor short= flags: precursor	890	gi|34921324|sp|Q8R4S6.1|AHR_MUSMCRecName: Full=Aryl hydrocarbon receptor; Short=Ah receptor; Short=AhR; Flags: Precursor	Q8R4S6	1.16925e-53	65	190.274	244	160
000793_EAB-5_isotig01319	papss_ureca ame: full=bifunctional 3 -phosphoadenosine 5 -phosphosulfate synthase short=paps synthase short=papss ame: full=sulfurylase kinase short=sk includes: ame: full=sulfate adenylyltransferase ame: full=atp-sulfurylase ame: full=sulfate adenylate transferase short=sat includes: ame: full=adenylyl-sulfate kinase ame: full=3 -phosphoadenosine-5 -phosphosulfate synthase ame: full=aps kinase a…	890	gi|25090938|sp|Q27128.1|PAPSS_URECARecName: Full=Bifunctional 3'-phosphoadenosine 5'-phosphosulfate synthase; Short=PAPS synthase; Short=PAPSS; AltName: Full=Sulfurylase kinase; Short=SK; Includes: RecName: Full=Sulfate adenylyltransferase; AltName: Full=ATP-sulfurylase; AltName: Full=Sulfate adenylate transferase; Short=SAT; Includes: RecName: Full=Adenylyl-sulfate kinase; AltName: Full=3'-phosp…	Q27128	1.48944e-85	73	249.595	247	182
000793_EAB-5_isotig01311	crcm1_drome ame: full=calcium release-activated calcium channel protein 1 ame: full=protein orai ame: full=dorai	889	gi|74866986|sp|Q9U6B8.1|CRCM1_DROMERecName: Full=Calcium release-activated calcium channel protein 1; AltName: Full=Protein orai; AltName: Full=dOrai	Q9U6B8	3.71015e-42	79	151.369	158	126
000793_EAB-5_isotig01310	ufsp2_drome ame: full=probable ufm1-specific protease 2 short= 2	888	gi|74871062|sp|Q9VUR0.1|UFSP2_DROMERecName: Full=Probable Ufm1-specific protease 2; Short=UfSP2	Q9VUR0	2.93182e-13	49	73.1738	310	153
000793_EAB-5_isotig00248	imp3_sollc ame: full=inositol monophosphatase 3 short=imp 3 short=impase 3 ame: full=inositol-1(or 4)-monophosphatase 3	887	gi|1709205|sp|P54928.1|IMP3_SOLLCRecName: Full=Inositol monophosphatase 3; Short=IMP 3; Short=IMPase 3; AltName: Full=Inositol-1(or 4)-monophosphatase 3	P54928	2.45246e-62	61	201.06	244	151
000793_EAB-5_isotig01314	mpp6_mouse ame: full=maguk p55 subfamily member 6 ame: full=dlgh4 protein ame: full=p55t protein ame: full=protein associated with lin-7 2	887	gi|27734427|sp|Q9JLB0.1|MPP6_MOUSERecName: Full=MAGUK p55 subfamily member 6; AltName: Full=Dlgh4 protein; AltName: Full=P55T protein; AltName: Full=Protein associated with Lin-7 2	Q9JLB0	2.83798e-38	58	144.821	241	142
Contig5227	abca3_mouse ame: full=atp-binding cassette sub-family a member 3	886	gi|338817896|sp|Q8R420.3|ABCA3_MOUSERecName: Full=ATP-binding cassette sub-family A member 3	Q8R420	2.2713e-68	66	159.073	174	116
000793_EAB-5_isotig01321	futsc_drome ame: full=microtubule-associated protein futsch	885	gi|229463039|sp|Q9W596.4|FUTSC_DROMERecName: Full=Microtubule-associated protein futsch	Q9W596	3.32908e-60	85	210.305	160	136
000793_EAB-5_isotig01322	rheb_drome ame: full=gtp-binding protein rheb homolog flags: precursor	885	gi|9297057|sp|Q9VND8.1|RHEB_DROMERecName: Full=GTP-binding protein Rheb homolog; Flags: Precursor	Q9VND8	1.89477e-92	84	274.633	182	153
000793_EAB-5_isotig01318	pp4r1_human ame: full=serine threonine-protein phosphatase 4 regulatory subunit 1	883	gi|44888283|sp|Q8TF05.1|PP4R1_HUMANRecName: Full=Serine/threonine-protein phosphatase 4 regulatory subunit 1	Q8TF05	7.30582e-62	74	213.772	179	133
000793_EAB-5_isotig01327	ncoa2_mouse ame: full=nuclear receptor coactivator 2 short=n -2 ame: full=glucocorticoid receptor-interacting protein 1 short=grip-1 ame: full=transcriptional intermediary factor 2	883	gi|341942241|sp|Q61026.3|NCOA2_MOUSERecName: Full=Nuclear receptor coactivator 2; Short=NCoA-2; AltName: Full=Glucocorticoid receptor-interacting protein 1; Short=GRIP-1; AltName: Full=Transcriptional intermediary factor 2	Q61026	1.67068e-11	51	68.1662	239	123
000793_EAB-5_isotig00202	cp6k1_blage ame: full=cytochrome p450 6k1 ame: full=cypvik1	883	gi|47605528|sp|Q964R0.1|CP6K1_BLAGERecName: Full=Cytochrome P450 6k1; AltName: Full=CYPVIK1	Q964R0	3.65249e-56	63	192.2	209	132
000793_EAB-5_isotig01326	dhr11_mouse ame: full=dehydrogenase reductase sdr family member 11 flags: precursor	883	gi|85542060|sp|Q3U0B3.1|DHR11_MOUSERecName: Full=Dehydrogenase/reductase SDR family member 11; Flags: Precursor	Q3U0B3	2.41758e-44	62	154.451	211	131
000793_EAB-5_isotig00278	stt3b_mouse ame: full=dolichyl-diphosphooligosaccharide--protein glycosyltransferase subunit stt3b short=oligosaccharyl transferase subunit stt3b short=stt3-b ame: full=b6dom1 antigen ame: full=source of immunodominant mhc-associated peptides	880	gi|110287975|sp|Q3TDQ1.2|STT3B_MOUSERecName: Full=Dolichyl-diphosphooligosaccharide--protein glycosyltransferase subunit STT3B; Short=Oligosaccharyl transferase subunit STT3B; Short=STT3-B; AltName: Full=B6dom1 antigen; AltName: Full=Source of immunodominant MHC-associated peptides	Q3TDQ1	9.79015e-111	82	253.832	170	140
Contig946	k1456_mouse ame: full= methyltransferase kiaa1456	880	gi|81912859|sp|Q80WQ4.1|K1456_MOUSERecName: Full=Putative methyltransferase KIAA1456	Q80WQ4	2.46467e-36	80	137.887	128	103
000793_EAB-5_isotig00206	g3p2_drome ame: full=glyceraldehyde-3-phosphate dehydrogenase 2 ame: full=glyceraldehyde-3-phosphate dehydrogenase ii short=gapdh ii	880	gi|14286123|sp|P07487.2|G3P2_DROMERecName: Full=Glyceraldehyde-3-phosphate dehydrogenase 2; AltName: Full=Glyceraldehyde-3-phosphate dehydrogenase II; Short=GAPDH II	P07487	6.10811e-42	86	150.214	97	84
000793_EAB-5_isotig01333	gmppb_drops ame: full=mannose-1-phosphate guanyltransferase beta ame: full=gdp-mannose pyrophosphorylase b ame: full=gtp-mannose-1-phosphate guanylyltransferase beta	880	gi|121990043|sp|Q295Y7.1|GMPPB_DROPSRecName: Full=Mannose-1-phosphate guanyltransferase beta; AltName: Full=GDP-mannose pyrophosphorylase B; AltName: Full=GTP-mannose-1-phosphate guanylyltransferase beta	Q295Y7	2.43704e-137	89	395.586	258	232
000793_EAB-5_isotig01330	pric3_human ame: full=prickle-like protein 3 ame: full=lim domain only protein 6 short=lmo-6 ame: full=triple lim domain protein 6	880	gi|22096354|sp|O43900.2|PRIC3_HUMANRecName: Full=Prickle-like protein 3; AltName: Full=LIM domain only protein 6; Short=LMO-6; AltName: Full=Triple LIM domain protein 6	O43900	9.72964e-69	53	227.254	310	166
000793_EAB-5_isotig01328	xbp1_human ame: full=x-box-binding protein 1 short=xbp-1 ame: full=tax-responsive element-binding protein 5	879	gi|60416406|sp|P17861.2|XBP1_HUMANRecName: Full=X-box-binding protein 1; Short=XBP-1; AltName: Full=Tax-responsive element-binding protein 5	P17861	3.13357e-16	75	79.337	78	59
000793_EAB-5_isotig01336	gmpr2_bovin ame: full=gmp reductase 2 ame: full=guanosine 5 -monophosphate oxidoreductase 2 short=guanosine monophosphate reductase 2	879	gi|116248088|sp|Q32L93.1|GMPR2_BOVINRecName: Full=GMP reductase 2; AltName: Full=Guanosine 5'-monophosphate oxidoreductase 2; Short=Guanosine monophosphate reductase 2	Q32L93	1.38996e-145	89	415.616	258	230
000793_EAB-5_isotig01338	rrp1l_drome ame: full=ribosomal rna processing protein 1 homolog ame: full=nnp-1 homolog ame: full=rrp1-like protein	878	gi|14194975|sp|Q9VJZ7.1|RRP1L_DROMERecName: Full=Ribosomal RNA processing protein 1 homolog; AltName: Full=NNP-1 homolog; AltName: Full=RRP1-like protein	Q9VJZ7	4.66444e-34	59	134.035	210	124
000793_EAB-5_isotig00229	dhr11_mouse ame: full=dehydrogenase reductase sdr family member 11 flags: precursor	878	gi|85542060|sp|Q3U0B3.1|DHR11_MOUSERecName: Full=Dehydrogenase/reductase SDR family member 11; Flags: Precursor	Q3U0B3	2.36074e-30	65	117.857	169	110
000793_EAB-5_isotig01340	wls_dromo ame: full=protein wntless flags: precursor	878	gi|284022096|sp|B4L184.1|WLS_DROMORecName: Full=Protein wntless; Flags: Precursor	B4L184	9.23452e-126	84	372.859	250	210
000793_EAB-5_isotig01335	cyh1_human ame: full=cytohesin-1 ame: full= sec7 and coiled-coil domain-containing protein 1 ame: full=sec7 homolog b2-1	878	gi|2498175|sp|Q15438.1|CYH1_HUMANRecName: Full=Cytohesin-1; AltName: Full=PH, SEC7 and coiled-coil domain-containing protein 1; AltName: Full=SEC7 homolog B2-1 >gi|52000707|sp|Q76MZ1.1|CYH1_CERAE RecName: Full=Cytohesin-1; AltName: Full=PH, SEC7 and coiled-coil domain-containing protein 1	Q15438	4.52964e-158	85	449.129	293	251
000793_EAB-5_isotig00250	if4a2_chick ame: full=eukaryotic initiation factor 4a-ii short=eif-4a-ii short=eif4a-ii ame: full=atp-dependent rna helicase eif4a-2	878	gi|82213243|sp|Q8JFP1.1|IF4A2_CHICKRecName: Full=Eukaryotic initiation factor 4A-II; Short=eIF-4A-II; Short=eIF4A-II; AltName: Full=ATP-dependent RNA helicase eIF4A-2	Q8JFP1	4.5419e-87	95	268.855	166	158
000793_EAB-5_isotig01337	psa2_drome ame: full=proteasome subunit alpha type-2 ame: full=pros-dm25 ame: full=proteasome 25 kda subunit	877	gi|730372|sp|P40301.1|PSA2_DROMERecName: Full=Proteasome subunit alpha type-2; AltName: Full=PROS-Dm25; AltName: Full=Proteasome 25 kDa subunit	P40301	9.96057e-102	93	300.056	232	216
000793_EAB-5_isotig01341	srp68_drome ame: full=signal recognition particle 68 kda protein short=srp68	876	gi|12230644|sp|Q9VSS2.1|SRP68_DROMERecName: Full=Signal recognition particle 68 kDa protein; Short=SRP68	Q9VSS2	2.49588e-65	57	218.009	319	183
000793_EAB-5_isotig01344	act_cragi ame: full=actin	876	gi|3182893|sp|O17320.1|ACT_CRAGIRecName: Full=Actin	O17320	7.70747e-89	67	272.322	278	188
000793_EAB-5_isotig01342	cor2a_mouse ame: full=coronin-2a	876	gi|54035843|sp|Q8C0P5.1|COR2A_MOUSERecName: Full=Coronin-2A	Q8C0P5	4.89363e-84	78	264.618	208	164
000793_EAB-5_isotig01331	mp2k4_mouse ame: full=dual specificity mitogen-activated protein kinase kinase 4 short=map kinase kinase 4 short=mapkk 4 ame: full=c-jun n-terminal kinase kinase 1 short=jnk kinase 1 short=jnkk 1 ame: full=jnk-activating kinase 1 ame: full=mapk erk kinase 4 short=mek 4 ame: full=sapk erk kinase 1 short=sek1	876	gi|2507202|sp|P47809.2|MP2K4_MOUSERecName: Full=Dual specificity mitogen-activated protein kinase kinase 4; Short=MAP kinase kinase 4; Short=MAPKK 4; AltName: Full=C-JUN N-terminal kinase kinase 1; Short=JNK kinase 1; Short=JNKK 1; AltName: Full=JNK-activating kinase 1; AltName: Full=MAPK/ERK kinase 4; Short=MEK 4; AltName: Full=SAPK/ERK kinase 1; Short=SEK1	P47809	2.34778e-138	89	399.053	250	223
000793_EAB-5_isotig01339	rnoy_cragi ame: full=ribonuclease oy short=rnase oy	875	gi|47117147|sp|Q7M456.1|RNOY_CRAGIRecName: Full=Ribonuclease Oy; Short=RNase Oy	Q7M456	1.8179e-26	56	106.301	150	84
000793_EAB-5_isotig01346	ach2_drome ame: full=acetylcholine receptor subunit alpha-like 2 flags: precursor	873	gi|113054|sp|P17644.1|ACH2_DROMERecName: Full=Acetylcholine receptor subunit alpha-like 2; Flags: Precursor	P17644	7.63642e-125	79	370.933	288	230
000793_EAB-5_isotig01348	nucb2_human ame: full=nucleobindin-2 ame: full=dna-binding protein nefa ame: full=gastric cancer antigen zg4 flags: precursor	872	gi|224471846|sp|P80303.2|NUCB2_HUMANRecName: Full=Nucleobindin-2; AltName: Full=DNA-binding protein NEFA; AltName: Full=Gastric cancer antigen Zg4; Flags: Precursor	P80303	1.94824e-20	64	93.5893	135	87
000793_EAB-5_isotig01345	s4a7_rat ame: full=sodium bicarbonate cotransporter 3 ame: full=electroneutral sodium bicarbonate cotransporter 1 ame: full=nbc-like protein ame: full=solute carrier family 4 member 7	872	gi|81869688|sp|Q9R1N3.1|S4A7_RATRecName: Full=Sodium bicarbonate cotransporter 3; AltName: Full=Electroneutral sodium bicarbonate cotransporter 1; AltName: Full=NBC-like protein; AltName: Full=Solute carrier family 4 member 7	Q9R1N3	1.07003e-48	67	176.792	234	157
000793_EAB-5_isotig01353	y2138_drome ame: full=formin-like protein cg32138	870	gi|238056771|sp|Q9VUC6.3|Y2138_DROMERecName: Full=Formin-like protein CG32138	Q9VUC6	6.10893e-25	85	107.842	68	58
000793_EAB-5_isotig01350	djb12_mouse ame: full= homolog subfamily b member 12 ame: full=mdj10	870	gi|341940443|sp|Q9QYI4.2|DJB12_MOUSERecName: Full=DnaJ homolog subfamily B member 12; AltName: Full=mDj10	Q9QYI4	1.81087e-56	61	189.119	286	177
000793_EAB-5_isotig01354	prs7_mouse ame: full=26s protease regulatory subunit 7 ame: full=26s proteasome aaa-atpase subunit rpt1 ame: full=proteasome 26s subunit atpase 2 ame: full=protein mss1	870	gi|20532410|sp|P46471.5|PRS7_MOUSERecName: Full=26S protease regulatory subunit 7; AltName: Full=26S proteasome AAA-ATPase subunit RPT1; AltName: Full=Proteasome 26S subunit ATPase 2; AltName: Full=Protein MSS1	P46471	0	98	532.332	290	286
000793_EAB-5_isotig01347	vps4b_bovin ame: full=vacuolar protein sorting-associated protein 4b	870	gi|122143535|sp|Q0VD48.1|VPS4B_BOVINRecName: Full=Vacuolar protein sorting-associated protein 4B	Q0VD48	4.22795e-127	92	372.089	234	216
000793_EAB-5_isotig01355	lrrf2_rat ame: full=leucine-rich repeat flightless-interacting protein 2 short=lrr flii-interacting protein 2	869	gi|81908641|sp|Q4V7E8.1|LRRF2_RATRecName: Full=Leucine-rich repeat flightless-interacting protein 2; Short=LRR FLII-interacting protein 2	Q4V7E8	2.61139e-37	66	140.198	253	167
000793_EAB-5_isotig01351	notch_drome ame: full=neurogenic locus notch protein contains: ame: full=processed neurogenic locus notch protein flags: precursor	868	gi|17380387|sp|P07207.3|NOTCH_DROMERecName: Full=Neurogenic locus Notch protein; Contains: RecName: Full=Processed neurogenic locus Notch protein; Flags: Precursor	P07207	4.54217e-81	67	180.644	163	110
000793_EAB-5_isotig01352	mtmr9_mouse ame: full=myotubularin-related protein 9	868	gi|33112675|sp|Q9Z2D0.2|MTMR9_MOUSERecName: Full=Myotubularin-related protein 9	Q9Z2D0	5.52192e-73	73	236.498	190	139
000793_EAB-5_isotig01358	cf211_bovin ame: full=upf0364 protein c6orf211 homolog	866	gi|221271951|sp|A3KMX8.1|CF211_BOVINRecName: Full=UPF0364 protein C6orf211 homolog	A3KMX8	4.13504e-51	58	176.792	299	175
000793_EAB-5_isotig01367	gstcd_drome ame: full=glutathione s-transferase c-terminal domain-containing protein homolog	865	gi|75027037|sp|Q9VJ34.2|GSTCD_DROMERecName: Full=Glutathione S-transferase C-terminal domain-containing protein homolog	Q9VJ34	1.03469e-32	48	93.9745	219	106
000793_EAB-5_isotig01359	elov6_chick ame: full=elongation of very long chain fatty acids protein 6 ame: full=3-keto acyl- synthase elovl6	865	gi|82081766|sp|Q5ZJR8.1|ELOV6_CHICKRecName: Full=Elongation of very long chain fatty acids protein 6; AltName: Full=3-keto acyl-CoA synthase ELOVL6	Q5ZJR8	6.27291e-79	64	243.047	241	155
000793_EAB-5_isotig01357	hsp7c_drome ame: full=heat shock 70 kda protein cognate 3 ame: full=78 kda glucose-regulated protein homolog ame: full=grp 78 ame: full=heat shock protein cognate 72 flags: precursor	865	gi|55584057|sp|P29844.2|HSP7C_DROMERecName: Full=Heat shock 70 kDa protein cognate 3; AltName: Full=78 kDa glucose-regulated protein homolog; AltName: Full=GRP 78; AltName: Full=Heat shock protein cognate 72; Flags: Precursor	P29844	5.853e-158	95	457.988	276	264
000793_EAB-5_isotig01364	sptca_drome ame: full=spectrin alpha chain	864	gi|14424461|sp|P13395.2|SPTCA_DROMERecName: Full=Spectrin alpha chain	P13395	2.51935e-151	93	471.085	287	268
000793_EAB-5_isotig01365	va0d_manse ame: full=v-type proton atpase subunit d short=v-atpase subunit d ame: full=m40 ame: full=v-atpase 40 kda subunit ame: full=vacuolar proton pump subunit d	863	gi|12585456|sp|Q25531.1|VA0D_MANSERecName: Full=V-type proton ATPase subunit d; Short=V-ATPase subunit d; AltName: Full=M40; AltName: Full=V-ATPase 40 kDa subunit; AltName: Full=Vacuolar proton pump subunit d	Q25531	0	98	555.444	287	283
000793_EAB-5_isotig01368	moeh_drops ame: full=moesin ezrin radixin homolog 1	863	gi|218526911|sp|Q29GR8.3|MOEH_DROPSRecName: Full=Moesin/ezrin/radixin homolog 1	Q29GR8	2.66214e-40	81	150.599	129	105
000793_EAB-5_isotig01363	myro1_brebr ame: full=myrosinase 1 ame: full=beta-glucosidase 1 ame: full=beta-thioglucosidase 1 ame: full=beta-thioglucosidase glucohydrolase 1 ame: full=sinigrinase 1 ame: full=thioglucosidase 1	863	gi|74938515|sp|Q95X01.1|MYRO1_BREBRRecName: Full=Myrosinase 1; AltName: Full=Beta-glucosidase 1; AltName: Full=Beta-thioglucosidase 1; AltName: Full=Beta-thioglucosidase glucohydrolase 1; AltName: Full=Sinigrinase 1; AltName: Full=Thioglucosidase 1	Q95X01	3.35297e-78	66	247.669	287	190
000793_EAB-5_isotig01362	gbrap_rat ame: full=gamma-aminobutyric acid receptor-associated protein ame: full=gaba receptor-associated protein	862	gi|44887915|sp|P60517.1|GBRAP_RATRecName: Full=Gamma-aminobutyric acid receptor-associated protein; AltName: Full=GABA(A) receptor-associated protein >gi|44887916|sp|O95166.1|GBRAP_HUMAN RecName: Full=Gamma-aminobutyric acid receptor-associated protein; AltName: Full=GABA(A) receptor-associated protein; AltName: Full=MM46 >gi|44887917|sp|Q8MK68.1|GBRAP_RABIT RecName: Full=Gamma-aminobutyric acid …	P60517	1.28359e-53	97	140.584	71	69
000793_EAB-5_isotig01360	ctdsl_chick ame: full=ctd small phosphatase-like protein short=ctdsp-like ame: full=nuclear lim interactor-interacting factor 1 short=nli-interacting factor 1 ame: full=small c-terminal domain phosphatase 3	860	gi|17865514|sp|Q9PTJ6.2|CTDSL_CHICKRecName: Full=CTD small phosphatase-like protein; Short=CTDSP-like; AltName: Full=Nuclear LIM interactor-interacting factor 1; Short=NLI-interacting factor 1; AltName: Full=Small C-terminal domain phosphatase 3	Q9PTJ6	1.71878e-67	93	214.157	121	113
000793_EAB-5_isotig01370	rs3a_peram ame: full=40s ribosomal protein s3a	860	gi|74901606|sp|Q5G5C4.1|RS3A_PERAMRecName: Full=40S ribosomal protein S3a	Q5G5C4	1.52002e-102	95	257.299	150	143
000793_EAB-5_isotig01369	snak_drome ame: full=serine protease snake flags: precursor	859	gi|47117822|sp|P05049.2|SNAK_DROMERecName: Full=Serine protease snake; Flags: Precursor	P05049	5.37357e-48	53	149.058	234	125
000793_EAB-5_isotig01371	capr1_human ame: full=caprin-1 ame: full=cell cycle-associated protein 1 ame: full=cytoplasmic activation- and proliferation-associated protein 1 ame: full=gpi-anchored membrane protein 1 ame: full=gpi-anchored protein p137 short=gpi-p137 short=p137gpi ame: full=membrane component chromosome 11 surface marker 1 ame: full=rna granule protein 105	857	gi|182676426|sp|Q14444.2|CAPR1_HUMANRecName: Full=Caprin-1; AltName: Full=Cell cycle-associated protein 1; AltName: Full=Cytoplasmic activation- and proliferation-associated protein 1; AltName: Full=GPI-anchored membrane protein 1; AltName: Full=GPI-anchored protein p137; Short=GPI-p137; Short=p137GPI; AltName: Full=Membrane component chromosome 11 surface marker 1; AltName: Full=RNA granule prot…	Q14444	6.92513e-12	42	68.9366	232	98
000793_EAB-5_isotig00249	imp2_sollc ame: full=inositol monophosphatase 2 short=imp 2 short=impase 2 ame: full=inositol-1(or 4)-monophosphatase 2	857	gi|1709204|sp|P54927.1|IMP2_SOLLCRecName: Full=Inositol monophosphatase 2; Short=IMP 2; Short=IMPase 2; AltName: Full=Inositol-1(or 4)-monophosphatase 2	P54927	1.16172e-59	63	193.741	217	137
000793_EAB-5_isotig01374	rs4_cargr ame: full=40s ribosomal protein s4	856	gi|118573852|sp|Q4GXU6.1|RS4_CARGRRecName: Full=40S ribosomal protein S4	Q4GXU6	1.99098e-157	97	441.81	261	255
000793_EAB-5_isotig01375	sos_drome ame: full=protein son of sevenless	855	gi|76800652|sp|P26675.2|SOS_DROMERecName: Full=Protein son of sevenless	P26675	4.4475e-84	76	214.157	212	163
000793_EAB-5_isotig00247	lkha4_human ame: full=leukotriene a-4 hydrolase short=lta-4 hydrolase ame: full=leukotriene a hydrolase	855	gi|126353|sp|P09960.2|LKHA4_HUMANRecName: Full=Leukotriene A-4 hydrolase; Short=LTA-4 hydrolase; AltName: Full=Leukotriene A(4) hydrolase	P09960	6.37385e-83	81	263.462	192	156
000793_EAB-5_isotig01376	tdg_human ame: full=g t mismatch-specific thymine dna glycosylase ame: full=thymine-dna glycosylase	854	gi|46397791|sp|Q13569.2|TDG_HUMANRecName: Full=G/T mismatch-specific thymine DNA glycosylase; AltName: Full=Thymine-DNA glycosylase	Q13569	3.67594e-12	62	69.3218	67	42
000793_EAB-5_isotig01377	arc1a_mouse ame: full=actin-related protein 2 3 complex subunit 1a ame: full=sop2-like protein ame: full=sid 329	854	gi|59797974|sp|Q9R0Q6.1|ARC1A_MOUSERecName: Full=Actin-related protein 2/3 complex subunit 1A; AltName: Full=SOP2-like protein; AltName: Full=Sid 329	Q9R0Q6	7.24851e-117	75	343.199	284	213
000793_EAB-5_isotig01378	blmh_human ame: full=bleomycin hydrolase short=bh short=blm hydrolase short=bmh	854	gi|3023394|sp|Q13867.1|BLMH_HUMANRecName: Full=Bleomycin hydrolase; Short=BH; Short=BLM hydrolase; Short=BMH	Q13867	3.46666e-109	72	326.635	285	208
000793_EAB-5_isotig01379	rpn2_bovin ame: full=dolichyl-diphosphooligosaccharide--protein glycosyltransferase subunit 2 ame: full=dolichyl-diphosphooligosaccharide--protein glycosyltransferase 63 kda subunit ame: full=ribophorin ii short=rpn-ii ame: full=ribophorin-2 flags: precursor	853	gi|122140231|sp|Q3SZI6.1|RPN2_BOVINRecName: Full=Dolichyl-diphosphooligosaccharide--protein glycosyltransferase subunit 2; AltName: Full=Dolichyl-diphosphooligosaccharide--protein glycosyltransferase 63 kDa subunit; AltName: Full=Ribophorin II; Short=RPN-II; AltName: Full=Ribophorin-2; Flags: Precursor	Q3SZI6	2.6388e-16	42	82.0333	296	127
000793_EAB-5_isotig01380	trea_tenmo ame: full=trehalase ame: full= -trehalase ame: full= -trehalose glucohydrolase flags: precursor	851	gi|418129|sp|P32359.1|TREA_TENMORecName: Full=Trehalase; AltName: Full=Alpha,alpha-trehalase; AltName: Full=Alpha,alpha-trehalose glucohydrolase; Flags: Precursor	P32359	3.63008e-75	80	181.415	124	100
000793_EAB-5_isotig01381	plec_rat ame: full=plectin short=pcn short=pltn ame: full=plectin-1	849	gi|1709655|sp|P30427.2|PLEC_RATRecName: Full=Plectin; Short=PCN; Short=PLTN; AltName: Full=Plectin-1	P30427	3.28102e-18	46	47.3654	144	67
000793_EAB-5_isotig01384	ganab_pig ame: full=neutral alpha-glucosidase ab ame: full=alpha-glucosidase 2 ame: full=glucosidase ii subunit alpha flags: precursor	849	gi|54037147|sp|P79403.1|GANAB_PIGRecName: Full=Neutral alpha-glucosidase AB; AltName: Full=Alpha-glucosidase 2; AltName: Full=Glucosidase II subunit alpha; Flags: Precursor	P79403	8.95755e-82	74	220.705	185	137
000793_EAB-5_isotig01383	suox_drome ame: full=probable sulfite mitochondrial flags: precursor	848	gi|25091335|sp|Q9VWP4.1|SUOX_DROMERecName: Full=Probable sulfite oxidase, mitochondrial; Flags: Precursor	Q9VWP4	2.28794e-91	75	275.789	214	162
000793_EAB-5_isotig01387	cdk10_mouse ame: full=cyclin-dependent kinase 10 ame: full=cell division protein kinase 10	847	gi|118568025|sp|Q3UMM4.1|CDK10_MOUSERecName: Full=Cyclin-dependent kinase 10; AltName: Full=Cell division protein kinase 10	Q3UMM4	6.34661e-120	88	350.517	207	183
000793_EAB-5_isotig01388	dhr11_human ame: full=dehydrogenase reductase sdr family member 11 flags: precursor	847	gi|74749397|sp|Q6UWP2.1|DHR11_HUMANRecName: Full=Dehydrogenase/reductase SDR family member 11; Flags: Precursor	Q6UWP2	9.28064e-36	57	131.724	222	128
000793_EAB-5_isotig01389	spb11_mouse ame: full=serpin b11	846	gi|68566086|sp|Q9CQV3.1|SPB11_MOUSERecName: Full=Serpin B11	Q9CQV3	2.74984e-31	56	122.865	279	158
000793_EAB-5_isotig01391	cklf4_mouse ame: full=cklf-like marvel transmembrane domain-containing protein 4 ame: full=chemokine-like factor superfamily member 4	845	gi|34921729|sp|Q8CJ61.1|CKLF4_MOUSERecName: Full=CKLF-like MARVEL transmembrane domain-containing protein 4; AltName: Full=Chemokine-like factor superfamily member 4	Q8CJ61	4.07465e-11	53	64.3142	149	80
000793_EAB-5_isotig01392	pr6aa_xenla ame: full=26s protease regulatory subunit 6a-a ame: full=26s proteasome aaa-atpase subunit rpt5-a ame: full=proteasome 26s subunit atpase 3-a ame: full=tat-binding protein 6 short=tbp-6	844	gi|3122634|sp|O42587.1|PR6AA_XENLARecName: Full=26S protease regulatory subunit 6A-A; AltName: Full=26S proteasome AAA-ATPase subunit RPT5-A; AltName: Full=Proteasome 26S subunit ATPase 3-A; AltName: Full=Tat-binding protein 6; Short=TBP-6	O42587	9.37386e-125	96	364.385	198	191
000793_EAB-5_isotig01393	tf2h4_mouse ame: full=general transcription factor iih subunit 4 ame: full=basic transcription factor 2 52 kda subunit short=btf2 p52 ame: full=general transcription factor iih polypeptide 4 ame: full=tfiih basal transcription factor complex p52 subunit	843	gi|18202124|sp|O70422.1|TF2H4_MOUSERecName: Full=General transcription factor IIH subunit 4; AltName: Full=Basic transcription factor 2 52 kDa subunit; Short=BTF2 p52; AltName: Full=General transcription factor IIH polypeptide 4; AltName: Full=TFIIH basal transcription factor complex p52 subunit	O70422	8.11415e-74	73	158.688	146	107
000793_EAB-5_isotig01397	clcn7_rat ame: full=h(+) cl(-) exchange transporter 7 ame: full=chloride channel protein 7 short= -7	842	gi|1705912|sp|P51799.1|CLCN7_RATRecName: Full=H(+)/Cl(-) exchange transporter 7; AltName: Full=Chloride channel protein 7; Short=ClC-7	P51799	1.80967e-64	70	218.779	220	154
000793_EAB-5_isotig01394	ptpa_mouse ame: full=serine threonine-protein phosphatase 2a activator ame: full= subunit b pr53 isoform ame: full=phosphotyrosyl phosphatase activator short=ptpa ame: full=serine threonine-protein phosphatase 2a regulatory subunit 4 ame: full=serine threonine-protein phosphatase 2a regulatory subunit b	842	gi|20455200|sp|P58389.1|PTPA_MOUSERecName: Full=Serine/threonine-protein phosphatase 2A activator; AltName: Full=PP2A, subunit B', PR53 isoform; AltName: Full=Phosphotyrosyl phosphatase activator; Short=PTPA; AltName: Full=Serine/threonine-protein phosphatase 2A regulatory subunit 4; AltName: Full=Serine/threonine-protein phosphatase 2A regulatory subunit B'	P58389	9.52094e-98	75	292.738	248	186
000793_EAB-5_isotig01395	stt3a_ponab ame: full=dolichyl-diphosphooligosaccharide--protein glycosyltransferase subunit stt3a short=oligosaccharyl transferase subunit stt3a short=stt3-a	841	gi|75042166|sp|Q5RCE2.1|STT3A_PONABRecName: Full=Dolichyl-diphosphooligosaccharide--protein glycosyltransferase subunit STT3A; Short=Oligosaccharyl transferase subunit STT3A; Short=STT3-A >gi|182676409|sp|P46977.2|STT3A_HUMAN RecName: Full=Dolichyl-diphosphooligosaccharide--protein glycosyltransferase subunit STT3A; Short=Oligosaccharyl transferase subunit STT3A; Short=STT3-A; AltName: Full=B5; A…	Q5RCE2	2.33999e-121	81	365.54	263	214
000793_EAB-5_isotig01396	apod_mouse ame: full=apolipoprotein d short=apo-d short= flags: precursor	841	gi|1703342|sp|P51910.1|APOD_MOUSERecName: Full=Apolipoprotein D; Short=Apo-D; Short=ApoD; Flags: Precursor	P51910	1.79333e-23	47	97.4413	186	88
000793_EAB-5_isotig01398	cnot7_mouse ame: full=ccr4-not transcription complex subunit 7 ame: full=ccr4-associated factor 1 short=caf-1	839	gi|3219782|sp|Q60809.1|CNOT7_MOUSERecName: Full=CCR4-NOT transcription complex subunit 7; AltName: Full=CCR4-associated factor 1; Short=CAF-1 >gi|122140861|sp|Q3ZC01.1|CNOT7_BOVIN RecName: Full=CCR4-NOT transcription complex subunit 7; AltName: Full=CCR4-associated factor 1; Short=CAF-1	Q60809	1.0682e-140	92	400.208	254	235
000793_EAB-5_isotig01402	y3800_drome ame: full=cchc-type zinc finger protein cg3800	839	gi|74866354|sp|Q8T8R1.1|Y3800_DROMERecName: Full=CCHC-type zinc finger protein CG3800	Q8T8R1	3.37011e-52	63	171.014	160	101
Contig4179	sc23a_human ame: full=protein transport protein sec23a ame: full=sec23-related protein a	838	gi|143811354|sp|Q15436.2|SC23A_HUMANRecName: Full=Protein transport protein Sec23A; AltName: Full=SEC23-related protein A	Q15436	2.56557e-119	92	302.368	170	158
Contig369	myo7a_drome ame: full=myosin-viia short= a ame: full=protein crinkled	837	gi|74867093|sp|Q9V3Z6.1|MYO7A_DROMERecName: Full=Myosin-VIIa; Short=DmVIIa; AltName: Full=Protein crinkled	Q9V3Z6	2.2953e-135	92	424.861	278	256
000793_EAB-5_isotig01399	nfip2_mouse ame: full=nedd4 family-interacting protein 2 ame: full=nedd4 ww domain-binding protein 5a	836	gi|73921210|sp|Q91ZP6.2|NFIP2_MOUSERecName: Full=NEDD4 family-interacting protein 2; AltName: Full=NEDD4 WW domain-binding protein 5A	Q91ZP6	5.22437e-23	59	98.9821	108	64
000793_EAB-5_isotig01400	npc2_bovin ame: full=epididymal secretory protein e1 ame: full=epv20 ame: full=niemann pick type c2 protein homolog flags: precursor	836	gi|3182992|sp|P79345.1|NPC2_BOVINRecName: Full=Epididymal secretory protein E1; AltName: Full=EPV20; AltName: Full=Niemann Pick type C2 protein homolog; Flags: Precursor	P79345	2.90716e-14	46	71.633	158	73
000793_EAB-5_isotig01405	psme4_xenla ame: full=proteasome activator complex subunit 4 ame: full=proteasome activator pa200	835	gi|82185264|sp|Q6NRP2.1|PSME4_XENLARecName: Full=Proteasome activator complex subunit 4; AltName: Full=Proteasome activator PA200	Q6NRP2	1.5536e-59	67	189.889	199	135
000793_EAB-5_isotig01409	qpct_human ame: full=glutaminyl-peptide cyclotransferase ame: full=glutaminyl cyclase short=qc short=sqc ame: full=glutaminyl-trna cyclotransferase ame: full=glutamyl cyclase short=ec flags: precursor	835	gi|2498824|sp|Q16769.1|QPCT_HUMANRecName: Full=Glutaminyl-peptide cyclotransferase; AltName: Full=Glutaminyl cyclase; Short=QC; Short=sQC; AltName: Full=Glutaminyl-tRNA cyclotransferase; AltName: Full=Glutamyl cyclase; Short=EC; Flags: Precursor	Q16769	7.76852e-46	63	160.614	230	145
000793_EAB-5_isotig01401	arf2_drome ame: full=adp-ribosylation factor 2 ame: full=darf ii	834	gi|728881|sp|P40945.2|ARF2_DROMERecName: Full=ADP-ribosylation factor 2; AltName: Full=dARF II	P40945	1.61531e-117	96	337.421	180	173
000793_EAB-5_isotig01416	mob1_drome ame: full=mps one binder kinase activator-like 1 ame: full=mob as tumor suppressor protein 1 short=dmob1	834	gi|74938212|sp|Q95RA8.1|MOB1_DROMERecName: Full=Mps one binder kinase activator-like 1; AltName: Full=Mob as tumor suppressor protein 1; Short=Dmob1	Q95RA8	6.10395e-71	96	220.705	114	110
000793_EAB-5_isotig01417	lmbd2_drops ame: full=lmbr1 domain-containing protein 2 homolog	832	gi|121992035|sp|Q29BL9.1|LMBD2_DROPSRecName: Full=LMBR1 domain-containing protein 2 homolog	Q29BL9	2.32879e-102	80	316.235	266	215
000793_EAB-5_isotig01413	ugpa_mouse ame: full=utp--glucose-1-phosphate uridylyltransferase ame: full=udp-glucose pyrophosphorylase short=udpgp short=ugpase	832	gi|59799150|sp|Q91ZJ5.3|UGPA_MOUSERecName: Full=UTP--glucose-1-phosphate uridylyltransferase; AltName: Full=UDP-glucose pyrophosphorylase; Short=UDPGP; Short=UGPase	Q91ZJ5	8.91215e-89	82	275.789	228	187
000793_EAB-5_isotig00103	y7065_drome ame: full=uncharacterized protein cg7065	831	gi|75012858|sp|Q7YZA2.1|Y7065_DROMERecName: Full=Uncharacterized protein CG7065	Q7YZA2	2.14191e-12	60	70.4774	76	46
Contig4012	wdr85_mouse ame: full=wd repeat-containing protein 85	831	gi|68565278|sp|Q9CYU6.1|WDR85_MOUSERecName: Full=WD repeat-containing protein 85	Q9CYU6	4.74217e-32	56	110.923	162	92
000793_EAB-5_isotig01412	prod_drome ame: full=proline dehydrogenase mitochondrial ame: full=proline oxidase ame: full=protein sluggish-a flags: precursor	831	gi|73920742|sp|Q04499.2|PROD_DROMERecName: Full=Proline dehydrogenase 1, mitochondrial; AltName: Full=Proline oxidase; AltName: Full=Protein sluggish-A; Flags: Precursor	Q04499	8.08953e-65	77	217.624	180	140
000793_EAB-5_isotig01410	baip3_mouse ame: full=bai1-associated protein 3 short=bap3	831	gi|341940578|sp|Q80TT2.3|BAIP3_MOUSERecName: Full=BAI1-associated protein 3; Short=BAP3	Q80TT2	1.77371e-20	49	94.3597	185	92
000793_EAB-5_isotig01414	gnai_astpe ame: full=guanine nucleotide-binding protein g subunit alpha ame: full=adenylate cyclase-inhibiting g alpha protein	831	gi|232149|sp|P30676.3|GNAI_ASTPERecName: Full=Guanine nucleotide-binding protein G(i) subunit alpha; AltName: Full=Adenylate cyclase-inhibiting G alpha protein	P30676	3.17244e-103	93	192.2	103	96
000793_EAB-5_isotig01408	syne1_mouse ame: full=nesprin-1 ame: full=enaptin ame: full=myocyte nuclear envelope protein 1 short=myne-1 ame: full=nuclear envelope spectrin repeat protein 1 ame: full=synaptic nuclear envelope protein 1 short=syne-1	831	gi|292630942|sp|Q6ZWR6.2|SYNE1_MOUSERecName: Full=Nesprin-1; AltName: Full=Enaptin; AltName: Full=Myocyte nuclear envelope protein 1; Short=Myne-1; AltName: Full=Nuclear envelope spectrin repeat protein 1; AltName: Full=Synaptic nuclear envelope protein 1; Short=Syne-1	Q6ZWR6	5.99597e-43	70	159.844	197	139
000793_EAB-5_isotig01415	mad_drome ame: full=protein mothers against dpp	830	gi|1170853|sp|P42003.1|MAD_DROMERecName: Full=Protein mothers against dpp	P42003	2.69113e-95	95	194.897	98	94
000793_EAB-5_isotig01418	stx12_ponab ame: full=syntaxin-12	829	gi|75055095|sp|Q5RBW6.1|STX12_PONABRecName: Full=Syntaxin-12	Q5RBW6	1.13699e-10	74	63.929	59	44
000793_EAB-5_isotig01407	ece1_rat ame: full=endothelin-converting enzyme 1 short=ece-1	829	gi|1706564|sp|P42893.2|ECE1_RATRecName: Full=Endothelin-converting enzyme 1; Short=ECE-1	P42893	5.63842e-80	65	259.225	275	181
000793_EAB-5_isotig01420	nrx4_drome ame: full=neurexin-4 ame: full=neurexin iv flags: precursor	829	gi|17433136|sp|Q94887.2|NRX4_DROMERecName: Full=Neurexin-4; AltName: Full=Neurexin IV; Flags: Precursor	Q94887	1.71284e-97	87	292.352	223	195
000793_EAB-5_isotig00225	rdh13_human ame: full=retinol dehydrogenase 13	829	gi|62298570|sp|Q8NBN7.2|RDH13_HUMANRecName: Full=Retinol dehydrogenase 13	Q8NBN7	6.9212e-27	72	109.768	118	86
Contig8426	mfsd6_mouse ame: full=major facilitator superfamily domain-containing protein 6 ame: full=macrophage mhc class i receptor 2	828	gi|81899710|sp|Q8CBH5.1|MFSD6_MOUSERecName: Full=Major facilitator superfamily domain-containing protein 6; AltName: Full=Macrophage MHC class I receptor 2	Q8CBH5	4.82869e-11	47	66.2402	126	60
000793_EAB-5_isotig01419	t11l1_human ame: full=t-complex protein 11-like protein 1	827	gi|74734348|sp|Q9NUJ3.1|T11L1_HUMANRecName: Full=T-complex protein 11-like protein 1	Q9NUJ3	1.194e-15	47	79.7221	267	126
000793_EAB-5_isotig01421	at8a1_human ame: full=probable phospholipid-transporting atpase ia ame: full=atpase class i type 8a member 1 ame: full=chromaffin granule atpase ii	827	gi|8134331|sp|Q9Y2Q0.1|AT8A1_HUMANRecName: Full=Probable phospholipid-transporting ATPase IA; AltName: Full=ATPase class I type 8A member 1; AltName: Full=Chromaffin granule ATPase II	Q9Y2Q0	7.56223e-50	63	179.489	268	170
000793_EAB-5_isotig00254	rhg21_xentr ame: full=rho gtpase-activating protein 21 ame: full=rho-type gtpase-activating protein 21	827	gi|158706194|sp|A2RUV4.1|RHG21_XENTRRecName: Full=Rho GTPase-activating protein 21; AltName: Full=Rho-type GTPase-activating protein 21	A2RUV4	2.89332e-37	54	143.28	264	144
000793_EAB-5_isotig00251	if4a2_chick ame: full=eukaryotic initiation factor 4a-ii short=eif-4a-ii short=eif4a-ii ame: full=atp-dependent rna helicase eif4a-2	825	gi|82213243|sp|Q8JFP1.1|IF4A2_CHICKRecName: Full=Eukaryotic initiation factor 4A-II; Short=eIF-4A-II; Short=eIF4A-II; AltName: Full=ATP-dependent RNA helicase eIF4A-2	Q8JFP1	2.37233e-87	95	268.855	166	158
000793_EAB-5_isotig01423	mcfd2_human ame: full=multiple coagulation factor deficiency protein 2 ame: full=neural stem cell-derived neuronal survival protein flags: precursor	824	gi|49036425|sp|Q8NI22.1|MCFD2_HUMANRecName: Full=Multiple coagulation factor deficiency protein 2; AltName: Full=Neural stem cell-derived neuronal survival protein; Flags: Precursor >gi|75070658|sp|Q5R8Z6.1|MCFD2_PONAB RecName: Full=Multiple coagulation factor deficiency protein 2 homolog; Flags: Precursor	Q8NI22	1.90375e-24	64	98.5969	104	67
000793_EAB-5_isotig01426	csk_mouse ame: full=tyrosine-protein kinase csk ame: full=c-src kinase ame: full=protein-tyrosine kinase mpk-2 ame: full=p50csk	823	gi|341940406|sp|P41241.2|CSK_MOUSERecName: Full=Tyrosine-protein kinase CSK; AltName: Full=C-Src kinase; AltName: Full=Protein-tyrosine kinase MPK-2; AltName: Full=p50CSK	P41241	6.27687e-45	79	160.229	113	90
000793_EAB-5_isotig01424	f100b_human ame: full=protein fam100b	822	gi|74728359|sp|Q8IYN6.1|F100B_HUMANRecName: Full=Protein FAM100B	Q8IYN6	8.9632e-32	77	118.242	84	65
Contig7839	guni_cloth ame: full=endoglucanase 1 ame: full=cellulase i ame: full=endo- -beta-glucanase ame: full=endoglucanase i short=egi flags: precursor	822	gi|145559480|sp|Q02934.2|GUNI_CLOTHRecName: Full=Endoglucanase 1; AltName: Full=Cellulase I; AltName: Full=Endo-1,4-beta-glucanase; AltName: Full=Endoglucanase I; Short=EGI; Flags: Precursor	Q02934	6.01231e-52	58	184.882	288	169
000793_EAB-5_isotig01430	h2av_strpu ame: full=histone ame: full= z	821	gi|121990|sp|P08991.1|H2AV_STRPURecName: Full=Histone H2A.V; AltName: Full=H2A.F/Z	P08991	6.68009e-62	100	194.126	99	99
000793_EAB-5_isotig01433	tf2aa_drome ame: full=transcription initiation factor iia subunit 1 ame: full=general transcription factor iia subunit 1 ame: full=dtfiia-l contains: ame: full=transcription initiation factor iia alpha chain ame: full=tfiia p30 subunit contains: ame: full=transcription initiation factor iia beta chain ame: full=tfiia p20 subunit	820	gi|71153182|sp|P52654.2|TF2AA_DROMERecName: Full=Transcription initiation factor IIA subunit 1; AltName: Full=General transcription factor IIA subunit 1; AltName: Full=dTFIIA-L; Contains: RecName: Full=Transcription initiation factor IIA alpha chain; AltName: Full=TFIIA p30 subunit; Contains: RecName: Full=Transcription initiation factor IIA beta chain; AltName: Full=TFIIA p20 subunit	P52654	9.54503e-37	50	136.732	274	139
000793_EAB-5_isotig01436	wipi2_rat ame: full=wd repeat domain phosphoinositide-interacting protein 2 short=wipi-2	820	gi|81910872|sp|Q6AY57.1|WIPI2_RATRecName: Full=WD repeat domain phosphoinositide-interacting protein 2; Short=WIPI-2	Q6AY57	2.62277e-103	79	310.842	234	187
Contig7725	ykp9_schpo ame: full=cral-trio domain-containing protein mitochondrial flags: precursor	819	gi|74624475|sp|Q9HDZ5.1|YKP9_SCHPORecName: Full=CRAL-TRIO domain-containing protein C589.09, mitochondrial; Flags: Precursor	Q9HDZ5	5.99185e-08	52	38.5058	59	31
000793_EAB-5_isotig01432	armc2_bovin ame: full=armadillo repeat-containing protein 2	819	gi|170652821|sp|P0C6R2.1|ARMC2_BOVINRecName: Full=Armadillo repeat-containing protein 2	P0C6R2	2.72809e-25	54	108.227	261	141
000793_EAB-5_isotig01431	lin41_mouse ame: full=tripartite motif-containing protein 71 ame: full=protein lin-41 homolog	819	gi|123778901|sp|Q1PSW8.1|LIN41_MOUSERecName: Full=Tripartite motif-containing protein 71; AltName: Full=Protein lin-41 homolog	Q1PSW8	2.34827e-07	49	55.0694	169	84
000793_EAB-5_isotig01435	srrm2_human ame: full=serine arginine repetitive matrix protein 2 ame: full=300 kda nuclear matrix antigen ame: full=serine arginine-rich splicing factor-related nuclear matrix protein of 300 kda short=sr-related nuclear matrix protein of 300 kda short=ser arg-related nuclear matrix protein of 300 kda ame: full=splicing coactivator subunit srm300 ame: full=tax-responsive enhancer element-binding …	819	gi|143928063|sp|Q9UQ35.2|SRRM2_HUMANRecName: Full=Serine/arginine repetitive matrix protein 2; AltName: Full=300 kDa nuclear matrix antigen; AltName: Full=Serine/arginine-rich splicing factor-related nuclear matrix protein of 300 kDa; Short=SR-related nuclear matrix protein of 300 kDa; Short=Ser/Arg-related nuclear matrix protein of 300 kDa; AltName: Full=Splicing coactivator subunit SRm300; AltN…	Q9UQ35	5.96436e-46	70	168.318	165	117
000793_EAB-5_isotig01439	ace_drome ame: full=angiotensin-converting enzyme ame: full=dipeptidyl carboxypeptidase i ame: full=kininase ii flags: precursor	819	gi|158518539|sp|Q10714.3|ACE_DROMERecName: Full=Angiotensin-converting enzyme; AltName: Full=Dipeptidyl carboxypeptidase I; AltName: Full=Kininase II; Flags: Precursor	Q10714	3.09038e-119	75	357.066	273	207
000793_EAB-5_isotig01422	rgps1_chick ame: full=ras-specific guanine nucleotide-releasing factor 1 ame: full=ral gef with ph domain and sh3-binding motif 1 ame: full= exchange factor 1	817	gi|82197787|sp|Q5ZJK0.1|RGPS1_CHICKRecName: Full=Ras-specific guanine nucleotide-releasing factor RalGPS1; AltName: Full=Ral GEF with PH domain and SH3-binding motif 1; AltName: Full=RalA exchange factor RalGPS1	Q5ZJK0	6.18784e-50	69	176.022	180	125
000793_EAB-5_isotig01434	s36a2_mouse ame: full=proton-coupled amino acid transporter 2 short=proton amino acid transporter 2 ame: full=solute carrier family 36 member 2 ame: full=tramdorin-1	817	gi|81873793|sp|Q8BHK3.1|S36A2_MOUSERecName: Full=Proton-coupled amino acid transporter 2; Short=Proton/amino acid transporter 2; AltName: Full=Solute carrier family 36 member 2; AltName: Full=Tramdorin-1	Q8BHK3	4.60021e-47	59	166.392	221	131
000793_EAB-5_isotig01444	socs4_bovin ame: full=suppressor of cytokine signaling 4 short=socs-4	816	gi|119367377|sp|Q0VC91.1|SOCS4_BOVINRecName: Full=Suppressor of cytokine signaling 4; Short=SOCS-4	Q0VC91	3.32987e-36	73	136.732	100	73
000793_EAB-5_isotig01437	s19a3_human ame: full=thiamine transporter 2 short= r-2 short= r2 ame: full=solute carrier family 19 member 3	816	gi|74733486|sp|Q9BZV2.1|S19A3_HUMANRecName: Full=Thiamine transporter 2; Short=ThTr-2; Short=ThTr2; AltName: Full=Solute carrier family 19 member 3	Q9BZV2	6.97515e-42	48	152.91	309	150
000793_EAB-5_isotig01441	tt39b_xentr ame: full=tetratricopeptide repeat protein 39b short=tpr repeat protein 39b	815	gi|123910198|sp|Q28DB0.1|TT39B_XENTRRecName: Full=Tetratricopeptide repeat protein 39B; Short=TPR repeat protein 39B	Q28DB0	1.62006e-52	66	182.956	206	137
000793_EAB-5_isotig01440	syhc_mouse ame: full=histidyl-trna cytoplasmic ame: full=histidine--trna ligase short=	815	gi|341942085|sp|Q61035.2|SYHC_MOUSERecName: Full=Histidyl-tRNA synthetase, cytoplasmic; AltName: Full=Histidine--tRNA ligase; Short=HisRS	Q61035	3.98728e-114	82	340.502	269	223
Contig2470	arhgh_human ame: full=rho guanine nucleotide exchange factor 17 ame: full=164 kda rho-specific guanine-nucleotide exchange factor short=p164- short=p164 ame: full=tumor endothelial marker 4	813	gi|74724250|sp|Q96PE2.1|ARHGH_HUMANRecName: Full=Rho guanine nucleotide exchange factor 17; AltName: Full=164 kDa Rho-specific guanine-nucleotide exchange factor; Short=p164-RhoGEF; Short=p164RhoGEF; AltName: Full=Tumor endothelial marker 4	Q96PE2	1.96913e-21	69	78.9518	73	51
000793_EAB-5_isotig01448	b3gn1_mouse ame: full=n-acetyllactosaminide beta- -n-acetylglucosaminyltransferase ame: full=i-beta- -n-acetylglucosaminyltransferase short=i ame: full=poly-n-acetyllactosamine extension enzyme ame: full=udp- c:betagal beta- -n-acetylglucosaminyltransferase 1	813	gi|67460548|sp|Q8BWP8.1|B3GN1_MOUSERecName: Full=N-acetyllactosaminide beta-1,3-N-acetylglucosaminyltransferase; AltName: Full=I-beta-1,3-N-acetylglucosaminyltransferase; Short=iGnT; AltName: Full=Poly-N-acetyllactosamine extension enzyme; AltName: Full=UDP-GlcNAc:betaGal beta-1,3-N-acetylglucosaminyltransferase 1	Q8BWP8	6.43622e-10	39	62.3882	269	105
000793_EAB-5_isotig01438	mce1_mouse ame: full=mrna-capping enzyme ame: full=hce ame: full=mce1 includes: ame: full=polynucleotide 5 -triphosphatase short=tpase short=mrna 5 -triphosphatase includes: ame: full=mrna guanylyltransferase ame: full=gtp--rna guanylyltransferase short=gtase	813	gi|6685627|sp|O55236.1|MCE1_MOUSERecName: Full=mRNA-capping enzyme; AltName: Full=HCE; AltName: Full=MCE1; Includes: RecName: Full=Polynucleotide 5'-triphosphatase; Short=TPase; Short=mRNA 5'-triphosphatase; Includes: RecName: Full=mRNA guanylyltransferase; AltName: Full=GTP--RNA guanylyltransferase; Short=GTase	O55236	1.43804e-50	59	138.658	187	111
000793_EAB-5_isotig01445	5ntc_human ame: full=cytosolic purine 5 -nucleotidase ame: full=cytosolic 5 -nucleotidase ii	812	gi|1703012|sp|P49902.1|5NTC_HUMANRecName: Full=Cytosolic purine 5'-nucleotidase; AltName: Full=Cytosolic 5'-nucleotidase II >gi|75041819|sp|Q5RA22.1|5NTC_PONAB RecName: Full=Cytosolic purine 5'-nucleotidase; AltName: Full=Cytosolic 5'-nucleotidase II	P49902	8.96861e-111	81	333.569	271	220
000793_EAB-5_isotig01447	pdia6_caeel ame: full=probable protein disulfide-isomerase a6 flags: precursor	812	gi|2501207|sp|Q11067.1|PDIA6_CAEELRecName: Full=Probable protein disulfide-isomerase A6; Flags: Precursor	Q11067	7.02715e-50	69	154.451	184	128
000793_EAB-5_isotig01449	pgdh_cavpo ame: full=15-hydroxyprostaglandin dehydrogenase short=15-pgdh ame: full=prostaglandin dehydrogenase 1	812	gi|81886959|sp|P70684.1|PGDH_CAVPORecName: Full=15-hydroxyprostaglandin dehydrogenase [NAD+]; Short=15-PGDH; AltName: Full=Prostaglandin dehydrogenase 1	P70684	5.33343e-23	53	97.8265	200	107
000793_EAB-5_isotig01446	zsc12_gorgo ame: full=zinc finger and scan domain-containing protein 12 ame: full=zinc finger protein 96	812	gi|146328578|sp|A1YEP8.1|ZSC12_GORGORecName: Full=Zinc finger and SCAN domain-containing protein 12; AltName: Full=Zinc finger protein 96	A1YEP8	1.47282e-45	49	164.466	255	127
000793_EAB-5_isotig01451	glod4_mouse ame: full=glyoxalase domain-containing protein 4	811	gi|81916755|sp|Q9CPV4.1|GLOD4_MOUSERecName: Full=Glyoxalase domain-containing protein 4	Q9CPV4	1.972e-88	71	267.7	238	171
000793_EAB-5_isotig01403	nbea_drome ame: full=neurobeachin ame: full=a-kinase anchor protein 550 short=akap 550 ame: full=protein rugose ame: full=dakap550	811	gi|32171514|sp|Q9W4E2.2|NBEA_DROMERecName: Full=Neurobeachin; AltName: Full=A-kinase anchor protein 550; Short=AKAP 550; AltName: Full=Protein rugose; AltName: Full=dAKAP550	Q9W4E2	1.78409e-133	94	419.083	232	219
Contig1011	ptcd3_drome ame: full=protein ptcd3 mitochondrial flags: precursor	811	gi|158706188|sp|A1Z9A8.1|PTCD3_DROMERecName: Full=Protein PTCD3 homolog, mitochondrial; Flags: Precursor	A1Z9A8	9.85942e-57	64	195.282	274	178
000793_EAB-5_isotig01450	at131_mouse ame: full=probable cation-transporting atpase 13a1 short=catp	811	gi|341940257|sp|Q9EPE9.2|AT131_MOUSERecName: Full=Probable cation-transporting ATPase 13A1; Short=CATP	Q9EPE9	2.07062e-88	74	288.115	270	200
000793_EAB-5_isotig01452	ubp30_xentr ame: full=ubiquitin carboxyl-terminal hydrolase 30 ame: full=deubiquitinating enzyme 30 ame: full=ubiquitin thiolesterase 30 ame: full=ubiquitin-specific-processing protease 30 short=ub-specific protease 30	810	gi|239977639|sp|A4QNN3.1|UBP30_XENTRRecName: Full=Ubiquitin carboxyl-terminal hydrolase 30; AltName: Full=Deubiquitinating enzyme 30; AltName: Full=Ubiquitin thiolesterase 30; AltName: Full=Ubiquitin-specific-processing protease 30; Short=Ub-specific protease 30	A4QNN3	5.35505e-14	53	74.7146	139	74
000793_EAB-5_isotig00260	ange2_human ame: full=protein angel homolog 2	810	gi|74746929|sp|Q5VTE6.1|ANGE2_HUMANRecName: Full=Protein angel homolog 2	Q5VTE6	7.24668e-24	44	103.605	255	114
000793_EAB-5_isotig01453	brap_human ame: full=brca1-associated protein ame: full=brap2 ame: full=impedes mitogenic signal propagation short=imp ame: full=ring finger protein 52 ame: full=renal carcinoma antigen ny-ren-63	810	gi|296434410|sp|Q7Z569.2|BRAP_HUMANRecName: Full=BRCA1-associated protein; AltName: Full=BRAP2; AltName: Full=Impedes mitogenic signal propagation; Short=IMP; AltName: Full=RING finger protein 52; AltName: Full=Renal carcinoma antigen NY-REN-63	Q7Z569	3.30429e-90	70	281.567	262	185
000793_EAB-5_isotig01456	ctcfl_human ame: full=transcriptional repressor ctcfl ame: full=brother of the regulator of imprinted sites ame: full=ccctc-binding factor ame: full=ctcf paralog ame: full=ctcf-like protein ame: full=cancer testis antigen 27 short=ct27 ame: full=zinc finger protein ctcf-t	810	gi|313104098|sp|Q8NI51.2|CTCFL_HUMANRecName: Full=Transcriptional repressor CTCFL; AltName: Full=Brother of the regulator of imprinted sites; AltName: Full=CCCTC-binding factor; AltName: Full=CTCF paralog; AltName: Full=CTCF-like protein; AltName: Full=Cancer/testis antigen 27; Short=CT27; AltName: Full=Zinc finger protein CTCF-T	Q8NI51	9.73132e-85	69	269.24	265	184
000793_EAB-5_isotig00256	pebph_caeel ame: full=phosphatidylethanolamine-binding protein homolog	810	gi|6093649|sp|O16264.1|PEBPH_CAEELRecName: Full=Phosphatidylethanolamine-binding protein homolog F40A3.3	O16264	7.63271e-54	75	176.792	129	98
Contig409	f120a_xentr ame: full=constitutive coactivator of ppar-gamma-like protein 1 homolog ame: full=protein fam120a	809	gi|82182761|sp|Q6DEZ2.1|F120A_XENTRRecName: Full=Constitutive coactivator of PPAR-gamma-like protein 1 homolog; AltName: Full=Protein FAM120A	Q6DEZ2	1.38527e-37	63	106.301	111	71
Contig1828	pipa_drome ame: full=1-phosphatidylinositol- -bisphosphate phosphodiesterase ame: full=no receptor potential a protein ame: full=phosphoinositide phospholipase c	809	gi|190358933|sp|P13217.4|PIPA_DROMERecName: Full=1-phosphatidylinositol-4,5-bisphosphate phosphodiesterase; AltName: Full=No receptor potential A protein; AltName: Full=Phosphoinositide phospholipase C	P13217	3.61066e-144	90	434.491	272	246
000793_EAB-5_isotig01460	ada10_bovin ame: full=disintegrin and metalloproteinase domain-containing protein 10 short=adam 10 ame: full=kuzbanian protein homolog ame: full=mammalian disintegrin-metalloprotease ame: full=myelin-associated metalloproteinase ame: cd_antigen=cd156c flags: precursor	808	gi|29839751|sp|Q10741.1|ADA10_BOVINRecName: Full=Disintegrin and metalloproteinase domain-containing protein 10; Short=ADAM 10; AltName: Full=Kuzbanian protein homolog; AltName: Full=Mammalian disintegrin-metalloprotease; AltName: Full=Myelin-associated metalloproteinase; AltName: CD_antigen=CD156c; Flags: Precursor	Q10741	4.44412e-48	55	172.94	208	116
Contig1100	hcdh2_caeel ame: full=probable 3-hydroxyacyl- dehydrogenase	808	gi|1170187|sp|P41938.1|HCDH2_CAEELRecName: Full=Probable 3-hydroxyacyl-CoA dehydrogenase B0272.3	P41938	3.45508e-62	69	201.06	221	153
000793_EAB-5_isotig01455	nduv1_bovin ame: full=nadh dehydrogenase flavoprotein mitochondrial ame: full=complex i-51kd short=ci-51kd ame: full=nadh dehydrogenase flavoprotein 1 ame: full=nadh-ubiquinone oxidoreductase 51 kda subunit flags: precursor	808	gi|548387|sp|P25708.2|NDUV1_BOVINRecName: Full=NADH dehydrogenase [ubiquinone] flavoprotein 1, mitochondrial; AltName: Full=Complex I-51kD; Short=CI-51kD; AltName: Full=NADH dehydrogenase flavoprotein 1; AltName: Full=NADH-ubiquinone oxidoreductase 51 kDa subunit; Flags: Precursor	P25708	2.32279e-155	91	443.736	261	239
000793_EAB-5_isotig01462	vglu3_danre ame: full=vesicular glutamate transporter 3 short=v 3 ame: full=solute carrier family 17 member 8	808	gi|187663979|sp|Q1L8X9.2|VGLU3_DANRERecName: Full=Vesicular glutamate transporter 3; Short=VGluT3; AltName: Full=Solute carrier family 17 member 8	Q1L8X9	1.17151e-46	66	167.162	204	136
000793_EAB-5_isotig01461	ipyr_drome ame: full=inorganic pyrophosphatase ame: full=nucleosome-remodeling factor 38 kda subunit ame: full=pyrophosphate phospho-hydrolase short=ppase	807	gi|51704243|sp|O77460.3|IPYR_DROMERecName: Full=Inorganic pyrophosphatase; AltName: Full=Nucleosome-remodeling factor 38 kDa subunit; AltName: Full=Pyrophosphate phospho-hydrolase; Short=PPase	O77460	1.44719e-119	83	348.206	233	194
000793_EAB-5_isotig01463	nop56_bovin ame: full=nucleolar protein 56 ame: full=nucleolar protein 5a	807	gi|110287689|sp|Q3SZ63.1|NOP56_BOVINRecName: Full=Nucleolar protein 56; AltName: Full=Nucleolar protein 5A	Q3SZ63	8.78102e-83	87	192.586	164	144
Contig425	ylat2_mouse ame: full=y+l amino acid transporter 2 ame: full=solute carrier family 7 member 6 ame: full=y(+)l-type amino acid transporter 2 short=y+lat2 short=y+lat-2	807	gi|81873711|sp|Q8BGK6.1|YLAT2_MOUSERecName: Full=Y+L amino acid transporter 2; AltName: Full=Solute carrier family 7 member 6; AltName: Full=y(+)L-type amino acid transporter 2; Short=Y+LAT2; Short=y+LAT-2	Q8BGK6	3.36346e-51	77	177.948	185	143
Contig2050	exoc6_drome ame: full=exocyst complex component 6 ame: full=exocyst complex component sec15	806	gi|24418680|sp|Q9VDE6.1|EXOC6_DROMERecName: Full=Exocyst complex component 6; AltName: Full=Exocyst complex component Sec15	Q9VDE6	1.49426e-65	68	195.667	200	137
000793_EAB-5_isotig01470	crebb_drome ame: full=cyclic amp response element-binding protein b short=camp response element-binding protein b short=dcreb-b	805	gi|51701362|sp|Q9VWW0.1|CREBB_DROMERecName: Full=Cyclic AMP response element-binding protein B; Short=cAMP response element-binding protein B; Short=dCREB-B	Q9VWW0	2.38433e-16	93	80.8777	63	59
000793_EAB-5_isotig01468	lipp_rat ame: full=pancreatic triacylglycerol lipase short=pl short=pancreatic lipase flags: precursor	805	gi|126321|sp|P27657.1|LIPP_RATRecName: Full=Pancreatic triacylglycerol lipase; Short=PL; Short=Pancreatic lipase; Flags: Precursor	P27657	3.16962e-12	49	69.3218	151	74
000793_EAB-5_isotig01466	agrin_chick ame: full=agrin flags: precursor	804	gi|114152770|sp|P31696.2|AGRIN_CHICKRecName: Full=Agrin; Flags: Precursor	P31696	5.05139e-36	40	139.428	280	113
Contig56	gapr1_mouse ame: full=golgi-associated plant pathogenesis-related protein 1 short=gapr-1 short=golgi-associated pr-1 protein ame: full=glioma pathogenesis-related protein 2 short= 2	803	gi|48474637|sp|Q9CYL5.3|GAPR1_MOUSERecName: Full=Golgi-associated plant pathogenesis-related protein 1; Short=GAPR-1; Short=Golgi-associated PR-1 protein; AltName: Full=Glioma pathogenesis-related protein 2; Short=GliPR 2	Q9CYL5	1.84583e-07	47	52.7582	103	49
000793_EAB-5_isotig01471	f192a_human ame: full=protein fam192a ame: full=nefa-interacting nuclear protein nip30	802	gi|46577123|sp|Q9GZU8.1|F192A_HUMANRecName: Full=Protein FAM192A; AltName: Full=NEFA-interacting nuclear protein NIP30	Q9GZU8	4.07858e-19	73	87.0409	88	65
000793_EAB-5_isotig01478	cp4d1_drosi ame: full=cytochrome p450 4d1 ame: full=cypivd1	801	gi|5915806|sp|O16805.1|CP4D1_DROSIRecName: Full=Cytochrome P450 4d1; AltName: Full=CYPIVD1	O16805	1.01973e-57	66	180.644	224	150
000793_EAB-5_isotig01482	ank3_human ame: full=ankyrin-3 short=ank-3 ame: full=ankyrin-g	800	gi|257051061|sp|Q12955.3|ANK3_HUMANRecName: Full=Ankyrin-3; Short=ANK-3; AltName: Full=Ankyrin-G	Q12955	9.97052e-58	75	182.956	153	116
000793_EAB-5_isotig01480	yell_dromd ame: full=protein yellow flags: precursor	800	gi|20140800|sp|Q9GP71.1|YELL_DROMDRecName: Full=Protein yellow; Flags: Precursor	Q9GP71	5.46898e-51	61	178.333	243	149
000793_EAB-5_isotig00255	rhg21_xentr ame: full=rho gtpase-activating protein 21 ame: full=rho-type gtpase-activating protein 21	800	gi|158706194|sp|A2RUV4.1|RHG21_XENTRRecName: Full=Rho GTPase-activating protein 21; AltName: Full=Rho-type GTPase-activating protein 21	A2RUV4	7.48974e-37	60	141.739	202	123
000793_EAB-5_isotig01469	srsf9_mouse ame: full=serine arginine-rich splicing factor 9 ame: full=splicing arginine serine-rich 9	800	gi|66774167|sp|Q9D0B0.1|SRSF9_MOUSERecName: Full=Serine/arginine-rich splicing factor 9; AltName: Full=Splicing factor, arginine/serine-rich 9	Q9D0B0	1.00131e-41	88	145.591	85	75
Contig8640	t10_mouse ame: full=ser thr-rich protein t10 in dgcr region	799	gi|1711658|sp|P54797.1|T10_MOUSERecName: Full=Ser/Thr-rich protein T10 in DGCR region	P54797	8.94588e-26	51	101.293	224	115
000793_EAB-5_isotig01467	cstn1_drome ame: full=calsyntenin-1 ame: full=cadherin-102f flags: precursor	799	gi|27923758|sp|Q9V498.2|CSTN1_DROMERecName: Full=Calsyntenin-1; AltName: Full=Cadherin-102F; Flags: Precursor	Q9V498	4.14697e-32	62	127.872	147	92
000793_EAB-5_isotig01465	smsr1_drome ame: full=sphingomyelin synthase-related 1	799	gi|44888552|sp|Q9VS60.2|SMSR1_DROMERecName: Full=Sphingomyelin synthase-related 1	Q9VS60	2.15667e-77	61	248.44	276	171
000793_EAB-5_isotig01483	clcn3_cavpo ame: full=h(+) cl(-) exchange transporter 3 ame: full=chloride channel protein 3 short= -3 ame: full=chloride transporter -3	799	gi|8134363|sp|Q9R279.1|CLCN3_CAVPORecName: Full=H(+)/Cl(-) exchange transporter 3; AltName: Full=Chloride channel protein 3; Short=ClC-3; AltName: Full=Chloride transporter ClC-3	Q9R279	1.52292e-110	85	338.576	249	212
000793_EAB-5_isotig00216	pdc6i_mouse ame: full=programmed cell death 6-interacting protein ame: full=alg-2-interacting protein 1 ame: full=alg-2-interacting protein x ame: full=e2f1-inducible protein ame: full=eig2	799	gi|341942206|sp|Q9WU78.3|PDC6I_MOUSERecName: Full=Programmed cell death 6-interacting protein; AltName: Full=ALG-2-interacting protein 1; AltName: Full=ALG-2-interacting protein X; AltName: Full=E2F1-inducible protein; AltName: Full=Eig2	Q9WU78	7.4236e-39	61	145.976	178	109
000793_EAB-5_isotig00023	ak1d1_mouse ame: full=3-oxo-5-beta-steroid 4-dehydrogenase ame: full=aldo-keto reductase family 1 member d1 ame: full=delta -3-ketosteroid 5-beta-reductase ame: full=delta -3-oxosteroid 5-beta-reductase	798	gi|67460573|sp|Q8VCX1.1|AK1D1_MOUSERecName: Full=3-oxo-5-beta-steroid 4-dehydrogenase; AltName: Full=Aldo-keto reductase family 1 member D1; AltName: Full=Delta(4)-3-ketosteroid 5-beta-reductase; AltName: Full=Delta(4)-3-oxosteroid 5-beta-reductase	Q8VCX1	1.16578e-21	54	64.3142	133	72
000793_EAB-5_isotig01481	arl4c_human ame: full=adp-ribosylation factor-like protein 4c ame: full=adp-ribosylation factor-like protein 7 ame: full=adp-ribosylation factor-like protein lak	798	gi|3913085|sp|P56559.1|ARL4C_HUMANRecName: Full=ADP-ribosylation factor-like protein 4C; AltName: Full=ADP-ribosylation factor-like protein 7; AltName: Full=ADP-ribosylation factor-like protein LAK >gi|47115605|sp|P61208.1|ARL4C_MOUSE RecName: Full=ADP-ribosylation factor-like protein 4C; AltName: Full=ADP-ribosylation factor-like 7	P56559	5.57486e-22	74	93.2041	75	56
000793_EAB-5_isotig01479	rl8_sollc ame: full=60s ribosomal protein l8 ame: full=l2 ame: full=ribosomal protein tl2	798	gi|266944|sp|P29766.1|RL8_SOLLCRecName: Full=60S ribosomal protein L8; AltName: Full=L2; AltName: Full=Ribosomal protein TL2	P29766	2.87478e-87	85	164.466	121	103
000793_EAB-5_isotig01486	anr12_human ame: full=ankyrin repeat domain-containing protein 12 ame: full=ankyrin repeat-containing cofactor 2 ame: full=gac-1 protein	796	gi|160358772|sp|Q6UB98.3|ANR12_HUMANRecName: Full=Ankyrin repeat domain-containing protein 12; AltName: Full=Ankyrin repeat-containing cofactor 2; AltName: Full=GAC-1 protein	Q6UB98	1.39293e-33	78	98.5969	79	62
000793_EAB-5_isotig01484	plcd_rat ame: full=1-acyl-sn-glycerol-3-phosphate acyltransferase delta ame: full=1-acylglycerol-3-phosphate o-acyltransferase 4 short=1-agp acyltransferase 4 short=1-agpat 4 ame: full=lysophosphatidic acid acyltransferase delta short=lpaat-delta	796	gi|20138810|sp|Q924S1.1|PLCD_RATRecName: Full=1-acyl-sn-glycerol-3-phosphate acyltransferase delta; AltName: Full=1-acylglycerol-3-phosphate O-acyltransferase 4; Short=1-AGP acyltransferase 4; Short=1-AGPAT 4; AltName: Full=Lysophosphatidic acid acyltransferase delta; Short=LPAAT-delta	Q924S1	3.32369e-18	50	86.2705	181	91
Contig2962	alg11_human ame: full=gdp-man:man c -pp-dol alpha- -mannosyltransferase ame: full=asparagine-linked glycosylation protein 11 homolog ame: full=glycolipid 2-alpha-mannosyltransferase	796	gi|156631015|sp|Q2TAA5.2|ALG11_HUMANRecName: Full=GDP-Man:Man(3)GlcNAc(2)-PP-Dol alpha-1,2-mannosyltransferase; AltName: Full=Asparagine-linked glycosylation protein 11 homolog; AltName: Full=Glycolipid 2-alpha-mannosyltransferase	Q2TAA5	7.00976e-56	62	147.902	173	108
000793_EAB-5_isotig01477	fa43a_mouse ame: full=protein fam43a	794	gi|51315983|sp|Q8BUP8.1|FA43A_MOUSERecName: Full=Protein FAM43A	Q8BUP8	6.21024e-09	47	52.373	143	68
000793_EAB-5_isotig01487	elov7_bovin ame: full=elongation of very long chain fatty acids protein 7 ame: full=3-keto acyl- synthase elovl7	794	gi|162416008|sp|A0JNC4.1|ELOV7_BOVINRecName: Full=Elongation of very long chain fatty acids protein 7; AltName: Full=3-keto acyl-CoA synthase ELOVL7	A0JNC4	4.66129e-45	73	143.665	119	87
000793_EAB-5_isotig01490	nec2_ponab ame: full=neuroendocrine convertase 2 short=nec 2 ame: full=prohormone convertase 2 ame: full=proprotein convertase 2 short=pc2 flags: precursor	793	gi|75061998|sp|Q5REC2.1|NEC2_PONABRecName: Full=Neuroendocrine convertase 2; Short=NEC 2; AltName: Full=Prohormone convertase 2; AltName: Full=Proprotein convertase 2; Short=PC2; Flags: Precursor	Q5REC2	8.99799e-115	82	345.895	264	217
000793_EAB-5_isotig01488	kcnn3_drome ame: full=small conductance calcium-activated potassium channel protein ame: full=protein sk ame: full=dsk	792	gi|74876832|sp|Q7KVW5.1|KCNN3_DROMERecName: Full=Small conductance calcium-activated potassium channel protein; AltName: Full=Protein SK; AltName: Full=dSK	Q7KVW5	4.86578e-16	49	80.8777	137	68
000793_EAB-5_isotig01491	rb15b_mouse ame: full= rna-binding protein 15b ame: full=rna-binding motif protein 15b	792	gi|229462811|sp|Q6PHZ5.2|RB15B_MOUSERecName: Full=Putative RNA-binding protein 15B; AltName: Full=RNA-binding motif protein 15B	Q6PHZ5	1.67276e-20	77	93.9745	98	76
Contig1454	cdk14_calja ame: full=cyclin-dependent kinase 14 ame: full=cell division protein kinase 14	792	gi|290463135|sp|B0VXE8.1|CDK14_CALJARecName: Full=Cyclin-dependent kinase 14; AltName: Full=Cell division protein kinase 14	B0VXE8	1.67793e-129	81	376.326	261	213
000793_EAB-5_isotig01485	eif3d_bommo ame: full=eukaryotic translation initiation factor 3 subunit d short=eif3d ame: full=eukaryotic translation initiation factor 3 subunit 7	792	gi|122104174|sp|Q0ZB77.1|EIF3D_BOMMORecName: Full=Eukaryotic translation initiation factor 3 subunit D; Short=eIF3d; AltName: Full=Eukaryotic translation initiation factor 3 subunit 7	Q0ZB77	4.3603e-136	94	397.512	227	214
000793_EAB-5_isotig01496	fas1_scham ame: full=fasciclin-1 ame: full=fasciclin i short=fas i short=fcn flags: precursor	791	gi|119882|sp|P10675.1|FAS1_SCHAMRecName: Full=Fasciclin-1; AltName: Full=Fasciclin I; Short=FAS I; Short=FCN; Flags: Precursor	P10675	3.41189e-55	66	191.045	223	149
000793_EAB-5_isotig01493	phrf1_rat ame: full=phd and ring finger domain-containing protein 1 ame: full=ctd-binding sr-like protein ra9	791	gi|215275614|sp|Q63625.2|PHRF1_RATRecName: Full=PHD and RING finger domain-containing protein 1; AltName: Full=CTD-binding SR-like protein rA9	Q63625	4.34581e-23	61	101.679	152	93
000793_EAB-5_isotig01499	rs31_xenla ame: full=40s ribosomal protein s3-a ame: full=s1a	791	gi|133940|sp|P02350.2|RS31_XENLARecName: Full=40S ribosomal protein S3-A; AltName: Full=S1A	P02350	1.10367e-145	93	410.609	234	219
000793_EAB-5_isotig01500	pgam2_human ame: full=phosphoglycerate mutase 2 ame: full=bpg-dependent pgam 2 ame: full=muscle-specific phosphoglycerate mutase ame: full=phosphoglycerate mutase isozyme m short=pgam-m	790	gi|130353|sp|P15259.3|PGAM2_HUMANRecName: Full=Phosphoglycerate mutase 2; AltName: Full=BPG-dependent PGAM 2; AltName: Full=Muscle-specific phosphoglycerate mutase; AltName: Full=Phosphoglycerate mutase isozyme M; Short=PGAM-M	P15259	7.49268e-101	79	297.36	227	181
000793_EAB-5_isotig01495	tcpd_aedtr ame: full=t-complex protein 1 subunit delta short=tcp-1-delta ame: full=cct-delta	790	gi|31340450|sp|Q9NB32.1|TCPD_AEDTRRecName: Full=T-complex protein 1 subunit delta; Short=TCP-1-delta; AltName: Full=CCT-delta	Q9NB32	2.09643e-94	88	222.246	180	159
000793_EAB-5_isotig01492	no66_chick ame: full=lysine-specific demethylase no66 ame: full=nucleolar protein 66	789	gi|75571463|sp|Q5ZMM1.1|NO66_CHICKRecName: Full=Lysine-specific demethylase NO66; AltName: Full=Nucleolar protein 66	Q5ZMM1	2.98325e-91	72	284.263	263	190
000793_EAB-5_isotig01501	hsp7b_drome ame: full=heat shock 70 kda protein cognate 2 ame: full=heat shock 70 kda protein 87d	788	gi|13124735|sp|P11146.2|HSP7B_DROMERecName: Full=Heat shock 70 kDa protein cognate 2; AltName: Full=Heat shock 70 kDa protein 87D	P11146	5.0483e-138	92	405.216	247	229
000793_EAB-5_isotig01504	tnni_drome ame: full=troponin i short=tn i ame: full=protein heldup ame: full=protein wings apart-a	785	gi|20455512|sp|P36188.3|TNNI_DROMERecName: Full=Troponin I; Short=Tn I; AltName: Full=Protein heldup; AltName: Full=Protein wings apart-A	P36188	3.69689e-46	85	158.303	103	88
000793_EAB-5_isotig01505	rl10a_spofr ame: full=60s ribosomal protein l10a	785	gi|22001886|sp|Q963B6.1|RL10A_SPOFRRecName: Full=60S ribosomal protein L10a	Q963B6	6.87638e-121	93	346.665	215	201
000793_EAB-5_isotig01503	trc_drome ame: full=serine threonine-protein kinase tricorner ame: full=ndr protein kinase ame: full=serine threonine-protein kinase 38-like	785	gi|75023947|sp|Q9NBK5.1|TRC_DROMERecName: Full=Serine/threonine-protein kinase tricorner; AltName: Full=NDR protein kinase; AltName: Full=Serine/threonine-protein kinase 38-like	Q9NBK5	2.23628e-118	94	349.362	266	252
000793_EAB-5_isotig00046	takt_drome ame: full=protein takeout flags: precursor	784	gi|34395915|sp|Q9VBV3.1|TAKT_DROMERecName: Full=Protein takeout; Flags: Precursor	Q9VBV3	2.84945e-11	48	65.0846	215	104
Contig6427	ttc26_human ame: full=tetratricopeptide repeat protein 26 short=tpr repeat protein 26	784	gi|121949361|sp|A0AVF1.1|TTC26_HUMANRecName: Full=Tetratricopeptide repeat protein 26; Short=TPR repeat protein 26	A0AVF1	1.22898e-117	80	350.517	258	207
000793_EAB-5_isotig01506	fas_human ame: full=fatty acid synthase includes: ame: full= hydrolase	783	gi|269849686|sp|P49327.3|FAS_HUMANRecName: Full=Fatty acid synthase; Includes: RecName: Full=[Acyl-carrier-protein] S-acetyltransferase; Includes: RecName: Full=[Acyl-carrier-protein] S-malonyltransferase; Includes: RecName: Full=3-oxoacyl-[acyl-carrier-protein] synthase; Includes: RecName: Full=3-oxoacyl-[acyl-carrier-protein] reductase; Includes: RecName: Full=3-hydroxypalmitoyl-[acyl-carrier-p…	P49327	1.34719e-47	60	172.555	217	132
000793_EAB-5_isotig01513	btbd3_mouse ame: full=btb poz domain-containing protein 3	783	gi|20137287|sp|P58545.1|BTBD3_MOUSERecName: Full=BTB/POZ domain-containing protein 3	P58545	1.5924e-91	85	273.092	179	153
Contig7694	titin_drome ame: full=titin ame: full=d-titin ame: full=kettin	783	gi|172045934|sp|Q9I7U4.3|TITIN_DROMERecName: Full=Titin; AltName: Full=D-Titin; AltName: Full=Kettin	Q9I7U4	2.04271e-41	66	154.836	160	107
000793_EAB-5_isotig01509	taldo_rat ame: full=transaldolase	782	gi|92090643|sp|Q9EQS0.2|TALDO_RATRecName: Full=Transaldolase	Q9EQS0	1.58532e-86	77	263.848	245	191
000793_EAB-5_isotig01512	sprc_caeel ame: full=sparc ame: full=basement-membrane protein 40 short=bm-40 ame: full=osteonectin short=on ame: full=secreted protein acidic and rich in cysteine flags: precursor	780	gi|464320|sp|P34714.1|SPRC_CAEELRecName: Full=SPARC; AltName: Full=Basement-membrane protein 40; Short=BM-40; AltName: Full=Osteonectin; Short=ON; AltName: Full=Secreted protein acidic and rich in cysteine; Flags: Precursor	P34714	3.74894e-26	57	105.916	136	78
000793_EAB-5_isotig00085	tpm1_drome ame: full=tropomyosin- isoforms 9a a b ame: full=cytoskeletal tropomyosin ame: full=tropomyosin ii	780	gi|76789674|sp|P06754.2|TPM1_DROMERecName: Full=Tropomyosin-1, isoforms 9A/A/B; AltName: Full=Cytoskeletal tropomyosin; AltName: Full=Tropomyosin II	P06754	1.43239e-65	93	210.305	214	201
000793_EAB-5_isotig01511	ucp2_cypca ame: full=mitochondrial uncoupling protein 2 short=ucp 2 ame: full=solute carrier family 25 member 8	780	gi|14195302|sp|Q9W725.1|UCP2_CYPCARecName: Full=Mitochondrial uncoupling protein 2; Short=UCP 2; AltName: Full=Solute carrier family 25 member 8	Q9W725	3.0603e-90	76	272.322	221	169
000793_EAB-5_isotig01519	yc17_drome ame: full=uncharacterized protein cg16817	779	gi|8928510|sp|Q9VH95.1|YC17_DROMERecName: Full=Uncharacterized protein CG16817	Q9VH95	4.2589e-12	60	66.2402	109	66
000793_EAB-5_isotig01514	k0090_human ame: full=uncharacterized protein kiaa0090 flags: precursor	779	gi|74751081|sp|Q8N766.1|K0090_HUMANRecName: Full=Uncharacterized protein KIAA0090; Flags: Precursor	Q8N766	5.28682e-29	52	118.627	211	111
000793_EAB-5_isotig01508	mblk1_apime ame: full=mushroom body large-type kenyon cell-specific protein 1	778	gi|74821977|sp|Q95YM8.1|MBLK1_APIMERecName: Full=Mushroom body large-type Kenyon cell-specific protein 1	Q95YM8	4.91999e-16	40	80.8777	312	126
000793_EAB-5_isotig01518	kpbb_drome ame: full=probable phosphorylase b kinase regulatory subunit beta short=phosphorylase kinase subunit beta	778	gi|33302633|sp|Q9VLS1.2|KPBB_DROMERecName: Full=Probable phosphorylase b kinase regulatory subunit beta; Short=Phosphorylase kinase subunit beta	Q9VLS1	7.32076e-117	81	362.459	259	212
Contig3419	rusd2_human ame: full=rna pseudouridylate synthase domain-containing protein 2	778	gi|158563848|sp|Q8IZ73.2|RUSD2_HUMANRecName: Full=RNA pseudouridylate synthase domain-containing protein 2	Q8IZ73	7.09544e-60	69	201.06	237	165
000793_EAB-5_isotig01521	fas3_drome ame: full=fasciclin-3 ame: full=fasciclin iii short=fas iii flags: precursor	777	gi|119883|sp|P15278.1|FAS3_DROMERecName: Full=Fasciclin-3; AltName: Full=Fasciclin III; Short=FAS III; Flags: Precursor	P15278	2.49067e-27	50	112.849	216	110
000793_EAB-5_isotig01524	aup1_xentr ame: full=ancient ubiquitous protein 1	777	gi|221222585|sp|A9ULG4.1|AUP1_XENTRRecName: Full=Ancient ubiquitous protein 1	A9ULG4	1.23591e-15	57	78.9518	141	81
000793_EAB-5_isotig01517	pgrc1_chick ame: full=membrane-associated progesterone receptor component 1	776	gi|82082221|sp|Q5ZKN2.3|PGRC1_CHICKRecName: Full=Membrane-associated progesterone receptor component 1	Q5ZKN2	4.17005e-40	71	140.198	159	114
000793_EAB-5_isotig01522	prdx1_drome ame: full=peroxiredoxin 1 ame: full=cytosolic thioredoxin peroxidase short=dpx-4783 short= x-1 ame: full=thioredoxin peroxidase	776	gi|27734441|sp|Q9V3P0.1|PRDX1_DROMERecName: Full=Peroxiredoxin 1; AltName: Full=Cytosolic thioredoxin peroxidase; Short=DPx-4783; Short=DmTPx-1; AltName: Full=Thioredoxin peroxidase	Q9V3P0	8.11487e-95	86	279.641	193	167
Contig898	nrt_drome ame: full=neurotactin	774	gi|68067456|sp|P23654.3|NRT_DROMERecName: Full=Neurotactin	P23654	3.00846e-49	67	176.407	207	140
000793_EAB-5_isotig01525	adhx_spaau ame: full=alcohol dehydrogenase class-3 ame: full=alcohol dehydrogenase class-iii ame: full=glutathione-dependent formaldehyde dehydrogenase short=faldh short=fdh short=gsh-fdh ame: full=s- glutathione dehydrogenase	774	gi|5902742|sp|P79896.1|ADHX_SPAAURecName: Full=Alcohol dehydrogenase class-3; AltName: Full=Alcohol dehydrogenase class-III; AltName: Full=Glutathione-dependent formaldehyde dehydrogenase; Short=FALDH; Short=FDH; Short=GSH-FDH; AltName: Full=S-(hydroxymethyl)glutathione dehydrogenase	P79896	8.95602e-117	90	342.043	242	218
000793_EAB-5_isotig01526	ampn_pig ame: full=aminopeptidase n short=ap-n short=papn ame: full=alanyl aminopeptidase ame: full=aminopeptidase m short=ap-m ame: full=microsomal aminopeptidase ame: full=gp130 ame: cd_antigen=cd13	774	gi|1703286|sp|P15145.3|AMPN_PIGRecName: Full=Aminopeptidase N; Short=AP-N; Short=pAPN; AltName: Full=Alanyl aminopeptidase; AltName: Full=Aminopeptidase M; Short=AP-M; AltName: Full=Microsomal aminopeptidase; AltName: Full=gp130; AltName: CD_antigen=CD13	P15145	6.20049e-70	66	234.572	244	163
000793_EAB-5_isotig01528	s11ip_chick ame: full=serine threonine-protein kinase 11-interacting protein	774	gi|82231237|sp|Q5F479.1|S11IP_CHICKRecName: Full=Serine/threonine-protein kinase 11-interacting protein	Q5F479	1.15287e-33	53	132.109	230	123
000793_EAB-5_isotig01531	c43bp_crigr ame: full=collagen type iv alpha-3-binding protein ame: full=ceramide transfer protein	773	gi|81893090|sp|Q6VVX2.1|C43BP_CRIGRRecName: Full=Collagen type IV alpha-3-binding protein; AltName: Full=Ceramide transfer protein	Q6VVX2	1.9912e-45	61	132.494	171	105
000793_EAB-5_isotig01529	futsc_drome ame: full=microtubule-associated protein futsch	773	gi|229463039|sp|Q9W596.4|FUTSC_DROMERecName: Full=Microtubule-associated protein futsch	Q9W596	3.97191e-116	86	368.622	255	221
000793_EAB-5_isotig01527	tcpg_drome ame: full=t-complex protein 1 subunit gamma short=tcp-1-gamma ame: full=cct-gamma	773	gi|1729872|sp|P48605.2|TCPG_DROMERecName: Full=T-complex protein 1 subunit gamma; Short=TCP-1-gamma; AltName: Full=CCT-gamma	P48605	1.18571e-135	90	395.971	238	215
000793_EAB-5_isotig01532	rab3_drome ame: full=ras-related protein rab-3	771	gi|131800|sp|P25228.1|RAB3_DROMERecName: Full=Ras-related protein Rab-3	P25228	1.72293e-39	91	139.428	79	72
000793_EAB-5_isotig01534	unc22_caeel ame: full=twitchin ame: full=uncoordinated protein 22	771	gi|74966877|sp|Q23551.3|UNC22_CAEELRecName: Full=Twitchin; AltName: Full=Uncoordinated protein 22	Q23551	2.68297e-28	51	116.701	250	128
000793_EAB-5_isotig01541	psmd2_bovin ame: full=26s proteasome non-atpase regulatory subunit 2 ame: full=26s proteasome regulatory subunit rpn1 ame: full=26s proteasome regulatory subunit s2 ame: full=26s proteasome subunit p97 ame: full=tumor necrosis factor type 1 receptor-associated protein 2	769	gi|166897623|sp|P56701.2|PSMD2_BOVINRecName: Full=26S proteasome non-ATPase regulatory subunit 2; AltName: Full=26S proteasome regulatory subunit RPN1; AltName: Full=26S proteasome regulatory subunit S2; AltName: Full=26S proteasome subunit p97; AltName: Full=Tumor necrosis factor type 1 receptor-associated protein 2	P56701	8.92748e-94	85	297.745	250	213
000793_EAB-5_isotig01542	atpb2_drome ame: full=sodium potassium-transporting atpase subunit beta-2 ame: full=protein nervana 2 ame: full=sodium potassium-dependent atpase subunit beta-2	769	gi|12643737|sp|Q24048.2|ATPB2_DROMERecName: Full=Sodium/potassium-transporting ATPase subunit beta-2; AltName: Full=Protein nervana 2; AltName: Full=Sodium/potassium-dependent ATPase subunit beta-2	Q24048	5.50428e-72	72	226.098	181	132
000793_EAB-5_isotig01538	tret1_culqu ame: full=facilitated trehalose transporter tret1	769	gi|300681185|sp|B0WC46.1|TRET1_CULQURecName: Full=Facilitated trehalose transporter Tret1	B0WC46	3.3632e-45	62	113.62	143	90
000793_EAB-5_isotig01535	tmede_drope ame: full=transmembrane emp24 domain-containing protein eca flags: precursor	768	gi|296439794|sp|B4GMC3.1|TMEDE_DROPERecName: Full=Transmembrane emp24 domain-containing protein eca; Flags: Precursor	B4GMC3	1.73354e-117	89	337.806	195	175
000793_EAB-5_isotig01545	nrf6_caeel ame: full=nose resistant to fluoxetine protein 6 short=protein nrf-6 flags: precursor	767	gi|21264475|sp|Q09225.3|NRF6_CAEELRecName: Full=Nose resistant to fluoxetine protein 6; Short=Protein nrf-6; Flags: Precursor	Q09225	3.52403e-11	43	66.2402	233	102
000793_EAB-5_isotig01544	pls1_mouse ame: full=phospholipid scramblase 1 short=pl scramblase 1 ame: full=ca(2+)-dependent phospholipid scramblase 1 ame: full=transplantability-associated protein 1 short=nor1 short=tra1	767	gi|14548195|sp|Q9JJ00.1|PLS1_MOUSERecName: Full=Phospholipid scramblase 1; Short=PL scramblase 1; AltName: Full=Ca(2+)-dependent phospholipid scramblase 1; AltName: Full=Transplantability-associated protein 1; Short=NOR1; Short=TRA1	Q9JJ00	3.26641e-63	69	203.756	162	113
Contig121	acac_chick ame: full=acetyl- carboxylase short=acc includes: ame: full=biotin carboxylase	766	gi|116669|sp|P11029.1|ACAC_CHICKRecName: Full=Acetyl-CoA carboxylase; Short=ACC; Includes: RecName: Full=Biotin carboxylase	P11029	2.90809e-71	81	148.673	109	89
000793_EAB-5_isotig01546	ras3_drome ame: full=ras-like protein 3 ame: full=protein roughened flags: precursor	766	gi|131866|sp|P08645.2|RAS3_DROMERecName: Full=Ras-like protein 3; AltName: Full=Protein roughened; Flags: Precursor	P08645	3.88807e-99	96	290.041	183	177
000793_EAB-5_isotig01547	chch2_mouse ame: full=coiled-coil-helix-coiled-coil-helix domain-containing protein mitochondrial flags: precursor	765	gi|62510511|sp|Q9D1L0.1|CHCH2_MOUSERecName: Full=Coiled-coil-helix-coiled-coil-helix domain-containing protein 2, mitochondrial; Flags: Precursor	Q9D1L0	8.19585e-16	63	75.485	80	51
Contig1544	c4g15_drome ame: full=cytochrome p450 4g15 ame: full=cypivg15	764	gi|11386682|sp|Q9VYY4.1|C4G15_DROMERecName: Full=Cytochrome P450 4g15; AltName: Full=CYPIVG15	Q9VYY4	1.252e-08	54	46.595	72	39
000793_EAB-5_isotig01548	stna_drome ame: full=protein stoned-a short=stn-a short=	764	gi|34098415|sp|Q24211.3|STNA_DROMERecName: Full=Protein stoned-A; Short=Stn-A; Short=StonedA	Q24211	3.76433e-10	54	63.1586	119	65
000793_EAB-5_isotig01549	npcl1_rat ame: full=niemann-pick c1-like protein 1 flags: precursor	763	gi|73921247|sp|Q6T3U3.1|NPCL1_RATRecName: Full=Niemann-Pick C1-like protein 1; Flags: Precursor	Q6T3U3	8.50137e-07	51	53.1434	154	79
Contig6367	paqr3_human ame: full=progestin and adipoq receptor family member 3 ame: full=progestin and adipoq receptor family member iii ame: full=raf kinase trapping to golgi short=rktg	763	gi|51701774|sp|Q6TCH7.2|PAQR3_HUMANRecName: Full=Progestin and adipoQ receptor family member 3; AltName: Full=Progestin and adipoQ receptor family member III; AltName: Full=Raf kinase trapping to Golgi; Short=RKTG	Q6TCH7	1.56653e-24	64	102.449	110	71
000793_EAB-5_isotig01552	pde6_dromo ame: full=cgmp-specific 3 -cyclic phosphodiesterase flags: precursor	763	gi|223635559|sp|B4K9L4.1|PDE6_DROMORecName: Full=cGMP-specific 3',5'-cyclic phosphodiesterase; Flags: Precursor	B4K9L4	3.28046e-61	94	128.642	73	69
000793_EAB-5_isotig01550	ppm1b_rat ame: full=protein phosphatase 1b ame: full=protein phosphatase 2c isoform beta short=pp2c-beta	763	gi|548445|sp|P35815.1|PPM1B_RATRecName: Full=Protein phosphatase 1B; AltName: Full=Protein phosphatase 2C isoform beta; Short=PP2C-beta	P35815	1.56667e-86	75	265.388	254	193
000793_EAB-5_isotig01543	eloa1_drome ame: full=transcription elongation factor b polypeptide 3 ame: full=elongin-a ame: full=rna polymerase ii transcription factor siii subunit a ame: full=d	762	gi|51316116|sp|Q9VCP0.1|ELOA1_DROMERecName: Full=Transcription elongation factor B polypeptide 3; AltName: Full=Elongin-A; AltName: Full=RNA polymerase II transcription factor SIII subunit A; AltName: Full=dEloA	Q9VCP0	1.28269e-07	46	55.4546	141	66
000793_EAB-5_isotig01557	cccp_drome ame: full=circadian clock-controlled protein flags: precursor	762	gi|29427577|sp|O76879.2|CCCP_DROMERecName: Full=Circadian clock-controlled protein; Flags: Precursor	O76879	1.15089e-11	44	66.2402	193	85
Contig4537	bru_drome ame: full=protein brunelleschi ame: full=nik- and ikbkb-binding protein	762	gi|74869269|sp|Q9VIL0.2|BRU_DROMERecName: Full=Protein brunelleschi; AltName: Full=NIK- and IKBKB-binding protein	Q9VIL0	6.66957e-62	74	198.364	207	155
Contig725	brwd1_human ame: full=bromodomain and wd repeat-containing protein 1 ame: full=wd repeat-containing protein 9	762	gi|313104296|sp|Q9NSI6.4|BRWD1_HUMANRecName: Full=Bromodomain and WD repeat-containing protein 1; AltName: Full=WD repeat-containing protein 9	Q9NSI6	2.71251e-62	72	187.963	175	126
Contig1436	rae2_mouse ame: full=rab proteins geranylgeranyltransferase component a 2 ame: full=choroideraemia-like protein ame: full=rab escort protein 2 short=rep-2	762	gi|47117332|sp|Q9QZD5.2|RAE2_MOUSERecName: Full=Rab proteins geranylgeranyltransferase component A 2; AltName: Full=Choroideraemia-like protein; AltName: Full=Rab escort protein 2; Short=REP-2	Q9QZD5	3.73484e-30	57	121.324	198	113
Contig890	lar_drome ame: full=tyrosine-protein phosphatase lar ame: full=protein-tyrosine-phosphate phosphohydrolase ame: full=dlar flags: precursor	761	gi|73920223|sp|P16621.2|LAR_DROMERecName: Full=Tyrosine-protein phosphatase Lar; AltName: Full=Protein-tyrosine-phosphate phosphohydrolase; AltName: Full=dLAR; Flags: Precursor	P16621	2.78442e-97	80	314.694	215	173
000793_EAB-5_isotig01559	ptgr1_rabit ame: full=prostaglandin reductase 1 short=prg-1 ame: full=15-oxoprostaglandin 13-reductase ame: full=adrab-f ame: full=nadp-dependent leukotriene b4 12-hydroxydehydrogenase	760	gi|2498510|sp|Q28719.1|PTGR1_RABITRecName: Full=Prostaglandin reductase 1; Short=PRG-1; AltName: Full=15-oxoprostaglandin 13-reductase; AltName: Full=ADRAB-F; AltName: Full=NADP-dependent leukotriene B4 12-hydroxydehydrogenase	Q28719	3.06074e-40	64	144.821	227	147
000793_EAB-5_isotig01556	smc3_rat ame: full=structural maintenance of chromosomes protein 3 short=smc protein 3 short=smc-3 ame: full=basement membrane-associated chondroitin proteoglycan short=bamacan ame: full=chondroitin sulfate proteoglycan 6 ame: full=chromosome segregation protein	760	gi|29336525|sp|P97690.1|SMC3_RATRecName: Full=Structural maintenance of chromosomes protein 3; Short=SMC protein 3; Short=SMC-3; AltName: Full=Basement membrane-associated chondroitin proteoglycan; Short=Bamacan; AltName: Full=Chondroitin sulfate proteoglycan 6; AltName: Full=Chromosome segregation protein SmcD	P97690	3.2584e-85	89	278.485	203	181
000793_EAB-5_isotig01565	ptn9_mouse ame: full=tyrosine-protein phosphatase non-receptor type 9 ame: full=protein-tyrosine phosphatase meg2 short=ptpase meg2	757	gi|85701215|sp|O35239.2|PTN9_MOUSERecName: Full=Tyrosine-protein phosphatase non-receptor type 9; AltName: Full=Protein-tyrosine phosphatase MEG2; Short=PTPase MEG2	O35239	4.45697e-30	51	120.939	217	112
000793_EAB-5_isotig01566	tram1_canfa ame: full=translocating chain-associated membrane protein 1	757	gi|401208|sp|Q01685.2|TRAM1_CANFARecName: Full=Translocating chain-associated membrane protein 1	Q01685	7.01959e-32	57	123.25	219	125
Contig6400	unc22_caeel ame: full=twitchin ame: full=uncoordinated protein 22	757	gi|74966877|sp|Q23551.3|UNC22_CAEELRecName: Full=Twitchin; AltName: Full=Uncoordinated protein 22	Q23551	9.00987e-47	63	169.859	257	162
000793_EAB-5_isotig00272	if4g3_mouse ame: full=eukaryotic translation initiation factor 4 gamma 3 short=eif-4-gamma 3 short=eif-4g 3 short=eif4g 3 ame: full=eif-4-gamma ii short=eif4gii	756	gi|48428375|sp|Q80XI3.2|IF4G3_MOUSERecName: Full=Eukaryotic translation initiation factor 4 gamma 3; Short=eIF-4-gamma 3; Short=eIF-4G 3; Short=eIF4G 3; AltName: Full=eIF-4-gamma II; Short=eIF4GII	Q80XI3	1.48324e-22	64	99.7525	125	81
000793_EAB-5_isotig00261	ange2_human ame: full=protein angel homolog 2	756	gi|74746929|sp|Q5VTE6.1|ANGE2_HUMANRecName: Full=Protein angel homolog 2	Q5VTE6	1.2479e-26	48	110.923	237	115
000793_EAB-5_isotig01567	gst_anoga ame: full=glutathione s-transferase ame: full=gst class-sigma	756	gi|161788955|sp|P46428.4|GST_ANOGARecName: Full=Glutathione S-transferase; AltName: Full=GST class-sigma	P46428	9.74888e-57	68	182.956	180	123
000793_EAB-5_isotig01568	mica3_mouse ame: full=protein mical-3	755	gi|300669654|sp|Q8CJ19.2|MICA3_MOUSERecName: Full=Protein MICAL-3	Q8CJ19	2.09656e-93	82	302.753	207	170
000793_EAB-5_isotig01575	acph_rat ame: full=acylamino-acid-releasing enzyme short=aare ame: full=acyl-peptide hydrolase short=aph ame: full=acylaminoacyl-peptidase	754	gi|113178|sp|P13676.1|ACPH_RATRecName: Full=Acylamino-acid-releasing enzyme; Short=AARE; AltName: Full=Acyl-peptide hydrolase; Short=APH; AltName: Full=Acylaminoacyl-peptidase	P13676	1.60599e-20	47	93.5893	241	115
000793_EAB-5_isotig01573	atpo_drome ame: full=atp synthase subunit mitochondrial ame: full=oligomycin sensitivity conferral protein short=oscp flags: precursor	754	gi|12644422|sp|Q24439.2|ATPO_DROMERecName: Full=ATP synthase subunit O, mitochondrial; AltName: Full=Oligomycin sensitivity conferral protein; Short=OSCP; Flags: Precursor	Q24439	2.23873e-64	76	202.601	197	151
000793_EAB-5_isotig01569	mysa_drome ame: full=myosin heavy muscle	754	gi|110825729|sp|P05661.4|MYSA_DROMERecName: Full=Myosin heavy chain, muscle	P05661	3.35379e-99	97	320.087	230	225
Contig6128	osbl2_mouse ame: full=oxysterol-binding protein 2 short=orp-2 short=osbp-related protein 2	754	gi|46396414|sp|Q8BX94.1|OSBL2_MOUSERecName: Full=Oxysterol-binding protein-related protein 2; Short=ORP-2; Short=OSBP-related protein 2	Q8BX94	7.58861e-41	65	145.591	135	89
000793_EAB-5_isotig01563	cgrf1_mouse ame: full=cell growth regulator with ring finger domain protein 1 ame: full=cell growth regulatory gene 19 protein	753	gi|44887777|sp|Q8BMJ7.1|CGRF1_MOUSERecName: Full=Cell growth regulator with RING finger domain protein 1; AltName: Full=Cell growth regulatory gene 19 protein	Q8BMJ7	1.14973e-07	63	55.0694	49	31
000793_EAB-5_isotig01574	stt3b_human ame: full=dolichyl-diphosphooligosaccharide--protein glycosyltransferase subunit stt3b short=oligosaccharyl transferase subunit stt3b short=stt3-b ame: full=source of immunodominant mhc-associated peptides homolog	753	gi|74715800|sp|Q8TCJ2.1|STT3B_HUMANRecName: Full=Dolichyl-diphosphooligosaccharide--protein glycosyltransferase subunit STT3B; Short=Oligosaccharyl transferase subunit STT3B; Short=STT3-B; AltName: Full=Source of immunodominant MHC-associated peptides homolog	Q8TCJ2	2.86932e-109	81	336.265	253	207
Contig5061	kpbb_drome ame: full=probable phosphorylase b kinase regulatory subunit beta short=phosphorylase kinase subunit beta	753	gi|33302633|sp|Q9VLS1.2|KPBB_DROMERecName: Full=Probable phosphorylase b kinase regulatory subunit beta; Short=Phosphorylase kinase subunit beta	Q9VLS1	8.75609e-80	76	189.504	154	118
000793_EAB-5_isotig00252	dhr11_mouse ame: full=dehydrogenase reductase sdr family member 11 flags: precursor	753	gi|85542060|sp|Q3U0B3.1|DHR11_MOUSERecName: Full=Dehydrogenase/reductase SDR family member 11; Flags: Precursor	Q3U0B3	2.92024e-49	60	165.622	247	150
Contig4698	neur_drome ame: full=protein neuralized	752	gi|34223722|sp|P29503.2|NEUR_DROMERecName: Full=Protein neuralized	P29503	1.87669e-24	68	88.9669	82	56
000793_EAB-5_isotig01580	snd1_danre ame: full=staphylococcal nuclease domain-containing protein 1 ame: full=100 kda coactivator ame: full=4snc-tudor domain protein ame: full=p100 co-activator	752	gi|59800337|sp|Q7ZT42.1|SND1_DANRERecName: Full=Staphylococcal nuclease domain-containing protein 1; AltName: Full=100 kDa coactivator; AltName: Full=4SNc-Tudor domain protein; AltName: Full=p100 co-activator	Q7ZT42	3.26038e-70	84	163.31	112	95
000793_EAB-5_isotig01577	clh_drome ame: full=clathrin heavy chain	752	gi|231811|sp|P29742.1|CLH_DROMERecName: Full=Clathrin heavy chain	P29742	4.29861e-122	92	384.03	251	233
Contig138	lolal_drome ame: full=longitudinals lacking short=lola-like protein ame: full=protein batman	752	gi|73621174|sp|Q7KRI2.1|LOLAL_DROMERecName: Full=Longitudinals lacking protein-like; Short=Lola-like protein; AltName: Full=Protein Batman	Q7KRI2	3.08711e-12	55	65.0846	122	68
Contig5973	rm01_mouse ame: full=39s ribosomal protein mitochondrial short=l1mt short=mrp-l1 flags: precursor	751	gi|239938695|sp|Q99N96.2|RM01_MOUSERecName: Full=39S ribosomal protein L1, mitochondrial; Short=L1mt; Short=MRP-L1; Flags: Precursor	Q99N96	3.4213e-11	57	65.4698	146	84
000793_EAB-5_isotig01572	abca3_mouse ame: full=atp-binding cassette sub-family a member 3	751	gi|338817896|sp|Q8R420.3|ABCA3_MOUSERecName: Full=ATP-binding cassette sub-family A member 3	Q8R420	4.3207e-25	52	107.071	235	123
Contig719	brat_drome ame: full=brain tumor protein	751	gi|41688503|sp|Q8MQJ9.2|BRAT_DROMERecName: Full=Brain tumor protein	Q8MQJ9	6.11808e-97	96	308.145	182	175
000793_EAB-5_isotig01583	psd11_mouse ame: full=26s proteasome non-atpase regulatory subunit 11 ame: full=26s proteasome regulatory subunit rpn6 ame: full=26s proteasome regulatory subunit s9 ame: full=26s proteasome regulatory subunit	751	gi|52783229|sp|Q8BG32.3|PSD11_MOUSERecName: Full=26S proteasome non-ATPase regulatory subunit 11; AltName: Full=26S proteasome regulatory subunit RPN6; AltName: Full=26S proteasome regulatory subunit S9; AltName: Full=26S proteasome regulatory subunit p44.5	Q8BG32	3.6519e-49	82	169.859	126	104
000793_EAB-5_isotig01582	soat1_mouse ame: full=sterol o-acyltransferase 1 ame: full=acyl-coenzyme a:cholesterol acyltransferase 1 short=acat-1 ame: full=cholesterol acyltransferase 1	751	gi|341942050|sp|Q61263.2|SOAT1_MOUSERecName: Full=Sterol O-acyltransferase 1; AltName: Full=Acyl-coenzyme A:cholesterol acyltransferase 1; Short=ACAT-1; AltName: Full=Cholesterol acyltransferase 1	Q61263	2.321e-61	63	204.527	197	125
Contig8170	pp4r1_rat ame: full=serine threonine-protein phosphatase 4 regulatory subunit 1	750	gi|44888253|sp|Q8VI02.1|PP4R1_RATRecName: Full=Serine/threonine-protein phosphatase 4 regulatory subunit 1	Q8VI02	1.25609e-55	65	194.512	223	145
Contig665	cdc73_rat ame: full=parafibromin ame: full=cell division cycle protein 73 homolog ame: full=hyperparathyroidism 2 protein homolog	750	gi|81908680|sp|Q4V8C8.1|CDC73_RATRecName: Full=Parafibromin; AltName: Full=Cell division cycle protein 73 homolog; AltName: Full=Hyperparathyroidism 2 protein homolog	Q4V8C8	3.26462e-67	69	219.55	263	184
000793_EAB-5_isotig01579	acsa_drome ame: full=acetyl-coenzyme a synthetase ame: full=acetate-- ligase ame: full=acetyl- synthetase short=acs short= ame: full=acyl-activating enzyme	750	gi|34922289|sp|Q9VP61.1|ACSA_DROMERecName: Full=Acetyl-coenzyme A synthetase; AltName: Full=Acetate--CoA ligase; AltName: Full=Acetyl-CoA synthetase; Short=ACS; Short=AceCS; AltName: Full=Acyl-activating enzyme	Q9VP61	1.17491e-143	90	420.239	248	225
000793_EAB-5_isotig01587	eftu_human ame: full=elongation factor mitochondrial short=ef-tu ame: full=p43 flags: precursor	750	gi|1706611|sp|P49411.2|EFTU_HUMANRecName: Full=Elongation factor Tu, mitochondrial; Short=EF-Tu; AltName: Full=P43; Flags: Precursor	P49411	6.91086e-114	84	337.035	250	212
000793_EAB-5_isotig01584	gtr1_drome ame: full=glucose transporter type 1	750	gi|62510651|sp|Q8IRI6.2|GTR1_DROMERecName: Full=Glucose transporter type 1	Q8IRI6	4.40069e-102	92	313.153	249	230
Contig7741	plx2_caebr ame: full=plexin-2 flags: precursor	749	gi|74792843|sp|Q626H5.1|PLX2_CAEBRRecName: Full=Plexin-2; Flags: Precursor	Q626H5	1.35203e-08	41	58.5362	260	107
000793_EAB-5_isotig01585	acsl1_human ame: full=long-chain-fatty-acid-- ligase 1 ame: full=acyl- synthetase 1 short=acs1 ame: full=long-chain acyl- synthetase 1 short=lacs 1 ame: full=long-chain acyl- synthetase 2 short=lacs 2 ame: full=long-chain fatty acid- ligase 2 ame: full=palmitoyl- ligase 1 ame: full=palmitoyl- ligase 2	749	gi|417241|sp|P33121.1|ACSL1_HUMANRecName: Full=Long-chain-fatty-acid--CoA ligase 1; AltName: Full=Acyl-CoA synthetase 1; Short=ACS1; AltName: Full=Long-chain acyl-CoA synthetase 1; Short=LACS 1; AltName: Full=Long-chain acyl-CoA synthetase 2; Short=LACS 2; AltName: Full=Long-chain fatty acid-CoA ligase 2; AltName: Full=Palmitoyl-CoA ligase 1; AltName: Full=Palmitoyl-CoA ligase 2	P33121	3.58182e-104	77	319.701	249	194
000793_EAB-5_isotig01581	rab6a_human ame: full=ras-related protein rab-6a short=rab-6	749	gi|131796|sp|P20340.3|RAB6A_HUMANRecName: Full=Ras-related protein Rab-6A; Short=Rab-6 >gi|75055038|sp|Q5RAV6.3|RAB6A_PONAB RecName: Full=Ras-related protein Rab-6A	P20340	2.02297e-64	88	202.601	127	113
000793_EAB-5_isotig01590	ub2j2_human ame: full=ubiquitin-conjugating enzyme e2 j2 ame: full=non-canonical ubiquitin-conjugating enzyme 2 short=ncube-2	749	gi|251757431|sp|Q8N2K1.3|UB2J2_HUMANRecName: Full=Ubiquitin-conjugating enzyme E2 J2; AltName: Full=Non-canonical ubiquitin-conjugating enzyme 2; Short=NCUBE-2	Q8N2K1	1.26082e-99	86	293.893	179	154
000793_EAB-5_isotig01588	s6a17_mouse ame: full=sodium-dependent neutral amino acid transporter slc6a17 ame: full=sodium-dependent neurotransmitter transporter ntt4 ame: full=solute carrier family 6 member 17	748	gi|48428638|sp|Q8BJI1.1|S6A17_MOUSERecName: Full=Sodium-dependent neutral amino acid transporter SLC6A17; AltName: Full=Sodium-dependent neurotransmitter transporter NTT4; AltName: Full=Solute carrier family 6 member 17	Q8BJI1	4.03934e-86	75	273.478	209	157
000793_EAB-5_isotig01591	ts101_rat ame: full=tumor susceptibility gene 101 protein ame: full=escrt-i complex subunit tsg101	746	gi|71153364|sp|Q6IRE4.1|TS101_RATRecName: Full=Tumor susceptibility gene 101 protein; AltName: Full=ESCRT-I complex subunit TSG101	Q6IRE4	2.44303e-49	74	169.474	155	115
000793_EAB-5_isotig01592	rs5_human ame: full=40s ribosomal protein s5 contains: ame: full=40s ribosomal protein n-terminally processed	746	gi|22002064|sp|P46782.4|RS5_HUMANRecName: Full=40S ribosomal protein S5; Contains: RecName: Full=40S ribosomal protein S5, N-terminally processed >gi|71153729|sp|Q5E988.3|RS5_BOVIN RecName: Full=40S ribosomal protein S5; Contains: RecName: Full=40S ribosomal protein S5, N-terminally processed	P46782	4.14299e-118	97	338.576	197	193
000793_EAB-5_isotig01589	pbp3_drome ame: full=pheromone-binding protein 3 short=pbprp-3 ame: full=odorant-binding protein os-f flags: precursor	745	gi|1709596|sp|P54193.1|PBP3_DROMERecName: Full=Pheromone-binding protein-related protein 3; Short=PBPRP-3; AltName: Full=Odorant-binding protein OS-F; Flags: Precursor	P54193	1.90146e-17	56	79.7221	110	62
000793_EAB-5_isotig01594	den1a_xenla ame: full=denn domain-containing protein 1a ame: full=connecdenn	745	gi|82181812|sp|Q68F67.1|DEN1A_XENLARecName: Full=DENN domain-containing protein 1A; AltName: Full=Connecdenn	Q68F67	2.96375e-15	44	78.1814	240	107
Contig2710	kpce_rabit ame: full=protein kinase c epsilon type ame: full=npkc-epsilon	745	gi|125556|sp|P10830.1|KPCE_RABITRecName: Full=Protein kinase C epsilon type; AltName: Full=nPKC-epsilon	P10830	9.67196e-114	95	295.434	154	147
Contig1873	slik6_human ame: full=slit and ntrk-like protein 6 flags: precursor	745	gi|59803110|sp|Q9H5Y7.3|SLIK6_HUMANRecName: Full=SLIT and NTRK-like protein 6; Flags: Precursor	Q9H5Y7	2.85182e-20	49	92.8189	240	118
Contig7808	srpk2_human ame: full=serine threonine-protein kinase srpk2 ame: full=sfrs protein kinase 2 ame: full=serine arginine-rich protein-specific kinase 2 short=sr-protein-specific kinase 2	745	gi|300669676|sp|P78362.3|SRPK2_HUMANRecName: Full=Serine/threonine-protein kinase SRPK2; AltName: Full=SFRS protein kinase 2; AltName: Full=Serine/arginine-rich protein-specific kinase 2; Short=SR-protein-specific kinase 2	P78362	1.31936e-46	90	163.696	92	83
000793_EAB-5_isotig01586	acadv_mouse ame: full=very long-chain specific acyl- mitochondrial ame: full=mvlcad short=vlcad flags: precursor	744	gi|6648069|sp|P50544.3|ACADV_MOUSERecName: Full=Very long-chain specific acyl-CoA dehydrogenase, mitochondrial; AltName: Full=MVLCAD; Short=VLCAD; Flags: Precursor	P50544	1.34614e-25	60	76.2554	119	72
000793_EAB-5_isotig01597	galt1_drome ame: full=polypeptide n-acetylgalactosaminyltransferase 1 short=pp- ase 1 ame: full=protein-udp acetylgalactosaminyltransferase 1 ame: full=udp- c:polypeptide n-acetylgalactosaminyltransferase 1	744	gi|51315876|sp|Q6WV20.2|GALT1_DROMERecName: Full=Polypeptide N-acetylgalactosaminyltransferase 1; Short=pp-GaNTase 1; AltName: Full=Protein-UDP acetylgalactosaminyltransferase 1; AltName: Full=UDP-GalNAc:polypeptide N-acetylgalactosaminyltransferase 1	Q6WV20	1.36761e-65	73	216.853	187	138
000793_EAB-5_isotig00104	y7065_drome ame: full=uncharacterized protein cg7065	743	gi|75012858|sp|Q7YZA2.1|Y7065_DROMERecName: Full=Uncharacterized protein CG7065	Q7YZA2	1.46341e-10	60	64.3142	76	46
000793_EAB-5_isotig00253	dhr11_mouse ame: full=dehydrogenase reductase sdr family member 11 flags: precursor	743	gi|85542060|sp|Q3U0B3.1|DHR11_MOUSERecName: Full=Dehydrogenase/reductase SDR family member 11; Flags: Precursor	Q3U0B3	1.07503e-34	60	127.872	200	121
Contig2796	dopo_bovin ame: full=dopamine beta-hydroxylase ame: full=dopamine beta-monooxygenase contains: ame: full=soluble dopamine beta-hydroxylase	742	gi|158931121|sp|P15101.2|DOPO_BOVINRecName: Full=Dopamine beta-hydroxylase; AltName: Full=Dopamine beta-monooxygenase; Contains: RecName: Full=Soluble dopamine beta-hydroxylase	P15101	9.8787e-27	73	70.4774	52	38
000793_EAB-5_isotig01599	ace_chick ame: full=angiotensin-converting enzyme short=ace ame: full=dipeptidyl carboxypeptidase i ame: full=kininase ii	742	gi|1703072|sp|Q10751.1|ACE_CHICKRecName: Full=Angiotensin-converting enzyme; Short=ACE; AltName: Full=Dipeptidyl carboxypeptidase I; AltName: Full=Kininase II	Q10751	3.4479e-92	71	297.36	247	177
000793_EAB-5_isotig01595	dcnl1_mouse ame: full=dcn1-like protein 1 ame: full=dcun1 domain-containing protein 1 ame: full=defective in cullin neddylation protein 1-like protein 1 ame: full=testis-specific protein 3	742	gi|73919223|sp|Q9QZ73.1|DCNL1_MOUSERecName: Full=DCN1-like protein 1; AltName: Full=DCUN1 domain-containing protein 1; AltName: Full=Defective in cullin neddylation protein 1-like protein 1; AltName: Full=Testis-specific protein 3	Q9QZ73	7.18293e-63	85	200.29	175	150
000793_EAB-5_isotig01598	lrit3_human ame: full=leucine-rich immunoglobulin-like domain and transmembrane domain-containing protein 3	742	gi|269849616|sp|Q3SXY7.2|LRIT3_HUMANRecName: Full=Leucine-rich repeat, immunoglobulin-like domain and transmembrane domain-containing protein 3	Q3SXY7	1.53823e-19	48	90.5077	223	109
000793_EAB-5_isotig01600	miro_drops ame: full=mitochondrial rho gtpase short=miro	741	gi|108860800|sp|Q298L5.1|MIRO_DROPSRecName: Full=Mitochondrial Rho GTPase; Short=Miro	Q298L5	7.00418e-91	74	283.878	248	184
000793_EAB-5_isotig01602	pag15_mouse ame: full=group xv phospholipase a2 ame: full=1-o-acylceramide synthase short=acs ame: full=lcat-like lysophospholipase short=llpl ame: full=lysophospholipase 3 ame: full=lysosomal phospholipase a2 short=lpla2 flags: precursor	740	gi|44888107|sp|Q8VEB4.1|PAG15_MOUSERecName: Full=Group XV phospholipase A2; AltName: Full=1-O-acylceramide synthase; Short=ACS; AltName: Full=LCAT-like lysophospholipase; Short=LLPL; AltName: Full=Lysophospholipase 3; AltName: Full=Lysosomal phospholipase A2; Short=LPLA2; Flags: Precursor	Q8VEB4	1.08421e-18	51	87.4261	122	63
000793_EAB-5_isotig00266	wdfy2_human ame: full=wd repeat and fyve domain-containing protein 2 ame: full=wd40- and fyve domain-containing protein 2 ame: full=zinc finger fyve domain-containing protein 22	740	gi|51316902|sp|Q96P53.2|WDFY2_HUMANRecName: Full=WD repeat and FYVE domain-containing protein 2; AltName: Full=WD40- and FYVE domain-containing protein 2; AltName: Full=Zinc finger FYVE domain-containing protein 22	Q96P53	5.30191e-61	68	154.836	169	116
000793_EAB-5_isotig01596	qcr10_mouse ame: full=cytochrome b-c1 complex subunit 10 ame: full=complex iii subunit 10 ame: full=complex iii subunit xi ame: full=ubiquinol-cytochrome c reductase complex kda protein	739	gi|51702140|sp|Q9CPX8.1|QCR10_MOUSERecName: Full=Cytochrome b-c1 complex subunit 10; AltName: Full=Complex III subunit 10; AltName: Full=Complex III subunit XI; AltName: Full=Ubiquinol-cytochrome c reductase complex 6.4 kDa protein	Q9CPX8	9.20918e-08	69	50.8322	52	36
000793_EAB-5_isotig01604	djc16_mouse ame: full= homolog subfamily c member 16 flags: precursor	739	gi|110832274|sp|Q80TN4.2|DJC16_MOUSERecName: Full=DnaJ homolog subfamily C member 16; Flags: Precursor	Q80TN4	9.90232e-14	46	73.559	259	120
Contig7785	dnm1l_danre ame: full=dynamin-1-like protein	739	gi|68566304|sp|Q7SXN5.1|DNM1L_DANRERecName: Full=Dynamin-1-like protein	Q7SXN5	3.10513e-61	77	193.741	193	150
Contig3515	pico_droan ame: full= inorganic phosphate cotransporter	739	gi|29427572|sp|O61369.1|PICO_DROANRecName: Full=Putative inorganic phosphate cotransporter	O61369	2.16119e-28	54	115.161	211	114
Contig1334	rac1_drome ame: full=ras-related protein rac1 flags: precursor	739	gi|1346949|sp|P40792.2|RAC1_DROMERecName: Full=Ras-related protein Rac1; Flags: Precursor	P40792	1.25279e-63	92	199.904	105	97
000793_EAB-5_isotig01601	colt_drome ame: full=congested-like trachea protein	738	gi|45476989|sp|Q9VQG4.1|COLT_DROMERecName: Full=Congested-like trachea protein	Q9VQG4	3.32103e-95	73	284.263	247	181
000793_EAB-5_isotig01603	rl15_chite ame: full=60s ribosomal protein l15 ame: full=yl10	738	gi|266920|sp|P30736.3|RL15_CHITERecName: Full=60S ribosomal protein L15; AltName: Full=YL10	P30736	6.08289e-117	92	335.495	204	188
Contig6241	adap1_human ame: full=arf-gap with dual ph domain-containing protein 1 ame: full=centaurin-alpha-1 short=cnt-a1 ame: full= mapk-activating protein pm25	737	gi|215273949|sp|O75689.2|ADAP1_HUMANRecName: Full=Arf-GAP with dual PH domain-containing protein 1; AltName: Full=Centaurin-alpha-1; Short=Cnt-a1; AltName: Full=Putative MAPK-activating protein PM25	O75689	2.34986e-15	76	56.225	42	32
Contig1340	ubp7_human ame: full=ubiquitin carboxyl-terminal hydrolase 7 ame: full=deubiquitinating enzyme 7 ame: full=herpesvirus-associated ubiquitin-specific protease ame: full=ubiquitin thioesterase 7 ame: full=ubiquitin-specific-processing protease 7	737	gi|212276477|sp|Q93009.2|UBP7_HUMANRecName: Full=Ubiquitin carboxyl-terminal hydrolase 7; AltName: Full=Deubiquitinating enzyme 7; AltName: Full=Herpesvirus-associated ubiquitin-specific protease; AltName: Full=Ubiquitin thioesterase 7; AltName: Full=Ubiquitin-specific-processing protease 7	Q93009	6.64567e-18	80	85.8853	81	65
000793_EAB-5_isotig01606	pero_drome ame: full=peroxidase short= ame: full=chorion peroxidase flags: precursor	737	gi|290457651|sp|Q01603.2|PERO_DROMERecName: Full=Peroxidase; Short=DmPO; AltName: Full=Chorion peroxidase; Flags: Precursor	Q01603	1.08903e-95	74	297.36	244	181
Contig7251	rrmj3_chick ame: full= rrna methyltransferase 3 ame: full=protein ftsj homolog 3 ame: full=rrna (uridine-2 -o-)-methyltransferase 3	736	gi|73621842|sp|Q5ZKM1.2|RRMJ3_CHICKRecName: Full=Putative rRNA methyltransferase 3; AltName: Full=Protein ftsJ homolog 3; AltName: Full=rRNA (uridine-2'-O-)-methyltransferase 3	Q5ZKM1	1.42548e-76	74	247.669	197	146
Contig5823	ing4_chick ame: full=inhibitor of growth protein 4 ame: full=p29ing4	735	gi|75571358|sp|Q5ZKY4.1|ING4_CHICKRecName: Full=Inhibitor of growth protein 4; AltName: Full=p29ING4	Q5ZKY4	2.36761e-40	75	142.124	108	82
000793_EAB-5_isotig01609	atc1_drome ame: full=calcium-transporting atpase sarcoplasmic endoplasmic reticulum type ame: full=calcium atpase at 60a ame: full=calcium pump	735	gi|12644163|sp|P22700.2|ATC1_DROMERecName: Full=Calcium-transporting ATPase sarcoplasmic/endoplasmic reticulum type; AltName: Full=Calcium ATPase at 60A; AltName: Full=Calcium pump	P22700	3.08798e-47	87	170.629	140	123
000793_EAB-5_isotig01608	csup_drome ame: full=protein catecholamines up	734	gi|12585215|sp|Q9V3A4.1|CSUP_DROMERecName: Full=Protein catecholamines up	Q9V3A4	1.04254e-22	60	98.9821	175	106
Contig3434	s28a3_mouse ame: full=solute carrier family 28 member 3 ame: full=concentrative na(+)-nucleoside cotransporter 3 short=cnt 3 short=mcnt3	734	gi|81868299|sp|Q9ERH8.1|S28A3_MOUSERecName: Full=Solute carrier family 28 member 3; AltName: Full=Concentrative Na(+)-nucleoside cotransporter 3; Short=CNT 3; Short=mCNT3	Q9ERH8	8.6908e-41	57	151.369	231	132
Contig3156	cor2b_xentr ame: full=coronin-2b	734	gi|254765928|sp|A8WGE3.1|COR2B_XENTRRecName: Full=Coronin-2B	A8WGE3	6.95916e-54	77	183.341	151	117
Contig2539	cecr2_human ame: full=cat eye syndrome critical region protein 2	733	gi|114152782|sp|Q9BXF3.2|CECR2_HUMANRecName: Full=Cat eye syndrome critical region protein 2	Q9BXF3	3.08977e-17	62	83.9593	107	67
Contig5283	tret1_apili ame: full=facilitated trehalose transporter tret1 short= 1	733	gi|300681183|sp|A9ZSY2.1|TRET1_APILIRecName: Full=Facilitated trehalose transporter Tret1; Short=AmTRET1	A9ZSY2	8.81038e-22	51	96.6709	191	99
Contig690	ada10_xenla ame: full=disintegrin and metalloproteinase domain-containing protein 10 short=adam 10 ame: full=kuzbanian protein homolog short=xkuz flags: precursor	732	gi|29839752|sp|Q8JIY1.1|ADA10_XENLARecName: Full=Disintegrin and metalloproteinase domain-containing protein 10; Short=ADAM 10; AltName: Full=Kuzbanian protein homolog; Short=xKuz; Flags: Precursor	Q8JIY1	3.42352e-22	57	98.2117	161	92
Contig8723	fur2_drome ame: full=furin-like protease 2 short=furin-2 flags: precursor	730	gi|25453439|sp|P30432.2|FUR2_DROMERecName: Full=Furin-like protease 2; Short=Furin-2; Flags: Precursor	P30432	1.70257e-85	86	280.411	181	157
000793_EAB-5_isotig01616	rl10_drome ame: full=60s ribosomal protein l10 ame: full=qm protein homolog ame: full=dqm	730	gi|6093992|sp|O61231.1|RL10_DROMERecName: Full=60S ribosomal protein L10; AltName: Full=QM protein homolog; AltName: Full=dQM	O61231	4.13109e-106	95	308.531	183	174
000793_EAB-5_isotig01617	rpab1_ponab ame: full=dna-directed rna polymerases and iii subunit rpabc1 short=rna polymerases and iii subunit abc1 ame: full=dna-directed rna polymerase ii subunit e ame: full=rpb5 homolog	729	gi|75054736|sp|Q5R587.1|RPAB1_PONABRecName: Full=DNA-directed RNA polymerases I, II, and III subunit RPABC1; Short=RNA polymerases I, II, and III subunit ABC1; AltName: Full=DNA-directed RNA polymerase II subunit E; AltName: Full=RPB5 homolog	Q5R587	3.35806e-131	93	371.703	209	195
000793_EAB-5_isotig01614	pabp2_drops ame: full=polyadenylate-binding protein 2 short=pabp-2 short=poly -binding protein 2 ame: full=nuclear poly -binding protein 1 ame: full=poly -binding protein ii short=pabii ame: full=polyadenylate-binding nuclear protein 1	728	gi|109892812|sp|Q28ZX3.1|PABP2_DROPSRecName: Full=Polyadenylate-binding protein 2; Short=PABP-2; Short=Poly(A)-binding protein 2; AltName: Full=Nuclear poly(A)-binding protein 1; AltName: Full=Poly(A)-binding protein II; Short=PABII; AltName: Full=Polyadenylate-binding nuclear protein 1	Q28ZX3	2.83758e-53	77	174.481	157	121
000793_EAB-5_isotig01612	rl7a_bovin ame: full=60s ribosomal protein l7a	728	gi|108860939|sp|Q2TBQ5.3|RL7A_BOVINRecName: Full=60S ribosomal protein L7a	Q2TBQ5	4.0868e-70	84	177.563	123	104
000793_EAB-5_isotig01615	cfdp2_bovin ame: full=craniofacial development protein 2 ame: full=p97 bucentaur protein	727	gi|82592672|sp|O02751.2|CFDP2_BOVINRecName: Full=Craniofacial development protein 2; AltName: Full=p97 bucentaur protein	O02751	1.47564e-23	57	83.5741	140	81
Contig1872	fah2a_danre ame: full=fatty-acid amide hydrolase 2-a	727	gi|82183203|sp|Q6DH69.1|FAH2A_DANRERecName: Full=Fatty-acid amide hydrolase 2-A	Q6DH69	3.2434e-14	67	74.7146	117	79
000793_EAB-5_isotig01621	sptcb_drome ame: full=spectrin beta chain	727	gi|14286182|sp|Q00963.2|SPTCB_DROMERecName: Full=Spectrin beta chain	Q00963	1.37507e-56	63	197.593	242	154
000793_EAB-5_isotig01618	k1109_human ame: full=uncharacterized protein kiaa1109 ame: full=fragile site-associated protein	726	gi|317373370|sp|Q2LD37.2|K1109_HUMANRecName: Full=Uncharacterized protein KIAA1109; AltName: Full=Fragile site-associated protein	Q2LD37	6.63401e-39	51	146.747	247	128
Contig4994	elav3_xentr ame: full=elav-like protein 3 ame: full=protein	726	gi|123913100|sp|Q28FX0.1|ELAV3_XENTRRecName: Full=ELAV-like protein 3; AltName: Full=Protein ElrC	Q28FX0	1.30746e-27	80	110.923	115	93
000793_EAB-5_isotig01622	mlr_drome ame: full=myosin regulatory light chain 2 short=mlc-2	726	gi|127183|sp|P18432.2|MLR_DROMERecName: Full=Myosin regulatory light chain 2; Short=MLC-2	P18432	3.55261e-69	87	214.927	147	129
Contig3468	nedd4_drome ame: full=e3 ubiquitin-protein ligase nedd-4 short=dnedd4	726	gi|73921207|sp|Q9VVI3.2|NEDD4_DROMERecName: Full=E3 ubiquitin-protein ligase Nedd-4; Short=DNedd4	Q9VVI3	1.66807e-92	94	234.958	123	116
000793_EAB-5_isotig01623	sdcg8_mouse ame: full=serologically defined colon cancer antigen 8 homolog ame: full=centrosomal colon cancer autoantigen protein short=mcccap	725	gi|81865757|sp|Q80UF4.1|SDCG8_MOUSERecName: Full=Serologically defined colon cancer antigen 8 homolog; AltName: Full=Centrosomal colon cancer autoantigen protein; Short=mCCCAP	Q80UF4	4.35993e-12	47	68.5514	241	115
Contig2918	k1370_danre ame: full=uncharacterized protein kiaa1370 homolog	725	gi|123888479|sp|Q1LV22.1|K1370_DANRERecName: Full=Uncharacterized protein KIAA1370 homolog	Q1LV22	2.00395e-32	56	127.872	195	111
Contig158	npc1_human ame: full=niemann-pick c1 protein flags: precursor	724	gi|83305902|sp|O15118.2|NPC1_HUMANRecName: Full=Niemann-Pick C1 protein; Flags: Precursor	O15118	1.82181e-31	48	80.1073	169	82
000793_EAB-5_isotig01625	jip4_mouse ame: full=c-jun-amino-terminal kinase-interacting protein 4 short=jip-4 short=jnk-interacting protein 4 ame: full=jnk-associated leucine-zipper protein short=jlp ame: full=jnk sapk-associated protein 2 short=jsap2 ame: full=mitogen-activated protein kinase 8-interacting protein 4 ame: full=sperm-associated antigen 9	724	gi|94717649|sp|Q58A65.2|JIP4_MOUSERecName: Full=C-Jun-amino-terminal kinase-interacting protein 4; Short=JIP-4; Short=JNK-interacting protein 4; AltName: Full=JNK-associated leucine-zipper protein; Short=JLP; AltName: Full=JNK/SAPK-associated protein 2; Short=JSAP2; AltName: Full=Mitogen-activated protein kinase 8-interacting protein 4; AltName: Full=Sperm-associated antigen 9	Q58A65	5.38839e-84	73	275.404	235	173
[truncated: 10,991 more rows]
