# Supplementary material for: Identification of Odor-Processing Genes in the Emerald Ash Borer, Agrilus planipennis
Source: PLoS One. 2013 Feb 12;8(2):e56555. doi: 10.1371/journal.pone.0056555 (PMC3570424; doi:10.1371/journal.pone.0056555)
Supplement: Table S4 — Comparison of A.planipennis antennal transcripts with midgut and fatbody expressed sequence tags of Agrilus planipennis . (XLSX) [file pone.0056555.s008.xlsx]

## Sheet: Blast with Midgut
Table S4: Comparison of A .planipennis antennal transcripts with midgut and fatbody expressed sequence tags of Agrilus planipennis.
Sequence name	Sequence desc.	Sequence length	Hit desc.	Hit ACC	E-Value	Similarity	Score	Alignment length	Positives
000793_EAB-5_G3QO8C008JMN1I	---NA---	400	FVGHRYE03FOHL4length=252 xy=2212_0410 region=3 run=R_2009_05_06_19_01_00_	FVGHRYE03FOHL4	2.079e-97	98	351.984	200	197
000793_EAB-5_G3QO8C008I66OV	---NA---	320	contig00597length=303 numreads=4	contig00597	1.73377e-62	98	235.645	134	132
000793_EAB-5_G3QO8C008JWL8I	---NA---	309	EAB_MG_all.fa.Contig1222No definition line	EAB_MG_all.fa.Contig1222	2.69735e-85	96	311.357	188	182
000793_EAB-5_G3QO8C008JM0KQ	---NA---	226	FVGHRYE03GL31Slength=541 xy=2595_0366 region=3 run=R_2009_05_06_19_01_00_	FVGHRYE03GL31S	7.41175e-35	97	143.312	84	82
000793_EAB-5_G3QO8C008JE891	---NA---	413	contig03212length=505 numreads=7	contig03212	1.17222e-164	98	575.428	325	321
000793_EAB-5_G3QO8C008JWQYH	---NA---	378	FVGHRYE03FRIKIlength=157 xy=2246_2352 region=3 run=R_2009_05_06_19_01_00_	FVGHRYE03FRIKI	9.70855e-51	99	196.865	110	109
000793_EAB-5_G3QO8C008JAHQA	---NA---	300	contig00622length=382 numreads=3	contig00622	1.96366e-106	99	381.53	210	209
000793_EAB-5_G3QO8C008JSTQ1	---NA---	408	FVGHRYE03GIZG6No definition line	FVGHRYE03GIZG6	3.0754e-16	97	82.3729	47	46
000793_EAB-5_G3QO8C008I50W2	---NA---	148	contig03856length=128 numreads=65	contig03856	3.46471e-61	99	230.105	128	127
000793_EAB-5_G3QO8C008JTKFN	---NA---	341	FVGHRYE03FW1LIlength=487 xy=2309_2244 region=3 run=R_2009_05_06_19_01_00_	FVGHRYE03FW1LI	7.44114e-166	97	579.122	348	338
000793_EAB-5_G3QO8C008JJXZE	---NA---	256	FVGHRYE03GUGPRlength=273 xy=2690_0909 region=3 run=R_2009_05_06_19_01_00_	FVGHRYE03GUGPR	1.06088e-58	96	222.718	137	132
000793_EAB-5_G3QO8C008JU9TA	---NA---	324	FVGHRYE03F6JA8length=433 xy=2417_2738 region=3 run=R_2009_05_06_19_01_00_	FVGHRYE03F6JA8	1.28348e-103	100	372.297	201	201
000793_EAB-5_G3QO8C008JLMBP	---NA---	304	FVGHRYE03F75LOlength=305 xy=2436_0458 region=3 run=R_2009_05_06_19_01_00_	FVGHRYE03F75LO	3.33301e-104	97	374.144	219	214
000793_EAB-5_G3QO8C008JH75S	---NA---	206	FVGHRYE03GQ491length=322 xy=2652_1767 region=3 run=R_2009_05_06_19_01_00_	FVGHRYE03GQ491	3.11193e-33	97	137.772	81	79
000793_EAB-5_G3QO8C008JA0J1	---NA---	357	contig01960length=366 numreads=3	contig01960	7.70343e-176	98	612.361	352	346
000793_EAB-5_G3QO8C008JP04A	---NA---	276	contig02375length=367 numreads=3	contig02375	6.45504e-106	96	379.683	230	223
000793_EAB-5_G3QO8C008JNACT	---NA---	395	EAB_MG_all.fa.Contig1716No definition line	EAB_MG_all.fa.Contig1716	3.8443e-15	97	78.6796	46	45
000793_EAB-5_G3QO8C008JTPLK	---NA---	342	FVGHRYE03GI8PAlength=283 xy=2562_1596 region=3 run=R_2009_05_06_19_01_00_	FVGHRYE03GI8PA	5.17521e-63	97	237.491	137	134
000793_EAB-5_G3QO8C008JHDHX	---NA---	261	contig00353length=300 numreads=4	contig00353	6.16191e-96	98	346.444	194	192
000793_EAB-5_G3QO8C008JW75N	---NA---	364	FVGHRYE03GHS6Rlength=141 xy=2546_0369 region=3 run=R_2009_05_06_19_01_00_	FVGHRYE03GHS6R	5.49538e-63	97	237.491	142	138
000793_EAB-5_G3QO8C008I557A	---NA---	357	FVGHRYE03GUKW9length=449 xy=2691_2267 region=3 run=R_2009_05_06_19_01_00_	FVGHRYE03GUKW9	9.39101e-36	97	147.006	86	84
000793_EAB-5_G3QO8C008JV3DD	---NA---	286	FVGHRYE03FRICKlength=258 xy=2246_2066 region=3 run=R_2009_05_06_19_01_00_	FVGHRYE03FRICK	1.83892e-116	96	414.77	251	243
000793_EAB-5_G3QO8C008JW2EN	---NA---	229	contig01433length=271 numreads=2	contig01433	7.41456e-45	98	176.552	102	100
000793_EAB-5_G3QO8C008JO3PE	---NA---	261	FVGHRYE03GX65Nlength=462 xy=2732_3113 region=3 run=R_2009_05_06_19_01_00_	FVGHRYE03GX65N	6.94938e-11	97	63.9064	38	37
000793_EAB-5_G3QO8C008JGNQ9	---NA---	378	FVGHRYE03GIL68No definition line	FVGHRYE03GIL68	3.07431e-140	98	494.176	281	277
000793_EAB-5_G3QO8C008I83N6	---NA---	272	contig03886length=278 numreads=4	contig03886	1.43499e-72	100	268.884	145	145
000793_EAB-5_G3QO8C008JORFI	---NA---	200	FVGHRYE03FW80Ilength=166 xy=2311_3664 region=3 run=R_2009_05_06_19_01_00_	FVGHRYE03FW80I	3.65471e-77	98	283.658	160	158
000793_EAB-5_G3QO8C008JP6OS	---NA---	337	FVGHRYE03HB5A9length=305 xy=2891_2643 region=3 run=R_2009_05_06_19_01_00_	FVGHRYE03HB5A9	8.28721e-81	98	296.584	171	168
000793_EAB-5_G3QO8C008JLF7S	---NA---	342	FVGHRYE03GYWYTlength=91 xy=2740_3795 region=3 run=R_2009_05_06_19_01_00_	FVGHRYE03GYWYT	4.17416e-34	97	141.466	83	81
000793_EAB-5_G3QO8C008JF444	---NA---	176	FVGHRYE03FU9CClength=59 xy=2289_0890 region=3 run=R_2009_05_06_19_01_00_	FVGHRYE03FU9CC	7.35254e-24	100	106.379	57	57
000793_EAB-5_G3QO8C008JW93W	---NA---	373	contig00119length=1294 numreads=34	contig00119	8.54777e-131	98	462.783	261	258
000793_EAB-5_G3QO8C008I3EHM	---NA---	116	contig01061length=779 numreads=7	contig01061	4.37914e-54	98	206.098	118	116
000793_EAB-5_G3QO8C008JNXIJ	---NA---	283	contig00430length=424 numreads=7	contig00430	7.53293e-16	100	80.5262	43	43
000793_EAB-5_G3QO8C008JC01L	---NA---	228	FVGHRYE03F8FM1length=345 xy=2439_1179 region=3 run=R_2009_05_06_19_01_00_	FVGHRYE03F8FM1	9.61299e-39	97	156.239	91	89
000793_EAB-5_G3QO8C008JDS7G	---NA---	339	contig01074length=712 numreads=17	contig01074	5.67611e-172	98	599.435	341	336
000793_EAB-5_G3QO8C008JQPTT	---NA---	408	FVGHRYE03FUUHKNo definition line	FVGHRYE03FUUHK	3.0754e-16	100	82.3729	44	44
000793_EAB-5_G3QO8C008JYA3Q	---NA---	367	contig02216length=1128 numreads=12	contig02216	1.19998e-59	96	226.412	139	134
000793_EAB-5_G3QO8C008JS4LE	---NA---	186	FVGHRYE03FUGOGlength=408 xy=2280_0606 region=3 run=R_2009_05_06_19_01_00_	FVGHRYE03FUGOG	1.53447e-90	98	327.977	188	185
000793_EAB-5_G3QO8C008JX1VL	---NA---	140	contig01591length=516 numreads=6	contig01591	8.96745e-67	98	248.571	141	139
000793_EAB-5_G3QO8C008JEDBO	---NA---	106	FVGHRYE03FXXRQlength=147 xy=2319_2980 region=3 run=R_2009_05_06_19_01_00_	FVGHRYE03FXXRQ	4.12214e-19	96	89.7595	55	53
000793_EAB-5_G3QO8C008JQ03H	---NA---	284	EAB_MG_all.fa.Contig1001No definition line	EAB_MG_all.fa.Contig1001	8.13821e-145	98	508.949	285	282
000793_EAB-5_G3QO8C008JRZFJ	---NA---	227	contig01847length=241 numreads=2	contig01847	4.08862e-97	99	350.137	193	192
000793_EAB-5_G3QO8C008JI2HF	---NA---	291	EAB_MG_all.fa.Contig613No definition line	EAB_MG_all.fa.Contig613	2.33944e-140	99	494.176	274	272
000793_EAB-5_G3QO8C008JWWWG	---NA---	336	FVGHRYE03HBOCJlength=428 xy=2886_1137 region=3 run=R_2009_05_06_19_01_00_	FVGHRYE03HBOCJ	2.34613e-66	97	248.571	148	144
000793_EAB-5_G3QO8C008JUSYO	---NA---	198	FVGHRYE03F99YBlength=255 xy=2460_1105 region=3 run=R_2009_05_06_19_01_00_	FVGHRYE03F99YB	7.65839e-89	98	322.437	181	179
000793_EAB-5_G3QO8C008JHRZ7	---NA---	369	contig01153length=715 numreads=7	contig01153	0	98	643.754	369	363
000793_EAB-5_G3QO8C008JRP18	---NA---	419	contig03317length=468 numreads=6	contig03317	0	98	732.394	413	408
000793_EAB-5_G3QO8C008JHMF2	---NA---	332	EAB_MG_all.fa.Contig932No definition line	EAB_MG_all.fa.Contig932	1.46485e-28	96	122.999	77	74
000793_EAB-5_G3QO8C008JSVDI	---NA---	294	FVGHRYE03FQX0Elength=423 xy=2240_0284 region=3 run=R_2009_05_06_19_01_00_	FVGHRYE03FQX0E	4.07182e-118	100	420.31	227	227
000793_EAB-5_G3QO8C008JFFO5	---NA---	370	EAB_MG_all.fa.Contig1122No definition line	EAB_MG_all.fa.Contig1122	0	99	675.147	372	370
000793_EAB-5_G3QO8C008JN8EF	---NA---	296	FVGHRYE03GG137length=410 xy=2537_2149 region=3 run=R_2009_05_06_19_01_00_	FVGHRYE03GG137	1.62881e-47	97	185.785	111	108
000793_EAB-5_G3QO8C008JUASX	---NA---	404	FVGHRYE03FYF1Qlength=211 xy=2325_2092 region=3 run=R_2009_05_06_19_01_00_	FVGHRYE03FYF1Q	2.67963e-106	99	381.53	212	210
000793_EAB-5_G3QO8C008JGFLF	---NA---	222	contig00515length=578 numreads=61	contig00515	8.45416e-109	98	388.917	224	220
000793_EAB-5_G3QO8C008JQ92A	---NA---	347	FVGHRYE03GBJB3length=291 xy=2474_2577 region=3 run=R_2009_05_06_19_01_00_	FVGHRYE03GBJB3	8.31092e-101	98	363.064	206	203
000793_EAB-5_G3QO8C008JPHES	---NA---	327	contig01202length=1057 numreads=22	contig01202	2.54118e-170	99	593.895	328	326
000793_EAB-5_G3QO8C008JQ5WQ	---NA---	344	EAB_MG_all.fa.Contig802No definition line	EAB_MG_all.fa.Contig802	6.4108e-97	97	350.137	205	200
000793_EAB-5_G3QO8C008JOPC0	---NA---	354	contig00250length=424 numreads=4	contig00250	5.18209e-88	98	320.591	180	178
000793_EAB-5_G3QO8C008I8HMM	---NA---	390	FVGHRYE03HBCJClength=58 xy=2882_2214 region=3 run=R_2009_05_06_19_01_00_	FVGHRYE03HBCJC	8.09455e-22	98	100.839	58	57
000793_EAB-5_G3QO8C008I5LJJ	---NA---	231	FVGHRYE03FUD32length=397 xy=2279_1376 region=3 run=R_2009_05_06_19_01_00_	FVGHRYE03FUD32	2.73076e-34	98	141.466	80	79
000793_EAB-5_G3QO8C008JGUC5	---NA---	166	FVGHRYE03FQ5BZlength=425 xy=2242_1581 region=3 run=R_2009_05_06_19_01_00_	FVGHRYE03FQ5BZ	8.25714e-83	99	302.124	167	166
000793_EAB-5_G3QO8C008JTX8C	---NA---	390	contig01031length=240 numreads=2	contig01031	8.03749e-27	100	117.459	63	63
000793_EAB-5_G3QO8C008JJML5	---NA---	390	FVGHRYE03FLDWIlength=370 xy=2176_3088 region=3 run=R_2009_05_06_19_01_00_	FVGHRYE03FLDWI	4.31963e-104	97	374.144	218	213
000793_EAB-5_G3QO8C008I9XNX	---NA---	398	contig03584length=334 numreads=2	contig03584	9.75855e-86	100	313.204	169	169
000793_EAB-5_G3QO8C008JTRBG	---NA---	288	FVGHRYE03G16MMlength=281 xy=2778_0636 region=3 run=R_2009_05_06_19_01_00_	FVGHRYE03G16MM	1.45271e-107	97	385.223	225	220
000793_EAB-5_G3QO8C008JWTB6	---NA---	382	EAB_MG_all.fa.Contig579No definition line	EAB_MG_all.fa.Contig579	0	99	695.461	383	381
000793_EAB-5_G3QO8C008JG9H7	---NA---	131	contig02216length=1128 numreads=12	contig02216	1.0883e-55	98	211.638	121	119
000793_EAB-5_G3QO8C008I5XRJ	---NA---	380	FVGHRYE03F049Ilength=310 xy=2356_1108 region=3 run=R_2009_05_06_19_01_00_	FVGHRYE03F049I	3.2029e-115	97	411.077	243	237
000793_EAB-5_G3QO8C008JC3SS	---NA---	238	contig01965length=439 numreads=4	contig01965	5.37776e-121	99	429.543	239	237
000793_EAB-5_G3QO8C008I8Y36	---NA---	360	FVGHRYE03GGH2Ilength=334 xy=2531_0744 region=3 run=R_2009_05_06_19_01_00_	FVGHRYE03GGH2I	2.72922e-11	100	65.753	35	35
000793_EAB-5_G3QO8C008I83UZ	---NA---	372	EAB_MG_all.fa.Contig1055No definition line	EAB_MG_all.fa.Contig1055	0	99	671.454	373	370
000793_EAB-5_G3QO8C008JSFC5	---NA---	393	FVGHRYE03GGP6Qlength=188 xy=2533_3072 region=3 run=R_2009_05_06_19_01_00_	FVGHRYE03GGP6Q	2.65829e-91	98	331.671	190	187
000793_EAB-5_G3QO8C008JW987	---NA---	382	FVGHRYE03F10DRlength=373 xy=2366_0477 region=3 run=R_2009_05_06_19_01_00_	FVGHRYE03F10DR	2.97965e-170	98	593.895	339	334
000793_EAB-5_G3QO8C008JDVR8	---NA---	349	FVGHRYE03FWQ9Nlength=155 xy=2306_1145 region=3 run=R_2009_05_06_19_01_00_	FVGHRYE03FWQ9N	2.62204e-16	97	82.3729	48	47
000793_EAB-5_G3QO8C008JT549	---NA---	434	FVGHRYE03GA811length=384 xy=2471_1543 region=3 run=R_2009_05_06_19_01_00_	FVGHRYE03GA811	0	99	680.687	375	373
000793_EAB-5_G3QO8C008JXN9G	---NA---	357	FVGHRYE03FTI4Hlength=421 xy=2269_2175 region=3 run=R_2009_05_06_19_01_00_	FVGHRYE03FTI4H	1.04709e-139	96	492.329	295	286
000793_EAB-5_G3QO8C008JR2TR	---NA---	374	FVGHRYE03G04KPlength=268 xy=2766_0471 region=3 run=R_2009_05_06_19_01_00_	FVGHRYE03G04KP	1.12467e-119	97	425.85	245	240
000793_EAB-5_G3QO8C008JLMJG	---NA---	320	contig01067length=442 numreads=7	contig01067	1.93314e-166	99	580.968	318	317
000793_EAB-5_G3QO8C008I8TPK	---NA---	281	FVGHRYE03GJGAZlength=322 xy=2564_3257 region=3 run=R_2009_05_06_19_01_00_	FVGHRYE03GJGAZ	8.33506e-120	96	425.85	257	249
000793_EAB-5_G3QO8C008JFHQP	---NA---	404	FVGHRYE03GY00Ilength=163 xy=2742_0848 region=3 run=R_2009_05_06_19_01_00_	FVGHRYE03GY00I	2.20766e-62	99	235.645	131	130
000793_EAB-5_G3QO8C008JOFGC	---NA---	423	EAB_MG_all.fa.Contig1264No definition line	EAB_MG_all.fa.Contig1264	5.83582e-133	96	470.169	289	279
000793_EAB-5_G3QO8C008JSTZG	---NA---	201	contig02822length=557 numreads=5	contig02822	2.24337e-64	100	241.185	130	130
000793_EAB-5_G3QO8C008JJONY	---NA---	350	FVGHRYE03HA9F6length=253 xy=2881_2308 region=3 run=R_2009_05_06_19_01_00_	FVGHRYE03HA9F6	5.2668e-68	97	254.111	151	147
000793_EAB-5_G3QO8C008JX7ZU	---NA---	339	contig01981length=283 numreads=8	contig01981	3.17413e-40	98	161.779	91	90
000793_EAB-5_G3QO8C008JUHYW	---NA---	271	FVGHRYE03FZH6Wlength=392 xy=2337_2374 region=3 run=R_2009_05_06_19_01_00_	FVGHRYE03FZH6W	2.49538e-40	97	161.779	93	91
000793_EAB-5_G3QO8C008JEOGX	---NA---	286	FVGHRYE03GCISNlength=330 xy=2485_3477 region=3 run=R_2009_05_06_19_01_00_	FVGHRYE03GCISN	9.5135e-40	100	159.932	86	86
000793_EAB-5_G3QO8C008I92TF	---NA---	402	FVGHRYE03GY00Ilength=163 xy=2742_0848 region=3 run=R_2009_05_06_19_01_00_	FVGHRYE03GY00I	2.35709e-12	100	69.4463	37	37
000793_EAB-5_G3QO8C008JA9MJ	---NA---	451	FVGHRYE03HBGUIlength=298 xy=2883_3704 region=3 run=R_2009_05_06_19_01_00_	FVGHRYE03HBGUI	4.89515e-124	99	440.623	245	243
000793_EAB-5_G3QO8C008JK75E	---NA---	356	FVGHRYE03HFRBKlength=83 xy=2932_3198 region=3 run=R_2009_05_06_19_01_00_	FVGHRYE03HFRBK	9.42953e-31	98	130.386	73	72
000793_EAB-5_G3QO8C008JQJ5E	---NA---	354	contig02349No definition line	contig02349	4.006e-89	100	324.284	175	175
000793_EAB-5_G3QO8C008JWFOS	---NA---	321	EAB_MG_all.fa.Contig908No definition line	EAB_MG_all.fa.Contig908	5.62667e-137	99	483.096	264	263
000793_EAB-5_G3QO8C008JILCW	---NA---	362	contig03354length=328 numreads=2	contig03354	4.24995e-64	97	241.185	139	136
000793_EAB-5_G3QO8C008JQZY6	---NA---	426	FVGHRYE03FON5Ulength=323 xy=2214_0704 region=3 run=R_2009_05_06_19_01_00_	FVGHRYE03FON5U	2.87433e-96	98	348.29	199	196
000793_EAB-5_G3QO8C008JQ5ND	---NA---	359	EAB_MG_all.fa.Contig792No definition line	EAB_MG_all.fa.Contig792	2.28005e-136	98	481.249	274	270
000793_EAB-5_G3QO8C008JRSBX	---NA---	431	FVGHRYE03HHU98length=332 xy=2956_3342 region=3 run=R_2009_05_06_19_01_00_	FVGHRYE03HHU98	5.66466e-168	98	586.508	334	329
000793_EAB-5_G3QO8C008JRGVG	---NA---	347	contig03291length=558 numreads=3	contig03291	6.56255e-87	100	316.897	171	171
000793_EAB-5_G3QO8C008JVE7A	---NA---	212	contig02828length=277 numreads=2	contig02828	6.34353e-95	99	342.75	189	188
000793_EAB-5_G3QO8C008JHRK7	---NA---	128	FVGHRYE03GCH3VNo definition line	FVGHRYE03GCH3V	8.12801e-62	99	231.952	129	128
000793_EAB-5_G3QO8C008JV2KY	---NA---	382	contig04249length=1200 numreads=18	contig04249	0	98	673.301	385	379
000793_EAB-5_G3QO8C008JGNYQ	---NA---	386	contig03193length=572 numreads=5	contig03193	0	96	640.061	387	375
000793_EAB-5_G3QO8C008JE14Y	---NA---	425	FVGHRYE03FLMBClength=90 xy=2179_1702 region=3 run=R_2009_05_06_19_01_00_	FVGHRYE03FLMBC	5.26005e-29	98	124.846	71	70
000793_EAB-5_G3QO8C008JI78Y	---NA---	148	FVGHRYE03FSNEVNo definition line	FVGHRYE03FSNEV	1.57812e-74	100	274.424	148	148
000793_EAB-5_G3QO8C008JX9DG	---NA---	338	contig00937length=933 numreads=18	contig00937	4.3741e-173	98	603.128	339	335
000793_EAB-5_G3QO8C008JLLEY	---NA---	248	FVGHRYE03F9ZCMlength=190 xy=2456_3748 region=3 run=R_2009_05_06_19_01_00_	FVGHRYE03F9ZCM	1.03937e-48	99	189.479	106	105
000793_EAB-5_G3QO8C008JSJTJ	---NA---	327	contig03152length=433 numreads=3	contig03152	2.16898e-101	98	364.91	211	207
000793_EAB-5_G3QO8C008JUHQS	---NA---	229	FVGHRYE03GD4DHlength=357 xy=2504_0275 region=3 run=R_2009_05_06_19_01_00_	FVGHRYE03GD4DH	2.01823e-60	96	228.258	141	136
000793_EAB-5_G3QO8C008JO0B8	---NA---	331	EAB_MG_all.fa.Contig510No definition line	EAB_MG_all.fa.Contig510	3.07246e-45	100	178.399	96	96
000793_EAB-5_G3QO8C008JP0FQ	---NA---	289	FVGHRYE03GVCYAlength=244 xy=2700_1728 region=3 run=R_2009_05_06_19_01_00_	FVGHRYE03GVCYA	3.29321e-74	99	274.424	152	151
000793_EAB-5_G3QO8C008JTLRY	---NA---	189	contig00891length=339 numreads=3	contig00891	1.60721e-70	100	261.498	141	141
000793_EAB-5_G3QO8C008JS3RT	---NA---	353	contig02335length=388 numreads=3	contig02335	3.7476e-134	99	473.863	265	263
000793_EAB-5_G3QO8C008JG44A	---NA---	351	contig01226length=320 numreads=3	contig01226	4.08386e-69	96	257.805	157	152
000793_EAB-5_G3QO8C008JSFGT	---NA---	354	FVGHRYE03GOXSAlength=200 xy=2627_1144 region=3 run=R_2009_05_06_19_01_00_	FVGHRYE03GOXSA	2.4978e-61	96	231.952	143	138
000793_EAB-5_G3QO8C008JFLB6	---NA---	363	FVGHRYE03G4G7Qlength=333 xy=2804_1172 region=3 run=R_2009_05_06_19_01_00_	FVGHRYE03G4G7Q	4.11427e-89	98	324.284	182	180
000793_EAB-5_G3QO8C008JUFV0	---NA---	262	contig03593length=446 numreads=4	contig03593	3.11178e-39	98	158.086	89	88
000793_EAB-5_G3QO8C008JVT7W	---NA---	257	contig01648length=181 numreads=7	contig01648	3.69867e-83	96	303.971	185	179
000793_EAB-5_G3QO8C008JTB6N	---NA---	369	FVGHRYE03G5W1Ulength=129 xy=2820_2816 region=3 run=R_2009_05_06_19_01_00_	FVGHRYE03G5W1U	9.80384e-26	98	113.766	65	64
000793_EAB-5_G3QO8C008JYLAL	---NA---	324	FVGHRYE03G522Xlength=448 xy=2822_2439 region=3 run=R_2009_05_06_19_01_00_	FVGHRYE03G522X	7.04583e-166	100	579.122	313	313
000793_EAB-5_G3QO8C008JBL2V	---NA---	334	FVGHRYE03F5RBKlength=274 xy=2408_3326 region=3 run=R_2009_05_06_19_01_00_	FVGHRYE03F5RBK	3.48349e-144	100	507.102	274	274
000793_EAB-5_G3QO8C008JG0LD	---NA---	368	FVGHRYE03FXIYZlength=253 xy=2315_0185 region=3 run=R_2009_05_06_19_01_00_	FVGHRYE03FXIYZ	9.1079e-76	98	279.964	161	158
000793_EAB-5_G3QO8C008JWJZ3	---NA---	332	contig03509length=153 numreads=2	contig03509	6.3498e-77	100	283.658	153	153
000793_EAB-5_G3QO8C008JLFPB	---NA---	391	FVGHRYE03FUDWAlength=120 xy=2279_1096 region=3 run=R_2009_05_06_19_01_00_	FVGHRYE03FUDWA	7.72439e-57	99	217.178	121	120
000793_EAB-5_G3QO8C008JQ44Y	---NA---	350	contig00250length=424 numreads=4	contig00250	7.75944e-156	97	545.882	320	313
000793_EAB-5_G3QO8C008JCQC1	---NA---	363	FVGHRYE03FWN4Flength=234 xy=2305_1165 region=3 run=R_2009_05_06_19_01_00_	FVGHRYE03FWN4F	1.42833e-113	97	405.537	240	234
000793_EAB-5_G3QO8C008JLN7R	---NA---	317	FVGHRYE03HEG9Jlength=286 xy=2918_0853 region=3 run=R_2009_05_06_19_01_00_	FVGHRYE03HEG9J	2.36623e-16	97	82.3729	48	47
000793_EAB-5_G3QO8C008I7VDG	---NA---	399	FVGHRYE03G62TMlength=250 xy=2833_3704 region=3 run=R_2009_05_06_19_01_00_	FVGHRYE03G62TM	2.62591e-111	97	398.15	231	226
000793_EAB-5_G3QO8C008JA2AU	---NA---	243	EAB_MG_all.fa.Contig1911No definition line	EAB_MG_all.fa.Contig1911	5.65958e-101	98	363.064	207	204
000793_EAB-5_G3QO8C008JMP28	---NA---	311	FVGHRYE03F2XCMlength=214 xy=2376_2244 region=3 run=R_2009_05_06_19_01_00_	FVGHRYE03F2XCM	2.67793e-95	96	344.597	214	206
000793_EAB-5_G3QO8C008JU0O7	---NA---	392	FVGHRYE03G5IKMlength=243 xy=2816_0436 region=3 run=R_2009_05_06_19_01_00_	FVGHRYE03G5IKM	2.65112e-91	99	331.671	183	182
000793_EAB-5_G3QO8C008JU0FA	---NA---	343	contig00571length=275 numreads=2	contig00571	4.24683e-24	100	108.226	58	58
000793_EAB-5_G3QO8C008JNL4M	---NA---	380	contig03605length=249 numreads=2	contig03605	6.78746e-127	99	449.856	250	248
000793_EAB-5_G3QO8C008I70YA	---NA---	216	EAB_MG_all.fa.Contig1246No definition line	EAB_MG_all.fa.Contig1246	2.97083e-103	97	370.45	220	214
000793_EAB-5_G3QO8C008JLBQW	---NA---	276	FVGHRYE03HGU17length=268 xy=2945_1453 region=3 run=R_2009_05_06_19_01_00_	FVGHRYE03HGU17	5.31811e-62	97	233.798	137	134
000793_EAB-5_G3QO8C008I928R	---NA---	340	FVGHRYE03FW7I0length=310 xy=2311_1738 region=3 run=R_2009_05_06_19_01_00_	FVGHRYE03FW7I0	1.03722e-109	98	392.61	226	222
000793_EAB-5_G3QO8C008I9M32	---NA---	277	FVGHRYE03G116Tlength=341 xy=2776_3075 region=3 run=R_2009_05_06_19_01_00_	FVGHRYE03G116T	2.86934e-139	98	490.482	278	274
000793_EAB-5_G3QO8C008JDDCL	---NA---	393	contig02928length=474 numreads=3	contig02928	5.67334e-98	100	353.83	191	191
000793_EAB-5_G3QO8C008I864D	---NA---	316	FVGHRYE03G6IA2length=175 xy=2827_1692 region=3 run=R_2009_05_06_19_01_00_	FVGHRYE03G6IA2	1.66285e-82	98	302.124	174	171
000793_EAB-5_G3QO8C008JWJMH	---NA---	268	EAB_MG_all.fa.Contig854No definition line	EAB_MG_all.fa.Contig854	2.28086e-95	100	344.597	186	186
000793_EAB-5_G3QO8C008JWGQW	---NA---	302	EAB_MG_all.fa.Contig2208No definition line	EAB_MG_all.fa.Contig2208	1.52888e-107	96	385.223	232	225
000793_EAB-5_G3QO8C008JETD8	---NA---	374	FVGHRYE03F60JHlength=250 xy=2423_0491 region=3 run=R_2009_05_06_19_01_00_	FVGHRYE03F60JH	3.10497e-125	98	444.316	249	246
000793_EAB-5_G3QO8C008JEKSF	---NA---	390	EAB_MG_all.fa.Contig1221No definition line	EAB_MG_all.fa.Contig1221	7.59523e-67	96	250.418	153	148
000793_EAB-5_G3QO8C008JA6C6	---NA---	228	EAB_MG_all.fa.Contig737No definition line	EAB_MG_all.fa.Contig737	1.93872e-85	99	311.357	172	171
000793_EAB-5_G3QO8C008JQQ7J	---NA---	347	FVGHRYE03G0W1Llength=489 xy=2763_2999 region=3 run=R_2009_05_06_19_01_00_	FVGHRYE03G0W1L	0	99	630.828	348	346
000793_EAB-5_G3QO8C008JOHH0	---NA---	314	FVGHRYE03GNRO2length=341 xy=2613_3940 region=3 run=R_2009_05_06_19_01_00_	FVGHRYE03GNRO2	1.17283e-143	98	505.256	289	284
000793_EAB-5_G3QO8C008JD72L	---NA---	349	EAB_MG_all.fa.Contig774No definition line	EAB_MG_all.fa.Contig774	2.2761e-116	99	414.77	226	225
000793_EAB-5_G3QO8C008JEL6G	---NA---	195	contig00382length=982 numreads=23	contig00382	2.68867e-93	97	337.211	200	195
000793_EAB-5_G3QO8C008JK923	---NA---	354	FVGHRYE03F08TLlength=182 xy=2357_1623 region=3 run=R_2009_05_06_19_01_00_	FVGHRYE03F08TL	2.394e-91	99	331.671	183	182
000793_EAB-5_G3QO8C008JW0TX	---NA---	344	contig01685length=435 numreads=4	contig01685	9.15631e-26	98	113.766	65	64
000793_EAB-5_G3QO8C008JVR6H	---NA---	377	EAB_MG_all.fa.Contig535No definition line	EAB_MG_all.fa.Contig535	2.08086e-52	100	202.405	109	109
000793_EAB-5_G3QO8C008I7MGF	---NA---	300	FVGHRYE03GWXUWlength=337 xy=2718_1750 region=3 run=R_2009_05_06_19_01_00_	FVGHRYE03GWXUW	1.1327e-133	98	472.016	273	268
000793_EAB-5_G3QO8C008JX1SA	---NA---	341	FVGHRYE03FW4SFlength=191 xy=2310_2285 region=3 run=R_2009_05_06_19_01_00_	FVGHRYE03FW4SF	1.76589e-97	100	351.984	190	190
000793_EAB-5_G3QO8C008JB34X	---NA---	195	contig03505length=245 numreads=3	contig03505	3.75948e-37	100	150.699	81	81
000793_EAB-5_G3QO8C008I8GAY	---NA---	360	contig01408length=969 numreads=8	contig01408	0	99	647.448	360	357
000793_EAB-5_G3QO8C008I783C	---NA---	331	FVGHRYE03GKXMUlength=122 xy=2581_2740 region=3 run=R_2009_05_06_19_01_00_	FVGHRYE03GKXMU	1.86228e-37	96	152.546	92	89
000793_EAB-5_G3QO8C008JJUZK	---NA---	370	FVGHRYE03HFXL3length=313 xy=2934_3161 region=3 run=R_2009_05_06_19_01_00_	FVGHRYE03HFXL3	2.27439e-156	98	547.729	314	309
000793_EAB-5_G3QO8C008JS5TG	---NA---	364	contig02070length=534 numreads=6	contig02070	3.74025e-154	97	540.342	317	310
000793_EAB-5_G3QO8C008JL7WB	---NA---	292	FVGHRYE03FOVEXlength=79 xy=2216_1911 region=3 run=R_2009_05_06_19_01_00_	FVGHRYE03FOVEX	3.549e-29	96	124.846	78	75
000793_EAB-5_G3QO8C008JENB1	---NA---	262	FVGHRYE03GBSKYlength=341 xy=2477_2272 region=3 run=R_2009_05_06_19_01_00_	FVGHRYE03GBSKY	1.66059e-121	96	431.39	261	253
000793_EAB-5_G3QO8C008JGSE3	---NA---	362	FVGHRYE03HBEH1No definition line	FVGHRYE03HBEH1	1.53941e-58	97	222.718	134	130
000793_EAB-5_G3QO8C008JOURJ	---NA---	185	contig00174length=472 numreads=21	contig00174	9.17913e-88	98	318.744	179	177
000793_EAB-5_G3QO8C008JR6U0	---NA---	366	contig03885No definition line	contig03885	0	99	671.454	366	365
000793_EAB-5_G3QO8C008JRPK0	---NA---	166	contig02210length=629 numreads=8	contig02210	1.77476e-84	100	307.664	166	166
000793_EAB-5_G3QO8C008JNZO7	---NA---	399	FVGHRYE03GHT1Vlength=143 xy=2546_1489 region=3 run=R_2009_05_06_19_01_00_	FVGHRYE03GHT1V	1.05018e-35	98	147.006	83	82
000793_EAB-5_G3QO8C008JPFC0	---NA---	290	contig02856length=273 numreads=2	contig02856	2.10524e-31	98	132.232	74	73
000793_EAB-5_G3QO8C008I7RMN	---NA---	378	FVGHRYE03GYMTVlength=471 xy=2737_2945 region=3 run=R_2009_05_06_19_01_00_	FVGHRYE03GYMTV	1.90336e-117	100	418.463	226	226
000793_EAB-5_G3QO8C008JB7AJ	---NA---	366	FVGHRYE03FTLYQlength=333 xy=2270_1760 region=3 run=R_2009_05_06_19_01_00_	FVGHRYE03FTLYQ	8.92803e-86	97	313.204	183	179
000793_EAB-5_G3QO8C008JD4GO	---NA---	119	contig04073length=397 numreads=8	contig04073	3.56596e-40	100	159.932	86	86
000793_EAB-5_G3QO8C008JPITT	---NA---	259	FVGHRYE03G65GJlength=318 xy=2834_3025 region=3 run=R_2009_05_06_19_01_00_	FVGHRYE03G65GJ	4.75729e-92	96	333.517	204	197
000793_EAB-5_G3QO8C008JO3BQ	---NA---	230	EAB_MG_all.fa.Contig324No definition line	EAB_MG_all.fa.Contig324	1.12117e-117	99	418.463	230	229
000793_EAB-5_G3QO8C008JIYF8	---NA---	321	contig02916length=385 numreads=7	contig02916	7.43469e-121	97	429.543	253	247
000793_EAB-5_G3QO8C008JF3EH	---NA---	332	FVGHRYE03GI7TFlength=270 xy=2562_0449 region=3 run=R_2009_05_06_19_01_00_	FVGHRYE03GI7TF	3.79465e-79	97	291.044	171	167
000793_EAB-5_G3QO8C008JKU97	---NA---	325	contig03690length=262 numreads=2	contig03690	6.11968e-87	96	316.897	191	185
000793_EAB-5_G3QO8C008JKCXW	---NA---	233	contig03633length=244 numreads=2	contig03633	2.46173e-114	98	407.383	231	228
000793_EAB-5_G3QO8C008JGWD6	---NA---	379	FVGHRYE03G5V6Mlength=375 xy=2820_1692 region=3 run=R_2009_05_06_19_01_00_	FVGHRYE03G5V6M	0	99	675.147	375	372
000793_EAB-5_G3QO8C008JPA9F	---NA---	446	FVGHRYE03FWQQDNo definition line	FVGHRYE03FWQQD	8.81316e-62	99	233.798	129	128
000793_EAB-5_G3QO8C008JHYHY	---NA---	383	FVGHRYE03FKB2Alength=354 xy=2164_3200 region=3 run=R_2009_05_06_19_01_00_	FVGHRYE03FKB2A	1.22926e-74	98	276.271	156	154
000793_EAB-5_G3QO8C008JV2C0	---NA---	329	FVGHRYE03G886Alength=97 xy=2858_2848 region=3 run=R_2009_05_06_19_01_00_	FVGHRYE03G886A	1.10572e-39	96	159.932	100	96
000793_EAB-5_G3QO8C008JAL8I	---NA---	116	FVGHRYE03F7S1Dlength=396 xy=2432_0559 region=3 run=R_2009_05_06_19_01_00_	FVGHRYE03F7S1D	2.03741e-52	97	200.558	118	115
000793_EAB-5_G3QO8C008JBKZL	---NA---	296	FVGHRYE03GAGXUlength=318 xy=2462_1968 region=3 run=R_2009_05_06_19_01_00_	FVGHRYE03GAGXU	5.61477e-77	98	283.658	160	158
000793_EAB-5_G3QO8C008I6OAL	---NA---	324	EAB_MG_all.fa.Contig1321No definition line	EAB_MG_all.fa.Contig1321	5.40837e-172	100	599.435	324	324
000793_EAB-5_G3QO8C008JU3JA	---NA---	419	EAB_MG_all.fa.Contig2194No definition line	EAB_MG_all.fa.Contig2194	0	98	632.674	362	356
000793_EAB-5_G3QO8C008JTLZH	---NA---	280	contig00008length=487 numreads=11	contig00008	1.33164e-147	100	518.182	280	280
000793_EAB-5_G3QO8C008JS94D	---NA---	367	FVGHRYE03F3AO2length=380 xy=2380_3156 region=3 run=R_2009_05_06_19_01_00_	FVGHRYE03F3AO2	3.53065e-20	98	95.2994	55	54
000793_EAB-5_G3QO8C008JJTQO	---NA---	424	contig01575length=814 numreads=9	contig01575	0	99	760.093	425	421
000793_EAB-5_G3QO8C008JUI4Z	---NA---	403	contig00410length=328 numreads=6	contig00410	2.28116e-37	100	152.546	82	82
000793_EAB-5_G3QO8C008JHFC3	---NA---	344	contig02966length=292 numreads=3	contig02966	2.77894e-145	100	510.796	276	276
000793_EAB-5_G3QO8C008JQKV4	---NA---	303	FVGHRYE03FT8TFlength=307 xy=2277_2705 region=3 run=R_2009_05_06_19_01_00_	FVGHRYE03FT8TF	9.43233e-90	99	326.131	180	179
000793_EAB-5_G3QO8C008JPYRR	---NA---	132	contig04509length=960 numreads=43	contig04509	6.84686e-28	100	119.306	64	64
000793_EAB-5_G3QO8C008I77EH	---NA---	419	FVGHRYE03HAXFWlength=433 xy=2877_3130 region=3 run=R_2009_05_06_19_01_00_	FVGHRYE03HAXFW	0	97	689.921	408	397
000793_EAB-5_G3QO8C008I699A	---NA---	364	contig02600length=556 numreads=4	contig02600	1.47482e-88	100	322.437	174	174
000793_EAB-5_G3QO8C008JLNTI	---NA---	173	FVGHRYE03G96CGlength=274 xy=2869_0782 region=3 run=R_2009_05_06_19_01_00_	FVGHRYE03G96CG	1.43371e-80	97	294.738	173	169
000793_EAB-5_G3QO8C008I6ARM	---NA---	337	FVGHRYE03GMAAElength=350 xy=2597_0260 region=3 run=R_2009_05_06_19_01_00_	FVGHRYE03GMAAE	6.59028e-62	97	233.798	140	136
000793_EAB-5_G3QO8C008JVXWQ	---NA---	319	FVGHRYE03G5RU5length=89 xy=2819_0191 region=3 run=R_2009_05_06_19_01_00_	FVGHRYE03G5RU5	2.29943e-41	100	165.472	89	89
000793_EAB-5_G3QO8C008JXXZM	---NA---	123	contig00872length=657 numreads=18	contig00872	3.63213e-55	96	209.792	127	123
000793_EAB-5_G3QO8C008I5ZJV	---NA---	345	FVGHRYE03FNG9RNo definition line	FVGHRYE03FNG9R	4.9712e-98	97	353.83	209	204
000793_EAB-5_G3QO8C008JUSU2	---NA---	230	FVGHRYE03HIT4Vlength=406 xy=2967_3453 region=3 run=R_2009_05_06_19_01_00_	FVGHRYE03HIT4V	8.72867e-114	98	405.537	230	227
000793_EAB-5_G3QO8C008JCLBH	---NA---	418	contig01295length=593 numreads=6	contig01295	0	96	656.681	397	385
000793_EAB-5_G3QO8C008JUVH0	---NA---	328	FVGHRYE03GHQ7Dlength=214 xy=2545_1895 region=3 run=R_2009_05_06_19_01_00_	FVGHRYE03GHQ7D	1.01243e-99	100	359.37	194	194
000793_EAB-5_G3QO8C008JT1OD	---NA---	319	contig03531length=246 numreads=2	contig03531	8.09654e-56	98	213.485	122	120
000793_EAB-5_G3QO8C008JRTHV	---NA---	303	EAB_MG_all.fa.Contig1016No definition line	EAB_MG_all.fa.Contig1016	5.6768e-87	98	316.897	181	178
000793_EAB-5_G3QO8C008JT7VG	---NA---	294	FVGHRYE03FVAB0length=433 xy=2289_2174 region=3 run=R_2009_05_06_19_01_00_	FVGHRYE03FVAB0	4.12985e-108	100	387.07	209	209
000793_EAB-5_G3QO8C008JKL40	---NA---	328	contig00985length=495 numreads=8	contig00985	1.54529e-162	97	568.042	331	324
000793_EAB-5_G3QO8C008JMZAY	---NA---	285	contig00724length=299 numreads=9	contig00724	2.3037e-135	97	477.556	286	278
000793_EAB-5_G3QO8C008JT0NW	---NA---	310	FVGHRYE03FOMJElength=421 xy=2213_2696 region=3 run=R_2009_05_06_19_01_00_	FVGHRYE03FOMJE	4.24991e-128	98	453.549	255	252
000793_EAB-5_G3QO8C008JTJOK	---NA---	399	FVGHRYE03F02GUlength=225 xy=2355_1580 region=3 run=R_2009_05_06_19_01_00_	FVGHRYE03F02GU	4.58461e-79	98	291.044	164	162
000793_EAB-5_G3QO8C008JG3AN	---NA---	243	FVGHRYE03GNWLZlength=500 xy=2615_2117 region=3 run=R_2009_05_06_19_01_00_	FVGHRYE03GNWLZ	1.56248e-106	99	381.53	210	209
000793_EAB-5_G3QO8C008JJ0QZ	---NA---	349	FVGHRYE03FUUKWlength=132 xy=2284_2238 region=3 run=R_2009_05_06_19_01_00_	FVGHRYE03FUUKW	1.14467e-59	97	226.412	133	130
000793_EAB-5_G3QO8C008JM8V5	---NA---	292	EAB_MG_all.fa.Contig1558No definition line	EAB_MG_all.fa.Contig1558	2.78264e-20	100	95.2994	51	51
000793_EAB-5_G3QO8C008JF7CY	---NA---	364	FVGHRYE03GGWTHNo definition line	FVGHRYE03GGWTH	1.60549e-28	98	122.999	70	69
000793_EAB-5_G3QO8C008JVY0J	---NA---	303	FVGHRYE03G42NQlength=76 xy=2811_0292 region=3 run=R_2009_05_06_19_01_00_	FVGHRYE03G42NQ	7.99405e-26	98	113.766	64	63
000793_EAB-5_G3QO8C008I80SB	---NA---	306	FVGHRYE03GRQI5length=365 xy=2659_0639 region=3 run=R_2009_05_06_19_01_00_	FVGHRYE03GRQI5	1.12478e-153	98	538.495	308	303
000793_EAB-5_G3QO8C008JR66I	---NA---	343	contig00534length=888 numreads=22	contig00534	5.78831e-167	98	582.815	336	330
000793_EAB-5_G3QO8C008JEOQP	---NA---	277	FVGHRYE03GBFNNlength=304 xy=2473_1905 region=3 run=R_2009_05_06_19_01_00_	FVGHRYE03GBFNN	4.06929e-73	96	270.731	167	161
000793_EAB-5_G3QO8C008JK76Q	---NA---	348	contig00692length=415 numreads=7	contig00692	4.48028e-178	99	619.748	345	342
000793_EAB-5_G3QO8C008JUMDD	---NA---	335	EAB_MG_all.fa.Contig1714No definition line	EAB_MG_all.fa.Contig1714	3.24705e-15	100	78.6796	42	42
000793_EAB-5_G3QO8C008JDU3R	---NA---	352	EAB_MG_all.fa.Contig1529No definition line	EAB_MG_all.fa.Contig1529	3.68382e-144	97	507.102	302	294
000793_EAB-5_G3QO8C008JRUD0	---NA---	426	contig02094length=346 numreads=2	contig02094	9.9083e-126	98	446.163	255	251
000793_EAB-5_G3QO8C008JO9B4	---NA---	293	contig00874length=261 numreads=2	contig00874	1.21926e-63	100	239.338	129	129
000793_EAB-5_G3QO8C008JCR8R	---NA---	362	contig00829length=325 numreads=2	contig00829	6.62593e-112	98	399.997	230	226
000793_EAB-5_G3QO8C008JNFF6	---NA---	274	FVGHRYE03F5I4Jlength=311 xy=2406_0897 region=3 run=R_2009_05_06_19_01_00_	FVGHRYE03F5I4J	1.13409e-63	99	239.338	133	132
000793_EAB-5_G3QO8C008JYNUU	---NA---	275	contig02428length=501 numreads=5	contig02428	6.11907e-141	99	496.022	275	273
000793_EAB-5_G3QO8C008JWL4T	---NA---	421	FVGHRYE03FS76PNo definition line	FVGHRYE03FS76P	3.88599e-55	96	211.638	128	124
000793_EAB-5_G3QO8C008JFOMO	---NA---	432	FVGHRYE03G2FSLlength=276 xy=2781_0227 region=3 run=R_2009_05_06_19_01_00_	FVGHRYE03G2FSL	9.91418e-136	98	479.403	277	272
000793_EAB-5_G3QO8C008JB8YT	---NA---	235	contig00064length=262 numreads=2	contig00064	2.53826e-99	97	357.524	210	205
000793_EAB-5_G3QO8C008JAQWJ	---NA---	224	FVGHRYE03GNK6Elength=374 xy=2611_3684 region=3 run=R_2009_05_06_19_01_00_	FVGHRYE03GNK6E	3.07091e-108	97	387.07	226	221
000793_EAB-5_G3QO8C008I5072	---NA---	362	contig04419No definition line	contig04419	0	99	658.528	362	360
000793_EAB-5_G3QO8C008JCU9J	---NA---	340	contig00872length=657 numreads=18	contig00872	3.40272e-174	98	606.821	341	337
000793_EAB-5_G3QO8C008I5NNN	---NA---	320	FVGHRYE03HCWFFlength=353 xy=2900_0921 region=3 run=R_2009_05_06_19_01_00_	FVGHRYE03HCWFF	6.59884e-22	100	100.839	54	54
000793_EAB-5_G3QO8C008JPNYT	---NA---	372	EAB_MG_all.fa.Contig422No definition line	EAB_MG_all.fa.Contig422	2.05155e-52	96	202.405	126	121
000793_EAB-5_G3QO8C008JK6BJ	---NA---	218	contig03911length=1090 numreads=21	contig03911	2.95914e-113	100	403.69	218	218
000793_EAB-5_G3QO8C008JDLTV	---NA---	366	FVGHRYE03FYODIlength=447 xy=2328_0596 region=3 run=R_2009_05_06_19_01_00_	FVGHRYE03FYODI	2.9083e-155	100	544.035	294	294
000793_EAB-5_G3QO8C008JP0AT	---NA---	359	FVGHRYE03GZTHKlength=412 xy=2751_0886 region=3 run=R_2009_05_06_19_01_00_	FVGHRYE03GZTHK	1.36256e-138	97	488.636	288	281
000793_EAB-5_G3QO8C008I7WQ0	---NA---	306	FVGHRYE03GF44Olength=386 xy=2527_0358 region=3 run=R_2009_05_06_19_01_00_	FVGHRYE03GF44O	1.19872e-108	98	388.917	224	220
000793_EAB-5_G3QO8C008JRSRJ	---NA---	213	EAB_MG_all.fa.Contig180No definition line	EAB_MG_all.fa.Contig180	8.4856e-74	99	272.578	151	150
000793_EAB-5_G3QO8C008JKH7J	---NA---	387	contig02820length=347 numreads=3	contig02820	2.59686e-96	98	348.29	198	195
000793_EAB-5_G3QO8C008JFQRT	---NA---	126	EAB_MG_all.fa.Contig1054No definition line	EAB_MG_all.fa.Contig1054	3.71156e-60	99	226.412	126	125
000793_EAB-5_G3QO8C008JLDJQ	---NA---	176	FVGHRYE03GCAI7length=341 xy=2483_0961 region=3 run=R_2009_05_06_19_01_00_	FVGHRYE03GCAI7	1.12223e-86	98	315.051	177	175
000793_EAB-5_G3QO8C008JMQW3	---NA---	355	FVGHRYE03GNGPNlength=388 xy=2610_1993 region=3 run=R_2009_05_06_19_01_00_	FVGHRYE03GNGPN	5.42303e-58	100	220.872	119	119
000793_EAB-5_G3QO8C008JGAHK	---NA---	342	contig04137length=600 numreads=11	contig04137	1.08898e-79	100	292.891	158	158
000793_EAB-5_G3QO8C008JTOG6	---NA---	244	FVGHRYE03GLPWSlength=347 xy=2590_2522 region=3 run=R_2009_05_06_19_01_00_	FVGHRYE03GLPWS	7.40632e-95	97	342.75	199	195
000793_EAB-5_G3QO8C008JY4QF	---NA---	335	FVGHRYE03FJBRNlength=411 xy=2153_1217 region=3 run=R_2009_05_06_19_01_00_	FVGHRYE03FJBRN	1.21321e-168	98	588.355	339	333
000793_EAB-5_G3QO8C008JRFAZ	---NA---	291	contig02816length=392 numreads=3	contig02816	2.11306e-31	97	132.232	78	76
000793_EAB-5_G3QO8C008JYA0N	---NA---	278	contig02188length=256 numreads=3	contig02188	5.51366e-42	97	167.319	97	95
000793_EAB-5_G3QO8C008JENFM	---NA---	297	EAB_MG_all.fa.Contig1119No definition line	EAB_MG_all.fa.Contig1119	3.02855e-154	99	540.342	299	297
000793_EAB-5_G3QO8C008JNP9Q	---NA---	373	FVGHRYE03F4L4Olength=180 xy=2395_3190 region=3 run=R_2009_05_06_19_01_00_	FVGHRYE03F4L4O	2.79654e-16	100	82.3729	44	44
000793_EAB-5_G3QO8C008JXX7A	---NA---	302	FVGHRYE03HH4DAlength=367 xy=2959_2828 region=3 run=R_2009_05_06_19_01_00_	FVGHRYE03HH4DA	2.59482e-95	98	344.597	197	194
000793_EAB-5_G3QO8C008JOY53	---NA---	189	FVGHRYE03GVMWUlength=290 xy=2703_2348 region=3 run=R_2009_05_06_19_01_00_	FVGHRYE03GVMWU	7.74685e-44	98	172.859	97	96
000793_EAB-5_G3QO8C008JUXQK	---NA---	347	contig01342length=323 numreads=4	contig01342	2.56944e-26	100	115.613	62	62
000793_EAB-5_G3QO8C008JQIWD	---NA---	277	FVGHRYE03GSSWLlength=428 xy=2671_1219 region=3 run=R_2009_05_06_19_01_00_	FVGHRYE03GSSWL	2.50161e-55	99	211.638	118	117
000793_EAB-5_G3QO8C008JXSYA	---NA---	311	EAB_MG_all.fa.Contig1993No definition line	EAB_MG_all.fa.Contig1993	2.47743e-150	97	527.415	316	307
000793_EAB-5_G3QO8C008JTCGS	---NA---	197	contig01240length=399 numreads=16	contig01240	1.07236e-27	100	119.306	64	64
000793_EAB-5_G3QO8C008JFGGK	---NA---	139	contig02382length=885 numreads=6	contig02382	1.15035e-65	98	244.878	139	137
000793_EAB-5_G3QO8C008JEPVD	---NA---	221	EAB_MG_all.fa.Contig106No definition line	EAB_MG_all.fa.Contig106	4.17106e-62	99	233.798	130	129
000793_EAB-5_G3QO8C008I8OLC	---NA---	306	FVGHRYE03G82R5length=424 xy=2856_2755 region=3 run=R_2009_05_06_19_01_00_	FVGHRYE03G82R5	9.20138e-115	97	409.23	239	234
000793_EAB-5_G3QO8C008JIWSR	---NA---	326	contig03682length=332 numreads=3	contig03682	2.37015e-36	97	148.852	87	85
000793_EAB-5_G3QO8C008JRMDO	---NA---	412	FVGHRYE03GWPKQlength=356 xy=2715_3304 region=3 run=R_2009_05_06_19_01_00_	FVGHRYE03GWPKQ	3.90736e-35	96	145.159	89	86
000793_EAB-5_G3QO8C008JR257	---NA---	237	contig04327length=631 numreads=17	contig04327	8.95742e-119	98	422.156	239	236
000793_EAB-5_G3QO8C008JSFMB	---NA---	339	contig02845length=471 numreads=5	contig02845	4.84474e-103	99	370.45	204	203
000793_EAB-5_G3QO8C008JPRR0	---NA---	261	contig03679length=289 numreads=2	contig03679	4.86562e-82	97	300.278	175	171
000793_EAB-5_G3QO8C008JU1DO	---NA---	156	EAB_MG_all.fa.Contig1156No definition line	EAB_MG_all.fa.Contig1156	1.00203e-76	99	281.811	156	155
000793_EAB-5_G3QO8C008JUNE3	---NA---	243	contig01403length=249 numreads=3	contig01403	4.69586e-52	96	200.558	126	121
000793_EAB-5_G3QO8C008JRFS2	---NA---	353	contig03646length=368 numreads=2	contig03646	1.20034e-34	100	143.312	77	77
000793_EAB-5_G3QO8C008JAIIN	---NA---	343	contig01200length=330 numreads=10	contig01200	7.92365e-126	99	446.163	245	244
000793_EAB-5_G3QO8C008I5YSM	---NA---	315	FVGHRYE03FU9SRlength=319 xy=2289_1481 region=3 run=R_2009_05_06_19_01_00_	FVGHRYE03FU9SR	1.55498e-127	98	451.703	258	254
000793_EAB-5_G3QO8C008JDUZE	---NA---	300	contig01206length=394 numreads=7	contig01206	1.25063e-63	97	239.338	143	139
000793_EAB-5_G3QO8C008JS2FN	---NA---	359	FVGHRYE03GEWSZlength=349 xy=2513_0257 region=3 run=R_2009_05_06_19_01_00_	FVGHRYE03GEWSZ	5.6057e-43	97	171.012	99	97
000793_EAB-5_G3QO8C008JW3D4	---NA---	332	FVGHRYE03GGEL8length=339 xy=2530_0366 region=3 run=R_2009_05_06_19_01_00_	FVGHRYE03GGEL8	3.87605e-64	98	241.185	137	135
000793_EAB-5_G3QO8C008JA231	---NA---	379	FVGHRYE03HGWBVlength=269 xy=2945_3097 region=3 run=R_2009_05_06_19_01_00_	FVGHRYE03HGWBV	1.24171e-59	97	226.412	133	130
000793_EAB-5_G3QO8C008JR8MD	---NA---	308	FVGHRYE03HFJ18length=277 xy=2930_1982 region=3 run=R_2009_05_06_19_01_00_	FVGHRYE03HFJ18	2.63154e-100	97	361.217	212	207
000793_EAB-5_G3QO8C008I83SI	---NA---	211	contig02987length=306 numreads=4	contig02987	1.03376e-107	99	385.223	212	211
000793_EAB-5_G3QO8C008JJGN5	---NA---	329	FVGHRYE03FUQ5CNo definition line	FVGHRYE03FUQ5C	2.27782e-71	99	265.191	147	146
000793_EAB-5_G3QO8C008JYXKN	---NA---	234	FVGHRYE03F0D42length=328 xy=2347_2820 region=3 run=R_2009_05_06_19_01_00_	FVGHRYE03F0D42	1.21774e-72	100	268.884	145	145
000793_EAB-5_G3QO8C008JR2U6	---NA---	367	FVGHRYE03GL4GVlength=379 xy=2595_0909 region=3 run=R_2009_05_06_19_01_00_	FVGHRYE03GL4GV	3.64193e-179	99	623.441	347	344
000793_EAB-5_G3QO8C008JKEBR	---NA---	254	FVGHRYE03GMM4Hlength=172 xy=2601_0511 region=3 run=R_2009_05_06_19_01_00_	FVGHRYE03GMM4H	2.84294e-79	97	291.044	171	167
000793_EAB-5_G3QO8C008JOTZR	---NA---	368	FVGHRYE03G5HW8length=433 xy=2815_3690 region=3 run=R_2009_05_06_19_01_00_	FVGHRYE03G5HW8	1.08997e-129	97	459.089	269	263
000793_EAB-5_G3QO8C008I50UF	---NA---	438	FVGHRYE03G0VLIlength=257 xy=2763_1124 region=3 run=R_2009_05_06_19_01_00_	FVGHRYE03G0VLI	1.53118e-19	96	93.4528	57	55
000793_EAB-5_G3QO8C008JUETS	---NA---	230	FVGHRYE03GZ9PDlength=300 xy=2756_1423 region=3 run=R_2009_05_06_19_01_00_	FVGHRYE03GZ9PD	2.67957e-44	100	174.705	94	94
000793_EAB-5_G3QO8C008JNMJV	---NA---	332	FVGHRYE03FWE83length=264 xy=2302_1957 region=3 run=R_2009_05_06_19_01_00_	FVGHRYE03FWE83	2.38282e-46	97	182.092	108	105
000793_EAB-5_G3QO8C008JHUEC	---NA---	377	EAB_MG_all.fa.Contig1381No definition line	EAB_MG_all.fa.Contig1381	9.61303e-56	98	213.485	121	119
000793_EAB-5_G3QO8C008I9NOC	---NA---	286	FVGHRYE03GW9IMlength=413 xy=2722_0476 region=3 run=R_2009_05_06_19_01_00_	FVGHRYE03GW9IM	2.42982e-100	99	361.217	202	200
000793_EAB-5_G3QO8C008I8R0G	---NA---	277	contig01291length=1650 numreads=34	contig01291	2.21814e-140	98	494.176	278	275
000793_EAB-5_G3QO8C008JGB0R	---NA---	364	EAB_MG_all.fa.Contig1940No definition line	EAB_MG_all.fa.Contig1940	3.8476e-134	98	473.863	270	266
000793_EAB-5_G3QO8C008JETQA	---NA---	341	FVGHRYE03G9YJLlength=51 xy=2866_2959 region=3 run=R_2009_05_06_19_01_00_	FVGHRYE03G9YJL	4.25041e-19	100	91.6061	49	49
000793_EAB-5_G3QO8C008JIPWH	---NA---	416	contig02070length=534 numreads=6	contig02070	9.9404e-106	100	379.683	205	205
000793_EAB-5_G3QO8C008JSMKV	---NA---	304	FVGHRYE03GAVQUlength=473 xy=2467_0676 region=3 run=R_2009_05_06_19_01_00_	FVGHRYE03GAVQU	1.12482e-148	97	521.875	306	299
000793_EAB-5_G3QO8C008I3XGB	---NA---	283	contig03318length=396 numreads=2	contig03318	1.75492e-141	98	497.869	284	279
000793_EAB-5_G3QO8C008JATMK	---NA---	290	EAB_MG_all.fa.Contig1752No definition line	EAB_MG_all.fa.Contig1752	3.5228e-29	100	124.846	67	67
000793_EAB-5_G3QO8C008JBR4U	---NA---	201	EAB_MG_all.fa.Contig1810No definition line	EAB_MG_all.fa.Contig1810	4.78783e-71	98	263.345	149	147
000793_EAB-5_G3QO8C008JLZH1	---NA---	328	FVGHRYE03F0V2Ulength=169 xy=2353_1492 region=3 run=R_2009_05_06_19_01_00_	FVGHRYE03F0V2U	1.09436e-44	98	176.552	99	98
000793_EAB-5_G3QO8C008I8CH4	---NA---	335	FVGHRYE03GF7M2length=281 xy=2527_3612 region=3 run=R_2009_05_06_19_01_00_	FVGHRYE03GF7M2	2.32219e-71	96	265.191	164	158
000793_EAB-5_G3QO8C008JRS72	---NA---	287	FVGHRYE03FISDBlength=319 xy=2147_0653 region=3 run=R_2009_05_06_19_01_00_	FVGHRYE03FISDB	6.40816e-141	97	496.022	288	282
000793_EAB-5_G3QO8C008JPWOL	---NA---	314	contig03985length=302 numreads=11	contig03985	3.47528e-99	98	357.524	202	199
000793_EAB-5_G3QO8C008JG0RT	---NA---	274	EAB_MG_all.fa.Contig524No definition line	EAB_MG_all.fa.Contig524	2.19215e-140	99	494.176	274	272
000793_EAB-5_G3QO8C008JSIIM	---NA---	240	FVGHRYE03FYH96length=276 xy=2326_0892 region=3 run=R_2009_05_06_19_01_00_	FVGHRYE03FYH96	1.00274e-48	98	189.479	109	107
000793_EAB-5_G3QO8C008I7CI9	---NA---	253	contig03242length=595 numreads=4	contig03242	2.03883e-130	99	460.936	253	252
000793_EAB-5_G3QO8C008I3Z9P	---NA---	293	contig00572length=366 numreads=9	contig00572	1.44884e-122	99	435.083	242	240
000793_EAB-5_G3QO8C008JS6MZ	---NA---	327	contig03665length=328 numreads=2	contig03665	2.68915e-130	99	460.936	256	254
000793_EAB-5_G3QO8C008JRN1F	---NA---	336	contig02111length=467 numreads=5	contig02111	4.43974e-158	98	553.269	320	314
000793_EAB-5_G3QO8C008JOLSD	---NA---	280	FVGHRYE03FLS82length=188 xy=2181_2500 region=3 run=R_2009_05_06_19_01_00_	FVGHRYE03FLS82	2.5489e-50	100	195.019	105	105
000793_EAB-5_G3QO8C008I70FL	---NA---	206	contig03098length=435 numreads=4	contig03098	7.89207e-99	99	355.677	195	194
000793_EAB-5_G3QO8C008JY4FK	---NA---	319	FVGHRYE03HB49Plength=346 xy=2891_2587 region=3 run=R_2009_05_06_19_01_00_	FVGHRYE03HB49P	1.2534e-108	99	388.917	216	214
000793_EAB-5_G3QO8C008JD0CE	---NA---	309	FVGHRYE03FRNXElength=376 xy=2248_1104 region=3 run=R_2009_05_06_19_01_00_	FVGHRYE03FRNXE	2.81431e-55	96	211.638	128	124
000793_EAB-5_G3QO8C008JFSN5	---NA---	188	FVGHRYE03HEYNIlength=367 xy=2923_2908 region=3 run=R_2009_05_06_19_01_00_	FVGHRYE03HEYNI	1.99485e-94	99	340.904	188	187
000793_EAB-5_G3QO8C008JARXQ	---NA---	310	contig00577length=359 numreads=6	contig00577	8.75495e-160	99	558.808	309	307
000793_EAB-5_G3QO8C008JF58I	---NA---	111	contig04232length=362 numreads=5	contig04232	3.23175e-50	98	193.172	111	109
000793_EAB-5_G3QO8C008JDB5C	---NA---	326	contig02886length=389 numreads=2	contig02886	6.49732e-47	99	183.939	103	102
000793_EAB-5_G3QO8C008JHY21	---NA---	295	contig03482length=255 numreads=2	contig03482	5.24926e-122	98	433.236	244	241
000793_EAB-5_G3QO8C008JJNZG	---NA---	312	FVGHRYE03F1PIHlength=303 xy=2362_2775 region=3 run=R_2009_05_06_19_01_00_	FVGHRYE03F1PIH	7.47131e-96	97	346.444	207	201
000793_EAB-5_G3QO8C008JN4JJ	---NA---	340	EAB_MG_all.fa.Contig399No definition line	EAB_MG_all.fa.Contig399	6.24246e-107	97	383.377	225	220
000793_EAB-5_G3QO8C008JDA1Q	---NA---	61	FVGHRYE03GXGSQlength=374 xy=2724_1720 region=3 run=R_2009_05_06_19_01_00_	FVGHRYE03GXGSQ	1.19855e-26	100	113.766	61	61
000793_EAB-5_G3QO8C008JF7IC	---NA---	331	contig02493length=415 numreads=2	contig02493	8.48237e-51	98	196.865	113	111
000793_EAB-5_G3QO8C008JGYVN	---NA---	294	contig02342length=325 numreads=4	contig02342	3.331e-79	97	291.044	174	169
000793_EAB-5_G3QO8C008JEU2D	---NA---	304	FVGHRYE03G9XFDlength=347 xy=2866_1511 region=3 run=R_2009_05_06_19_01_00_	FVGHRYE03G9XFD	4.01704e-153	98	536.649	306	301
000793_EAB-5_G3QO8C008JN7BD	---NA---	261	FVGHRYE03GUXILlength=325 xy=2695_2203 region=3 run=R_2009_05_06_19_01_00_	FVGHRYE03GUXIL	2.20059e-100	97	361.217	216	210
000793_EAB-5_G3QO8C008JH8QQ	---NA---	191	FVGHRYE03FOCO8length=148 xy=2210_2234 region=3 run=R_2009_05_06_19_01_00_	FVGHRYE03FOCO8	2.94169e-13	100	71.293	38	38
000793_EAB-5_G3QO8C008JVU7X	---NA---	266	FVGHRYE03FT86Vlength=74 xy=2277_3189 region=3 run=R_2009_05_06_19_01_00_	FVGHRYE03FT86V	1.91741e-31	98	132.232	75	74
000793_EAB-5_G3QO8C008JJWA1	---NA---	89	FVGHRYE03FZMZVlength=183 xy=2339_0409 region=3 run=R_2009_05_06_19_01_00_	FVGHRYE03FZMZV	1.15633e-38	100	154.392	83	83
000793_EAB-5_G3QO8C008I76YV	---NA---	360	FVGHRYE03GB04Glength=249 xy=2480_1054 region=3 run=R_2009_05_06_19_01_00_	FVGHRYE03GB04G	1.16643e-69	98	259.651	151	148
000793_EAB-5_G3QO8C008JMXZB	---NA---	409	EAB_MG_all.fa.Contig1059No definition line	EAB_MG_all.fa.Contig1059	0	96	660.374	408	393
000793_EAB-5_G3QO8C008JPEJ2	---NA---	296	contig03987length=175 numreads=7	contig03987	1.7115e-12	100	69.4463	37	37
000793_EAB-5_G3QO8C008JJPKW	---NA---	68	EAB_MG_all.fa.Contig2064No definition line	EAB_MG_all.fa.Contig2064	1.79607e-30	100	126.692	68	68
000793_EAB-5_G3QO8C008JBFTE	---NA---	275	contig01735length=269 numreads=2	contig01735	2.53531e-40	96	161.779	98	95
000793_EAB-5_G3QO8C008I6SFK	---NA---	320	contig00769length=455 numreads=4	contig00769	4.78654e-68	99	254.111	141	140
000793_EAB-5_G3QO8C008JM5I8	---NA---	242	EAB_MG_all.fa.Contig658No definition line	EAB_MG_all.fa.Contig658	6.26484e-26	100	113.766	61	61
000793_EAB-5_G3QO8C008JEYAH	---NA---	389	FVGHRYE03GVS4Wlength=458 xy=2705_2222 region=3 run=R_2009_05_06_19_01_00_	FVGHRYE03GVS4W	5.19199e-153	97	536.649	315	308
000793_EAB-5_G3QO8C008JI462	---NA---	249	FVGHRYE03F2AMElength=321 xy=2369_1460 region=3 run=R_2009_05_06_19_01_00_	FVGHRYE03F2AME	1.77178e-36	97	148.852	87	85
000793_EAB-5_G3QO8C008I5FCL	---NA---	83	FVGHRYE03G0GD3length=226 xy=2758_1897 region=3 run=R_2009_05_06_19_01_00_	FVGHRYE03G0GD3	6.35414e-36	97	145.159	85	83
000793_EAB-5_G3QO8C008I9VX7	---NA---	300	contig03726length=385 numreads=3	contig03726	3.93234e-158	100	553.269	299	299
000793_EAB-5_G3QO8C008I80BT	---NA---	425	FVGHRYE03F1BGSlength=264 xy=2358_0954 region=3 run=R_2009_05_06_19_01_00_	FVGHRYE03F1BGS	2.82693e-106	96	381.53	238	229
000793_EAB-5_G3QO8C008JITN6	---NA---	334	FVGHRYE03F5F84length=229 xy=2405_1270 region=3 run=R_2009_05_06_19_01_00_	FVGHRYE03F5F84	3.08033e-50	96	195.019	119	115
000793_EAB-5_G3QO8C008JK7XH	---NA---	323	contig03527length=594 numreads=4	contig03527	4.60098e-103	100	370.45	200	200
000793_EAB-5_G3QO8C008JCKKN	---NA---	396	contig01894length=484 numreads=7	contig01894	0	100	667.761	361	361
000793_EAB-5_G3QO8C008JBZZJ	---NA---	361	FVGHRYE03G6GPHlength=355 xy=2826_3715 region=3 run=R_2009_05_06_19_01_00_	FVGHRYE03G6GPH	9.3693e-46	99	180.245	100	99
000793_EAB-5_G3QO8C008JL2VL	---NA---	153	contig00755length=911 numreads=12	contig00755	1.26762e-75	99	278.118	154	153
000793_EAB-5_G3QO8C008JRTY9	---NA---	367	FVGHRYE03FOF8Olength=274 xy=2211_2726 region=3 run=R_2009_05_06_19_01_00_	FVGHRYE03FOF8O	7.17108e-62	98	233.798	133	131
000793_EAB-5_G3QO8C008JTWDP	---NA---	408	FVGHRYE03F6DNVlength=475 xy=2415_3609 region=3 run=R_2009_05_06_19_01_00_	FVGHRYE03F6DNV	0	98	730.547	411	406
000793_EAB-5_G3QO8C008JH6UQ	---NA---	280	FVGHRYE03F8XHKlength=300 xy=2444_3830 region=3 run=R_2009_05_06_19_01_00_	FVGHRYE03F8XHK	2.96524e-124	96	440.623	266	258
000793_EAB-5_G3QO8C008I7PRA	---NA---	278	EAB_MG_all.fa.Contig754No definition line	EAB_MG_all.fa.Contig754	1.03603e-138	98	488.636	278	274
000793_EAB-5_G3QO8C008JOG79	---NA---	341	FVGHRYE03F66Y6length=406 xy=2425_0640 region=3 run=R_2009_05_06_19_01_00_	FVGHRYE03F66Y6	1.6925e-127	96	451.703	276	267
000793_EAB-5_G3QO8C008JQQWT	---NA---	386	contig00368length=354 numreads=5	contig00368	6.4755e-172	97	599.435	359	349
000793_EAB-5_G3QO8C008JRFEV	---NA---	395	FVGHRYE03FX5D6length=189 xy=2322_0572 region=3 run=R_2009_05_06_19_01_00_	FVGHRYE03FX5D6	1.34408e-34	98	143.312	81	80
000793_EAB-5_G3QO8C008JNSKO	---NA---	352	contig01757length=430 numreads=3	contig01757	6.29656e-127	100	449.856	243	243
000793_EAB-5_G3QO8C008JBEDC	---NA---	309	contig02539length=436 numreads=6	contig02539	5.28817e-152	98	532.955	301	297
000793_EAB-5_G3QO8C008I7M49	---NA---	350	FVGHRYE03GN88Elength=406 xy=2619_2092 region=3 run=R_2009_05_06_19_01_00_	FVGHRYE03GN88E	1.53871e-33	98	139.619	79	78
000793_EAB-5_G3QO8C008JI2C1	---NA---	218	contig03836length=1149 numreads=98	contig03836	1.46726e-66	100	248.571	134	134
000793_EAB-5_G3QO8C008JXCSX	---NA---	216	FVGHRYE03F2PY3length=385 xy=2374_0877 region=3 run=R_2009_05_06_19_01_00_	FVGHRYE03F2PY3	2.94989e-108	99	387.07	215	213
000793_EAB-5_G3QO8C008JT3L7	---NA---	233	contig01301length=388 numreads=6	contig01301	1.91655e-110	99	394.457	220	218
000793_EAB-5_G3QO8C008JOUVC	---NA---	241	FVGHRYE03GJ7XTlength=416 xy=2573_2207 region=3 run=R_2009_05_06_19_01_00_	FVGHRYE03GJ7XT	1.96093e-120	99	427.696	238	236
000793_EAB-5_G3QO8C008JS7ZM	---NA---	329	FVGHRYE03F5VYMlength=364 xy=2410_1148 region=3 run=R_2009_05_06_19_01_00_	FVGHRYE03F5VYM	3.16255e-20	98	95.2994	55	54
000793_EAB-5_G3QO8C008I6BCH	---NA---	321	FVGHRYE03FXT9Alength=78 xy=2318_2524 region=3 run=R_2009_05_06_19_01_00_	FVGHRYE03FXT9A	1.815e-32	97	135.926	80	78
000793_EAB-5_G3QO8C008JIK3U	---NA---	181	FVGHRYE03GA82Tlength=429 xy=2471_1571 region=3 run=R_2009_05_06_19_01_00_	FVGHRYE03GA82T	1.49853e-85	98	311.357	179	176
000793_EAB-5_G3QO8C008JOB90	---NA---	280	contig00393length=388 numreads=3	contig00393	4.85769e-137	98	483.096	276	271
000793_EAB-5_G3QO8C008JKII6	---NA---	298	contig03246length=586 numreads=6	contig03246	2.61275e-80	98	294.738	170	167
000793_EAB-5_G3QO8C008I8R51	---NA---	277	FVGHRYE03GUJXDlength=223 xy=2691_0975 region=3 run=R_2009_05_06_19_01_00_	FVGHRYE03GUJXD	3.05798e-94	97	340.904	201	196
000793_EAB-5_G3QO8C008JFYKF	---NA---	271	contig02709length=342 numreads=4	contig02709	1.3796e-97	99	351.984	194	193
000793_EAB-5_G3QO8C008JW4D2	---NA---	162	contig01094length=504 numreads=8	contig01094	1.37268e-65	99	244.878	136	135
000793_EAB-5_G3QO8C008JE1O4	---NA---	244	FVGHRYE03G3OB4length=225 xy=2795_0610 region=3 run=R_2009_05_06_19_01_00_	FVGHRYE03G3OB4	3.34968e-113	99	403.69	225	223
000793_EAB-5_G3QO8C008JMHS4	---NA---	393	contig01844length=234 numreads=6	contig01844	6.17601e-38	98	154.392	87	86
000793_EAB-5_G3QO8C008JOKMY	---NA---	279	EAB_MG_all.fa.Contig2225No definition line	EAB_MG_all.fa.Contig2225	8.44836e-105	100	375.99	203	203
000793_EAB-5_G3QO8C008I66RS	---NA---	281	contig01927length=542 numreads=4	contig01927	6.77052e-86	99	313.204	173	172
000793_EAB-5_G3QO8C008JXNH7	---NA---	299	contig01321length=386 numreads=2	contig01321	7.23925e-86	98	313.204	176	174
000793_EAB-5_G3QO8C008JIZBL	---NA---	347	FVGHRYE03FORTQlength=320 xy=2215_1356 region=3 run=R_2009_05_06_19_01_00_	FVGHRYE03FORTQ	3.32378e-25	96	111.919	66	64
000793_EAB-5_G3QO8C008JPUTV	---NA---	315	FVGHRYE03GW9X3length=244 xy=2722_1033 region=3 run=R_2009_05_06_19_01_00_	FVGHRYE03GW9X3	5.91837e-87	96	316.897	191	185
000793_EAB-5_G3QO8C008I8XSI	---NA---	381	FVGHRYE03GO53Elength=122 xy=2629_3720 region=3 run=R_2009_05_06_19_01_00_	FVGHRYE03GO53E	2.78048e-36	96	148.852	90	87
000793_EAB-5_G3QO8C008I79H7	---NA---	297	FVGHRYE03G6LZClength=312 xy=2828_2358 region=3 run=R_2009_05_06_19_01_00_	FVGHRYE03G6LZC	9.23165e-90	97	326.131	193	188
000793_EAB-5_G3QO8C008I7IA9	---NA---	434	FVGHRYE03HB34Slength=470 xy=2891_1114 region=3 run=R_2009_05_06_19_01_00_	FVGHRYE03HB34S	0	97	736.087	444	431
000793_EAB-5_G3QO8C008JMJFU	---NA---	322	contig02076length=287 numreads=8	contig02076	4.55342e-108	98	387.07	223	219
000793_EAB-5_G3QO8C008JLB22	---NA---	303	FVGHRYE03GZFCSlength=239 xy=2746_3050 region=3 run=R_2009_05_06_19_01_00_	FVGHRYE03GZFCS	4.26599e-108	96	387.07	239	230
000793_EAB-5_G3QO8C008I8LBK	---NA---	70	contig02671length=500 numreads=14	contig02671	5.27164e-21	98	95.2994	55	54
000793_EAB-5_G3QO8C008JQ8UW	---NA---	301	FVGHRYE03GHZFXlength=300 xy=2548_0283 region=3 run=R_2009_05_06_19_01_00_	FVGHRYE03GHZFX	9.63425e-70	98	259.651	146	144
000793_EAB-5_G3QO8C008I67JS	---NA---	383	FVGHRYE03GPO0Xlength=401 xy=2635_3679 region=3 run=R_2009_05_06_19_01_00_	FVGHRYE03GPO0X	5.07111e-158	98	553.269	312	308
000793_EAB-5_G3QO8C008I4T8B	---NA---	320	EAB_MG_all.fa.Contig634No definition line	EAB_MG_all.fa.Contig634	2.84028e-75	98	278.118	160	157
000793_EAB-5_G3QO8C008JE28V	---NA---	127	FVGHRYE03GK284length=75 xy=2583_1830 region=3 run=R_2009_05_06_19_01_00_	FVGHRYE03GK284	5.02101e-34	100	139.619	75	75
000793_EAB-5_G3QO8C008JGF1Y	---NA---	240	FVGHRYE03FKHYClength=263 xy=2166_2642 region=3 run=R_2009_05_06_19_01_00_	FVGHRYE03FKHYC	5.62274e-96	96	346.444	215	207
000793_EAB-5_G3QO8C008JRUAN	---NA---	202	contig01697length=1250 numreads=12	contig01697	4.6471e-96	98	346.444	201	197
000793_EAB-5_G3QO8C008JQF02	---NA---	250	contig04279length=523 numreads=69	contig04279	4.35623e-127	99	449.856	249	247
000793_EAB-5_G3QO8C008JLJ3N	---NA---	168	contig01618length=411 numreads=4	contig01618	5.3525e-30	100	126.692	68	68
000793_EAB-5_G3QO8C008JUTX1	---NA---	429	EAB_MG_all.fa.Contig1534No definition line	EAB_MG_all.fa.Contig1534	2.75577e-131	96	464.629	283	274
000793_EAB-5_G3QO8C008JWHJN	---NA---	343	FVGHRYE03GLDU7length=242 xy=2586_3297 region=3 run=R_2009_05_06_19_01_00_	FVGHRYE03GLDU7	8.68694e-61	97	230.105	134	131
000793_EAB-5_G3QO8C008JES48	---NA---	265	contig02995length=1393 numreads=10	contig02995	5.9199e-136	99	479.403	266	264
000793_EAB-5_G3QO8C008JGG02	---NA---	351	contig00185length=262 numreads=2	contig00185	6.54974e-97	98	350.137	203	199
000793_EAB-5_G3QO8C008JXAJW	---NA---	198	FVGHRYE03FKZP7length=312 xy=2172_1101 region=3 run=R_2009_05_06_19_01_00_	FVGHRYE03FKZP7	2.91483e-48	97	187.632	112	109
000793_EAB-5_G3QO8C008JDOXH	---NA---	320	FVGHRYE03GJOQ3length=310 xy=2567_1917 region=3 run=R_2009_05_06_19_01_00_	FVGHRYE03GJOQ3	5.72821e-122	96	433.236	269	259
000793_EAB-5_G3QO8C008JUR5Q	---NA---	406	contig03240length=579 numreads=4	contig03240	1.30758e-74	100	276.271	149	149
000793_EAB-5_G3QO8C008JMT72	---NA---	204	FVGHRYE03GUCQQlength=483 xy=2688_3952 region=3 run=R_2009_05_06_19_01_00_	FVGHRYE03GUCQQ	2.80781e-98	97	353.83	209	204
000793_EAB-5_G3QO8C008I67U9	---NA---	100	FVGHRYE03GYJT9length=270 xy=2736_3167 region=3 run=R_2009_05_06_19_01_00_	FVGHRYE03GYJT9	1.07372e-14	100	74.9863	40	40
000793_EAB-5_G3QO8C008JD2MD	---NA---	414	FVGHRYE03GTOQYlength=254 xy=2681_1528 region=3 run=R_2009_05_06_19_01_00_	FVGHRYE03GTOQY	1.25248e-119	98	425.85	240	237
000793_EAB-5_G3QO8C008I6TLZ	---NA---	313	FVGHRYE03GO7PDNo definition line	FVGHRYE03GO7PD	7.71217e-76	99	279.964	153	152
000793_EAB-5_G3QO8C008I714M	---NA---	278	FVGHRYE03G2PW7length=229 xy=2784_1065 region=3 run=R_2009_05_06_19_01_00_	FVGHRYE03G2PW7	6.45981e-111	99	396.303	221	219
000793_EAB-5_G3QO8C008JOJ3B	---NA---	242	FVGHRYE03GIAG1length=293 xy=2551_2291 region=3 run=R_2009_05_06_19_01_00_	FVGHRYE03GIAG1	5.47689e-121	98	429.543	246	242
000793_EAB-5_G3QO8C008JTZE1	---NA---	311	contig03119length=249 numreads=3	contig03119	1.26367e-83	100	305.817	165	165
000793_EAB-5_G3QO8C008JNKAI	---NA---	330	FVGHRYE03FOE22length=248 xy=2211_1228 region=3 run=R_2009_05_06_19_01_00_	FVGHRYE03FOE22	1.43498e-38	98	156.239	86	85
000793_EAB-5_G3QO8C008JN0VB	---NA---	400	FVGHRYE03GZ0FOlength=369 xy=2753_1698 region=3 run=R_2009_05_06_19_01_00_	FVGHRYE03GZ0FO	5.34761e-153	98	536.649	311	305
000793_EAB-5_G3QO8C008JLWQQ	---NA---	199	FVGHRYE03F8IDLlength=291 xy=2440_0631 region=3 run=R_2009_05_06_19_01_00_	FVGHRYE03F8IDL	2.9313e-48	96	187.632	114	110
000793_EAB-5_G3QO8C008I8ERA	---NA---	386	contig03140length=283 numreads=2	contig03140	6.99955e-117	98	416.616	236	233
000793_EAB-5_G3QO8C008JRB3N	---NA---	271	FVGHRYE03GEPDHlength=407 xy=2510_2915 region=3 run=R_2009_05_06_19_01_00_	FVGHRYE03GEPDH	1.30369e-137	98	484.943	272	269
000793_EAB-5_G3QO8C008JO0XN	---NA---	293	contig01996length=115 numreads=2	contig01996	3.43829e-54	99	207.945	116	115
000793_EAB-5_G3QO8C008JMP6T	---NA---	266	EAB_MG_all.fa.Contig1257No definition line	EAB_MG_all.fa.Contig1257	3.09699e-54	98	207.945	119	117
000793_EAB-5_G3QO8C008JV0W5	---NA---	186	contig00419length=461 numreads=16	contig00419	1.19464e-86	97	315.051	184	180
000793_EAB-5_G3QO8C008JX7O7	---NA---	282	EAB_MG_all.fa.Contig961No definition line	EAB_MG_all.fa.Contig961	2.58682e-45	100	178.399	96	96
000793_EAB-5_G3QO8C008JKFLL	---NA---	236	EAB_MG_all.fa.Contig204No definition line	EAB_MG_all.fa.Contig204	1.97136e-100	99	361.217	202	200
000793_EAB-5_G3QO8C008JOE62	---NA---	410	FVGHRYE03G3PODlength=373 xy=2795_2347 region=3 run=R_2009_05_06_19_01_00_	FVGHRYE03G3POD	7.83985e-82	98	300.278	173	170
000793_EAB-5_G3QO8C008JSVUC	---NA---	329	contig01065length=417 numreads=4	contig01065	2.55779e-170	99	593.895	328	326
000793_EAB-5_G3QO8C008JSRPP	---NA---	297	contig03475length=387 numreads=2	contig03475	4.26479e-93	99	337.211	186	185
000793_EAB-5_G3QO8C008I9680	---NA---	334	FVGHRYE03FROVMlength=343 xy=2248_2336 region=3 run=R_2009_05_06_19_01_00_	FVGHRYE03FROVM	1.69099e-112	98	401.843	228	225
000793_EAB-5_G3QO8C008JS20L	---NA---	323	FVGHRYE03GF484length=346 xy=2527_0518 region=3 run=R_2009_05_06_19_01_00_	FVGHRYE03GF484	1.27023e-108	97	388.917	228	223
000793_EAB-5_G3QO8C008JQN7M	---NA---	414	FVGHRYE03HAXRYlength=582 xy=2877_3564 region=3 run=R_2009_05_06_19_01_00_	FVGHRYE03HAXRY	1.21753e-139	96	492.329	298	288
000793_EAB-5_G3QO8C008JK5UH	---NA---	390	EAB_MG_all.fa.Contig1734No definition line	EAB_MG_all.fa.Contig1734	7.92457e-37	96	150.699	91	88
000793_EAB-5_G3QO8C008I77WK	---NA---	311	EAB_MG_all.fa.Contig2310No definition line	EAB_MG_all.fa.Contig2310	1.05594e-29	97	126.692	75	73
000793_EAB-5_G3QO8C008JG2VE	---NA---	353	FVGHRYE03F60TZlength=251 xy=2423_0869 region=3 run=R_2009_05_06_19_01_00_	FVGHRYE03F60TZ	1.52013e-48	98	189.479	109	107
000793_EAB-5_G3QO8C008JRULQ	---NA---	268	FVGHRYE03GJCXTlength=356 xy=2563_2991 region=3 run=R_2009_05_06_19_01_00_	FVGHRYE03GJCXT	2.39665e-60	99	228.258	126	125
000793_EAB-5_G3QO8C008JPND8	---NA---	320	FVGHRYE03G316Llength=441 xy=2799_2171 region=3 run=R_2009_05_06_19_01_00_	FVGHRYE03G316L	4.45962e-118	99	420.31	234	232
000793_EAB-5_G3QO8C008JBI6Z	---NA---	375	contig01232length=806 numreads=23	contig01232	0	97	640.061	376	367
000793_EAB-5_G3QO8C008JXD3K	---NA---	222	FVGHRYE03GOUNQlength=229 xy=2626_1188 region=3 run=R_2009_05_06_19_01_00_	FVGHRYE03GOUNQ	8.69681e-89	97	322.437	192	187
000793_EAB-5_G3QO8C008JOAGC	---NA---	195	EAB_MG_all.fa.Contig1541No definition line	EAB_MG_all.fa.Contig1541	5.90288e-80	98	292.891	168	165
000793_EAB-5_G3QO8C008I608O	---NA---	408	FVGHRYE03GBQ5Elength=309 xy=2477_0416 region=3 run=R_2009_05_06_19_01_00_	FVGHRYE03GBQ5E	1.00181e-85	98	313.204	179	176
000793_EAB-5_G3QO8C008I8H4C	---NA---	343	FVGHRYE03GI512length=326 xy=2561_2264 region=3 run=R_2009_05_06_19_01_00_	FVGHRYE03GI512	8.50451e-76	97	279.964	163	159
000793_EAB-5_G3QO8C008JI0PZ	---NA---	129	contig04279length=523 numreads=69	contig04279	2.28081e-62	99	233.798	129	128
000793_EAB-5_G3QO8C008JVBLV	---NA---	302	FVGHRYE03F2AQFlength=445 xy=2369_1605 region=3 run=R_2009_05_06_19_01_00_	FVGHRYE03F2AQF	2.63179e-85	100	311.357	168	168
000793_EAB-5_G3QO8C008JVW89	---NA---	167	contig03179length=372 numreads=3	contig03179	5.13133e-55	99	209.792	117	116
000793_EAB-5_G3QO8C008JBZS7	---NA---	346	contig03216length=389 numreads=5	contig03216	2.89682e-120	98	427.696	241	238
000793_EAB-5_G3QO8C008JOFTR	---NA---	312	FVGHRYE03GMDS7length=375 xy=2598_0729 region=3 run=R_2009_05_06_19_01_00_	FVGHRYE03GMDS7	1.34187e-43	100	172.859	93	93
000793_EAB-5_G3QO8C008JHOCG	---NA---	183	FVGHRYE03F93QVNo definition line	FVGHRYE03F93QV	1.26784e-31	97	132.232	77	75
000793_EAB-5_G3QO8C008JTDJ5	---NA---	266	FVGHRYE03GGXSClength=512 xy=2536_0634 region=3 run=R_2009_05_06_19_01_00_	FVGHRYE03GGXSC	1.17043e-18	100	89.7595	48	48
000793_EAB-5_G3QO8C008JAQXK	---NA---	341	contig01989length=420 numreads=4	contig01989	5.71181e-172	98	599.435	340	335
000793_EAB-5_G3QO8C008JJMNF	---NA---	405	contig00652length=640 numreads=23	contig00652	6.1108e-68	96	254.111	154	149
000793_EAB-5_G3QO8C008JDL89	---NA---	321	FVGHRYE03FUHR4length=417 xy=2280_2034 region=3 run=R_2009_05_06_19_01_00_	FVGHRYE03FUHR4	8.50431e-26	100	113.766	61	61
000793_EAB-5_G3QO8C008JI82W	---NA---	437	FVGHRYE03GWFV8length=445 xy=2712_3046 region=3 run=R_2009_05_06_19_01_00_	FVGHRYE03GWFV8	0	98	723.16	415	408
000793_EAB-5_G3QO8C008JBSTO	---NA---	323	contig03568length=359 numreads=2	contig03568	7.69907e-101	99	363.064	199	198
000793_EAB-5_G3QO8C008JN34V	---NA---	342	FVGHRYE03F2RIWlength=186 xy=2374_2886 region=3 run=R_2009_05_06_19_01_00_	FVGHRYE03F2RIW	6.9356e-37	97	150.699	88	86
000793_EAB-5_G3QO8C008I87V8	---NA---	363	FVGHRYE03F65DYlength=97 xy=2424_2676 region=3 run=R_2009_05_06_19_01_00_	FVGHRYE03F65DY	5.91798e-13	100	71.293	38	38
000793_EAB-5_G3QO8C008I77SJ	---NA---	383	FVGHRYE03GI747length=428 xy=2562_0873 region=3 run=R_2009_05_06_19_01_00_	FVGHRYE03GI747	0	99	641.908	354	352
000793_EAB-5_G3QO8C008JECXE	---NA---	422	contig00474length=707 numreads=12	contig00474	0	99	763.787	423	420
000793_EAB-5_G3QO8C008JB1LM	---NA---	306	FVGHRYE03F6Q22length=391 xy=2420_0524 region=3 run=R_2009_05_06_19_01_00_	FVGHRYE03F6Q22	2.452e-145	97	510.796	299	292
000793_EAB-5_G3QO8C008JE8HN	---NA---	344	FVGHRYE03FXMKJlength=404 xy=2316_0753 region=3 run=R_2009_05_06_19_01_00_	FVGHRYE03FXMKJ	9.71597e-165	98	575.428	325	321
000793_EAB-5_G3QO8C008JTJVS	---NA---	239	FVGHRYE03FLM2Vlength=310 xy=2179_2693 region=3 run=R_2009_05_06_19_01_00_	FVGHRYE03FLM2V	2.77526e-49	98	191.325	110	108
000793_EAB-5_G3QO8C008JAC93	---NA---	334	FVGHRYE03GT1RSlength=346 xy=2685_2022 region=3 run=R_2009_05_06_19_01_00_	FVGHRYE03GT1RS	8.56446e-51	99	196.865	110	109
000793_EAB-5_G3QO8C008JC8PQ	---NA---	376	contig03151length=413 numreads=4	contig03151	4.42847e-59	100	224.565	121	121
000793_EAB-5_G3QO8C008JNTVS	---NA---	202	contig02546length=253 numreads=5	contig02546	6.4979e-40	100	159.932	86	86
000793_EAB-5_G3QO8C008JU6T5	---NA---	319	contig01250length=437 numreads=3	contig01250	2.54578e-150	96	527.415	317	307
000793_EAB-5_G3QO8C008JFLP4	---NA---	294	EAB_MG_all.fa.Contig725No definition line	EAB_MG_all.fa.Contig725	1.23243e-58	100	222.718	120	120
000793_EAB-5_G3QO8C008I8LKJ	---NA---	253	FVGHRYE03HAIZWlength=405 xy=2873_0794 region=3 run=R_2009_05_06_19_01_00_	FVGHRYE03HAIZW	1.4036e-32	98	135.926	77	76
000793_EAB-5_G3QO8C008JQ900	---NA---	232	contig03205length=379 numreads=2	contig03205	1.008e-18	100	89.7595	48	48
000793_EAB-5_G3QO8C008I3QYA	---NA---	138	EAB_MG_all.fa.Contig1285No definition line	EAB_MG_all.fa.Contig1285	1.58373e-14	100	74.9863	40	40
000793_EAB-5_G3QO8C008JNPP1	---NA---	318	FVGHRYE03FH59Olength=441 xy=2140_0682 region=3 run=R_2009_05_06_19_01_00_	FVGHRYE03FH59O	7.10454e-146	98	512.642	295	290
000793_EAB-5_G3QO8C008JPHKT	---NA---	329	EAB_MG_all.fa.Contig943No definition line	EAB_MG_all.fa.Contig943	4.3719e-153	98	536.649	311	305
000793_EAB-5_G3QO8C008JX08N	---NA---	306	FVGHRYE03GBIKNlength=218 xy=2474_1589 region=3 run=R_2009_05_06_19_01_00_	FVGHRYE03GBIKN	5.90187e-67	98	250.418	142	140
000793_EAB-5_G3QO8C008JODYP	---NA---	260	contig03880length=277 numreads=10	contig03880	2.41958e-30	100	128.539	69	69
000793_EAB-5_G3QO8C008JGVWH	---NA---	426	EAB_MG_all.fa.Contig1096No definition line	EAB_MG_all.fa.Contig1096	4.7422e-104	99	374.144	209	207
000793_EAB-5_G3QO8C008JGYTP	---NA---	177	contig03306length=312 numreads=2	contig03306	4.06231e-86	98	313.204	176	174
000793_EAB-5_G3QO8C008I9ERJ	---NA---	279	contig01128length=199 numreads=3	contig01128	3.17033e-74	97	274.424	162	158
000793_EAB-5_G3QO8C008JNQQ4	---NA---	409	FVGHRYE03G4VD1length=193 xy=2808_3159 region=3 run=R_2009_05_06_19_01_00_	FVGHRYE03G4VD1	3.63813e-80	98	294.738	169	166
000793_EAB-5_G3QO8C008JYO87	---NA---	280	contig03658length=343 numreads=2	contig03658	2.22831e-145	99	510.796	280	279
000793_EAB-5_G3QO8C008JWM25	---NA---	281	FVGHRYE03GTFHAlength=405 xy=2678_1804 region=3 run=R_2009_05_06_19_01_00_	FVGHRYE03GTFHA	8.88302e-75	96	276.271	170	164
000793_EAB-5_G3QO8C008JV4E7	---NA---	252	FVGHRYE03G0Y9Clength=332 xy=2764_1774 region=3 run=R_2009_05_06_19_01_00_	FVGHRYE03G0Y9C	2.03005e-130	99	460.936	253	252
000793_EAB-5_G3QO8C008JFP1M	---NA---	253	contig01488length=338 numreads=3	contig01488	2.03883e-130	99	460.936	253	252
000793_EAB-5_G3QO8C008JO9C6	---NA---	316	FVGHRYE03FMILBlength=287 xy=2189_2573 region=3 run=R_2009_05_06_19_01_00_	FVGHRYE03FMILB	1.19766e-133	97	472.016	282	274
000793_EAB-5_G3QO8C008JIB96	---NA---	287	contig01372length=429 numreads=7	contig01372	3.36245e-54	100	207.945	112	112
000793_EAB-5_G3QO8C008JQHPP	---NA---	496	contig02573length=374 numreads=2	contig02573	1.47222e-139	98	492.329	282	277
000793_EAB-5_G3QO8C008JH1LU	---NA---	471	FVGHRYE03GE2J9length=154 xy=2514_3623 region=3 run=R_2009_05_06_19_01_00_	FVGHRYE03GE2J9	1.19031e-70	97	263.345	156	152
000793_EAB-5_G3QO8C008JDK7A	---NA---	181	FVGHRYE03FIF2Ilength=258 xy=2143_1096 region=3 run=R_2009_05_06_19_01_00_	FVGHRYE03FIF2I	9.01883e-83	96	302.124	184	178
000793_EAB-5_G3QO8C008JSS6L	---NA---	329	contig01032length=343 numreads=3	contig01032	3.86592e-59	100	224.565	121	121
000793_EAB-5_G3QO8C008JBATX	---NA---	342	contig00177length=733 numreads=7	contig00177	2.04622e-176	99	614.208	342	339
000793_EAB-5_G3QO8C008JXOAI	---NA---	289	EAB_MG_all.fa.Contig2032No definition line	EAB_MG_all.fa.Contig2032	1.0652e-148	99	521.875	289	287
000793_EAB-5_G3QO8C008JLYW7	---NA---	314	contig03075length=306 numreads=3	contig03075	4.24819e-138	98	486.789	274	271
000793_EAB-5_G3QO8C008JJHK6	---NA---	335	EAB_MG_all.fa.Contig2014No definition line	EAB_MG_all.fa.Contig2014	2.60762e-170	98	593.895	335	331
000793_EAB-5_G3QO8C008I9L9V	---NA---	170	contig01693length=553 numreads=7	contig01693	8.39879e-83	98	302.124	170	168
000793_EAB-5_G3QO8C008JKS9Z	---NA---	361	FVGHRYE03FYU35length=400 xy=2330_1139 region=3 run=R_2009_05_06_19_01_00_	FVGHRYE03FYU35	1.12125e-99	97	359.37	215	209
000793_EAB-5_G3QO8C008JJVGD	---NA---	380	EAB_MG_all.fa.Contig1103No definition line	EAB_MG_all.fa.Contig1103	3.3894e-75	98	278.118	161	158
000793_EAB-5_G3QO8C008I4V5X	---NA---	383	FVGHRYE03G514Mlength=396 xy=2822_1204 region=3 run=R_2009_05_06_19_01_00_	FVGHRYE03G514M	3.22974e-115	98	411.077	236	232
000793_EAB-5_G3QO8C008JMBZU	---NA---	263	FVGHRYE03GV1H7length=293 xy=2708_0781 region=3 run=R_2009_05_06_19_01_00_	FVGHRYE03GV1H7	1.32604e-102	98	368.604	209	206
000793_EAB-5_G3QO8C008JRJEQ	---NA---	375	contig01824length=591 numreads=9	contig01824	0	99	673.301	375	372
000793_EAB-5_G3QO8C008JMJ5V	---NA---	344	FVGHRYE03GGWTHNo definition line	FVGHRYE03GGWTH	3.36383e-10	97	62.0597	36	35
000793_EAB-5_G3QO8C008JG1O9	---NA---	270	contig04256length=1034 numreads=29	contig04256	1.47481e-47	98	185.785	107	105
000793_EAB-5_G3QO8C008I8KAF	---NA---	324	FVGHRYE03GUKW9length=449 xy=2691_2267 region=3 run=R_2009_05_06_19_01_00_	FVGHRYE03GUKW9	7.61604e-111	98	396.303	224	221
000793_EAB-5_G3QO8C008JAL0A	---NA---	272	contig03465length=381 numreads=3	contig03465	6.0468e-141	99	496.022	272	271
000793_EAB-5_G3QO8C008JIAQW	---NA---	360	contig01380length=176 numreads=2	contig01380	7.37651e-32	100	134.079	72	72
000793_EAB-5_G3QO8C008JBTZI	---NA---	203	FVGHRYE03FUOYPlength=531 xy=2282_3151 region=3 run=R_2009_05_06_19_01_00_	FVGHRYE03FUOYP	1.74114e-70	99	261.498	145	144
000793_EAB-5_G3QO8C008I6NZB	---NA---	302	contig03081length=333 numreads=2	contig03081	1.10899e-153	98	538.495	305	301
000793_EAB-5_G3QO8C008JC7R8	---NA---	338	contig03821length=299 numreads=3	contig03821	6.42668e-82	97	300.278	176	172
000793_EAB-5_G3QO8C008JEW6D	---NA---	247	contig02644length=408 numreads=5	contig02644	1.31978e-57	96	219.025	136	131
000793_EAB-5_G3QO8C008JKC7Y	---NA---	319	FVGHRYE03G28NHlength=99 xy=2790_0763 region=3 run=R_2009_05_06_19_01_00_	FVGHRYE03G28NH	1.37414e-43	98	172.859	96	95
000793_EAB-5_G3QO8C008JNIPG	---NA---	334	contig01938length=851 numreads=11	contig01938	3.41034e-159	96	556.962	339	328
000793_EAB-5_G3QO8C008JSPD8	---NA---	429	FVGHRYE03GA6UWlength=388 xy=2470_2790 region=3 run=R_2009_05_06_19_01_00_	FVGHRYE03GA6UW	8.34094e-72	99	267.038	147	146
000793_EAB-5_G3QO8C008I7ZJ3	---NA---	200	FVGHRYE03G32TMlength=184 xy=2799_3000 region=3 run=R_2009_05_06_19_01_00_	FVGHRYE03G32TM	3.68065e-72	96	267.038	163	157
000793_EAB-5_G3QO8C008JTJOY	---NA---	366	FVGHRYE03GY7ZAlength=280 xy=2744_1684 region=3 run=R_2009_05_06_19_01_00_	FVGHRYE03GY7ZA	4.93596e-143	99	503.409	279	277
000793_EAB-5_G3QO8C008JT5F5	---NA---	251	FVGHRYE03GIQK2length=328 xy=2556_2692 region=3 run=R_2009_05_06_19_01_00_	FVGHRYE03GIQK2	4.79672e-62	96	233.798	142	137
000793_EAB-5_G3QO8C008I5KK2	---NA---	368	FVGHRYE03F2PHQlength=400 xy=2374_0252 region=3 run=R_2009_05_06_19_01_00_	FVGHRYE03F2PHQ	2.29355e-146	99	514.489	285	283
000793_EAB-5_G3QO8C008JU87N	---NA---	265	FVGHRYE03GU6UElength=298 xy=2698_2004 region=3 run=R_2009_05_06_19_01_00_	FVGHRYE03GU6UE	3.17288e-34	98	141.466	80	79
000793_EAB-5_G3QO8C008JBUWR	---NA---	324	FVGHRYE03FIMGLlength=439 xy=2145_1187 region=3 run=R_2009_05_06_19_01_00_	FVGHRYE03FIMGL	3.32482e-154	96	540.342	329	318
000793_EAB-5_G3QO8C008JNCOJ	---NA---	336	contig00095length=725 numreads=9	contig00095	5.58292e-177	99	616.055	337	336
000793_EAB-5_G3QO8C008JA007	---NA---	255	FVGHRYE03GHBO8length=284 xy=2540_2282 region=3 run=R_2009_05_06_19_01_00_	FVGHRYE03GHBO8	4.45134e-127	98	449.856	256	252
000793_EAB-5_G3QO8C008JQ914	---NA---	209	contig00481No definition line	contig00481	3.11796e-43	97	171.012	99	97
000793_EAB-5_G3QO8C008JVM2Z	---NA---	256	FVGHRYE03F1827length=91 xy=2368_3569 region=3 run=R_2009_05_06_19_01_00_	FVGHRYE03F1827	1.12265e-18	100	89.7595	48	48
000793_EAB-5_G3QO8C008I6MSP	---NA---	329	FVGHRYE03FQTTPlength=344 xy=2238_3051 region=3 run=R_2009_05_06_19_01_00_	FVGHRYE03FQTTP	8.91838e-11	100	63.9064	34	34
000793_EAB-5_G3QO8C008I9Y6N	---NA---	165	contig01637length=318 numreads=3	contig01637	6.33944e-84	100	305.817	165	165
000793_EAB-5_G3QO8C008JNJCB	---NA---	346	FVGHRYE03GIUYRlength=425 xy=2558_0177 region=3 run=R_2009_05_06_19_01_00_	FVGHRYE03GIUYR	4.10826e-54	97	207.945	122	119
000793_EAB-5_G3QO8C008I8AKK	---NA---	277	EAB_MG_all.fa.Contig1036No definition line	EAB_MG_all.fa.Contig1036	5.41504e-52	97	200.558	119	116
000793_EAB-5_G3QO8C008JQ2A2	---NA---	167	FVGHRYE03FNCS3length=461 xy=2199_0773 region=3 run=R_2009_05_06_19_01_00_	FVGHRYE03FNCS3	2.95992e-82	98	300.278	169	167
000793_EAB-5_G3QO8C008JR91N	---NA---	337	contig01103length=511 numreads=26	contig01103	1.55719e-177	99	617.901	338	337
000793_EAB-5_G3QO8C008JDX94	---NA---	347	contig03241length=241 numreads=2	contig03241	6.24547e-122	99	433.236	241	239
000793_EAB-5_G3QO8C008JXFBF	---NA---	429	EAB_MG_all.fa.Contig1326No definition line	EAB_MG_all.fa.Contig1326	0	96	684.381	428	411
000793_EAB-5_G3QO8C008JIPXL	---NA---	348	contig02744length=372 numreads=2	contig02744	2.08447e-176	98	614.208	353	347
000793_EAB-5_G3QO8C008JDAPW	---NA---	438	contig02167length=324 numreads=2	contig02167	1.54205e-14	100	76.8329	41	41
000793_EAB-5_G3QO8C008JVOJ4	---NA---	305	contig02701length=362 numreads=3	contig02701	2.13026e-61	99	231.952	128	127
000793_EAB-5_G3QO8C008JI1J9	---NA---	375	FVGHRYE03GJ4TIlength=213 xy=2572_2260 region=3 run=R_2009_05_06_19_01_00_	FVGHRYE03GJ4TI	5.36003e-103	98	370.45	214	210
000793_EAB-5_G3QO8C008JO6WE	---NA---	254	FVGHRYE03FZMVUlength=456 xy=2339_0264 region=3 run=R_2009_05_06_19_01_00_	FVGHRYE03FZMVU	2.09154e-115	98	411.077	235	231
000793_EAB-5_G3QO8C008JS3YF	---NA---	386	FVGHRYE03F9EWIlength=240 xy=2450_1824 region=3 run=R_2009_05_06_19_01_00_	FVGHRYE03F9EWI	2.07408e-72	96	268.884	166	160
000793_EAB-5_G3QO8C008JEEOL	---NA---	179	FVGHRYE03GI3NUlength=422 xy=2560_3256 region=3 run=R_2009_05_06_19_01_00_	FVGHRYE03GI3NU	9.83335e-13	100	69.4463	37	37
000793_EAB-5_G3QO8C008I5CS7	---NA---	331	FVGHRYE03GCV18length=482 xy=2490_0190 region=3 run=R_2009_05_06_19_01_00_	FVGHRYE03GCV18	1.44985e-33	97	139.619	82	80
000793_EAB-5_G3QO8C008JHIMQ	---NA---	351	contig02525length=403 numreads=2	contig02525	0	99	632.674	353	350
000793_EAB-5_G3QO8C008I6FH8	---NA---	210	contig02190length=457 numreads=3	contig02190	4.11257e-32	98	134.079	76	75
000793_EAB-5_G3QO8C008JQQVB	---NA---	296	FVGHRYE03HC8NXlength=356 xy=2904_0395 region=3 run=R_2009_05_06_19_01_00_	FVGHRYE03HC8NX	6.76709e-126	98	446.163	258	253
000793_EAB-5_G3QO8C008JFEHM	---NA---	340	FVGHRYE03G3E3Blength=420 xy=2792_0917 region=3 run=R_2009_05_06_19_01_00_	FVGHRYE03G3E3B	3.52524e-149	98	523.722	303	297
000793_EAB-5_G3QO8C008I5OBC	---NA---	464	FVGHRYE03GGRBXlength=294 xy=2534_0459 region=3 run=R_2009_05_06_19_01_00_	FVGHRYE03GGRBX	6.34213e-143	97	503.409	299	291
000793_EAB-5_G3QO8C008JHY5N	---NA---	303	FVGHRYE03F62AElength=381 xy=2423_2756 region=3 run=R_2009_05_06_19_01_00_	FVGHRYE03F62AE	1.1288e-143	97	505.256	304	295
000793_EAB-5_G3QO8C008JWK2R	---NA---	285	contig03755length=640 numreads=9	contig03755	5.09359e-117	98	416.616	239	235
000793_EAB-5_G3QO8C008JGFEI	---NA---	342	contig01086length=1825 numreads=14	contig01086	2.82097e-130	99	460.936	253	252
000793_EAB-5_G3QO8C008I9EKO	---NA---	289	FVGHRYE03F2V80length=242 xy=2376_0818 region=3 run=R_2009_05_06_19_01_00_	FVGHRYE03F2V80	1.15957e-88	98	322.437	185	182
000793_EAB-5_G3QO8C008JG4O7	---NA---	312	FVGHRYE03GD90Wlength=488 xy=2505_3502 region=3 run=R_2009_05_06_19_01_00_	FVGHRYE03GD90W	1.48563e-152	98	534.802	299	296
000793_EAB-5_G3QO8C008JVJS6	---NA---	302	FVGHRYE03GR0MJlength=386 xy=2662_1433 region=3 run=R_2009_05_06_19_01_00_	FVGHRYE03GR0MJ	8.81911e-135	98	475.709	268	265
000793_EAB-5_G3QO8C008JICW6	---NA---	264	FVGHRYE03GEN1Glength=262 xy=2510_1186 region=3 run=R_2009_05_06_19_01_00_	FVGHRYE03GEN1G	1.95634e-11	100	65.753	35	35
000793_EAB-5_G3QO8C008I8D0V	---NA---	400	contig02181length=322 numreads=2	contig02181	1.45561e-168	99	588.355	322	321
000793_EAB-5_G3QO8C008JRNJ2	---NA---	413	contig04556length=859 numreads=226	contig04556	0	97	710.234	415	406
000793_EAB-5_G3QO8C008JH80W	---NA---	252	EAB_MG_all.fa.Contig1572No definition line	EAB_MG_all.fa.Contig1572	3.75066e-58	100	220.872	119	119
000793_EAB-5_G3QO8C008JVEYI	---NA---	214	FVGHRYE03GBQCXlength=452 xy=2476_3487 region=3 run=R_2009_05_06_19_01_00_	FVGHRYE03GBQCX	1.43747e-66	96	248.571	155	149
000793_EAB-5_G3QO8C008JWZHN	---NA---	318	FVGHRYE03FNJFLlength=431 xy=2201_1167 region=3 run=R_2009_05_06_19_01_00_	FVGHRYE03FNJFL	7.15498e-141	99	496.022	274	272
000793_EAB-5_G3QO8C008I7STJ	---NA---	344	FVGHRYE03GI2G2length=483 xy=2560_1716 region=3 run=R_2009_05_06_19_01_00_	FVGHRYE03GI2G2	2.10314e-161	99	564.348	315	312
000793_EAB-5_G3QO8C008JXJ0I	---NA---	337	contig00643length=601 numreads=12	contig00643	1.62471e-147	97	518.182	308	300
000793_EAB-5_G3QO8C008JNCS4	---NA---	264	FVGHRYE03HEM7Olength=511 xy=2920_0370 region=3 run=R_2009_05_06_19_01_00_	FVGHRYE03HEM7O	4.82299e-97	97	350.137	207	202
000793_EAB-5_G3QO8C008I8NUJ	---NA---	298	contig00775length=247 numreads=3	contig00775	2.57604e-90	96	327.977	198	192
000793_EAB-5_G3QO8C008JPW83	---NA---	249	contig00617length=463 numreads=11	contig00617	2.01791e-125	98	444.316	249	246
000793_EAB-5_G3QO8C008I4PZT	---NA---	252	contig01291length=1650 numreads=34	contig01291	3.39698e-128	99	453.549	252	250
000793_EAB-5_G3QO8C008JMOSC	---NA---	245	EAB_MG_all.fa.Contig100No definition line	EAB_MG_all.fa.Contig100	3.31743e-123	99	436.93	240	239
000793_EAB-5_G3QO8C008JK63U	---NA---	339	contig01079length=630 numreads=7	contig01079	1.65829e-137	98	484.943	276	272
000793_EAB-5_G3QO8C008JLQA7	---NA---	334	FVGHRYE03FXXHHlength=64 xy=2319_2611 region=3 run=R_2009_05_06_19_01_00_	FVGHRYE03FXXHH	1.90709e-27	100	119.306	64	64
000793_EAB-5_G3QO8C008I4FVD	---NA---	212	contig02614length=509 numreads=6	contig02614	1.17201e-22	100	102.686	55	55
000793_EAB-5_G3QO8C008JGIV6	---NA---	270	contig00500length=587 numreads=11	contig00500	3.63587e-133	97	470.169	275	269
000793_EAB-5_G3QO8C008JFKDH	---NA---	227	FVGHRYE03FI21Xlength=161 xy=2150_2211 region=3 run=R_2009_05_06_19_01_00_	FVGHRYE03FI21X	4.23584e-72	96	267.038	161	156
000793_EAB-5_G3QO8C008JKP1U	---NA---	208	FVGHRYE03G949Elength=493 xy=2868_3472 region=3 run=R_2009_05_06_19_01_00_	FVGHRYE03G949E	2.39751e-44	98	174.705	98	97
000793_EAB-5_G3QO8C008JPLQB	---NA---	280	EAB_MG_all.fa.Contig433No definition line	EAB_MG_all.fa.Contig433	1.75954e-131	96	464.629	289	278
000793_EAB-5_G3QO8C008JAC1B	---NA---	311	FVGHRYE03FJR14length=277 xy=2158_1850 region=3 run=R_2009_05_06_19_01_00_	FVGHRYE03FJR14	2.07016e-96	98	348.29	199	196
000793_EAB-5_G3QO8C008JQSC3	---NA---	271	EAB_MG_all.fa.Contig1084No definition line	EAB_MG_all.fa.Contig1084	1.05898e-103	97	372.297	221	215
000793_EAB-5_G3QO8C008JJPWC	---NA---	64	contig00821length=396 numreads=4	contig00821	1.30246e-16	97	80.5262	47	46
000793_EAB-5_G3QO8C008JRHDX	---NA---	185	contig03714length=242 numreads=5	contig03714	1.53599e-85	97	311.357	185	180
000793_EAB-5_G3QO8C008I67U5	---NA---	245	contig02671length=500 numreads=14	contig02671	1.99658e-120	99	427.696	238	236
000793_EAB-5_G3QO8C008JQWI8	---NA---	343	contig02527length=659 numreads=4	contig02527	5.22819e-58	96	220.872	136	131
000793_EAB-5_G3QO8C008JK4IM	---NA---	328	FVGHRYE03FLFJ9length=233 xy=2177_1143 region=3 run=R_2009_05_06_19_01_00_	FVGHRYE03FLFJ9	5.2377e-23	100	104.533	56	56
000793_EAB-5_G3QO8C008JKQ5W	---NA---	205	contig02438length=370 numreads=4	contig02438	8.85255e-14	100	73.1396	39	39
000793_EAB-5_G3QO8C008JKZGQ	---NA---	359	FVGHRYE03GMODBlength=336 xy=2601_2125 region=3 run=R_2009_05_06_19_01_00_	FVGHRYE03GMODB	2.31254e-126	99	448.01	249	247
000793_EAB-5_G3QO8C008I79RM	---NA---	285	EAB_MG_all.fa.Contig838No definition line	EAB_MG_all.fa.Contig838	5.20285e-102	97	366.757	214	209
000793_EAB-5_G3QO8C008I8HJ1	---NA---	128	FVGHRYE03G201Xlength=429 xy=2787_3203 region=3 run=R_2009_05_06_19_01_00_	FVGHRYE03G201X	1.09701e-30	100	128.539	69	69
000793_EAB-5_G3QO8C008I6UR5	---NA---	345	EAB_MG_all.fa.Contig121No definition line	EAB_MG_all.fa.Contig121	2.08001e-171	99	597.588	334	331
000793_EAB-5_G3QO8C008JKYA3	---NA---	245	FVGHRYE03FTRPClength=212 xy=2272_1006 region=3 run=R_2009_05_06_19_01_00_	FVGHRYE03FTRPC	2.63814e-104	98	374.144	213	210
000793_EAB-5_G3QO8C008I8ERT	---NA---	247	contig00232length=581 numreads=7	contig00232	2.6058e-119	98	424.003	243	239
000793_EAB-5_G3QO8C008JV05R	---NA---	239	FVGHRYE03FUW1Blength=373 xy=2285_1325 region=3 run=R_2009_05_06_19_01_00_	FVGHRYE03FUW1B	5.6368e-91	100	329.824	178	178
000793_EAB-5_G3QO8C008JTJVI	---NA---	271	FVGHRYE03GP73Flength=286 xy=2641_3817 region=3 run=R_2009_05_06_19_01_00_	FVGHRYE03GP73F	1.54494e-17	100	86.0662	46	46
000793_EAB-5_G3QO8C008I6HQO	---NA---	416	contig02070length=534 numreads=6	contig02070	4.82535e-74	98	274.424	155	153
000793_EAB-5_G3QO8C008JQ5E6	---NA---	277	EAB_MG_all.fa.Contig459No definition line	EAB_MG_all.fa.Contig459	9.06128e-50	98	193.172	111	109
000793_EAB-5_G3QO8C008JWB9H	---NA---	251	contig02075length=365 numreads=4	contig02075	2.24754e-55	100	211.638	114	114
000793_EAB-5_G3QO8C008JL47H	---NA---	320	contig01112length=141 numreads=6	contig01112	2.86045e-70	100	261.498	141	141
000793_EAB-5_G3QO8C008JN1EL	---NA---	305	FVGHRYE03GTQWENo definition line	FVGHRYE03GTQWE	5.17796e-157	99	549.575	304	302
000793_EAB-5_G3QO8C008JW613	---NA---	228	contig02625length=378 numreads=3	contig02625	4.02219e-112	98	399.997	226	223
000793_EAB-5_G3QO8C008JW1TS	---NA---	420	contig03526length=347 numreads=2	contig03526	2.14303e-112	98	401.843	228	225
000793_EAB-5_G3QO8C008JV653	---NA---	352	contig03010length=432 numreads=2	contig03010	2.14003e-166	96	580.968	349	338
000793_EAB-5_G3QO8C008JNHAD	---NA---	311	FVGHRYE03F4D5Slength=132 xy=2393_1054 region=3 run=R_2009_05_06_19_01_00_	FVGHRYE03F4D5S	3.63999e-59	97	224.565	131	128
000793_EAB-5_G3QO8C008JA9RL	---NA---	422	contig03219length=322 numreads=3	contig03219	4.69525e-104	98	374.144	212	209
000793_EAB-5_G3QO8C008I7YXP	---NA---	378	EAB_MG_all.fa.Contig539No definition line	EAB_MG_all.fa.Contig539	1.53519e-88	97	322.437	192	187
000793_EAB-5_G3QO8C008JDRD1	---NA---	273	contig01793length=247 numreads=2	contig01793	3.92158e-88	97	320.591	186	182
000793_EAB-5_G3QO8C008JWN41	---NA---	229	FVGHRYE03FJHRTlength=322 xy=2155_0807 region=3 run=R_2009_05_06_19_01_00_	FVGHRYE03FJHRT	1.97585e-75	98	278.118	161	158
000793_EAB-5_G3QO8C008JY44I	---NA---	324	FVGHRYE03GVDKYlength=194 xy=2700_2544 region=3 run=R_2009_05_06_19_01_00_	FVGHRYE03GVDKY	3.67098e-84	96	307.664	187	181
000793_EAB-5_G3QO8C008JNTTX	---NA---	365	contig02631length=437 numreads=11	contig02631	2.25763e-151	99	531.109	290	289
000793_EAB-5_G3QO8C008JPNCI	---NA---	243	contig02513length=680 numreads=5	contig02513	1.9648e-125	99	444.316	244	243
000793_EAB-5_G3QO8C008JYX6Y	---NA---	239	EAB_MG_all.fa.Contig798No definition line	EAB_MG_all.fa.Contig798	7.88176e-35	97	143.312	84	82
000793_EAB-5_G3QO8C008JG7OM	---NA---	219	FVGHRYE03G8IGUlength=143 xy=2850_1004 region=3 run=R_2009_05_06_19_01_00_	FVGHRYE03G8IGU	3.35425e-28	97	121.153	72	70
000793_EAB-5_G3QO8C008JUC0T	---NA---	241	contig02923length=337 numreads=6	contig02923	4.92452e-12	97	67.5997	40	39
000793_EAB-5_G3QO8C008JGJDG	---NA---	311	FVGHRYE03G53ZFlength=397 xy=2822_3609 region=3 run=R_2009_05_06_19_01_00_	FVGHRYE03G53ZF	1.18572e-128	99	455.396	253	251
000793_EAB-5_G3QO8C008JEPNF	---NA---	332	FVGHRYE03GG7O4length=128 xy=2539_1190 region=3 run=R_2009_05_06_19_01_00_	FVGHRYE03GG7O4	1.1008e-49	97	193.172	114	111
000793_EAB-5_G3QO8C008JGEM8	---NA---	249	FVGHRYE03FX3MLlength=358 xy=2321_2379 region=3 run=R_2009_05_06_19_01_00_	FVGHRYE03FX3ML	9.32222e-129	99	455.396	248	247
000793_EAB-5_G3QO8C008JYK6A	---NA---	333	FVGHRYE03GU22Hlength=278 xy=2697_1207 region=3 run=R_2009_05_06_19_01_00_	FVGHRYE03GU22H	2.98482e-70	96	261.498	157	152
000793_EAB-5_G3QO8C008JXLHD	---NA---	458	FVGHRYE03GYV0Flength=64 xy=2740_2557 region=3 run=R_2009_05_06_19_01_00_	FVGHRYE03GYV0F	2.0613e-23	96	106.379	64	62
000793_EAB-5_G3QO8C008I4C21	---NA---	288	contig03189length=363 numreads=4	contig03189	5.26197e-102	98	366.757	212	208
000793_EAB-5_G3QO8C008JMMOE	---NA---	291	EAB_MG_all.fa.Contig1355No definition line	EAB_MG_all.fa.Contig1355	2.45821e-105	99	377.837	211	209
000793_EAB-5_G3QO8C008JAFHG	---NA---	371	EAB_MG_all.fa.Contig928No definition line	EAB_MG_all.fa.Contig928	8.37965e-141	99	496.022	275	273
000793_EAB-5_G3QO8C008JQCL5	---NA---	301	FVGHRYE03FLFV0length=401 xy=2177_1566 region=3 run=R_2009_05_06_19_01_00_	FVGHRYE03FLFV0	9.77153e-60	98	226.412	129	127
000793_EAB-5_G3QO8C008JU8JT	---NA---	376	contig02783length=283 numreads=4	contig02783	4.15529e-104	98	374.144	215	211
000793_EAB-5_G3QO8C008JHGYF	---NA---	292	EAB_MG_all.fa.Contig1897No definition line	EAB_MG_all.fa.Contig1897	3.10263e-124	97	440.623	259	253
000793_EAB-5_G3QO8C008JQI8F	---NA---	331	FVGHRYE03HDR3Klength=399 xy=2910_1006 region=3 run=R_2009_05_06_19_01_00_	FVGHRYE03HDR3K	2.00426e-166	98	580.968	330	325
000793_EAB-5_G3QO8C008I3Z6S	---NA---	398	contig01520length=394 numreads=3	contig01520	5.1709e-173	97	603.128	347	340
000793_EAB-5_G3QO8C008JR5OF	---NA---	155	EAB_MG_all.fa.Contig1084No definition line	EAB_MG_all.fa.Contig1084	3.73257e-46	98	180.245	104	102
000793_EAB-5_G3QO8C008JWMN7	---NA---	286	EAB_MG_all.fa.Contig1019No definition line	EAB_MG_all.fa.Contig1019	2.55318e-65	97	244.878	146	142
000793_EAB-5_G3QO8C008I6QU2	---NA---	381	FVGHRYE03FL25Slength=420 xy=2184_3054 region=3 run=R_2009_05_06_19_01_00_	FVGHRYE03FL25S	3.89849e-159	97	556.962	328	320
000793_EAB-5_G3QO8C008JIH1C	---NA---	260	FVGHRYE03G7GBIlength=270 xy=2838_0716 region=3 run=R_2009_05_06_19_01_00_	FVGHRYE03G7GBI	1.33769e-87	97	318.744	186	182
000793_EAB-5_G3QO8C008JPO3L	---NA---	212	FVGHRYE03GQX7Glength=477 xy=2650_0794 region=3 run=R_2009_05_06_19_01_00_	FVGHRYE03GQX7G	1.84022e-65	98	244.878	139	137
000793_EAB-5_G3QO8C008JI0E7	---NA---	382	contig04577length=348 numreads=4	contig04577	8.34336e-166	99	579.122	324	321
000793_EAB-5_G3QO8C008JQGLP	---NA---	321	FVGHRYE03GF5M6length=413 xy=2527_1024 region=3 run=R_2009_05_06_19_01_00_	FVGHRYE03GF5M6	6.97607e-166	99	579.122	317	316
000793_EAB-5_G3QO8C008JVG26	---NA---	237	contig00288length=1086 numreads=26	contig00288	5.39098e-116	97	412.923	241	236
000793_EAB-5_G3QO8C008I8XDA	---NA---	227	FVGHRYE03GANIXlength=283 xy=2464_2311 region=3 run=R_2009_05_06_19_01_00_	FVGHRYE03GANIX	1.52348e-71	98	265.191	154	151
000793_EAB-5_G3QO8C008JU2J2	---NA---	294	contig01576length=823 numreads=16	contig01576	1.42363e-137	96	484.943	294	285
000793_EAB-5_G3QO8C008JNBD8	---NA---	351	contig01615length=275 numreads=4	contig01615	2.49287e-56	99	215.332	120	119
000793_EAB-5_G3QO8C008JI2MJ	---NA---	318	FVGHRYE03FOXNIlength=73 xy=2217_0716 region=3 run=R_2009_05_06_19_01_00_	FVGHRYE03FOXNI	3.00676e-30	98	128.539	73	72
000793_EAB-5_G3QO8C008JSDSS	---NA---	364	FVGHRYE03FX090length=347 xy=2320_3430 region=3 run=R_2009_05_06_19_01_00_	FVGHRYE03FX090	1.881e-97	97	351.984	211	205
000793_EAB-5_G3QO8C008JW9YK	---NA---	379	FVGHRYE03GG137length=410 xy=2537_2149 region=3 run=R_2009_05_06_19_01_00_	FVGHRYE03GG137	2.55797e-91	97	331.671	200	194
000793_EAB-5_G3QO8C008JL1VJ	---NA---	400	FVGHRYE03GK990length=233 xy=2585_2742 region=3 run=R_2009_05_06_19_01_00_	FVGHRYE03GK990	1.22496e-109	100	392.61	212	212
000793_EAB-5_G3QO8C008JFRJS	---NA---	237	contig03813length=334 numreads=6	contig03813	3.48239e-63	97	237.491	142	138
000793_EAB-5_G3QO8C008JRQG0	---NA---	299	FVGHRYE03FN6L2length=424 xy=2208_2536 region=3 run=R_2009_05_06_19_01_00_	FVGHRYE03FN6L2	8.60237e-145	97	508.949	300	293
000793_EAB-5_G3QO8C008JTO30	---NA---	184	EAB_MG_all.fa.Contig1479No definition line	EAB_MG_all.fa.Contig1479	4.21467e-91	98	329.824	185	183
000793_EAB-5_G3QO8C008I8PH6	---NA---	277	FVGHRYE03HFDHSlength=439 xy=2928_1662 region=3 run=R_2009_05_06_19_01_00_	FVGHRYE03HFDHS	9.06128e-50	98	193.172	111	109
000793_EAB-5_G3QO8C008JKN5Z	---NA---	218	contig01879length=952 numreads=9	contig01879	2.49023e-54	99	207.945	116	115
000793_EAB-5_G3QO8C008JUDTN	---NA---	381	FVGHRYE03GBQ5Elength=309 xy=2477_0416 region=3 run=R_2009_05_06_19_01_00_	FVGHRYE03GBQ5E	1.23113e-69	99	259.651	144	143
000793_EAB-5_G3QO8C008I76IF	---NA---	330	FVGHRYE03HIHLJlength=400 xy=2963_3589 region=3 run=R_2009_05_06_19_01_00_	FVGHRYE03HIHLJ	2.99824e-60	97	228.258	134	131
000793_EAB-5_G3QO8C008JWBVB	---NA---	227	contig00091length=531 numreads=10	contig00091	3.07251e-118	100	420.31	227	227
000793_EAB-5_G3QO8C008JK1X7	---NA---	296	contig02217length=451 numreads=5	contig02217	3.01758e-154	99	540.342	296	295
000793_EAB-5_G3QO8C008I6MZR	---NA---	311	contig02777length=595 numreads=5	contig02777	1.91517e-151	97	531.109	317	308
000793_EAB-5_G3QO8C008JQFQY	---NA---	240	EAB_MG_all.fa.Contig1185No definition line	EAB_MG_all.fa.Contig1185	2.59756e-99	97	357.524	210	205
000793_EAB-5_G3QO8C008JL1PH	---NA---	342	EAB_MG_all.fa.Contig1140No definition line	EAB_MG_all.fa.Contig1140	6.83816e-47	97	183.939	109	106
000793_EAB-5_G3QO8C008JULKF	---NA---	320	FVGHRYE03GNGVENo definition line	FVGHRYE03GNGVE	2.18019e-81	98	298.431	170	167
000793_EAB-5_G3QO8C008I9W7X	---NA---	119	contig02548length=413 numreads=3	contig02548	7.50357e-57	99	215.332	120	119
000793_EAB-5_G3QO8C008I5I2K	---NA---	125	EAB_MG_all.fa.Contig2305No definition line	EAB_MG_all.fa.Contig2305	3.67655e-60	99	226.412	126	125
000793_EAB-5_G3QO8C008JVM23	---NA---	209	contig02981length=293 numreads=7	contig02981	2.844e-108	100	387.07	209	209
000793_EAB-5_G3QO8C008JQB48	---NA---	419	contig03543length=277 numreads=2	contig03543	1.25063e-129	96	459.089	278	269
000793_EAB-5_G3QO8C008JLS0C	---NA---	396	contig00414length=438 numreads=6	contig00414	2.97979e-16	100	82.3729	44	44
000793_EAB-5_G3QO8C008JLPM0	---NA---	331	contig03041length=385 numreads=5	contig03041	9.79834e-130	99	459.089	255	253
000793_EAB-5_G3QO8C008I94CO	---NA---	393	EAB_MG_all.fa.Contig536No definition line	EAB_MG_all.fa.Contig536	8.10301e-27	98	117.459	67	66
000793_EAB-5_G3QO8C008JRC9O	---NA---	247	FVGHRYE03HAFRGlength=379 xy=2872_0698 region=3 run=R_2009_05_06_19_01_00_	FVGHRYE03HAFRG	1.81948e-11	100	65.753	35	35
000793_EAB-5_G3QO8C008JR8SQ	---NA---	223	contig02432length=368 numreads=3	contig02432	3.16581e-83	97	303.971	181	176
000793_EAB-5_G3QO8C008JQK0M	---NA---	378	EAB_MG_all.fa.Contig430No definition line	EAB_MG_all.fa.Contig430	1.9719e-92	97	335.364	198	193
000793_EAB-5_G3QO8C008JGZ8Y	---NA---	233	EAB_MG_all.fa.Contig1258No definition line	EAB_MG_all.fa.Contig1258	5.55977e-81	99	296.584	164	163
000793_EAB-5_G3QO8C008JARP9	---NA---	286	FVGHRYE03FSUPYlength=230 xy=2261_3316 region=3 run=R_2009_05_06_19_01_00_	FVGHRYE03FSUPY	3.23339e-79	97	291.044	171	167
000793_EAB-5_G3QO8C008JMIPM	---NA---	284	FVGHRYE03FNQHClength=386 xy=2203_2110 region=3 run=R_2009_05_06_19_01_00_	FVGHRYE03FNQHC	8.73481e-95	99	342.75	189	188
000793_EAB-5_G3QO8C008JRL31	---NA---	386	FVGHRYE03GICLGlength=390 xy=2552_0946 region=3 run=R_2009_05_06_19_01_00_	FVGHRYE03GICLG	3.09923e-150	97	527.415	316	307
000793_EAB-5_G3QO8C008JFEE8	---NA---	280	contig02914length=359 numreads=4	contig02914	1.07406e-118	99	422.156	235	233
000793_EAB-5_G3QO8C008JU4HN	---NA---	117	contig02950length=322 numreads=2	contig02950	4.42475e-54	98	206.098	117	115
000793_EAB-5_G3QO8C008JNKR7	---NA---	345	EAB_MG_all.fa.Contig1478No definition line	EAB_MG_all.fa.Contig1478	1.25184e-168	97	588.355	346	338
000793_EAB-5_G3QO8C008JOR2I	---NA---	377	FVGHRYE03GI4MIlength=255 xy=2561_0408 region=3 run=R_2009_05_06_19_01_00_	FVGHRYE03GI4MI	3.26722e-95	98	344.597	197	194
000793_EAB-5_G3QO8C008I8O3U	---NA---	69	contig00863length=611 numreads=8	contig00863	5.09566e-31	100	128.539	69	69
000793_EAB-5_G3QO8C008I9LD6	---NA---	195	FVGHRYE03FW8QNNo definition line	FVGHRYE03FW8QN	7.47551e-94	97	339.057	197	193
000793_EAB-5_G3QO8C008I82A3	---NA---	348	FVGHRYE03GRVNClength=295 xy=2660_3174 region=3 run=R_2009_05_06_19_01_00_	FVGHRYE03GRVNC	6.77162e-67	98	250.418	142	140
000793_EAB-5_G3QO8C008I74V0	---NA---	379	contig02334length=280 numreads=2	contig02334	8.57174e-141	98	496.022	282	278
000793_EAB-5_G3QO8C008JHPV1	---NA---	364	FVGHRYE03FVCKWlength=452 xy=2290_0990 region=3 run=R_2009_05_06_19_01_00_	FVGHRYE03FVCKW	3.16992e-90	98	327.977	184	182
000793_EAB-5_G3QO8C008JSEE6	---NA---	301	contig03783length=873 numreads=11	contig03783	2.83466e-30	97	128.539	76	74
000793_EAB-5_G3QO8C008JOCN3	---NA---	230	EAB_MG_all.fa.Contig1540No definition line	EAB_MG_all.fa.Contig1540	3.5406e-28	98	121.153	69	68
000793_EAB-5_G3QO8C008JRJJV	---NA---	346	EAB_MG_all.fa.Contig1722No definition line	EAB_MG_all.fa.Contig1722	9.70721e-170	97	592.048	348	340
000793_EAB-5_G3QO8C008JHZ63	---NA---	295	EAB_MG_all.fa.Contig587No definition line	EAB_MG_all.fa.Contig587	3.29623e-89	98	324.284	182	180
000793_EAB-5_G3QO8C008I24OA	---NA---	401	FVGHRYE03GPN8Olength=403 xy=2635_2662 region=3 run=R_2009_05_06_19_01_00_	FVGHRYE03GPN8O	4.17432e-149	98	523.722	300	295
000793_EAB-5_G3QO8C008JD788	---NA---	249	contig03952length=424 numreads=11	contig03952	7.90073e-65	100	243.031	131	131
000793_EAB-5_G3QO8C008JAFWX	---NA---	283	contig01573length=710 numreads=7	contig01573	4.53366e-13	100	71.293	38	38
000793_EAB-5_G3QO8C008JWQT0	---NA---	295	FVGHRYE03FQE45length=103 xy=2234_0407 region=3 run=R_2009_05_06_19_01_00_	FVGHRYE03FQE45	4.54426e-43	97	171.012	102	99
000793_EAB-5_G3QO8C008JPXUN	---NA---	301	FVGHRYE03GBR4TNo definition line	FVGHRYE03GBR4T	2.62243e-85	97	311.357	181	177
000793_EAB-5_G3QO8C008I8RT9	---NA---	314	EAB_MG_all.fa.Contig441No definition line	EAB_MG_all.fa.Contig441	5.37998e-152	96	532.955	322	312
000793_EAB-5_G3QO8C008I8UXX	---NA---	259	EAB_MG_all.fa.Contig1599No definition line	EAB_MG_all.fa.Contig1599	1.2588e-127	98	451.703	261	256
000793_EAB-5_G3QO8C008I7DJR	---NA---	328	contig01158length=282 numreads=3	contig01158	1.81834e-47	97	185.785	110	107
000793_EAB-5_G3QO8C008I46C1	---NA---	281	contig00316length=662 numreads=10	contig00316	1.04074e-143	98	505.256	284	281
000793_EAB-5_G3QO8C008JGI22	---NA---	346	EAB_MG_all.fa.Contig1505No definition line	EAB_MG_all.fa.Contig1505	4.84741e-118	97	420.31	247	241
000793_EAB-5_G3QO8C008JBCYU	---NA---	328	contig03144length=409 numreads=3	contig03144	6.35745e-67	99	250.418	139	138
000793_EAB-5_G3QO8C008JBN4S	---NA---	190	FVGHRYE03GEO3Alength=259 xy=2510_2548 region=3 run=R_2009_05_06_19_01_00_	FVGHRYE03GEO3A	3.62571e-42	100	167.319	90	90
000793_EAB-5_G3QO8C008JSGLP	---NA---	67	contig04225length=497 numreads=5	contig04225	6.32799e-30	100	124.846	67	67
000793_EAB-5_G3QO8C008JDWMS	---NA---	392	contig01990length=1307 numreads=11	contig01990	8.19633e-17	100	84.2195	45	45
000793_EAB-5_G3QO8C008I62RT	---NA---	310	FVGHRYE03GCM4Tlength=75 xy=2487_0907 region=3 run=R_2009_05_06_19_01_00_	FVGHRYE03GCM4T	6.28853e-32	100	134.079	72	72
000793_EAB-5_G3QO8C008I6OQG	---NA---	302	EAB_MG_all.fa.Contig1032No definition line	EAB_MG_all.fa.Contig1032	6.11446e-32	98	134.079	76	75
000793_EAB-5_G3QO8C008JBREH	---NA---	196	FVGHRYE03FIMKYlength=97 xy=2145_1344 region=3 run=R_2009_05_06_19_01_00_	FVGHRYE03FIMKY	3.8622e-22	96	100.839	61	59
000793_EAB-5_G3QO8C008I94Z6	---NA---	304	FVGHRYE03GUG6Klength=387 xy=2690_1514 region=3 run=R_2009_05_06_19_01_00_	FVGHRYE03GUG6K	4.04556e-148	99	520.029	285	284
000793_EAB-5_G3QO8C008JC24N	---NA---	220	FVGHRYE03HFWA6length=292 xy=2934_1472 region=3 run=R_2009_05_06_19_01_00_	FVGHRYE03HFWA6	3.09681e-88	98	320.591	184	181
000793_EAB-5_G3QO8C008JCMRD	---NA---	230	FVGHRYE03G269Slength=79 xy=2789_3070 region=3 run=R_2009_05_06_19_01_00_	FVGHRYE03G269S	6.00909e-16	96	80.5262	50	48
000793_EAB-5_G3QO8C008I99NT	---NA---	290	FVGHRYE03F4Q59length=268 xy=2397_1535 region=3 run=R_2009_05_06_19_01_00_	FVGHRYE03F4Q59	8.93408e-95	97	342.75	203	198
000793_EAB-5_G3QO8C008JH4QX	---NA---	297	FVGHRYE03GI185length=315 xy=2560_1431 region=3 run=R_2009_05_06_19_01_00_	FVGHRYE03GI185	1.48058e-117	99	418.463	233	231
000793_EAB-5_G3QO8C008JLZD9	---NA---	338	FVGHRYE03G4WHAlength=63 xy=2809_0476 region=3 run=R_2009_05_06_19_01_00_	FVGHRYE03G4WHA	6.94677e-27	100	117.459	63	63
000793_EAB-5_G3QO8C008JBJLL	---NA---	316	contig00912length=260 numreads=4	contig00912	5.57218e-132	98	466.476	263	260
000793_EAB-5_G3QO8C008I5ZHG	---NA---	365	contig01766length=374 numreads=8	contig01766	4.02617e-104	100	374.144	202	202
000793_EAB-5_G3QO8C008JIUK6	---NA---	271	FVGHRYE03G5AVElength=390 xy=2813_2744 region=3 run=R_2009_05_06_19_01_00_	FVGHRYE03G5AVE	7.90188e-130	97	459.089	273	266
000793_EAB-5_G3QO8C008JAYD5	---NA---	316	EAB_MG_all.fa.Contig1907No definition line	EAB_MG_all.fa.Contig1907	9.65995e-105	99	375.99	207	206
000793_EAB-5_G3QO8C008JBAPD	---NA---	198	contig01410length=590 numreads=4	contig01410	3.48828e-102	100	366.757	198	198
000793_EAB-5_G3QO8C008JNX3D	---NA---	294	FVGHRYE03GJ2SHlength=131 xy=2571_3727 region=3 run=R_2009_05_06_19_01_00_	FVGHRYE03GJ2SH	2.06229e-56	96	215.332	130	126
000793_EAB-5_G3QO8C008JPJHZ	---NA---	374	FVGHRYE03HHNC4length=138 xy=2954_1270 region=3 run=R_2009_05_06_19_01_00_	FVGHRYE03HHNC4	2.06327e-52	97	202.405	119	116
000793_EAB-5_G3QO8C008JG1WE	---NA---	252	EAB_MG_all.fa.Contig1820No definition line	EAB_MG_all.fa.Contig1820	7.94826e-70	98	259.651	151	148
000793_EAB-5_G3QO8C008JPI28	---NA---	316	FVGHRYE03GQH5Jlength=365 xy=2645_0469 region=3 run=R_2009_05_06_19_01_00_	FVGHRYE03GQH5J	6.60333e-12	100	67.5997	36	36
000793_EAB-5_G3QO8C008I5WP2	---NA---	323	contig01349length=454 numreads=4	contig01349	1.03912e-69	97	259.651	154	150
000793_EAB-5_G3QO8C008JQIVK	---NA---	314	FVGHRYE03G522Xlength=448 xy=2822_2439 region=3 run=R_2009_05_06_19_01_00_	FVGHRYE03G522X	4.27835e-133	98	470.169	272	267
000793_EAB-5_G3QO8C008JGL4J	---NA---	390	FVGHRYE03FUDWAlength=120 xy=2279_1096 region=3 run=R_2009_05_06_19_01_00_	FVGHRYE03FUDWA	2.85018e-36	98	148.852	84	83
000793_EAB-5_G3QO8C008JUFN3	---NA---	268	contig01615length=275 numreads=4	contig01615	3.92622e-73	99	270.731	149	148
000793_EAB-5_G3QO8C008I8IFW	---NA---	333	contig04300length=629 numreads=6	contig04300	6.88575e-22	98	100.839	58	57
000793_EAB-5_G3QO8C008JP6B4	---NA---	209	FVGHRYE03HBVZHNo definition line	FVGHRYE03HBVZH	2.88452e-98	97	353.83	212	206
000793_EAB-5_G3QO8C008JBDV1	---NA---	196	contig00361length=458 numreads=11	contig00361	7.46547e-99	99	355.677	196	195
000793_EAB-5_G3QO8C008JOWI6	---NA---	221	FVGHRYE03FYQHHlength=397 xy=2328_3331 region=3 run=R_2009_05_06_19_01_00_	FVGHRYE03FYQHH	3.02553e-108	97	387.07	225	220
000793_EAB-5_G3QO8C008JOFZE	---NA---	336	FVGHRYE03F1GDFlength=366 xy=2359_3217 region=3 run=R_2009_05_06_19_01_00_	FVGHRYE03F1GDF	2.95023e-85	98	311.357	177	174
000793_EAB-5_G3QO8C008JBPG0	---NA---	435	contig02444length=313 numreads=2	contig02444	1.79364e-83	98	305.817	172	170
000793_EAB-5_G3QO8C008JTASB	---NA---	151	FVGHRYE03GDUCClength=347 xy=2500_3658 region=3 run=R_2009_05_06_19_01_00_	FVGHRYE03GDUCC	1.26635e-65	96	244.878	153	147
000793_EAB-5_G3QO8C008JOXGM	---NA---	367	EAB_MG_all.fa.Contig300No definition line	EAB_MG_all.fa.Contig300	1.07916e-134	98	475.709	271	267
000793_EAB-5_G3QO8C008JQH9Z	---NA---	354	contig02527length=659 numreads=4	contig02527	3.37122e-30	100	128.539	69	69
000793_EAB-5_G3QO8C008JC3RE	---NA---	305	FVGHRYE03FVRVWNo definition line	FVGHRYE03FVRVW	9.56667e-85	98	309.511	177	174
000793_EAB-5_G3QO8C008I5KST	---NA---	140	FVGHRYE03G3AOHlength=474 xy=2790_3391 region=3 run=R_2009_05_06_19_01_00_	FVGHRYE03G3AOH	5.35897e-69	100	255.958	138	138
000793_EAB-5_G3QO8C008JE148	---NA---	184	FVGHRYE03GG9MOlength=130 xy=2539_3694 region=3 run=R_2009_05_06_19_01_00_	FVGHRYE03GG9MO	9.93149e-28	97	119.306	71	69
000793_EAB-5_G3QO8C008JCY1A	---NA---	232	contig03707length=291 numreads=2	contig03707	3.47474e-48	100	187.632	101	101
000793_EAB-5_G3QO8C008I53EN	---NA---	317	contig01191length=340 numreads=4	contig01191	2.18908e-71	98	265.191	154	151
000793_EAB-5_G3QO8C008JE079	---NA---	60	FVGHRYE03FWH7Clength=323 xy=2303_1686 region=3 run=R_2009_05_06_19_01_00_	FVGHRYE03FWH7C	9.10895e-23	96	100.839	61	59
000793_EAB-5_G3QO8C008JDULV	---NA---	164	FVGHRYE03F6X5Flength=360 xy=2422_1489 region=3 run=R_2009_05_06_19_01_00_	FVGHRYE03F6X5F	2.26434e-83	100	303.971	164	164
000793_EAB-5_G3QO8C008JTSCV	---NA---	249	EAB_MG_all.fa.Contig1517No definition line	EAB_MG_all.fa.Contig1517	1.09695e-13	100	73.1396	39	39
000793_EAB-5_G3QO8C008JTUX1	---NA---	236	EAB_MG_all.fa.Contig1594No definition line	EAB_MG_all.fa.Contig1594	6.1816e-16	97	80.5262	47	46
000793_EAB-5_G3QO8C008JH4N0	---NA---	275	FVGHRYE03F6N17length=338 xy=2419_0701 region=3 run=R_2009_05_06_19_01_00_	FVGHRYE03F6N17	3.68273e-138	98	486.789	274	271
000793_EAB-5_G3QO8C008I5YQY	---NA---	430	FVGHRYE03GF4GUlength=392 xy=2526_3596 region=3 run=R_2009_05_06_19_01_00_	FVGHRYE03GF4GU	1.11267e-50	100	196.865	106	106
000793_EAB-5_G3QO8C008JOKAD	---NA---	235	contig01378length=445 numreads=2	contig01378	9.45791e-74	98	272.578	158	155
000793_EAB-5_G3QO8C008I7VMG	---NA---	293	EAB_MG_all.fa.Contig1446No definition line	EAB_MG_all.fa.Contig1446	1.58841e-57	100	219.025	118	118
000793_EAB-5_G3QO8C008JNLT7	---NA---	304	FVGHRYE03HASB5length=261 xy=2876_0611 region=3 run=R_2009_05_06_19_01_00_	FVGHRYE03HASB5	3.4045e-89	97	324.284	192	187
000793_EAB-5_G3QO8C008JC6BP	---NA---	366	contig01839length=1006 numreads=13	contig01839	8.8026e-96	98	346.444	200	196
000793_EAB-5_G3QO8C008JQKHO	---NA---	136	contig02319length=525 numreads=6	contig02319	6.70119e-68	100	252.265	136	136
000793_EAB-5_G3QO8C008JUM5R	---NA---	250	FVGHRYE03F51SFlength=365 xy=2412_0509 region=3 run=R_2009_05_06_19_01_00_	FVGHRYE03F51SF	1.03379e-58	97	222.718	134	130
000793_EAB-5_G3QO8C008JXX6M	---NA---	336	contig02279length=341 numreads=3	contig02279	1.57438e-167	98	584.662	330	326
000793_EAB-5_G3QO8C008JUEUA	---NA---	231	FVGHRYE03G8F95length=209 xy=2849_2267 region=3 run=R_2009_05_06_19_01_00_	FVGHRYE03G8F95	4.50532e-42	100	167.319	90	90
000793_EAB-5_G3QO8C008JEXQ3	---NA---	329	FVGHRYE03G13Z0length=406 xy=2777_1326 region=3 run=R_2009_05_06_19_01_00_	FVGHRYE03G13Z0	8.02046e-86	99	313.204	172	171
000793_EAB-5_G3QO8C008JC3GU	---NA---	262	contig01518length=528 numreads=12	contig01518	8.00414e-95	100	342.75	185	185
000793_EAB-5_G3QO8C008JIDJY	---NA---	346	FVGHRYE03HASB5length=261 xy=2876_0611 region=3 run=R_2009_05_06_19_01_00_	FVGHRYE03HASB5	4.98654e-98	97	353.83	212	206
000793_EAB-5_G3QO8C008JNPP8	---NA---	56	contig01776length=499 numreads=6	contig01776	6.35466e-24	100	104.533	56	56
000793_EAB-5_G3QO8C008JQUKS	---NA---	346	FVGHRYE03G4XYClength=439 xy=2809_2386 region=3 run=R_2009_05_06_19_01_00_	FVGHRYE03G4XYC	7.94109e-131	99	462.783	257	255
000793_EAB-5_G3QO8C008JOUOU	---NA---	205	EAB_MG_all.fa.Contig2298No definition line	EAB_MG_all.fa.Contig2298	2.39266e-34	98	141.466	80	79
000793_EAB-5_G3QO8C008JJVW1	---NA---	367	FVGHRYE03F972Olength=460 xy=2459_2766 region=3 run=R_2009_05_06_19_01_00_	FVGHRYE03F972O	0	99	664.068	370	367
000793_EAB-5_G3QO8C008JIXZJ	---NA---	240	contig01692length=223 numreads=10	contig01692	1.00274e-48	97	189.479	112	109
000793_EAB-5_G3QO8C008I8X5A	---NA---	294	FVGHRYE03FT1EUlength=294 xy=2275_1300 region=3 run=R_2009_05_06_19_01_00_	FVGHRYE03FT1EU	1.4959e-102	96	368.604	224	217
000793_EAB-5_G3QO8C008I6KPD	---NA---	244	contig00927length=405 numreads=5	contig00927	3.8588e-13	100	71.293	38	38
000793_EAB-5_G3QO8C008JHZEX	---NA---	219	contig02442length=388 numreads=3	contig02442	2.0475e-15	100	78.6796	42	42
000793_EAB-5_G3QO8C008JP6WQ	---NA---	193	contig02363length=796 numreads=5	contig02363	6.1748e-40	98	159.932	90	89
000793_EAB-5_G3QO8C008JFE5Q	---NA---	138	contig00853length=316 numreads=4	contig00853	1.92231e-58	96	220.872	137	132
000793_EAB-5_G3QO8C008JJ3MO	---NA---	311	FVGHRYE03GMTZOlength=426 xy=2603_1218 region=3 run=R_2009_05_06_19_01_00_	FVGHRYE03GMTZO	4.44953e-98	98	353.83	198	196
000793_EAB-5_G3QO8C008I43N4	---NA---	372	contig01211length=343 numreads=3	contig01211	1.12622e-114	98	409.23	235	231
000793_EAB-5_G3QO8C008I59AM	---NA---	377	FVGHRYE03FYSA3length=465 xy=2329_1597 region=3 run=R_2009_05_06_19_01_00_	FVGHRYE03FYSA3	1.08712e-149	98	525.569	304	298
000793_EAB-5_G3QO8C008JKPHI	---NA---	182	contig02725length=400 numreads=2	contig02725	4.19251e-86	97	313.204	183	179
000793_EAB-5_G3QO8C008I77DP	---NA---	263	contig00392length=563 numreads=6	contig00392	5.87137e-136	99	479.403	263	262
000793_EAB-5_G3QO8C008JQHOE	---NA---	370	contig02938length=289 numreads=2	contig02938	4.99335e-143	98	503.409	290	285
000793_EAB-5_G3QO8C008JO0P4	---NA---	210	contig02244length=657 numreads=7	contig02244	8.00587e-104	98	372.297	212	209
000793_EAB-5_G3QO8C008JVQ3Y	---NA---	277	FVGHRYE03F9T1Olength=78 xy=2455_0970 region=3 run=R_2009_05_06_19_01_00_	FVGHRYE03F9T1O	4.30623e-33	98	137.772	78	77
000793_EAB-5_G3QO8C008JOJK3	---NA---	401	FVGHRYE03FREEUlength=228 xy=2245_1060 region=3 run=R_2009_05_06_19_01_00_	FVGHRYE03FREEU	4.84291e-44	98	174.705	101	99
000793_EAB-5_G3QO8C008JF0TB	---NA---	315	contig03650length=333 numreads=4	contig03650	4.67332e-73	98	270.731	153	151
000793_EAB-5_G3QO8C008JDUHT	---NA---	231	FVGHRYE03G5CV8length=360 xy=2814_1270 region=3 run=R_2009_05_06_19_01_00_	FVGHRYE03G5CV8	3.60823e-18	100	87.9128	47	47
000793_EAB-5_G3QO8C008JTW7C	---NA---	195	FVGHRYE03FV75Blength=327 xy=2300_0941 region=3 run=R_2009_05_06_19_01_00_	FVGHRYE03FV75B	1.60676e-95	98	344.597	193	191
000793_EAB-5_G3QO8C008JQ5AG	---NA---	228	FVGHRYE03F0EANlength=544 xy=2347_3021 region=3 run=R_2009_05_06_19_01_00_	FVGHRYE03F0EAN	4.63353e-12	97	67.5997	40	39
000793_EAB-5_G3QO8C008JE2GD	---NA---	208	EAB_MG_all.fa.Contig2343No definition line	EAB_MG_all.fa.Contig2343	3.07951e-48	96	187.632	115	111
000793_EAB-5_G3QO8C008JWC7D	---NA---	274	EAB_MG_all.fa.Contig551No definition line	EAB_MG_all.fa.Contig551	3.77352e-118	98	420.31	241	237
000793_EAB-5_G3QO8C008I418N	---NA---	270	EAB_MG_all.fa.Contig329No definition line	EAB_MG_all.fa.Contig329	1.44384e-62	100	235.645	127	127
000793_EAB-5_G3QO8C008JRN4L	---NA---	329	FVGHRYE03FQB08length=458 xy=2233_0474 region=3 run=R_2009_05_06_19_01_00_	FVGHRYE03FQB08	1.00145e-109	98	392.61	223	220
000793_EAB-5_G3QO8C008JF11H	---NA---	311	FVGHRYE03GA40Flength=243 xy=2470_0397 region=3 run=R_2009_05_06_19_01_00_	FVGHRYE03GA40F	5.87929e-82	99	300.278	165	164
000793_EAB-5_G3QO8C008I9ZQI	---NA---	354	contig00417length=355 numreads=35	contig00417	2.94721e-125	96	444.316	270	261
000793_EAB-5_G3QO8C008JNHNK	---NA---	261	FVGHRYE03F390Zlength=374 xy=2391_3889 region=3 run=R_2009_05_06_19_01_00_	FVGHRYE03F390Z	6.20565e-91	98	329.824	189	186
000793_EAB-5_G3QO8C008JHM0K	---NA---	283	EAB_MG_all.fa.Contig1497No definition line	EAB_MG_all.fa.Contig1497	3.82569e-133	98	470.169	267	263
000793_EAB-5_G3QO8C008JWAX0	---NA---	193	FVGHRYE03GGW2Ulength=381 xy=2535_3812 region=3 run=R_2009_05_06_19_01_00_	FVGHRYE03GGW2U	1.62236e-80	99	294.738	163	162
000793_EAB-5_G3QO8C008JIAKB	---NA---	214	contig02449length=242 numreads=2	contig02449	1.44768e-61	97	231.952	138	134
000793_EAB-5_G3QO8C008I5CP4	---NA---	375	FVGHRYE03GPBHQlength=301 xy=2631_2524 region=3 run=R_2009_05_06_19_01_00_	FVGHRYE03GPBHQ	2.54727e-86	97	315.051	184	180
000793_EAB-5_G3QO8C008I55YT	---NA---	384	contig02124length=368 numreads=3	contig02124	5.15762e-148	98	520.029	298	293
000793_EAB-5_G3QO8C008JFXME	---NA---	329	FVGHRYE03GXHIRlength=373 xy=2724_2657 region=3 run=R_2009_05_06_19_01_00_	FVGHRYE03GXHIR	1.25932e-128	97	455.396	267	261
000793_EAB-5_G3QO8C008JGFHS	---NA---	263	contig02248length=385 numreads=4	contig02248	5.87137e-136	99	479.403	263	262
000793_EAB-5_G3QO8C008I6DMV	---NA---	328	FVGHRYE03FSRUYlength=153 xy=2260_3704 region=3 run=R_2009_05_06_19_01_00_	FVGHRYE03FSRUY	2.27043e-71	98	265.191	154	151
000793_EAB-5_G3QO8C008JO0GW	---NA---	305	contig03353length=518 numreads=4	contig03353	9.91113e-60	98	226.412	129	127
000793_EAB-5_G3QO8C008JVWQT	---NA---	285	FVGHRYE03F15IJlength=376 xy=2367_3033 region=3 run=R_2009_05_06_19_01_00_	FVGHRYE03F15IJ	4.13749e-83	100	303.971	164	164
000793_EAB-5_G3QO8C008JQVQ5	---NA---	224	FVGHRYE03FTW1Vlength=107 xy=2273_3841 region=3 run=R_2009_05_06_19_01_00_	FVGHRYE03FTW1V	2.65847e-29	100	124.846	67	67
000793_EAB-5_G3QO8C008JEBNJ	---NA---	264	contig04452length=295 numreads=4	contig04452	4.78899e-102	100	366.757	198	198
000793_EAB-5_G3QO8C008JT3XI	---NA---	285	FVGHRYE03F1SYTlength=217 xy=2363_3155 region=3 run=R_2009_05_06_19_01_00_	FVGHRYE03F1SYT	9.54489e-35	100	143.312	77	77
000793_EAB-5_G3QO8C008JKZLN	---NA---	338	EAB_MG_all.fa.Contig1703No definition line	EAB_MG_all.fa.Contig1703	2.96896e-85	96	311.357	193	186
000793_EAB-5_G3QO8C008JI8M9	---NA---	293	FVGHRYE03FYM48length=363 xy=2327_3098 region=3 run=R_2009_05_06_19_01_00_	FVGHRYE03FYM48	1.40841e-142	97	501.562	295	288
000793_EAB-5_G3QO8C008JN48X	---NA---	233	contig03471length=389 numreads=3	contig03471	3.18445e-113	97	403.69	234	229
000793_EAB-5_G3QO8C008JKK2W	---NA---	299	FVGHRYE03GGJNJlength=336 xy=2531_2797 region=3 run=R_2009_05_06_19_01_00_	FVGHRYE03GGJNJ	5.51766e-97	100	350.137	189	189
000793_EAB-5_G3QO8C008JQ9SM	---NA---	277	FVGHRYE03GTVPXlength=247 xy=2683_2371 region=3 run=R_2009_05_06_19_01_00_	FVGHRYE03GTVPX	9.32136e-30	98	126.692	71	70
000793_EAB-5_G3QO8C008I6IS5	---NA---	142	EAB_MG_all.fa.Contig1557No definition line	EAB_MG_all.fa.Contig1557	4.24169e-65	97	243.031	145	141
000793_EAB-5_G3QO8C008I9ND1	---NA---	246	contig04385length=254 numreads=2	contig04385	2.64992e-104	97	374.144	220	215
000793_EAB-5_G3QO8C008JDRNK	---NA---	322	EAB_MG_all.fa.Contig823No definition line	EAB_MG_all.fa.Contig823	3.88649e-39	98	158.086	89	88
000793_EAB-5_G3QO8C008JLMFK	---NA---	235	EAB_MG_all.fa.Contig145No definition line	EAB_MG_all.fa.Contig145	2.48496e-114	98	407.383	231	228
000793_EAB-5_G3QO8C008JYBI5	---NA---	161	contig00459length=469 numreads=5	contig00459	6.20832e-79	98	289.198	163	161
000793_EAB-5_G3QO8C008I9ZQT	---NA---	159	FVGHRYE03FL1KPlength=348 xy=2184_0999 region=3 run=R_2009_05_06_19_01_00_	FVGHRYE03FL1KP	1.31546e-80	100	294.738	159	159
000793_EAB-5_G3QO8C008I73FM	---NA---	228	FVGHRYE03GOUL0length=327 xy=2626_1126 region=3 run=R_2009_05_06_19_01_00_	FVGHRYE03GOUL0	3.99384e-117	99	416.616	229	228
000793_EAB-5_G3QO8C008JUFN0	---NA---	328	contig03560length=301 numreads=8	contig03560	2.22275e-86	98	315.051	177	175
000793_EAB-5_G3QO8C008JC2MR	---NA---	280	contig03211length=246 numreads=2	contig03211	5.67576e-27	100	117.459	63	63
000793_EAB-5_G3QO8C008JG0WU	---NA---	304	FVGHRYE03FJJBGlength=403 xy=2155_2810 region=3 run=R_2009_05_06_19_01_00_	FVGHRYE03FJJBG	7.42177e-81	97	296.584	176	171
000793_EAB-5_G3QO8C008JYFGC	---NA---	285	FVGHRYE03F6B5Ilength=337 xy=2415_1652 region=3 run=R_2009_05_06_19_01_00_	FVGHRYE03F6B5I	3.38472e-44	98	174.705	98	97
000793_EAB-5_G3QO8C008I88NK	---NA---	289	FVGHRYE03FVKVHNo definition line	FVGHRYE03FVKVH	9.96762e-15	100	76.8329	41	41
000793_EAB-5_G3QO8C008I6FKM	---NA---	244	EAB_MG_all.fa.Contig2428No definition line	EAB_MG_all.fa.Contig2428	6.05882e-56	96	213.485	130	125
000793_EAB-5_G3QO8C008JH6I3	---NA---	211	FVGHRYE03HAC7Slength=145 xy=2871_1494 region=3 run=R_2009_05_06_19_01_00_	FVGHRYE03HAC7S	4.25299e-12	100	67.5997	36	36
000793_EAB-5_G3QO8C008JWDR3	---NA---	230	contig00667length=123 numreads=2	contig00667	1.22917e-52	99	202.405	113	112
000793_EAB-5_G3QO8C008I9JVO	---NA---	266	contig03002length=836 numreads=8	contig03002	3.86698e-78	97	287.351	169	165
000793_EAB-5_G3QO8C008JS92Y	---NA---	377	FVGHRYE03GOPU8length=330 xy=2624_3170 region=3 run=R_2009_05_06_19_01_00_	FVGHRYE03GOPU8	6.54279e-147	97	516.336	302	295
000793_EAB-5_G3QO8C008I70D9	---NA---	391	contig00501length=942 numreads=7	contig00501	0	99	710.234	391	389
000793_EAB-5_G3QO8C008JKG9G	---NA---	302	EAB_MG_all.fa.Contig916No definition line	EAB_MG_all.fa.Contig916	3.38044e-89	98	324.284	182	180
000793_EAB-5_G3QO8C008JVJ7G	---NA---	176	FVGHRYE03F90F5length=291 xy=2457_1075 region=3 run=R_2009_05_06_19_01_00_	FVGHRYE03F90F5	3.12023e-87	99	316.897	175	174
000793_EAB-5_G3QO8C008JA7GU	---NA---	126	contig00376length=1029 numreads=9	contig00376	1.3928e-29	100	124.846	67	67
000793_EAB-5_G3QO8C008JUH7U	---NA---	264	EAB_MG_all.fa.Contig1132No definition line	EAB_MG_all.fa.Contig1132	2.12045e-135	99	477.556	265	263
000793_EAB-5_G3QO8C008JQJFT	---NA---	284	FVGHRYE03GKYBZlength=211 xy=2581_3645 region=3 run=R_2009_05_06_19_01_00_	FVGHRYE03GKYBZ	1.86419e-101	98	364.91	211	207
000793_EAB-5_G3QO8C008JCJE2	---NA---	278	EAB_MG_all.fa.Contig524No definition line	EAB_MG_all.fa.Contig524	3.41361e-19	96	91.6061	56	54
000793_EAB-5_G3QO8C008JF3Z0	---NA---	221	EAB_MG_all.fa.Contig2023No definition line	EAB_MG_all.fa.Contig2023	4.11246e-72	98	267.038	151	149
000793_EAB-5_G3QO8C008JG3EM	---NA---	329	EAB_MG_all.fa.Contig1480No definition line	EAB_MG_all.fa.Contig1480	2.57595e-165	98	577.275	333	327
000793_EAB-5_G3QO8C008JA7JV	---NA---	354	contig02551No definition line	contig02551	1.71211e-147	99	518.182	284	283
000793_EAB-5_G3QO8C008I6E3Q	---NA---	322	contig01658length=428 numreads=4	contig01658	4.24242e-158	98	553.269	316	311
000793_EAB-5_G3QO8C008JVKF3	---NA---	343	FVGHRYE03F6JCRlength=252 xy=2417_2793 region=3 run=R_2009_05_06_19_01_00_	FVGHRYE03F6JCR	1.97586e-22	98	102.686	59	58
000793_EAB-5_G3QO8C008JU2G6	---NA---	329	contig03394length=314 numreads=2	contig03394	5.57595e-162	99	566.195	313	311
000793_EAB-5_G3QO8C008JR53Z	---NA---	318	contig00896length=808 numreads=36	contig00896	3.54773e-94	100	340.904	184	184
000793_EAB-5_G3QO8C008JTLYE	---NA---	289	contig00725length=264 numreads=3	contig00725	1.80785e-136	99	481.249	264	263
000793_EAB-5_G3QO8C008JFTRG	---NA---	333	contig02872length=473 numreads=4	contig02872	5.60855e-167	98	582.815	335	329
000793_EAB-5_G3QO8C008JCOCO	---NA---	163	contig00525length=1141 numreads=15	contig00525	1.06109e-71	96	265.191	161	156
000793_EAB-5_G3QO8C008JX7ZY	---NA---	156	contig02393length=405 numreads=5	contig02393	3.68126e-61	97	230.105	135	132
000793_EAB-5_G3QO8C008JULSX	---NA---	392	contig04283length=1864 numreads=58	contig04283	0	99	715.774	391	390
000793_EAB-5_G3QO8C008I8KNF	---NA---	179	contig01195length=666 numreads=9	contig01195	4.11439e-86	98	313.204	180	177
000793_EAB-5_G3QO8C008JS7S9	---NA---	175	contig02841length=329 numreads=2	contig02841	3.12211e-82	97	300.278	180	175
000793_EAB-5_G3QO8C008I8JP4	---NA---	441	FVGHRYE03FJLKKlength=209 xy=2156_1634 region=3 run=R_2009_05_06_19_01_00_	FVGHRYE03FJLKK	2.38747e-72	96	268.884	163	158
000793_EAB-5_G3QO8C008JQHKB	---NA---	261	contig00932length=748 numreads=18	contig00932	5.98998e-116	100	412.923	223	223
000793_EAB-5_G3QO8C008I8DCT	---NA---	300	FVGHRYE03HISMAlength=287 xy=2967_1488 region=3 run=R_2009_05_06_19_01_00_	FVGHRYE03HISMA	2.1681e-36	97	148.852	87	85
000793_EAB-5_G3QO8C008JOVNE	---NA---	292	FVGHRYE03GL0Y6length=378 xy=2594_0480 region=3 run=R_2009_05_06_19_01_00_	FVGHRYE03GL0Y6	4.07069e-113	99	403.69	224	222
000793_EAB-5_G3QO8C008JKUJ6	---NA---	253	FVGHRYE03HEUH3length=225 xy=2922_1625 region=3 run=R_2009_05_06_19_01_00_	FVGHRYE03HEUH3	2.89146e-64	97	241.185	144	140
000793_EAB-5_G3QO8C008JVYK8	---NA---	281	FVGHRYE03HAHX0length=446 xy=2872_3526 region=3 run=R_2009_05_06_19_01_00_	FVGHRYE03HAHX0	3.06213e-104	98	374.144	212	209
000793_EAB-5_G3QO8C008JR78O	---NA---	281	FVGHRYE03G12KLlength=352 xy=2776_3571 region=3 run=R_2009_05_06_19_01_00_	FVGHRYE03G12KL	2.26879e-135	97	477.556	283	275
000793_EAB-5_G3QO8C008JN1GE	---NA---	305	FVGHRYE03HD44Plength=152 xy=2914_1511 region=3 run=R_2009_05_06_19_01_00_	FVGHRYE03HD44P	4.67691e-48	97	187.632	112	109
000793_EAB-5_G3QO8C008JBA5R	---NA---	303	contig02336length=556 numreads=4	contig02336	1.86234e-151	98	531.109	301	297
000793_EAB-5_G3QO8C008JU4T4	---NA---	319	FVGHRYE03G62AAlength=295 xy=2833_3008 region=3 run=R_2009_05_06_19_01_00_	FVGHRYE03G62AA	1.08506e-29	98	126.692	72	71
000793_EAB-5_G3QO8C008I77UR	---NA---	212	FVGHRYE03GNC4Glength=330 xy=2609_1438 region=3 run=R_2009_05_06_19_01_00_	FVGHRYE03GNC4G	1.11539e-57	98	219.025	124	122
000793_EAB-5_G3QO8C008JQUHG	---NA---	293	FVGHRYE03GNNKMlength=365 xy=2612_2692 region=3 run=R_2009_05_06_19_01_00_	FVGHRYE03GNNKM	1.59968e-52	99	202.405	113	112
000793_EAB-5_G3QO8C008JMKL5	---NA---	268	EAB_MG_all.fa.Contig1061No definition line	EAB_MG_all.fa.Contig1061	6.03523e-131	97	462.783	274	267
000793_EAB-5_G3QO8C008JB1QC	---NA---	315	contig03329length=260 numreads=2	contig03329	1.69276e-67	100	252.265	136	136
000793_EAB-5_G3QO8C008JQ2L4	---NA---	366	contig02680length=400 numreads=3	contig02680	7.40775e-37	97	150.699	88	86
000793_EAB-5_G3QO8C008JFCSY	---NA---	172	FVGHRYE03GLK48No definition line	FVGHRYE03GLK48	1.49659e-45	99	178.399	100	99
000793_EAB-5_G3QO8C008JDQK2	---NA---	343	FVGHRYE03HD9OOlength=242 xy=2915_3318 region=3 run=R_2009_05_06_19_01_00_	FVGHRYE03HD9OO	8.44456e-81	97	296.584	178	173
000793_EAB-5_G3QO8C008JT67I	---NA---	450	EAB_MG_all.fa.Contig2256No definition line	EAB_MG_all.fa.Contig2256	1.41674e-94	97	342.75	206	200
000793_EAB-5_G3QO8C008JLQQC	---NA---	147	FVGHRYE03FN5N2length=449 xy=2208_1312 region=3 run=R_2009_05_06_19_01_00_	FVGHRYE03FN5N2	5.71184e-64	96	239.338	150	144
000793_EAB-5_G3QO8C008I7V7F	---NA---	144	contig01840length=410 numreads=3	contig01840	1.19023e-70	99	261.498	144	143
000793_EAB-5_G3QO8C008JGCVK	---NA---	119	EAB_MG_all.fa.Contig740No definition line	EAB_MG_all.fa.Contig740	3.49107e-55	98	209.792	120	118
000793_EAB-5_G3QO8C008JWE6Z	---NA---	143	FVGHRYE03HEN2Vlength=388 xy=2920_1493 region=3 run=R_2009_05_06_19_01_00_	FVGHRYE03HEN2V	9.12684e-72	100	265.191	143	143
000793_EAB-5_G3QO8C008JMVCN	---NA---	250	EAB_MG_all.fa.Contig2173No definition line	EAB_MG_all.fa.Contig2173	1.71771e-61	100	231.952	125	125
000793_EAB-5_G3QO8C008JSRQ1	---NA---	203	EAB_MG_all.fa.Contig1301No definition line	EAB_MG_all.fa.Contig1301	5.0868e-36	96	147.006	90	87
000793_EAB-5_G3QO8C008JAO77	---NA---	319	FVGHRYE03FTKV0length=64 xy=2270_0366 region=3 run=R_2009_05_06_19_01_00_	FVGHRYE03FTKV0	1.10834e-14	100	76.8329	41	41
000793_EAB-5_G3QO8C008JQPUR	---NA---	285	EAB_MG_all.fa.Contig2036No definition line	EAB_MG_all.fa.Contig2036	4.88191e-147	99	516.336	286	284
000793_EAB-5_G3QO8C008JL94J	---NA---	307	FVGHRYE03FKOR6length=59 xy=2168_3300 region=3 run=R_2009_05_06_19_01_00_	FVGHRYE03FKOR6	2.27018e-21	98	98.9927	57	56
000793_EAB-5_G3QO8C008JQCDX	---NA---	294	EAB_MG_all.fa.Contig2354No definition line	EAB_MG_all.fa.Contig2354	5.8985e-37	100	150.699	81	81
000793_EAB-5_G3QO8C008JLYNA	---NA---	242	contig02989length=334 numreads=2	contig02989	7.76729e-55	100	209.792	113	113
000793_EAB-5_G3QO8C008I8S6E	---NA---	159	contig01734length=1128 numreads=28	contig01734	2.20124e-78	99	287.351	159	158
000793_EAB-5_G3QO8C008JVJVZ	---NA---	189	contig03475length=387 numreads=2	contig03475	1.6769e-40	96	161.779	97	94
000793_EAB-5_G3QO8C008I7GT8	---NA---	204	FVGHRYE03G5LNQlength=216 xy=2817_0340 region=3 run=R_2009_05_06_19_01_00_	FVGHRYE03G5LNQ	4.66533e-101	99	363.064	203	201
000793_EAB-5_G3QO8C008JW429	---NA---	259	contig03061length=437 numreads=2	contig03061	7.576e-125	97	442.47	260	254
000793_EAB-5_G3QO8C008I7S7F	---NA---	320	FVGHRYE03FQ1EElength=370 xy=2241_0580 region=3 run=R_2009_05_06_19_01_00_	FVGHRYE03FQ1EE	2.60911e-135	97	477.556	279	272
000793_EAB-5_G3QO8C008I4V0W	---NA---	313	EAB_MG_all.fa.Contig858No definition line	EAB_MG_all.fa.Contig858	2.58434e-125	98	444.316	250	247
000793_EAB-5_G3QO8C008JWHSO	---NA---	140	contig04000No definition line	contig04000	4.14274e-70	100	259.651	140	140
000793_EAB-5_G3QO8C008JRUS5	---NA---	106	contig03095length=594 numreads=6	contig03095	6.61114e-47	97	182.092	109	106
000793_EAB-5_G3QO8C008I7CN9	---NA---	325	FVGHRYE03HG4VYlength=382 xy=2948_1900 region=3 run=R_2009_05_06_19_01_00_	FVGHRYE03HG4VY	3.12148e-20	98	95.2994	55	54
000793_EAB-5_G3QO8C008JKY52	---NA---	205	FVGHRYE03HGMVENo definition line	FVGHRYE03HGMVE	2.98754e-58	99	220.872	122	121
000793_EAB-5_G3QO8C008JRQXA	---NA---	339	contig03848length=233 numreads=8	contig03848	1.83094e-67	96	252.265	153	148
Contig1762	---NA---	443	FVGHRYE03GZGX7length=276 xy=2747_1021 region=3 run=R_2009_05_06_19_01_00_	FVGHRYE03GZGX7	1.03985e-120	99	429.543	236	235
Contig1763	---NA---	430	FVGHRYE03GTEMHlength=355 xy=2678_0695 region=3 run=R_2009_05_06_19_01_00_	FVGHRYE03GTEMH	3.97364e-55	99	211.638	118	117
Contig1770	---NA---	485	EAB_MG_all.fa.Contig1099No definition line	EAB_MG_all.fa.Contig1099	0	97	739.78	431	422
Contig1776	---NA---	265	contig00472length=230 numreads=7	contig00472	3.63929e-118	99	420.31	231	230
Contig1780	---NA---	337	EAB_MG_all.fa.Contig2016No definition line	EAB_MG_all.fa.Contig2016	6.45189e-77	99	283.658	157	156
Contig1781	---NA---	345	contig02051length=766 numreads=4	contig02051	1.45235e-63	99	239.338	132	131
Contig1788	---NA---	386	FVGHRYE03HGGQFlength=259 xy=2940_3365 region=3 run=R_2009_05_06_19_01_00_	FVGHRYE03HGGQF	4.18295e-119	97	424.003	250	244
Contig1789	---NA---	330	contig04097No definition line	contig04097	2.08442e-136	98	481.249	274	270
Contig1792	---NA---	436	FVGHRYE03G2HQVNo definition line	FVGHRYE03G2HQV	8.6053e-62	96	233.798	144	139
Contig1797	---NA---	517	EAB_MG_all.fa.Contig2078No definition line	EAB_MG_all.fa.Contig2078	0	97	730.547	425	416
Contig1801	---NA---	349	FVGHRYE03FRQ8Qlength=174 xy=2249_1304 region=3 run=R_2009_05_06_19_01_00_	FVGHRYE03FRQ8Q	1.53403e-33	97	139.619	82	80
Contig1805	---NA---	409	FVGHRYE03GPO7Dlength=319 xy=2635_3911 region=3 run=R_2009_05_06_19_01_00_	FVGHRYE03GPO7D	1.65711e-93	98	339.057	194	191
Contig1807	---NA---	364	FVGHRYE03HGYKYlength=162 xy=2946_1920 region=3 run=R_2009_05_06_19_01_00_	FVGHRYE03HGYKY	1.15635e-79	99	292.891	162	161
Contig1808	---NA---	344	EAB_MG_all.fa.Contig2041No definition line	EAB_MG_all.fa.Contig2041	1.73271e-117	96	418.463	257	248
Contig1811	---NA---	354	EAB_MG_all.fa.Contig624No definition line	EAB_MG_all.fa.Contig624	2.51554e-56	98	215.332	123	121
Contig1815	---NA---	368	contig00970length=570 numreads=4	contig00970	2.82354e-180	99	627.135	349	346
Contig1817	---NA---	427	contig01707length=345 numreads=2	contig01707	7.20489e-172	97	599.435	348	341
Contig1820	---NA---	323	FVGHRYE03F39HMlength=285 xy=2391_3192 region=3 run=R_2009_05_06_19_01_00_	FVGHRYE03F39HM	2.93032e-60	99	228.258	127	126
Contig1821	---NA---	338	FVGHRYE03G1X5Llength=451 xy=2775_1943 region=3 run=R_2009_05_06_19_01_00_	FVGHRYE03G1X5L	1.8909e-42	97	169.165	98	96
Contig1827	---NA---	336	FVGHRYE03G5ENLlength=394 xy=2814_3551 region=3 run=R_2009_05_06_19_01_00_	FVGHRYE03G5ENL	1.04618e-94	97	342.75	206	200
Contig1828	---NA---	809	FVGHRYE03FKTBOlength=400 xy=2170_0994 region=3 run=R_2009_05_06_19_01_00_	FVGHRYE03FKTBO	0	97	671.454	402	391
Contig1834	---NA---	245	contig00058length=895 numreads=17	contig00058	1.9825e-125	99	444.316	244	243
Contig1837	---NA---	343	FVGHRYE03G3CL2length=374 xy=2791_1800 region=3 run=R_2009_05_06_19_01_00_	FVGHRYE03G3CL2	1.06943e-94	96	342.75	207	200
Contig1838	---NA---	338	FVGHRYE03GMFOFlength=197 xy=2598_3149 region=3 run=R_2009_05_06_19_01_00_	FVGHRYE03GMFOF	7.09579e-12	97	67.5997	40	39
Contig1842	---NA---	356	FVGHRYE03GRG89length=307 xy=2656_0907 region=3 run=R_2009_05_06_19_01_00_	FVGHRYE03GRG89	2.24388e-141	97	497.869	293	286
Contig1843	---NA---	286	FVGHRYE03FK97Glength=378 xy=2175_2394 region=3 run=R_2009_05_06_19_01_00_	FVGHRYE03FK97G	1.8917e-96	99	348.29	192	191
Contig1849	---NA---	313	contig00353length=300 numreads=4	contig00353	1.37536e-28	100	122.999	66	66
Contig1864	---NA---	362	FVGHRYE03GGWTHNo definition line	FVGHRYE03GGWTH	7.42003e-32	96	134.079	82	79
Contig1865	---NA---	442	FVGHRYE03GKGDFlength=454 xy=2576_0849 region=3 run=R_2009_05_06_19_01_00_	FVGHRYE03GKGDF	1.23272e-179	98	625.288	356	351
Contig1866	---NA---	421	contig01537length=364 numreads=3	contig01537	2.0302e-152	97	534.802	317	309
Contig1869	---NA---	328	contig03440length=344 numreads=4	contig03440	3.36871e-154	99	540.342	299	297
Contig1870	---NA---	632	FVGHRYE03G68DOlength=376 xy=2835_2714 region=3 run=R_2009_05_06_19_01_00_	FVGHRYE03G68DO	3.28454e-112	97	401.843	235	230
Contig1871	---NA---	436	EAB_MG_all.fa.Contig1925No definition line	EAB_MG_all.fa.Contig1925	3.29849e-16	100	82.3729	44	44
Contig1874	---NA---	335	FVGHRYE03FU4Z5length=270 xy=2287_3459 region=3 run=R_2009_05_06_19_01_00_	FVGHRYE03FU4Z5	1.66076e-127	97	451.703	265	259
Contig1876	---NA---	334	EAB_MG_all.fa.Contig490No definition line	EAB_MG_all.fa.Contig490	7.22706e-171	98	595.741	335	331
Contig1878	---NA---	427	FVGHRYE03FR219length=520 xy=2253_0239 region=3 run=R_2009_05_06_19_01_00_	FVGHRYE03FR219	0	97	673.301	392	384
Contig1882	---NA---	822	contig00639length=508 numreads=13	contig00639	4.12857e-142	99	501.562	275	274
Contig1888	---NA---	580	FVGHRYE03G2N6Glength=390 xy=2783_2902 region=3 run=R_2009_05_06_19_01_00_	FVGHRYE03G2N6G	1.12748e-81	98	300.278	169	167
Contig1889	---NA---	236	FVGHRYE03F8N0Olength=398 xy=2441_3846 region=3 run=R_2009_05_06_19_01_00_	FVGHRYE03F8N0O	5.80028e-61	96	230.105	142	137
Contig1890	---NA---	401	FVGHRYE03FN3TGlength=302 xy=2207_3010 region=3 run=R_2009_05_06_19_01_00_	FVGHRYE03FN3TG	1.01187e-65	98	246.725	139	137
Contig1891	---NA---	579	FVGHRYE03GUCQQlength=483 xy=2688_3952 region=3 run=R_2009_05_06_19_01_00_	FVGHRYE03GUCQQ	3.93494e-101	98	364.91	207	204
Contig1893	---NA---	359	EAB_MG_all.fa.Contig2101No definition line	EAB_MG_all.fa.Contig2101	5.37273e-73	96	270.731	164	159
Contig1898	---NA---	352	FVGHRYE03GI7QYlength=244 xy=2562_0360 region=3 run=R_2009_05_06_19_01_00_	FVGHRYE03GI7QY	1.07624e-109	100	392.61	212	212
Contig1900	---NA---	572	contig04307length=709 numreads=18	contig04307	0	99	730.547	399	398
Contig1904	---NA---	475	FVGHRYE03FT4JJlength=417 xy=2276_1261 region=3 run=R_2009_05_06_19_01_00_	FVGHRYE03FT4JJ	2.45649e-107	96	385.223	232	225
Contig1906	---NA---	329	contig03706length=307 numreads=3	contig03706	3.42784e-144	97	507.102	299	292
Contig1907	---NA---	485	contig01791length=353 numreads=6	contig01791	0	99	632.674	353	350
Contig1908	---NA---	518	FVGHRYE03FM89Zlength=73 xy=2198_0293 region=3 run=R_2009_05_06_19_01_00_	FVGHRYE03FM89Z	6.47391e-29	97	124.846	74	72
Contig1918	---NA---	351	contig04166length=443 numreads=11	contig04166	1.25711e-178	100	621.595	336	336
Contig1919	---NA---	393	contig02690length=392 numreads=4	contig02690	7.87693e-47	99	183.939	103	102
Contig1922	---NA---	617	EAB_MG_all.fa.Contig904No definition line	EAB_MG_all.fa.Contig904	0	98	939.218	533	526
Contig1924	---NA---	612	FVGHRYE03G2ZBElength=255 xy=2787_0952 region=3 run=R_2009_05_06_19_01_00_	FVGHRYE03G2ZBE	1.20913e-71	97	267.038	158	154
Contig1926	---NA---	748	FVGHRYE03FYGRQlength=188 xy=2325_3028 region=3 run=R_2009_05_06_19_01_00_	FVGHRYE03FYGRQ	5.23886e-86	97	315.051	188	183
Contig1927	---NA---	363	FVGHRYE03GEWY7length=391 xy=2513_0481 region=3 run=R_2009_05_06_19_01_00_	FVGHRYE03GEWY7	5.83484e-23	100	104.533	56	56
Contig1930	---NA---	703	FVGHRYE03F00YYlength=304 xy=2354_3736 region=3 run=R_2009_05_06_19_01_00_	FVGHRYE03F00YY	3.96359e-57	100	219.025	118	118
Contig1932	---NA---	342	FVGHRYE03G7EV3length=381 xy=2837_2961 region=3 run=R_2009_05_06_19_01_00_	FVGHRYE03G7EV3	5.68926e-177	99	616.055	343	340
Contig1933	---NA---	355	contig04018No definition line	contig04018	2.00645e-37	96	152.546	91	88
Contig1936	---NA---	344	contig01414length=268 numreads=2	contig01414	8.71392e-61	98	230.105	131	129
Contig1937	---NA---	392	EAB_MG_all.fa.Contig1242No definition line	EAB_MG_all.fa.Contig1242	4.31249e-109	98	390.763	222	219
Contig1938	---NA---	297	contig01905length=326 numreads=3	contig01905	1.53389e-92	98	335.364	188	186
Contig1939	---NA---	178	EAB_MG_all.fa.Contig1192No definition line	EAB_MG_all.fa.Contig1192	2.60383e-43	97	171.012	99	97
Contig1953	---NA---	420	FVGHRYE03GKJEElength=489 xy=2577_0676 region=3 run=R_2009_05_06_19_01_00_	FVGHRYE03GKJEE	6.44061e-58	100	220.872	119	119
Contig1958	---NA---	621	contig01185length=715 numreads=16	contig01185	0	97	1062.94	623	609
Contig1959	---NA---	333	contig02971length=353 numreads=2	contig02971	6.23644e-92	100	333.517	180	180
Contig1960	---NA---	474	contig03017length=390 numreads=2	contig03017	0	98	699.154	391	387
Contig1961	---NA---	448	FVGHRYE03GV9JPlength=112 xy=2710_3011 region=3 run=R_2009_05_06_19_01_00_	FVGHRYE03GV9JP	1.97173e-38	100	156.239	84	84
Contig1965	---NA---	284	FVGHRYE03G7HW2length=390 xy=2838_2788 region=3 run=R_2009_05_06_19_01_00_	FVGHRYE03G7HW2	3.30109e-59	97	224.565	131	128
Contig1966	---NA---	391	contig02968length=311 numreads=3	contig02968	4.36212e-99	99	357.524	196	195
Contig1970	---NA---	622	EAB_MG_all.fa.Contig2211No definition line	EAB_MG_all.fa.Contig2211	2.08691e-59	98	226.412	129	127
Contig1974	---NA---	442	contig01921length=405 numreads=3	contig01921	1.535e-24	96	110.073	66	64
Contig1977	---NA---	456	FVGHRYE03GX5CClength=275 xy=2732_0762 region=3 run=R_2009_05_06_19_01_00_	FVGHRYE03GX5CC	3.26757e-56	100	215.332	116	116
Contig1984	---NA---	379	FVGHRYE03GZN6Alength=381 xy=2749_2192 region=3 run=R_2009_05_06_19_01_00_	FVGHRYE03GZN6A	1.23296e-64	97	243.031	142	139
Contig1988	---NA---	291	contig01859length=248 numreads=4	contig01859	1.84729e-126	99	448.01	246	245
Contig1990	---NA---	280	contig01938length=851 numreads=11	contig01938	8.07134e-140	98	492.329	283	278
Contig1992	---NA---	404	FVGHRYE03F1QUClength=316 xy=2363_0402 region=3 run=R_2009_05_06_19_01_00_	FVGHRYE03F1QUC	1.04176e-50	98	196.865	113	111
Contig1993	---NA---	260	FVGHRYE03FUKGFlength=226 xy=2281_1405 region=3 run=R_2009_05_06_19_01_00_	FVGHRYE03FUKGF	4.91439e-72	98	267.038	155	152
Contig1996	---NA---	392	contig01137length=606 numreads=7	contig01137	0	98	704.694	395	391
Contig1998	---NA---	365	EAB_MG_all.fa.Contig2217No definition line	EAB_MG_all.fa.Contig2217	5.20819e-103	97	370.45	221	215
Contig2003	---NA---	639	contig02860length=298 numreads=2	contig02860	2.51431e-128	97	455.396	270	263
Contig2011	---NA---	402	contig02769length=539 numreads=4	contig02769	0	99	723.16	398	396
Contig2015	---NA---	641	EAB_MG_all.fa.Contig918No definition line	EAB_MG_all.fa.Contig918	1.29577e-56	100	217.178	117	117
Contig2020	---NA---	357	contig01641length=300 numreads=3	contig01641	7.9808e-151	98	529.262	303	298
Contig2023	---NA---	363	contig03606length=374 numreads=3	contig03606	1.39833e-128	99	455.396	253	251
Contig2026	---NA---	517	FVGHRYE03FHZN1length=69 xy=2138_0319 region=3 run=R_2009_05_06_19_01_00_	FVGHRYE03FHZN1	5.10168e-15	100	78.6796	42	42
Contig2031	---NA---	411	contig03836length=1149 numreads=98	contig03836	8.2591e-47	99	183.939	103	102
Contig2033	---NA---	325	FVGHRYE03G7OWGlength=236 xy=2840_3646 region=3 run=R_2009_05_06_19_01_00_	FVGHRYE03G7OWG	3.73558e-74	98	274.424	159	156
Contig2034	---NA---	411	EAB_MG_all.fa.Contig859No definition line	EAB_MG_all.fa.Contig859	0	97	697.307	414	403
Contig2041	---NA---	292	FVGHRYE03GWG1Ilength=308 xy=2713_0436 region=3 run=R_2009_05_06_19_01_00_	FVGHRYE03GWG1I	5.61195e-67	97	250.418	149	145
Contig2042	---NA---	669	FVGHRYE03HBOCJlength=428 xy=2886_1137 region=3 run=R_2009_05_06_19_01_00_	FVGHRYE03HBOCJ	2.79008e-88	98	322.437	181	179
Contig2044	---NA---	338	EAB_MG_all.fa.Contig2141No definition line	EAB_MG_all.fa.Contig2141	3.57828e-134	98	473.863	274	269
Contig2047	---NA---	258	FVGHRYE03HCWFFlength=353 xy=2900_0921 region=3 run=R_2009_05_06_19_01_00_	FVGHRYE03HCWFF	7.87129e-95	100	342.75	185	185
Contig2050	---NA---	806	FVGHRYE03GHZHNlength=343 xy=2548_0345 region=3 run=R_2009_05_06_19_01_00_	FVGHRYE03GHZHN	3.90538e-167	97	584.662	346	337
Contig2053	---NA---	272	contig03681length=1555 numreads=15	contig03681	3.63924e-138	98	486.789	273	270
Contig2054	---NA---	340	FVGHRYE03G7LCBlength=357 xy=2839_3129 region=3 run=R_2009_05_06_19_01_00_	FVGHRYE03G7LCB	2.22936e-111	99	398.15	222	220
Contig2060	---NA---	331	contig01437length=405 numreads=4	contig01437	8.07254e-86	97	313.204	183	179
Contig2061	---NA---	543	EAB_MG_all.fa.Contig1400No definition line	EAB_MG_all.fa.Contig1400	0	97	706.54	417	407
Contig2064	---NA---	376	contig01469length=454 numreads=3	contig01469	2.39691e-131	96	464.629	282	273
Contig2072	---NA---	342	contig02590length=266 numreads=4	contig02590	6.06328e-132	98	466.476	269	264
Contig2074	---NA---	367	contig00153length=470 numreads=12	contig00153	7.88338e-176	98	612.361	345	341
Contig2075	---NA---	293	contig03255No definition line	contig03255	3.53698e-34	96	141.466	86	83
Contig2076	---NA---	660	FVGHRYE03FLWW1length=285 xy=2182_3155 region=3 run=R_2009_05_06_19_01_00_	FVGHRYE03FLWW1	1.19261e-136	97	483.096	282	276
Contig2078	---NA---	456	EAB_MG_all.fa.Contig1018No definition line	EAB_MG_all.fa.Contig1018	0	98	811.799	458	452
Contig2081	---NA---	877	EAB_MG_all.fa.Contig1167No definition line	EAB_MG_all.fa.Contig1167	0	96	658.528	397	385
Contig2090	---NA---	494	FVGHRYE03F0NU6length=449 xy=2350_3136 region=3 run=R_2009_05_06_19_01_00_	FVGHRYE03F0NU6	2.2315e-23	100	106.379	57	57
Contig2092	---NA---	333	FVGHRYE03GC6UMlength=363 xy=2493_1884 region=3 run=R_2009_05_06_19_01_00_	FVGHRYE03GC6UM	4.62071e-123	98	436.93	253	248
Contig2096	---NA---	430	FVGHRYE03GH9UMlength=523 xy=2551_1484 region=3 run=R_2009_05_06_19_01_00_	FVGHRYE03GH9UM	0	96	701.001	431	415
Contig2100	---NA---	394	FVGHRYE03GR7QJlength=279 xy=2664_2457 region=3 run=R_2009_05_06_19_01_00_	FVGHRYE03GR7QJ	1.72179e-38	96	156.239	95	92
Contig2102	---NA---	441	FVGHRYE03F2EWElength=347 xy=2370_2908 region=3 run=R_2009_05_06_19_01_00_	FVGHRYE03F2EWE	2.00915e-13	100	73.1396	39	39
Contig2106	---NA---	544	FVGHRYE03GTL0Vlength=414 xy=2680_2093 region=3 run=R_2009_05_06_19_01_00_	FVGHRYE03GTL0V	3.53443e-131	99	464.629	258	256
Contig2111	---NA---	387	FVGHRYE03F2PHQlength=400 xy=2374_0252 region=3 run=R_2009_05_06_19_01_00_	FVGHRYE03F2PHQ	2.63386e-86	99	315.051	174	173
Contig2113	---NA---	331	contig03713length=261 numreads=2	contig03713	4.99787e-63	98	237.491	135	133
Contig2117	---NA---	422	FVGHRYE03GM52Mlength=405 xy=2607_0492 region=3 run=R_2009_05_06_19_01_00_	FVGHRYE03GM52M	1.09085e-50	98	196.865	113	111
Contig2121	---NA---	380	contig00476length=525 numreads=17	contig00476	2.94221e-175	98	610.515	351	344
Contig2133	---NA---	201	contig00782length=668 numreads=10	contig00782	1.65044e-100	99	361.217	202	200
Contig2135	---NA---	519	FVGHRYE03FU1N1length=292 xy=2286_3231 region=3 run=R_2009_05_06_19_01_00_	FVGHRYE03FU1N1	1.53278e-144	98	508.949	292	287
Contig2137	---NA---	261	FVGHRYE03G3CBAlength=199 xy=2791_1412 region=3 run=R_2009_05_06_19_01_00_	FVGHRYE03G3CBA	2.99117e-64	97	241.185	140	137
Contig2140	---NA---	561	contig00201length=982 numreads=7	contig00201	0	98	992.771	567	558
Contig2147	---NA---	266	FVGHRYE03GMJUNlength=412 xy=2600_0365 region=3 run=R_2009_05_06_19_01_00_	FVGHRYE03GMJUN	1.00884e-123	96	438.776	269	260
Contig2155	---NA---	294	FVGHRYE03FSJ0Dlength=99 xy=2258_1723 region=3 run=R_2009_05_06_19_01_00_	FVGHRYE03FSJ0D	1.25886e-43	98	172.859	100	98
Contig2164	---NA---	409	FVGHRYE03GYQ7Jlength=329 xy=2739_0429 region=3 run=R_2009_05_06_19_01_00_	FVGHRYE03GYQ7J	3.56173e-95	96	344.597	210	203
Contig2167	---NA---	436	FVGHRYE03FRRHIlength=374 xy=2249_1620 region=3 run=R_2009_05_06_19_01_00_	FVGHRYE03FRRHI	0	98	660.374	378	372
Contig2174	---NA---	723	contig03629length=312 numreads=3	contig03629	6.63678e-75	97	278.118	163	159
Contig2177	---NA---	561	FVGHRYE03GX2SGlength=290 xy=2731_1550 region=3 run=R_2009_05_06_19_01_00_	FVGHRYE03GX2SG	4.20422e-31	97	132.232	78	76
Contig2180	---NA---	350	EAB_MG_all.fa.Contig366No definition line	EAB_MG_all.fa.Contig366	2.41598e-76	98	281.811	159	157
Contig2188	---NA---	410	contig03285length=1004 numreads=24	contig03285	0	98	682.534	383	379
Contig2189	---NA---	321	FVGHRYE03GK69Dlength=374 xy=2584_2927 region=3 run=R_2009_05_06_19_01_00_	FVGHRYE03GK69D	1.1001e-24	96	110.073	66	64
Contig2191	---NA---	283	contig02448length=602 numreads=6	contig02448	1.40548e-117	99	418.463	233	231
Contig2194	---NA---	378	FVGHRYE03GKI15length=237 xy=2577_0235 region=3 run=R_2009_05_06_19_01_00_	FVGHRYE03GKI15	2.47964e-111	97	398.15	239	232
Contig2195	---NA---	459	EAB_MG_all.fa.Contig2030No definition line	EAB_MG_all.fa.Contig2030	3.29016e-56	100	215.332	116	116
Contig2196	---NA---	546	EAB_MG_all.fa.Contig1013No definition line	EAB_MG_all.fa.Contig1013	2.82147e-112	97	401.843	237	231
Contig2197	---NA---	643	EAB_MG_all.fa.Contig1074No definition line	EAB_MG_all.fa.Contig1074	9.10168e-128	97	453.549	265	259
Contig2205	---NA---	426	FVGHRYE03GGX5Qlength=422 xy=2536_1116 region=3 run=R_2009_05_06_19_01_00_	FVGHRYE03GGX5Q	1.19418e-174	97	608.668	363	353
Contig2206	---NA---	413	contig01999length=392 numreads=3	contig01999	1.86167e-18	98	89.7595	52	51
Contig2211	---NA---	219	contig03850No definition line	contig03850	1.08494e-102	97	368.604	220	214
Contig2217	---NA---	385	contig01099length=1873 numreads=26	contig01099	0	98	676.994	387	381
Contig2218	---NA---	569	FVGHRYE03G1153length=396 xy=2776_3049 region=3 run=R_2009_05_06_19_01_00_	FVGHRYE03G1153	0	98	699.154	396	391
Contig2219	---NA---	532	FVGHRYE03FNVIPlength=466 xy=2205_0447 region=3 run=R_2009_05_06_19_01_00_	FVGHRYE03FNVIP	6.11485e-89	98	324.284	185	182
Contig2233	---NA---	358	FVGHRYE03G55BGlength=238 xy=2823_1242 region=3 run=R_2009_05_06_19_01_00_	FVGHRYE03G55BG	2.58203e-46	100	182.092	98	98
Contig2240	---NA---	321	FVGHRYE03FJ3VMlength=460 xy=2162_0784 region=3 run=R_2009_05_06_19_01_00_	FVGHRYE03FJ3VM	2.65514e-125	98	444.316	254	250
Contig2242	---NA---	361	contig01277length=297 numreads=2	contig01277	1.12921e-94	98	342.75	192	190
Contig2246	---NA---	343	FVGHRYE03GYMIGlength=432 xy=2737_2534 region=3 run=R_2009_05_06_19_01_00_	FVGHRYE03GYMIG	3.76559e-109	96	390.763	239	231
Contig2247	---NA---	339	FVGHRYE03HDX2Glength=433 xy=2912_0550 region=3 run=R_2009_05_06_19_01_00_	FVGHRYE03HDX2G	2.10009e-151	98	531.109	303	298
Contig2249	---NA---	264	FVGHRYE03G4KKNlength=134 xy=2805_1429 region=3 run=R_2009_05_06_19_01_00_	FVGHRYE03G4KKN	1.42913e-52	96	202.405	123	119
Contig2253	---NA---	455	FVGHRYE03FRHGZlength=317 xy=2246_0929 region=3 run=R_2009_05_06_19_01_00_	FVGHRYE03FRHGZ	8.62619e-92	98	333.517	187	185
Contig2255	---NA---	443	EAB_MG_all.fa.Contig762No definition line	EAB_MG_all.fa.Contig762	7.70449e-152	98	532.955	308	302
Contig2261	---NA---	392	contig02174length=372 numreads=5	contig02174	6.33615e-18	98	87.9128	51	50
Contig2269	---NA---	319	FVGHRYE03GZS9Elength=363 xy=2751_0592 region=3 run=R_2009_05_06_19_01_00_	FVGHRYE03GZS9E	1.20984e-133	99	472.016	262	260
Contig2271	---NA---	355	FVGHRYE03GTNEYNo definition line	FVGHRYE03GTNEY	2.14421e-171	97	597.588	355	346
Contig2272	---NA---	391	FVGHRYE03FYUJZlength=455 xy=2330_0413 region=3 run=R_2009_05_06_19_01_00_	FVGHRYE03FYUJZ	0	98	686.227	391	385
Contig2274	---NA---	417	contig00247length=377 numreads=5	contig00247	3.95745e-35	97	145.159	85	83
Contig2275	---NA---	285	EAB_MG_all.fa.Contig1917No definition line	EAB_MG_all.fa.Contig1917	1.85809e-106	97	381.53	222	217
Contig2278	---NA---	409	FVGHRYE03FQMQSlength=394 xy=2236_2066 region=3 run=R_2009_05_06_19_01_00_	FVGHRYE03FQMQS	7.65543e-97	100	350.137	189	189
Contig2281	---NA---	513	FVGHRYE03FI2QClength=356 xy=2150_1794 region=3 run=R_2009_05_06_19_01_00_	FVGHRYE03FI2QC	2.68146e-102	98	368.604	213	209
Contig2285	---NA---	344	contig01007length=787 numreads=15	contig01007	0	99	630.828	345	344
Contig2286	---NA---	264	FVGHRYE03FNPZXlength=265 xy=2203_1483 region=3 run=R_2009_05_06_19_01_00_	FVGHRYE03FNPZX	5.06784e-62	97	233.798	139	135
Contig2287	---NA---	461	EAB_MG_all.fa.Contig1710No definition line	EAB_MG_all.fa.Contig1710	5.00926e-124	98	440.623	255	250
Contig2289	---NA---	337	contig02017length=316 numreads=3	contig02017	3.59232e-129	97	457.243	268	262
Contig2290	---NA---	329	contig01762length=602 numreads=6	contig01762	7.1621e-166	98	579.122	331	326
Contig2295	---NA---	408	FVGHRYE03GKLA9length=344 xy=2577_3155 region=3 run=R_2009_05_06_19_01_00_	FVGHRYE03GKLA9	1.93645e-162	96	568.042	346	335
Contig2296	---NA---	388	EAB_MG_all.fa.Contig316No definition line	EAB_MG_all.fa.Contig316	8.66437e-151	99	529.262	290	289
Contig2314	---NA---	317	FVGHRYE03FK2GTNo definition line	FVGHRYE03FK2GT	1.62193e-102	96	368.604	227	219
Contig2316	---NA---	359	contig03196length=287 numreads=3	contig03196	1.13054e-89	99	326.131	179	178
Contig2320	---NA---	537	contig00522length=560 numreads=9	contig00522	2.2846e-68	99	255.958	142	141
Contig2323	---NA---	494	contig03598length=315 numreads=2	contig03598	1.55137e-99	99	359.37	201	199
Contig2331	---NA---	311	FVGHRYE03GI0SDlength=394 xy=2559_3627 region=3 run=R_2009_05_06_19_01_00_	FVGHRYE03GI0SD	1.05594e-29	97	126.692	75	73
Contig2341	---NA---	588	contig03621length=321 numreads=3	contig03621	1.32107e-160	98	562.502	321	316
Contig2346	---NA---	333	EAB_MG_all.fa.Contig470No definition line	EAB_MG_all.fa.Contig470	4.17357e-14	100	74.9863	40	40
Contig2357	---NA---	293	FVGHRYE03GGLA9length=394 xy=2532_0851 region=3 run=R_2009_05_06_19_01_00_	FVGHRYE03GGLA9	7.23494e-71	98	263.345	149	147
Contig2361	---NA---	701	contig03088length=451 numreads=3	contig03088	0	98	785.946	452	444
Contig2363	---NA---	296	FVGHRYE03FMESTlength=190 xy=2188_1755 region=3 run=R_2009_05_06_19_01_00_	FVGHRYE03FMEST	1.0228e-14	100	76.8329	41	41
Contig2367	---NA---	313	FVGHRYE03G4Q6Alength=360 xy=2807_1792 region=3 run=R_2009_05_06_19_01_00_	FVGHRYE03G4Q6A	2.05516e-106	96	381.53	229	222
Contig2368	---NA---	380	contig01062length=870 numreads=11	contig01062	1.16838e-104	99	375.99	210	208
Contig2372	---NA---	247	contig02437length=926 numreads=6	contig02437	4.32968e-122	98	433.236	248	244
Contig2373	---NA---	564	contig01155length=494 numreads=5	contig01155	6.27268e-114	96	407.383	248	240
Contig2374	---NA---	305	FVGHRYE03HC3H4length=317 xy=2902_1898 region=3 run=R_2009_05_06_19_01_00_	FVGHRYE03HC3H4	2.04173e-91	98	331.671	186	184
Contig2375	---NA---	317	EAB_MG_all.fa.Contig296No definition line	EAB_MG_all.fa.Contig296	9.35583e-130	97	459.089	276	268
Contig2377	---NA---	497	contig03252length=251 numreads=2	contig03252	1.18156e-115	99	412.923	226	225
Contig2380	---NA---	333	EAB_MG_all.fa.Contig1637No definition line	EAB_MG_all.fa.Contig1637	1.44891e-38	96	156.239	94	91
Contig2385	---NA---	363	EAB_MG_all.fa.Contig1915No definition line	EAB_MG_all.fa.Contig1915	2.98433e-135	96	477.556	292	282
Contig2397	---NA---	588	FVGHRYE03F4E90length=277 xy=2393_2502 region=3 run=R_2009_05_06_19_01_00_	FVGHRYE03F4E90	6.36767e-134	97	473.863	281	274
Contig2406	---NA---	244	contig01951length=479 numreads=5	contig01951	1.61457e-86	99	315.051	174	173
Contig2407	---NA---	621	EAB_MG_all.fa.Contig191No definition line	EAB_MG_all.fa.Contig191	1.80855e-159	96	558.808	346	333
Contig2409	---NA---	99	FVGHRYE03GUJP5length=306 xy=2691_0715 region=3 run=R_2009_05_06_19_01_00_	FVGHRYE03GUJP5	4.76163e-38	98	152.546	86	85
Contig2415	---NA---	300	FVGHRYE03GXPDOlength=335 xy=2727_0554 region=3 run=R_2009_05_06_19_01_00_	FVGHRYE03GXPDO	2.45187e-130	99	460.936	253	252
Contig2416	---NA---	387	EAB_MG_all.fa.Contig1053No definition line	EAB_MG_all.fa.Contig1053	1.80538e-172	97	601.281	353	345
Contig2418	---NA---	391	contig00796length=1670 numreads=62	contig00796	0	97	671.454	393	384
Contig2420	---NA---	445	FVGHRYE03FQV4Wlength=405 xy=2239_1950 region=3 run=R_2009_05_06_19_01_00_	FVGHRYE03FQV4W	8.1341e-117	100	416.616	225	225
Contig2421	---NA---	356	FVGHRYE03F3794length=343 xy=2391_1626 region=3 run=R_2009_05_06_19_01_00_	FVGHRYE03F3794	1.9702e-52	100	202.405	109	109
Contig2431	---NA---	714	contig00822length=403 numreads=6	contig00822	5.17331e-61	97	231.952	135	132
Contig2432	---NA---	453	FVGHRYE03FMXNKlength=356 xy=2194_1614 region=3 run=R_2009_05_06_19_01_00_	FVGHRYE03FMXNK	6.82817e-73	98	270.731	156	153
Contig2433	---NA---	340	FVGHRYE03G9R72No definition line	FVGHRYE03G9R72	3.18411e-40	96	161.779	98	95
Contig2435	---NA---	295	EAB_MG_all.fa.Contig1550No definition line	EAB_MG_all.fa.Contig1550	5.96214e-32	96	134.079	81	78
Contig2436	---NA---	342	contig01190length=390 numreads=4	contig01190	6.50777e-82	97	300.278	180	175
Contig2439	---NA---	415	contig04124No definition line	contig04124	7.50393e-122	97	433.236	252	246
Contig2440	---NA---	394	EAB_MG_all.fa.Contig2131No definition line	EAB_MG_all.fa.Contig2131	1.1074e-169	97	592.048	348	340
Contig2444	---NA---	335	EAB_MG_all.fa.Contig2114No definition line	EAB_MG_all.fa.Contig2114	1.3207e-108	98	388.917	221	218
Contig2448	---NA---	600	contig01140length=813 numreads=12	contig01140	0	99	806.26	447	444
Contig2449	---NA---	564	contig02491length=340 numreads=2	contig02491	4.68055e-140	100	494.176	267	267
Contig2451	---NA---	365	contig00468length=277 numreads=8	contig00468	3.80464e-144	99	507.102	278	277
Contig2452	---NA---	540	FVGHRYE03GWIGFlength=390 xy=2713_2269 region=3 run=R_2009_05_06_19_01_00_	FVGHRYE03GWIGF	4.90421e-75	97	278.118	164	160
Contig2453	---NA---	571	contig00635length=606 numreads=21	contig00635	0	98	1013.08	569	563
Contig2457	---NA---	235	contig02040length=462 numreads=7	contig02040	6.8604e-120	99	425.85	234	233
Contig2458	---NA---	412	FVGHRYE03HD85Plength=302 xy=2915_2635 region=3 run=R_2009_05_06_19_01_00_	FVGHRYE03HD85P	8.33912e-42	97	167.319	97	95
Contig2462	---NA---	575	FVGHRYE03HF18Xlength=176 xy=2936_0975 region=3 run=R_2009_05_06_19_01_00_	FVGHRYE03HF18X	1.46602e-70	99	263.345	145	144
Contig2464	---NA---	353	EAB_MG_all.fa.Contig166No definition line	EAB_MG_all.fa.Contig166	2.35327e-101	99	364.91	200	199
Contig2465	---NA---	399	FVGHRYE03GNCTQlength=507 xy=2609_1052 region=3 run=R_2009_05_06_19_01_00_	FVGHRYE03GNCTQ	5.64402e-113	99	403.69	221	220
Contig2471	---NA---	434	FVGHRYE03F1RO7length=253 xy=2363_1513 region=3 run=R_2009_05_06_19_01_00_	FVGHRYE03F1RO7	3.66003e-120	96	427.696	256	248
Contig2473	---NA---	326	FVGHRYE03G6S03length=341 xy=2830_3301 region=3 run=R_2009_05_06_19_01_00_	FVGHRYE03G6S03	1.02016e-89	100	326.131	176	176
Contig2476	---NA---	308	FVGHRYE03FZ9ZWlength=369 xy=2346_1546 region=3 run=R_2009_05_06_19_01_00_	FVGHRYE03FZ9ZW	2.18344e-51	99	198.712	111	110
Contig2478	---NA---	535	FVGHRYE03FJB1Wlength=353 xy=2153_1586 region=3 run=R_2009_05_06_19_01_00_	FVGHRYE03FJB1W	1.55989e-154	97	542.189	320	312
Contig2481	---NA---	424	EAB_MG_all.fa.Contig1557No definition line	EAB_MG_all.fa.Contig1557	2.07461e-142	98	501.562	280	277
Contig2482	---NA---	375	FVGHRYE03F04JMlength=271 xy=2356_0176 region=3 run=R_2009_05_06_19_01_00_	FVGHRYE03F04JM	1.88732e-117	98	418.463	236	233
Contig2485	---NA---	356	contig03668length=257 numreads=2	contig03668	6.41789e-122	96	433.236	259	251
Contig2486	---NA---	530	FVGHRYE03FXDFLlength=324 xy=2313_1199 region=3 run=R_2009_05_06_19_01_00_	FVGHRYE03FXDFL	1.99818e-153	96	538.495	325	315
Contig2493	---NA---	528	contig01888length=667 numreads=4	contig01888	0	97	915.212	533	522
Contig2495	---NA---	351	FVGHRYE03G88ENlength=325 xy=2858_1853 region=3 run=R_2009_05_06_19_01_00_	FVGHRYE03G88EN	3.85915e-109	96	390.763	243	234
Contig2499	---NA---	577	EAB_MG_all.fa.Contig1431No definition line	EAB_MG_all.fa.Contig1431	7.96353e-143	97	503.409	293	287
Contig2507	---NA---	308	EAB_MG_all.fa.Contig1501No definition line	EAB_MG_all.fa.Contig1501	5.3449e-142	97	499.716	298	290
Contig2510	---NA---	567	FVGHRYE03GZYCAlength=390 xy=2752_3080 region=3 run=R_2009_05_06_19_01_00_	FVGHRYE03GZYCA	4.77352e-130	99	460.936	256	254
Contig2518	---NA---	494	FVGHRYE03GSTWIlength=125 xy=2671_2512 region=3 run=R_2009_05_06_19_01_00_	FVGHRYE03GSTWI	1.27813e-55	97	213.485	126	123
Contig2530	---NA---	323	FVGHRYE03FWS6Llength=261 xy=2306_3627 region=3 run=R_2009_05_06_19_01_00_	FVGHRYE03FWS6L	9.6815e-120	96	425.85	262	253
Contig2532	---NA---	384	FVGHRYE03G0W1Llength=489 xy=2763_2999 region=3 run=R_2009_05_06_19_01_00_	FVGHRYE03G0W1L	4.52855e-59	97	224.565	135	131
Contig2537	---NA---	597	contig02571length=438 numreads=4	contig02571	0	99	791.486	442	438
Contig2538	---NA---	563	FVGHRYE03FS6V5length=271 xy=2265_2707 region=3 run=R_2009_05_06_19_01_00_	FVGHRYE03FS6V5	3.82191e-101	96	364.91	227	218
Contig2540	---NA---	399	FVGHRYE03HDSL3length=484 xy=2910_1673 region=3 run=R_2009_05_06_19_01_00_	FVGHRYE03HDSL3	6.70677e-172	96	599.435	361	350
Contig2545	---NA---	426	FVGHRYE03HII3Blength=378 xy=2964_1429 region=3 run=R_2009_05_06_19_01_00_	FVGHRYE03HII3B	0	98	662.221	376	371
Contig2566	---NA---	683	FVGHRYE03GJTA0length=420 xy=2568_3722 region=3 run=R_2009_05_06_19_01_00_	FVGHRYE03GJTA0	1.69143e-95	98	346.444	200	196
Contig2568	---NA---	331	EAB_MG_all.fa.Contig1708No definition line	EAB_MG_all.fa.Contig1708	8.48237e-51	96	196.865	120	116
Contig2569	---NA---	375	FVGHRYE03G00U6length=182 xy=2764_3856 region=3 run=R_2009_05_06_19_01_00_	FVGHRYE03G00U6	7.38946e-57	97	217.178	128	125
Contig2574	---NA---	303	contig00020length=240 numreads=2	contig00020	3.36856e-94	98	340.904	191	189
Contig2577	---NA---	779	FVGHRYE03G8FPTlength=215 xy=2849_1535 region=3 run=R_2009_05_06_19_01_00_	FVGHRYE03G8FPT	8.94884e-99	97	357.524	213	207
Contig2579	---NA---	418	FVGHRYE03FWOZAlength=373 xy=2305_2276 region=3 run=R_2009_05_06_19_01_00_	FVGHRYE03FWOZA	3.04542e-41	100	165.472	89	89
Contig2583	---NA---	504	contig02791length=463 numreads=5	contig02791	0	99	741.627	405	404
Contig2587	---NA---	359	contig00152length=521 numreads=5	contig00152	0	99	651.141	359	357
Contig2596	---NA---	464	FVGHRYE03HEXWOlength=241 xy=2923_1942 region=3 run=R_2009_05_06_19_01_00_	FVGHRYE03HEXWO	5.49035e-64	97	241.185	144	140
Contig2599	---NA---	244	EAB_MG_all.fa.Contig982No definition line	EAB_MG_all.fa.Contig982	4.27221e-122	98	433.236	244	241
Contig2601	---NA---	428	contig01281length=186 numreads=7	contig01281	8.0883e-92	99	333.517	183	182
Contig2606	---NA---	350	FVGHRYE03G5U58length=417 xy=2820_0382 region=3 run=R_2009_05_06_19_01_00_	FVGHRYE03G5U58	5.01233e-103	98	370.45	210	207
Contig2609	---NA---	331	EAB_MG_all.fa.Contig1450No definition line	EAB_MG_all.fa.Contig1450	1.27649e-123	97	438.776	258	252
Contig2614	---NA---	440	FVGHRYE03GWNBWlength=178 xy=2715_0394 region=3 run=R_2009_05_06_19_01_00_	FVGHRYE03GWNBW	1.90752e-48	97	189.479	113	110
Contig2625	---NA---	496	FVGHRYE03FUH2Ilength=204 xy=2280_2408 region=3 run=R_2009_05_06_19_01_00_	FVGHRYE03FUH2I	2.01533e-98	98	355.677	203	200
Contig2631	---NA---	453	FVGHRYE03GB0EXlength=419 xy=2480_0135 region=3 run=R_2009_05_06_19_01_00_	FVGHRYE03GB0EX	9.15082e-47	98	183.939	106	104
Contig2633	---NA---	445	FVGHRYE03HDBPAlength=370 xy=2905_0236 region=3 run=R_2009_05_06_19_01_00_	FVGHRYE03HDBPA	2.10711e-167	97	584.662	344	336
Contig2634	---NA---	282	FVGHRYE03HE43Jlength=239 xy=2925_3069 region=3 run=R_2009_05_06_19_01_00_	FVGHRYE03HE43J	1.16995e-63	99	239.338	133	132
Contig2635	---NA---	88	FVGHRYE03FON91length=368 xy=2214_0855 region=3 run=R_2009_05_06_19_01_00_	FVGHRYE03FON91	1.16401e-23	100	104.533	56	56
Contig2636	---NA---	531	EAB_MG_all.fa.Contig554No definition line	EAB_MG_all.fa.Contig554	0	96	819.186	494	479
Contig2638	---NA---	334	FVGHRYE03G1L1Nlength=266 xy=2771_2633 region=3 run=R_2009_05_06_19_01_00_	FVGHRYE03G1L1N	1.35428e-88	99	322.437	178	177
Contig2652	---NA---	513	FVGHRYE03GC15Olength=330 xy=2491_3994 region=3 run=R_2009_05_06_19_01_00_	FVGHRYE03GC15O	1.89076e-168	99	588.355	329	326
Contig2653	---NA---	462	FVGHRYE03G0BWWlength=511 xy=2757_0190 region=3 run=R_2009_05_06_19_01_00_	FVGHRYE03G0BWW	3.53053e-11	100	65.753	35	35
Contig2655	---NA---	342	FVGHRYE03F298Olength=172 xy=2380_2566 region=3 run=R_2009_05_06_19_01_00_	FVGHRYE03F298O	4.05769e-54	99	207.945	115	114
Contig2658	---NA---	364	FVGHRYE03HHQ31length=233 xy=2955_2031 region=3 run=R_2009_05_06_19_01_00_	FVGHRYE03HHQ31	3.93013e-119	99	424.003	233	232
Contig2661	---NA---	448	contig02123length=512 numreads=5	contig02123	1.6521e-163	99	571.735	316	314
Contig2665	---NA---	260	FVGHRYE03FTRP3length=352 xy=2272_1033 region=3 run=R_2009_05_06_19_01_00_	FVGHRYE03FTRP3	1.8971e-21	100	98.9927	53	53
Contig2676	---NA---	421	FVGHRYE03F7RF0length=221 xy=2431_2590 region=3 run=R_2009_05_06_19_01_00_	FVGHRYE03F7RF0	3.06849e-41	100	165.472	89	89
Contig2681	---NA---	415	FVGHRYE03FZMTUlength=366 xy=2339_0192 region=3 run=R_2009_05_06_19_01_00_	FVGHRYE03FZMTU	9.77587e-116	97	412.923	240	235
Contig2684	---NA---	446	FVGHRYE03GE707length=376 xy=2516_2521 region=3 run=R_2009_05_06_19_01_00_	FVGHRYE03GE707	3.50937e-170	99	593.895	325	324
Contig2689	---NA---	288	FVGHRYE03G3T16length=154 xy=2796_3932 region=3 run=R_2009_05_06_19_01_00_	FVGHRYE03G3T16	1.18841e-68	96	255.958	159	153
Contig2690	---NA---	561	FVGHRYE03F3R4Klength=314 xy=2386_1170 region=3 run=R_2009_05_06_19_01_00_	FVGHRYE03F3R4K	2.34085e-83	98	305.817	172	170
Contig2699	---NA---	606	FVGHRYE03GO3KIlength=438 xy=2629_0448 region=3 run=R_2009_05_06_19_01_00_	FVGHRYE03GO3KI	2.26485e-163	98	571.735	323	319
Contig2719	---NA---	374	contig03814length=821 numreads=12	contig03814	0	98	651.141	373	367
Contig2720	---NA---	576	EAB_MG_all.fa.Contig1302No definition line	EAB_MG_all.fa.Contig1302	1.17623e-46	97	183.939	109	106
Contig2727	---NA---	329	contig03099length=373 numreads=5	contig03099	5.57595e-162	100	566.195	306	306
Contig2729	---NA---	398	EAB_MG_all.fa.Contig370No definition line	EAB_MG_all.fa.Contig370	0	98	713.927	399	395
Contig2731	---NA---	418	contig00700length=255 numreads=2	contig00700	3.51789e-120	96	427.696	262	253
Contig2734	---NA---	483	FVGHRYE03FN5N2length=449 xy=2208_1312 region=3 run=R_2009_05_06_19_01_00_	FVGHRYE03FN5N2	1.70886e-14	97	76.8329	45	44
Contig2739	---NA---	354	FVGHRYE03GYBXSlength=128 xy=2734_1118 region=3 run=R_2009_05_06_19_01_00_	FVGHRYE03GYBXS	2.4978e-61	99	231.952	128	127
Contig2740	---NA---	416	contig02298length=681 numreads=8	contig02298	7.21038e-152	100	532.955	288	288
Contig2743	---NA---	425	contig01473length=650 numreads=9	contig01473	0	98	734.24	425	417
Contig2744	---NA---	408	EAB_MG_all.fa.Contig1460No definition line	EAB_MG_all.fa.Contig1460	0	98	652.988	367	363
Contig2747	---NA---	210	FVGHRYE03FT729length=164 xy=2277_1763 region=3 run=R_2009_05_06_19_01_00_	FVGHRYE03FT729	6.93064e-25	96	110.073	66	64
Contig2754	---NA---	325	FVGHRYE03GTRLMlength=475 xy=2682_1128 region=3 run=R_2009_05_06_19_01_00_	FVGHRYE03GTRLM	3.35948e-149	98	523.722	296	292
Contig2763	---NA---	268	EAB_MG_all.fa.Contig932No definition line	EAB_MG_all.fa.Contig932	6.29692e-101	97	363.064	213	208
Contig2764	---NA---	396	FVGHRYE03FKT2Nlength=374 xy=2170_1965 region=3 run=R_2009_05_06_19_01_00_	FVGHRYE03FKT2N	5.44289e-133	96	470.169	288	278
Contig2774	---NA---	347	FVGHRYE03F95FKlength=449 xy=2458_3438 region=3 run=R_2009_05_06_19_01_00_	FVGHRYE03F95FK	3.20826e-50	100	195.019	105	105
Contig2779	---NA---	375	FVGHRYE03GNTWClength=352 xy=2614_2698 region=3 run=R_2009_05_06_19_01_00_	FVGHRYE03GNTWC	9.76391e-41	100	163.625	88	88
Contig2781	---NA---	433	EAB_MG_all.fa.Contig1031No definition line	EAB_MG_all.fa.Contig1031	3.97464e-60	99	228.258	126	125
Contig2783	---NA---	238	FVGHRYE03FK4W2length=292 xy=2173_3732 region=3 run=R_2009_05_06_19_01_00_	FVGHRYE03FK4W2	5.45439e-111	96	396.303	241	233
Contig2789	---NA---	740	contig01995length=1178 numreads=15	contig01995	0	99	699.154	389	386
Contig2792	---NA---	453	FVGHRYE03G0DTJlength=286 xy=2757_2661 region=3 run=R_2009_05_06_19_01_00_	FVGHRYE03G0DTJ	2.20859e-147	99	518.182	287	285
Contig2796	---NA---	742	FVGHRYE03FLDHIlength=331 xy=2176_2548 region=3 run=R_2009_05_06_19_01_00_	FVGHRYE03FLDHI	1.38453e-116	99	416.616	232	230
Contig2798	---NA---	340	FVGHRYE03GP83Ulength=423 xy=2642_1032 region=3 run=R_2009_05_06_19_01_00_	FVGHRYE03GP83U	3.45121e-164	99	573.582	321	318
Contig2799	---NA---	233	FVGHRYE03GR7DJlength=303 xy=2664_1989 region=3 run=R_2009_05_06_19_01_00_	FVGHRYE03GR7DJ	6.94206e-105	96	375.99	229	221
Contig2810	---NA---	284	FVGHRYE03FY5RNlength=270 xy=2333_2657 region=3 run=R_2009_05_06_19_01_00_	FVGHRYE03FY5RN	1.25642e-18	98	89.7595	52	51
Contig2811	---NA---	506	FVGHRYE03GKWU1length=414 xy=2581_1739 region=3 run=R_2009_05_06_19_01_00_	FVGHRYE03GKWU1	4.15021e-145	98	510.796	287	284
Contig2812	---NA---	456	contig03498length=401 numreads=2	contig03498	2.91787e-136	98	481.249	274	270
Contig2813	---NA---	594	FVGHRYE03GZTV1length=451 xy=2751_1407 region=3 run=R_2009_05_06_19_01_00_	FVGHRYE03GZTV1	2.99399e-132	100	468.323	253	253
Contig2814	---NA---	435	contig03170length=306 numreads=6	contig03170	1.07949e-80	100	296.584	160	160
Contig2815	---NA---	372	FVGHRYE03GM70Slength=236 xy=2607_3018 region=3 run=R_2009_05_06_19_01_00_	FVGHRYE03GM70S	2.71077e-36	100	148.852	80	80
Contig2816	---NA---	328	contig03728length=321 numreads=2	contig03728	5.16412e-33	100	137.772	74	74
Contig2820	---NA---	420	FVGHRYE03FUE61length=542 xy=2279_2779 region=3 run=R_2009_05_06_19_01_00_	FVGHRYE03FUE61	2.23595e-82	100	302.124	163	163
Contig2823	---NA---	310	FVGHRYE03FZ4FXlength=396 xy=2344_2539 region=3 run=R_2009_05_06_19_01_00_	FVGHRYE03FZ4FX	2.12224e-76	97	281.811	166	162
Contig2825	---NA---	305	FVGHRYE03GI2CClength=172 xy=2560_1546 region=3 run=R_2009_05_06_19_01_00_	FVGHRYE03GI2CC	1.62365e-72	98	268.884	152	150
Contig2827	---NA---	317	EAB_MG_all.fa.Contig1829No definition line	EAB_MG_all.fa.Contig1829	6.98114e-156	97	545.882	323	315
Contig2828	---NA---	253	contig02257length=575 numreads=6	contig02257	2.6374e-129	99	457.243	254	252
Contig2830	---NA---	449	FVGHRYE03F93D5length=250 xy=2458_0795 region=3 run=R_2009_05_06_19_01_00_	FVGHRYE03F93D5	5.30403e-64	97	241.185	141	138
Contig2832	---NA---	384	EAB_MG_all.fa.Contig1627No definition line	EAB_MG_all.fa.Contig1627	5.04931e-163	99	569.888	318	315
Contig2833	---NA---	370	FVGHRYE03G6CFElength=220 xy=2825_2264 region=3 run=R_2009_05_06_19_01_00_	FVGHRYE03G6CFE	4.26199e-74	100	274.424	148	148
Contig2835	---NA---	461	contig00665length=483 numreads=6	contig00665	7.46476e-23	100	104.533	56	56
Contig2837	---NA---	324	FVGHRYE03FYUIWlength=352 xy=2330_0374 region=3 run=R_2009_05_06_19_01_00_	FVGHRYE03FYUIW	2.66279e-130	97	460.936	270	264
Contig2840	---NA---	258	FVGHRYE03FXBETlength=435 xy=2312_2675 region=3 run=R_2009_05_06_19_01_00_	FVGHRYE03FXBET	2.93295e-69	99	257.805	143	142
Contig2841	---NA---	338	FVGHRYE03FLJJ5length=387 xy=2178_2227 region=3 run=R_2009_05_06_19_01_00_	FVGHRYE03FLJJ5	1.10628e-59	97	226.412	133	130
Contig2843	---NA---	564	EAB_MG_all.fa.Contig2234No definition line	EAB_MG_all.fa.Contig2234	3.06655e-77	99	285.504	157	156
Contig2847	---NA---	429	EAB_MG_all.fa.Contig2088No definition line	EAB_MG_all.fa.Contig2088	4.19472e-15	100	78.6796	42	42
Contig2848	---NA---	317	FVGHRYE03F86CFlength=266 xy=2447_3021 region=3 run=R_2009_05_06_19_01_00_	FVGHRYE03F86CF	5.711e-117	97	416.616	245	239
Contig2851	---NA---	341	EAB_MG_all.fa.Contig130No definition line	EAB_MG_all.fa.Contig130	4.38437e-178	99	619.748	342	340
Contig2852	---NA---	553	FVGHRYE03GKJ1Ylength=200 xy=2577_1524 region=3 run=R_2009_05_06_19_01_00_	FVGHRYE03GKJ1Y	1.35877e-95	98	346.444	201	197
Contig2853	---NA---	455	FVGHRYE03FVCFBlength=414 xy=2290_0789 region=3 run=R_2009_05_06_19_01_00_	FVGHRYE03FVCFB	1.64398e-178	97	621.595	363	355
Contig2854	---NA---	402	FVGHRYE03FUW14length=417 xy=2285_1354 region=3 run=R_2009_05_06_19_01_00_	FVGHRYE03FUW14	6.14933e-58	97	220.872	130	127
Contig2857	---NA---	369	contig03320length=1200 numreads=10	contig03320	0	97	643.754	375	367
Contig2858	---NA---	325	contig03480length=370 numreads=4	contig03480	1.12268e-19	98	93.4528	54	53
Contig2867	---NA---	330	contig00962length=333 numreads=2	contig00962	9.29484e-165	99	575.428	321	318
Contig2881	---NA---	487	contig02979length=247 numreads=2	contig02979	5.30593e-124	98	440.623	248	245
Contig2882	---NA---	312	contig03924length=293 numreads=10	contig03924	9.00464e-145	98	508.949	286	283
Contig2886	---NA---	254	contig03139length=205 numreads=8	contig03139	3.65165e-83	98	303.971	175	172
Contig2888	---NA---	274	contig01671length=366 numreads=3	contig01671	6.54179e-91	97	329.824	192	188
Contig2891	---NA---	560	EAB_MG_all.fa.Contig772No definition line	EAB_MG_all.fa.Contig772	0	98	761.94	437	430
Contig2892	---NA---	305	FVGHRYE03GMACSlength=50 xy=2597_0346 region=3 run=R_2009_05_06_19_01_00_	FVGHRYE03GMACS	6.35711e-12	100	67.5997	36	36
Contig2894	---NA---	596	contig03810length=897 numreads=16	contig03810	0	97	1002	592	576
Contig2898	---NA---	421	FVGHRYE03F9QR9length=397 xy=2454_0839 region=3 run=R_2009_05_06_19_01_00_	FVGHRYE03F9QR9	2.27351e-72	98	268.884	152	150
Contig2900	---NA---	351	FVGHRYE03G1UQ4length=225 xy=2774_1630 region=3 run=R_2009_05_06_19_01_00_	FVGHRYE03G1UQ4	2.65676e-11	100	65.753	35	35
Contig2901	---NA---	351	FVGHRYE03G0N27length=311 xy=2760_3681 region=3 run=R_2009_05_06_19_01_00_	FVGHRYE03G0N27	9.99701e-160	99	558.808	313	310
Contig2902	---NA---	319	FVGHRYE03HFO7Hlength=155 xy=2932_0459 region=3 run=R_2009_05_06_19_01_00_	FVGHRYE03HFO7H	1.39372e-33	98	139.619	79	78
Contig2913	---NA---	357	FVGHRYE03HEQR7length=383 xy=2921_0901 region=3 run=R_2009_05_06_19_01_00_	FVGHRYE03HEQR7	1.29821e-168	98	588.355	332	328
Contig2914	---NA---	343	FVGHRYE03FVPNNlength=397 xy=2294_1553 region=3 run=R_2009_05_06_19_01_00_	FVGHRYE03FVPNN	2.44971e-51	97	198.712	117	114
Contig2925	---NA---	311	FVGHRYE03GNMIHlength=423 xy=2612_1319 region=3 run=R_2009_05_06_19_01_00_	FVGHRYE03GNMIH	1.27264e-78	99	289.198	160	159
Contig2931	---NA---	306	FVGHRYE03GYUJElength=90 xy=2740_0648 region=3 run=R_2009_05_06_19_01_00_	FVGHRYE03GYUJE	6.11437e-42	100	167.319	90	90
Contig2932	---NA---	398	FVGHRYE03HDLTIlength=319 xy=2908_1060 region=3 run=R_2009_05_06_19_01_00_	FVGHRYE03HDLTI	4.97757e-19	98	91.6061	53	52
Contig2935	---NA---	530	contig01471length=902 numreads=8	contig01471	1.54469e-154	99	542.189	300	298
Contig2938	---NA---	196	EAB_MG_all.fa.Contig1374No definition line	EAB_MG_all.fa.Contig1374	9.6572e-98	99	351.984	194	193
Contig2941	---NA---	504	FVGHRYE03HG0PDlength=378 xy=2947_0575 region=3 run=R_2009_05_06_19_01_00_	FVGHRYE03HG0PD	3.26359e-131	98	464.629	262	259
Contig2945	---NA---	303	contig02785length=359 numreads=3	contig02785	4.54645e-63	99	237.491	132	131
Contig2948	---NA---	274	contig00383length=384 numreads=10	contig00383	7.94033e-135	98	475.709	271	267
Contig2954	---NA---	444	contig02913length=401 numreads=4	contig02913	0	97	669.607	397	387
Contig2961	---NA---	485	contig01106length=430 numreads=4	contig01106	0	98	745.32	428	421
Contig2971	---NA---	476	FVGHRYE03GD7Q3length=339 xy=2505_0557 region=3 run=R_2009_05_06_19_01_00_	FVGHRYE03GD7Q3	3.75767e-170	98	593.895	342	336
Contig2972	---NA---	538	EAB_MG_all.fa.Contig1013No definition line	EAB_MG_all.fa.Contig1013	0	98	808.106	463	455
Contig2973	---NA---	398	FVGHRYE03G0VLIlength=257 xy=2763_1124 region=3 run=R_2009_05_06_19_01_00_	FVGHRYE03G0VLI	4.87304e-34	98	141.466	80	79
Contig2974	---NA---	486	contig00367length=213 numreads=4	contig00367	9.24377e-92	100	333.517	180	180
Contig2975	---NA---	304	contig01086length=1825 numreads=14	contig01086	1.10901e-158	99	555.115	304	303
Contig2976	---NA---	257	FVGHRYE03FW854length=357 xy=2311_3866 region=3 run=R_2009_05_06_19_01_00_	FVGHRYE03FW854	1.67281e-101	97	364.91	215	209
Contig2984	---NA---	315	EAB_MG_all.fa.Contig995No definition line	EAB_MG_all.fa.Contig995	4.87596e-43	97	171.012	98	96
Contig2985	---NA---	389	contig03331length=282 numreads=2	contig03331	1.22345e-89	99	326.131	180	179
Contig2989	---NA---	415	FVGHRYE03GOUL0length=327 xy=2626_1126 region=3 run=R_2009_05_06_19_01_00_	FVGHRYE03GOUL0	1.64746e-108	97	388.917	229	223
Contig2992	---NA---	392	EAB_MG_all.fa.Contig266No definition line	EAB_MG_all.fa.Contig266	4.37394e-99	100	357.524	193	193
Contig2993	---NA---	414	FVGHRYE03F1U95length=337 xy=2364_2059 region=3 run=R_2009_05_06_19_01_00_	FVGHRYE03F1U95	4.19704e-169	98	590.202	340	334
Contig2995	---NA---	567	FVGHRYE03GMSGZlength=426 xy=2602_3345 region=3 run=R_2009_05_06_19_01_00_	FVGHRYE03GMSGZ	3.74274e-121	97	431.39	254	248
Contig2999	---NA---	231	contig02745length=327 numreads=3	contig02745	2.43851e-114	98	407.383	231	228
Contig3001	---NA---	302	EAB_MG_all.fa.Contig1643No definition line	EAB_MG_all.fa.Contig1643	8.75693e-140	97	492.329	287	281
Contig3002	---NA---	286	FVGHRYE03FWH9Clength=327 xy=2303_1758 region=3 run=R_2009_05_06_19_01_00_	FVGHRYE03FWH9C	5.72565e-37	100	150.699	81	81
Contig3004	---NA---	388	contig01298length=345 numreads=4	contig01298	5.14134e-158	99	553.269	302	301
Contig3005	---NA---	357	FVGHRYE03F9W6Ulength=423 xy=2456_0948 region=3 run=R_2009_05_06_19_01_00_	FVGHRYE03F9W6U	0	98	634.521	357	353
Contig3008	---NA---	386	FVGHRYE03GKHEYlength=410 xy=2576_2200 region=3 run=R_2009_05_06_19_01_00_	FVGHRYE03GKHEY	2.37896e-156	99	547.729	306	303
Contig3013	---NA---	249	FVGHRYE03G228Vlength=352 xy=2788_1949 region=3 run=R_2009_05_06_19_01_00_	FVGHRYE03G228V	2.04666e-115	98	411.077	236	232
Contig3014	---NA---	396	FVGHRYE03F1M41length=338 xy=2361_3795 region=3 run=R_2009_05_06_19_01_00_	FVGHRYE03F1M41	1.12125e-164	98	575.428	324	320
Contig3037	---NA---	310	FVGHRYE03GNWMAlength=328 xy=2615_2128 region=3 run=R_2009_05_06_19_01_00_	FVGHRYE03GNWMA	3.75804e-34	98	141.466	80	79
Contig3042	---NA---	397	EAB_MG_all.fa.Contig1636No definition line	EAB_MG_all.fa.Contig1636	3.55034e-75	98	278.118	157	155
Contig3047	---NA---	405	FVGHRYE03GH6UQlength=227 xy=2550_1696 region=3 run=R_2009_05_06_19_01_00_	FVGHRYE03GH6UQ	1.59422e-113	99	405.537	226	224
Contig3057	---NA---	307	FVGHRYE03GZGQ9length=374 xy=2747_0771 region=3 run=R_2009_05_06_19_01_00_	FVGHRYE03GZGQ9	1.87544e-156	99	547.729	303	301
Contig3058	---NA---	532	FVGHRYE03GKSPYlength=361 xy=2580_0468 region=3 run=R_2009_05_06_19_01_00_	FVGHRYE03GKSPY	1.5182e-169	97	592.048	355	345
Contig3065	---NA---	526	FVGHRYE03GSTLYlength=430 xy=2671_2132 region=3 run=R_2009_05_06_19_01_00_	FVGHRYE03GSTLY	8.90287e-177	97	616.055	361	353
Contig3069	---NA---	383	FVGHRYE03GLUYVlength=110 xy=2592_0885 region=3 run=R_2009_05_06_19_01_00_	FVGHRYE03GLUYV	6.00954e-38	96	154.392	93	90
Contig3071	---NA---	193	FVGHRYE03GRCMClength=190 xy=2654_3090 region=3 run=R_2009_05_06_19_01_00_	FVGHRYE03GRCMC	6.35203e-20	98	93.4528	54	53
Contig3079	---NA---	489	contig01628length=308 numreads=3	contig01628	3.97621e-150	97	527.415	317	308
Contig3085	---NA---	433	contig01633length=362 numreads=6	contig01633	0	98	651.141	366	362
Contig3086	---NA---	604	contig02518length=355 numreads=4	contig02518	0	99	651.141	356	355
Contig3088	---NA---	315	FVGHRYE03G1Q62length=387 xy=2773_1116 region=3 run=R_2009_05_06_19_01_00_	FVGHRYE03G1Q62	7.18363e-131	98	462.783	264	260
Contig3091	---NA---	239	FVGHRYE03F0MP2length=231 xy=2350_1656 region=3 run=R_2009_05_06_19_01_00_	FVGHRYE03F0MP2	5.92297e-56	100	213.485	115	115
Contig3092	---NA---	924	FVGHRYE03GM552length=423 xy=2607_0616 region=3 run=R_2009_05_06_19_01_00_	FVGHRYE03GM552	2.05193e-175	98	612.361	345	341
Contig3093	---NA---	277	FVGHRYE03GL0PDNo definition line	FVGHRYE03GL0PD	8.9974e-55	97	209.792	124	121
Contig3098	---NA---	340	FVGHRYE03FUNVPlength=201 xy=2282_1747 region=3 run=R_2009_05_06_19_01_00_	FVGHRYE03FUNVP	1.15334e-34	98	143.312	81	80
Contig3099	---NA---	325	FVGHRYE03F7W1GNo definition line	FVGHRYE03F7W1G	3.9531e-34	100	141.466	76	76
Contig3101	---NA---	309	FVGHRYE03HFEWYlength=295 xy=2928_3504 region=3 run=R_2009_05_06_19_01_00_	FVGHRYE03HFEWY	1.76723e-22	100	102.686	55	55
Contig3102	---NA---	326	contig03104length=421 numreads=6	contig03104	7.09234e-166	98	579.122	326	322
Contig3116	---NA---	485	FVGHRYE03GJ8PUlength=160 xy=2573_3216 region=3 run=R_2009_05_06_19_01_00_	FVGHRYE03GJ8PU	1.58778e-69	98	259.651	151	148
Contig3118	---NA---	460	FVGHRYE03FMRVWlength=206 xy=2192_2330 region=3 run=R_2009_05_06_19_01_00_	FVGHRYE03FMRVW	4.4508e-25	97	111.919	67	65
Contig3119	---NA---	465	FVGHRYE03GVG8Slength=306 xy=2701_3194 region=3 run=R_2009_05_06_19_01_00_	FVGHRYE03GVG8S	1.3857e-134	99	475.709	261	260
Contig3123	---NA---	446	FVGHRYE03GFK4Qlength=378 xy=2520_3112 region=3 run=R_2009_05_06_19_01_00_	FVGHRYE03GFK4Q	0	97	634.521	381	370
Contig3126	---NA---	668	contig00776length=260 numreads=3	contig00776	9.4681e-128	99	453.549	252	250
Contig3128	---NA---	207	FVGHRYE03FPJ8Glength=332 xy=2224_1310 region=3 run=R_2009_05_06_19_01_00_	FVGHRYE03FPJ8G	3.74427e-87	97	316.897	188	183
Contig3135	---NA---	528	EAB_MG_all.fa.Contig1546No definition line	EAB_MG_all.fa.Contig1546	4.40069e-135	98	477.556	272	268
Contig3150	---NA---	648	FVGHRYE03HIEARlength=328 xy=2962_3409 region=3 run=R_2009_05_06_19_01_00_	FVGHRYE03HIEAR	4.03381e-166	98	580.968	332	327
Contig3151	---NA---	436	FVGHRYE03GZ8YUlength=105 xy=2756_0468 region=3 run=R_2009_05_06_19_01_00_	FVGHRYE03GZ8YU	1.47086e-44	97	176.552	106	103
Contig3153	---NA---	465	FVGHRYE03GFF6Clength=222 xy=2519_0786 region=3 run=R_2009_05_06_19_01_00_	FVGHRYE03GFF6C	4.13521e-85	96	311.357	189	183
Contig3156	---NA---	734	FVGHRYE03FS9FBlength=373 xy=2266_1893 region=3 run=R_2009_05_06_19_01_00_	FVGHRYE03FS9FB	3.00591e-103	99	372.297	208	206
Contig3158	---NA---	405	EAB_MG_all.fa.Contig1985No definition line	EAB_MG_all.fa.Contig1985	2.03329e-122	96	435.083	270	260
Contig3165	---NA---	326	FVGHRYE03G199Blength=317 xy=2779_1245 region=3 run=R_2009_05_06_19_01_00_	FVGHRYE03G199B	1.71921e-82	97	302.124	181	176
Contig3169	---NA---	442	contig04356length=410 numreads=7	contig04356	4.69181e-139	96	490.482	302	291
Contig3174	---NA---	391	EAB_MG_all.fa.Contig1311No definition line	EAB_MG_all.fa.Contig1311	0	98	689.921	393	387
Contig3175	---NA---	340	FVGHRYE03F9ULLlength=382 xy=2455_1687 region=3 run=R_2009_05_06_19_01_00_	FVGHRYE03F9ULL	1.61709e-157	98	551.422	316	311
Contig3179	---NA---	498	FVGHRYE03FPWCJlength=72 xy=2228_0625 region=3 run=R_2009_05_06_19_01_00_	FVGHRYE03FPWCJ	8.03685e-28	100	121.153	65	65
Contig3180	---NA---	404	contig02773length=572 numreads=4	contig02773	0	99	734.24	404	402
Contig3183	---NA---	390	contig00291length=685 numreads=72	contig00291	0	100	721.314	390	390
Contig3189	---NA---	400	EAB_MG_all.fa.Contig1136No definition line	EAB_MG_all.fa.Contig1136	2.86615e-51	98	198.712	114	112
Contig3201	---NA---	372	contig01946length=378 numreads=11	contig01946	2.95902e-155	99	544.035	298	297
Contig3205	---NA---	268	contig03559length=456 numreads=3	contig03559	4.66552e-132	98	466.476	270	265
Contig3208	---NA---	614	contig00414length=438 numreads=6	contig00414	6.52031e-149	97	523.722	309	301
Contig3211	---NA---	336	FVGHRYE03GN8PYlength=234 xy=2619_1428 region=3 run=R_2009_05_06_19_01_00_	FVGHRYE03GN8PY	1.43213e-53	98	206.098	117	115
Contig3212	---NA---	403	contig02222length=625 numreads=5	contig02222	0	99	708.387	393	390
Contig3213	---NA---	353	FVGHRYE03HHC6Zlength=412 xy=2951_0377 region=3 run=R_2009_05_06_19_01_00_	FVGHRYE03HHC6Z	2.91764e-130	98	460.936	259	256
Contig3217	---NA---	527	contig04414length=525 numreads=14	contig04414	0	99	917.059	510	506
Contig3222	---NA---	368	contig04424length=1632 numreads=41	contig04424	9.1079e-76	100	279.964	151	151
Contig3225	---NA---	271	FVGHRYE03GAIW8length=440 xy=2463_0442 region=3 run=R_2009_05_06_19_01_00_	FVGHRYE03GAIW8	3.62474e-138	98	486.789	274	271
Contig3227	---NA---	670	contig02021length=572 numreads=5	contig02021	0	98	1013.08	579	570
Contig3232	---NA---	415	FVGHRYE03FTBXAlength=318 xy=2267_1036 region=3 run=R_2009_05_06_19_01_00_	FVGHRYE03FTBXA	3.96537e-30	98	128.539	73	72
Contig3237	---NA---	533	EAB_MG_all.fa.Contig667No definition line	EAB_MG_all.fa.Contig667	4.25948e-165	98	577.275	329	324
Contig3240	---NA---	372	contig00299length=326 numreads=5	contig00299	2.28746e-156	98	547.729	310	306
Contig3244	---NA---	95	contig04394length=417 numreads=5	contig04394	2.68244e-45	100	176.552	95	95
Contig3246	---NA---	387	contig01519length=495 numreads=10	contig01519	0	98	686.227	384	380
Contig3250	---NA---	466	contig03421length=345 numreads=3	contig03421	2.18065e-177	99	617.901	344	341
Contig3260	---NA---	663	EAB_MG_all.fa.Contig2241No definition line	EAB_MG_all.fa.Contig2241	0	98	898.592	514	506
Contig3262	---NA---	589	FVGHRYE03GJCNTlength=541 xy=2563_2631 region=3 run=R_2009_05_06_19_01_00_	FVGHRYE03GJCNT	7.85297e-168	98	586.508	338	332
Contig3263	---NA---	486	FVGHRYE03GE0TMlength=437 xy=2514_1368 region=3 run=R_2009_05_06_19_01_00_	FVGHRYE03GE0TM	0	98	673.301	384	378
Contig3264	---NA---	261	contig02260length=326 numreads=6	contig02260	3.52933e-128	99	453.549	252	250
Contig3265	---NA---	392	contig04165length=346 numreads=7	contig04165	1.43492e-163	97	571.735	343	333
Contig3271	---NA---	512	FVGHRYE03GTHYBlength=144 xy=2679_0913 region=3 run=R_2009_05_06_19_01_00_	FVGHRYE03GTHYB	1.30823e-65	98	246.725	140	138
Contig3273	---NA---	672	FVGHRYE03F0G0Klength=246 xy=2348_2450 region=3 run=R_2009_05_06_19_01_00_	FVGHRYE03F0G0K	2.66759e-123	98	438.776	248	245
Contig3274	---NA---	246	EAB_MG_all.fa.Contig1523No definition line	EAB_MG_all.fa.Contig1523	3.37972e-113	96	403.69	250	241
Contig3277	---NA---	400	FVGHRYE03FOSU3length=442 xy=2215_2701 region=3 run=R_2009_05_06_19_01_00_	FVGHRYE03FOSU3	9.20529e-131	98	462.783	260	257
Contig3282	---NA---	287	FVGHRYE03G76A0length=228 xy=2846_1626 region=3 run=R_2009_05_06_19_01_00_	FVGHRYE03G76A0	1.45755e-102	99	368.604	203	202
Contig3288	---NA---	457	FVGHRYE03FQL42length=365 xy=2236_1284 region=3 run=R_2009_05_06_19_01_00_	FVGHRYE03FQL42	6.79472e-83	100	303.971	164	164
Contig3289	---NA---	534	FVGHRYE03FT0M2length=321 xy=2275_0300 region=3 run=R_2009_05_06_19_01_00_	FVGHRYE03FT0M2	7.61106e-118	99	420.31	234	232
Contig3294	---NA---	370	FVGHRYE03G5CV8length=360 xy=2814_1270 region=3 run=R_2009_05_06_19_01_00_	FVGHRYE03G5CV8	6.23482e-167	98	582.815	329	325
Contig3298	---NA---	505	contig01806length=255 numreads=2	contig01806	1.98222e-123	97	438.776	258	252
Contig3304	---NA---	352	contig00800length=517 numreads=7	contig00800	1.87902e-77	98	285.504	161	159
Contig3313	---NA---	272	FVGHRYE03FUW14length=417 xy=2285_1354 region=3 run=R_2009_05_06_19_01_00_	FVGHRYE03FUW14	6.35379e-106	97	379.683	226	220
Contig3316	---NA---	437	contig02766length=504 numreads=7	contig02766	1.98997e-13	97	73.1396	42	41
Contig3319	---NA---	499	contig02299length=281 numreads=2	contig02299	3.18436e-141	98	497.869	283	279
Contig3327	---NA---	345	contig03763length=1111 numreads=11	contig03763	3.03452e-85	98	311.357	178	175
Contig3331	---NA---	329	EAB_MG_all.fa.Contig1171No definition line	EAB_MG_all.fa.Contig1171	4.3719e-153	98	536.649	311	305
Contig3334	---NA---	439	FVGHRYE03HAJ65length=232 xy=2873_2351 region=3 run=R_2009_05_06_19_01_00_	FVGHRYE03HAJ65	3.83783e-95	98	344.597	193	191
Contig3338	---NA---	269	FVGHRYE03F94JENo definition line	FVGHRYE03F94JE	1.0431e-108	99	388.917	214	213
Contig3339	---NA---	210	FVGHRYE03GKVX5length=527 xy=2581_0555 region=3 run=R_2009_05_06_19_01_00_	FVGHRYE03GKVX5	1.03562e-102	98	368.604	213	209
Contig3352	---NA---	431	EAB_MG_all.fa.Contig1940No definition line	EAB_MG_all.fa.Contig1940	7.86488e-117	98	416.616	239	235
Contig3357	---NA---	344	FVGHRYE03GA9WDlength=454 xy=2471_2635 region=3 run=R_2009_05_06_19_01_00_	FVGHRYE03GA9WD	5.43326e-33	97	137.772	81	79
Contig3358	---NA---	389	FVGHRYE03HH6AHlength=265 xy=2960_1223 region=3 run=R_2009_05_06_19_01_00_	FVGHRYE03HH6AH	3.23728e-125	97	444.316	267	259
Contig3359	---NA---	419	EAB_MG_all.fa.Contig501No definition line	EAB_MG_all.fa.Contig501	4.59456e-114	97	407.383	237	232
Contig3361	---NA---	264	contig03346length=488 numreads=5	contig03346	1.12053e-43	98	172.859	100	98
Contig3368	---NA---	652	FVGHRYE03GLUNWlength=112 xy=2592_0490 region=3 run=R_2009_05_06_19_01_00_	FVGHRYE03GLUNW	1.03402e-47	97	187.632	112	109
Contig3371	---NA---	415	contig01591length=516 numreads=6	contig01591	1.62432e-118	99	422.156	232	231
Contig3372	---NA---	412	contig01844length=234 numreads=6	contig01844	2.93629e-56	98	215.332	123	121
Contig3373	---NA---	435	EAB_MG_all.fa.Contig816No definition line	EAB_MG_all.fa.Contig816	7.66579e-142	98	499.716	280	277
Contig3374	---NA---	487	contig03580length=281 numreads=2	contig03580	8.63097e-142	98	499.716	281	278
Contig3377	---NA---	410	FVGHRYE03G0Q90length=204 xy=2761_3718 region=3 run=R_2009_05_06_19_01_00_	FVGHRYE03G0Q90	2.74104e-101	99	364.91	204	202
Contig3379	---NA---	572	contig03181length=407 numreads=5	contig03181	0	99	726.854	403	400
Contig3380	---NA---	434	FVGHRYE03G1C41length=332 xy=2768_3379 region=3 run=R_2009_05_06_19_01_00_	FVGHRYE03G1C41	9.12672e-17	100	84.2195	45	45
Contig3383	---NA---	356	EAB_MG_all.fa.Contig1497No definition line	EAB_MG_all.fa.Contig1497	2.04114e-27	96	119.306	75	72
Contig3384	---NA---	435	contig00806length=375 numreads=3	contig00806	1.50942e-24	100	110.073	59	59
Contig3391	---NA---	301	contig01513length=515 numreads=4	contig01513	9.10413e-110	97	392.61	230	225
Contig3399	---NA---	421	FVGHRYE03FPE6Xlength=346 xy=2222_2967 region=3 run=R_2009_05_06_19_01_00_	FVGHRYE03FPE6X	3.94136e-45	96	178.399	110	106
Contig3400	---NA---	359	contig03201length=304 numreads=3	contig03201	7.30291e-37	100	150.699	81	81
Contig3405	---NA---	297	FVGHRYE03FI6S1length=256 xy=2151_2979 region=3 run=R_2009_05_06_19_01_00_	FVGHRYE03FI6S1	9.63194e-60	99	226.412	126	125
Contig3407	---NA---	425	FVGHRYE03G19SUlength=381 xy=2779_0652 region=3 run=R_2009_05_06_19_01_00_	FVGHRYE03G19SU	4.50191e-139	96	490.482	303	292
Contig3409	---NA---	384	contig04045length=175 numreads=5	contig04045	4.34035e-89	100	324.284	175	175
Contig3415	---NA---	400	FVGHRYE03FYR51length=506 xy=2329_1415 region=3 run=R_2009_05_06_19_01_00_	FVGHRYE03FYR51	5.65899e-113	97	403.69	240	233
Contig3420	---NA---	378	FVGHRYE03HAXRYlength=582 xy=2877_3564 region=3 run=R_2009_05_06_19_01_00_	FVGHRYE03HAXRY	6.6078e-142	96	499.716	298	289
Contig3421	---NA---	232	contig03256length=392 numreads=4	contig03256	7.31164e-65	97	243.031	142	139
Contig3428	---NA---	422	EAB_MG_all.fa.Contig1683No definition line	EAB_MG_all.fa.Contig1683	2.88643e-86	97	315.051	188	183
Contig3431	---NA---	364	contig00012length=291 numreads=7	contig00012	1.04731e-149	99	525.569	290	288
Contig3432	---NA---	325	contig01386length=725 numreads=14	contig01386	3.98116e-29	100	124.846	67	67
Contig3434	---NA---	734	FVGHRYE03GDSQSlength=130 xy=2500_1586 region=3 run=R_2009_05_06_19_01_00_	FVGHRYE03GDSQS	1.92802e-55	99	213.485	119	118
Contig3435	---NA---	513	FVGHRYE03GNCTQlength=507 xy=2609_1052 region=3 run=R_2009_05_06_19_01_00_	FVGHRYE03GNCTQ	5.60261e-124	98	440.623	252	248
Contig3443	---NA---	297	contig02592length=302 numreads=4	contig02592	6.93738e-111	98	396.303	228	224
Contig3448	---NA---	706	contig03011length=335 numreads=5	contig03011	1.34351e-101	97	366.757	219	213
Contig3450	---NA---	314	contig02604length=284 numreads=2	contig02604	3.02989e-15	100	78.6796	42	42
Contig3455	---NA---	168	contig03918length=177 numreads=2	contig03918	5.3525e-30	97	126.692	75	73
Contig3460	---NA---	383	contig01836length=325 numreads=3	contig01836	2.605e-86	98	315.051	177	175
Contig3464	---NA---	286	FVGHRYE03FYRP3length=358 xy=2329_0841 region=3 run=R_2009_05_06_19_01_00_	FVGHRYE03FYRP3	3.18796e-89	96	324.284	198	191
Contig3468	---NA---	726	contig02742length=779 numreads=10	contig02742	0	98	854.272	479	474
Contig3472	---NA---	279	FVGHRYE03FXBETlength=435 xy=2312_2675 region=3 run=R_2009_05_06_19_01_00_	FVGHRYE03FXBET	8.32967e-115	97	409.23	246	239
Contig3475	---NA---	372	contig04052length=415 numreads=51	contig04052	0	99	673.301	371	369
Contig3477	---NA---	375	FVGHRYE03GHDXXlength=321 xy=2541_1091 region=3 run=R_2009_05_06_19_01_00_	FVGHRYE03GHDXX	9.49149e-61	98	230.105	130	128
Contig3481	---NA---	393	EAB_MG_all.fa.Contig190No definition line	EAB_MG_all.fa.Contig190	2.35706e-176	98	614.208	345	341
Contig3482	---NA---	469	contig03438length=381 numreads=2	contig03438	1.16836e-80	99	296.584	164	163
Contig3483	---NA---	401	EAB_MG_all.fa.Contig2002No definition line	EAB_MG_all.fa.Contig2002	2.73489e-86	99	315.051	174	173
Contig3486	---NA---	329	FVGHRYE03GA3WVlength=207 xy=2469_3069 region=3 run=R_2009_05_06_19_01_00_	FVGHRYE03GA3WV	2.82409e-100	98	361.217	209	205
Contig3494	---NA---	582	EAB_MG_all.fa.Contig1377No definition line	EAB_MG_all.fa.Contig1377	0	99	704.694	388	386
Contig3495	---NA---	403	contig00560length=877 numreads=14	contig00560	1.69016e-68	97	255.958	148	145
Contig3501	---NA---	315	FVGHRYE03F8SHQlength=466 xy=2443_1452 region=3 run=R_2009_05_06_19_01_00_	FVGHRYE03F8SHQ	3.76935e-44	97	174.705	103	100
Contig3503	---NA---	622	FVGHRYE03GE8C3length=298 xy=2516_2949 region=3 run=R_2009_05_06_19_01_00_	FVGHRYE03GE8C3	3.09643e-142	97	501.562	299	291
Contig3504	---NA---	494	contig02134No definition line	contig02134	0	99	750.86	413	411
Contig3505	---NA---	311	FVGHRYE03G5XB6length=157 xy=2820_3188 region=3 run=R_2009_05_06_19_01_00_	FVGHRYE03G5XB6	4.77571e-48	99	187.632	104	103
Contig3506	---NA---	498	contig02231length=472 numreads=3	contig02231	0	99	667.761	371	368
Contig3514	---NA---	378	FVGHRYE03GMYGAlength=93 xy=2604_2904 region=3 run=R_2009_05_06_19_01_00_	FVGHRYE03GMYGA	2.14661e-32	98	135.926	77	76
Contig3518	---NA---	516	contig04160length=573 numreads=88	contig04160	7.77108e-78	98	287.351	161	159
Contig3523	---NA---	383	contig03667length=259 numreads=3	contig03667	1.13723e-129	98	459.089	262	258
Contig3528	---NA---	396	FVGHRYE03GYSS4length=232 xy=2739_2502 region=3 run=R_2009_05_06_19_01_00_	FVGHRYE03GYSS4	2.60501e-111	98	398.15	229	225
Contig3529	---NA---	448	contig01954length=702 numreads=5	contig01954	5.36701e-54	100	207.945	112	112
Contig3530	---NA---	334	contig00459length=469 numreads=5	contig00459	3.58347e-124	98	440.623	252	248
Contig3533	---NA---	360	FVGHRYE03F6H7Ulength=503 xy=2417_1320 region=3 run=R_2009_05_06_19_01_00_	FVGHRYE03F6H7U	1.88402e-92	96	335.364	209	201
Contig3536	---NA---	326	FVGHRYE03GEEU8length=304 xy=2507_1586 region=3 run=R_2009_05_06_19_01_00_	FVGHRYE03GEEU8	3.99426e-29	100	124.846	67	67
Contig3538	---NA---	217	contig03439length=309 numreads=3	contig03439	1.08161e-97	98	351.984	196	194
Contig3544	---NA---	466	EAB_MG_all.fa.Contig1594No definition line	EAB_MG_all.fa.Contig1594	2.2752e-147	98	518.182	301	295
Contig3545	---NA---	780	contig02934length=253 numreads=2	contig02934	1.43712e-126	98	449.856	253	250
Contig3546	---NA---	342	FVGHRYE03GKWAYlength=343 xy=2581_1016 region=3 run=R_2009_05_06_19_01_00_	FVGHRYE03GKWAY	5.8113e-162	98	566.195	323	318
Contig3548	---NA---	240	EAB_MG_all.fa.Contig106No definition line	EAB_MG_all.fa.Contig106	1.95201e-120	98	427.696	241	238
Contig3553	---NA---	404	contig00927length=405 numreads=5	contig00927	1.12915e-174	99	608.668	336	334
Contig3556	---NA---	348	FVGHRYE03GJA6Tlength=393 xy=2563_0723 region=3 run=R_2009_05_06_19_01_00_	FVGHRYE03GJA6T	8.88446e-56	99	213.485	119	118
Contig3557	---NA---	434	FVGHRYE03GXQ7Wlength=186 xy=2727_2938 region=3 run=R_2009_05_06_19_01_00_	FVGHRYE03GXQ7W	2.43211e-47	99	185.785	104	103
Contig3558	---NA---	347	EAB_MG_all.fa.Contig1205No definition line	EAB_MG_all.fa.Contig1205	3.81237e-109	97	390.763	227	222
Contig3566	---NA---	284	FVGHRYE03FLPL4length=406 xy=2180_1882 region=3 run=R_2009_05_06_19_01_00_	FVGHRYE03FLPL4	3.8403e-133	98	470.169	264	261
Contig3580	---NA---	593	FVGHRYE03GFFRTlength=430 xy=2519_0263 region=3 run=R_2009_05_06_19_01_00_	FVGHRYE03GFFRT	5.00125e-130	97	460.936	270	264
Contig3582	---NA---	355	contig01976length=601 numreads=6	contig01976	0	99	651.141	355	354
Contig3584	---NA---	806	FVGHRYE03G9A3Tlength=399 xy=2859_1255 region=3 run=R_2009_05_06_19_01_00_	FVGHRYE03G9A3T	0	97	678.841	405	394
Contig3594	---NA---	456	FVGHRYE03HFMYMlength=221 xy=2931_1644 region=3 run=R_2009_05_06_19_01_00_	FVGHRYE03HFMYM	3.04439e-106	97	381.53	221	216
Contig3602	---NA---	397	contig00704length=982 numreads=5	contig00704	0	98	710.234	398	394
Contig3616	---NA---	178	FVGHRYE03GSBTClength=143 xy=2665_3646 region=3 run=R_2009_05_06_19_01_00_	FVGHRYE03GSBTC	1.55605e-45	98	178.399	103	101
Contig3617	---NA---	404	contig02314length=397 numreads=5	contig02314	2.56826e-136	98	481.249	274	270
Contig3618	---NA---	690	contig02267length=412 numreads=3	contig02267	0	98	726.854	414	408
Contig3624	---NA---	539	contig03122length=367 numreads=3	contig03122	2.2773e-73	99	272.578	151	150
Contig3625	---NA---	343	FVGHRYE03G37Y6length=344 xy=2801_1488 region=3 run=R_2009_05_06_19_01_00_	FVGHRYE03G37Y6	3.14656e-55	97	211.638	125	122
Contig3627	---NA---	294	FVGHRYE03G2CU1length=373 xy=2780_0523 region=3 run=R_2009_05_06_19_01_00_	FVGHRYE03G2CU1	3.331e-79	98	291.044	164	162
Contig3634	---NA---	348	FVGHRYE03FWFO7length=430 xy=2302_2537 region=3 run=R_2009_05_06_19_01_00_	FVGHRYE03FWFO7	3.35765e-20	100	95.2994	51	51
Contig3635	---NA---	322	FVGHRYE03G4YIFlength=351 xy=2809_3109 region=3 run=R_2009_05_06_19_01_00_	FVGHRYE03G4YIF	9.78694e-110	99	392.61	219	217
Contig3640	---NA---	429	FVGHRYE03FUAVElength=388 xy=2278_1272 region=3 run=R_2009_05_06_19_01_00_	FVGHRYE03FUAVE	0	97	647.448	384	374
Contig3643	---NA---	510	contig01647length=375 numreads=3	contig01647	0	98	671.454	377	373
Contig3645	---NA---	296	contig01855length=448 numreads=5	contig01855	3.98721e-138	98	486.789	280	275
Contig3647	---NA---	253	FVGHRYE03GJUY1length=180 xy=2569_1787 region=3 run=R_2009_05_06_19_01_00_	FVGHRYE03GJUY1	2.1883e-80	96	294.738	180	174
Contig3652	---NA---	310	FVGHRYE03G3XIYlength=485 xy=2798_0232 region=3 run=R_2009_05_06_19_01_00_	FVGHRYE03G3XIY	4.62646e-68	100	254.111	137	137
Contig3657	---NA---	310	EAB_MG_all.fa.Contig1364No definition line	EAB_MG_all.fa.Contig1364	2.31027e-16	100	82.3729	44	44
Contig3662	---NA---	441	FVGHRYE03F46YLlength=289 xy=2402_1515 region=3 run=R_2009_05_06_19_01_00_	FVGHRYE03F46YL	6.01211e-143	97	503.409	290	284
Contig3663	---NA---	595	FVGHRYE03G9NPGlength=225 xy=2863_1202 region=3 run=R_2009_05_06_19_01_00_	FVGHRYE03G9NPG	1.10968e-111	98	399.997	226	223
Contig3665	---NA---	423	FVGHRYE03HCZY1length=326 xy=2901_1419 region=3 run=R_2009_05_06_19_01_00_	FVGHRYE03HCZY1	7.4959e-137	98	483.096	278	273
Contig3667	---NA---	480	FVGHRYE03GI7XJlength=362 xy=2562_0597 region=3 run=R_2009_05_06_19_01_00_	FVGHRYE03GI7XJ	1.11535e-130	98	462.783	264	260
Contig3671	---NA---	472	FVGHRYE03G1CDMlength=417 xy=2768_2392 region=3 run=R_2009_05_06_19_01_00_	FVGHRYE03G1CDM	8.65329e-117	97	416.616	242	237
Contig3672	---NA---	525	EAB_MG_all.fa.Contig402No definition line	EAB_MG_all.fa.Contig402	2.92758e-57	98	219.025	125	123
Contig3683	---NA---	397	EAB_MG_all.fa.Contig408No definition line	EAB_MG_all.fa.Contig408	0	97	684.381	398	390
Contig3684	---NA---	339	EAB_MG_all.fa.Contig1814No definition line	EAB_MG_all.fa.Contig1814	3.6926e-114	99	407.383	227	225
Contig3686	---NA---	305	EAB_MG_all.fa.Contig1615No definition line	EAB_MG_all.fa.Contig1615	6.79357e-146	96	512.642	315	304
Contig3689	---NA---	425	contig00579length=476 numreads=11	contig00579	1.02397e-100	98	363.064	207	203
Contig3691	---NA---	457	contig01411length=573 numreads=7	contig01411	2.08588e-13	100	73.1396	39	39
Contig3693	---NA---	285	contig04143length=257 numreads=4	contig04143	4.3169e-53	97	204.252	121	118
Contig3694	---NA---	424	EAB_MG_all.fa.Contig2147No definition line	EAB_MG_all.fa.Contig2147	0	98	754.553	425	420
Contig3697	---NA---	289	contig01366length=234 numreads=4	contig01366	5.20748e-112	98	399.997	227	224
Contig3698	---NA---	273	contig00047length=779 numreads=10	contig00047	3.97746e-78	98	287.351	162	160
Contig3700	---NA---	274	EAB_MG_all.fa.Contig2285No definition line	EAB_MG_all.fa.Contig2285	1.07929e-98	97	355.677	211	205
Contig3702	---NA---	589	contig00559length=1408 numreads=15	contig00559	1.31408e-165	98	579.122	327	323
Contig3704	---NA---	435	contig03051length=928 numreads=6	contig03051	0	98	765.633	438	431
Contig3705	---NA---	428	contig00002length=703 numreads=10	contig00002	1.75081e-88	96	322.437	193	187
Contig3709	---NA---	399	FVGHRYE03FZR19length=318 xy=2340_2879 region=3 run=R_2009_05_06_19_01_00_	FVGHRYE03FZR19	6.94825e-147	96	516.336	320	308
Contig3717	---NA---	396	contig02568length=458 numreads=5	contig02568	1.09771e-179	100	625.288	338	338
Contig3718	---NA---	265	contig01650No definition line	contig01650	2.12917e-135	99	477.556	265	263
Contig3723	---NA---	328	contig00822length=403 numreads=6	contig00822	3.108e-30	98	128.539	73	72
Contig3724	---NA---	278	FVGHRYE03F21LTlength=80 xy=2377_3663 region=3 run=R_2009_05_06_19_01_00_	FVGHRYE03F21LT	4.32306e-33	100	137.772	74	74
Contig3726	---NA---	437	contig03343length=298 numreads=2	contig03343	1.65563e-143	97	505.256	298	291
Contig3728	---NA---	413	contig03164length=683 numreads=5	contig03164	1.57096e-138	98	488.636	278	274
Contig3730	---NA---	455	FVGHRYE03FYD2Qlength=314 xy=2324_3632 region=3 run=R_2009_05_06_19_01_00_	FVGHRYE03FYD2Q	1.11587e-90	96	329.824	199	193
Contig3731	---NA---	508	FVGHRYE03FT00Hlength=416 xy=2275_0783 region=3 run=R_2009_05_06_19_01_00_	FVGHRYE03FT00H	9.54602e-102	96	366.757	225	217
Contig3733	---NA---	400	FVGHRYE03GXH06length=375 xy=2724_3320 region=3 run=R_2009_05_06_19_01_00_	FVGHRYE03GXH06	4.93375e-29	100	124.846	67	67
Contig3738	---NA---	317	FVGHRYE03FQAGOlength=479 xy=2232_2534 region=3 run=R_2009_05_06_19_01_00_	FVGHRYE03FQAGO	1.91375e-166	99	580.968	317	316
Contig3741	---NA---	439	contig02380length=435 numreads=3	contig02380	0	99	769.327	420	419
Contig3745	---NA---	273	FVGHRYE03G9TF6length=410 xy=2865_0452 region=3 run=R_2009_05_06_19_01_00_	FVGHRYE03G9TF6	2.18348e-140	99	494.176	273	271
Contig3747	---NA---	380	EAB_MG_all.fa.Contig907No definition line	EAB_MG_all.fa.Contig907	1.14385e-119	96	425.85	260	251
Contig3748	---NA---	444	contig00278length=549 numreads=21	contig00278	0	99	747.167	418	414
Contig3749	---NA---	190	FVGHRYE03GSWX7length=334 xy=2672_2365 region=3 run=R_2009_05_06_19_01_00_	FVGHRYE03GSWX7	1.00098e-47	97	185.785	111	108
Contig3751	---NA---	337	contig02228length=366 numreads=3	contig02228	2.27178e-91	99	331.671	182	181
Contig3756	---NA---	333	FVGHRYE03FWY72length=281 xy=2308_3264 region=3 run=R_2009_05_06_19_01_00_	FVGHRYE03FWY72	1.05845e-79	98	292.891	169	166
Contig3758	---NA---	483	contig01304length=1135 numreads=12	contig01304	0	98	848.732	487	479
Contig3764	---NA---	402	FVGHRYE03GVVJ8length=518 xy=2706_1270 region=3 run=R_2009_05_06_19_01_00_	FVGHRYE03GVVJ8	2.1961e-62	97	235.645	137	134
Contig3765	---NA---	483	contig02689length=286 numreads=2	contig02689	3.49549e-51	97	198.712	118	115
Contig3774	---NA---	306	FVGHRYE03GA39Tlength=251 xy=2469_3535 region=3 run=R_2009_05_06_19_01_00_	FVGHRYE03GA39T	1.96377e-121	99	431.39	240	238
Contig3776	---NA---	335	FVGHRYE03GH1HUlength=409 xy=2548_2944 region=3 run=R_2009_05_06_19_01_00_	FVGHRYE03GH1HU	9.31255e-175	99	608.668	336	334
Contig3779	---NA---	435	FVGHRYE03G14VZlength=323 xy=2777_2477 region=3 run=R_2009_05_06_19_01_00_	FVGHRYE03G14VZ	2.73767e-146	98	514.489	296	291
Contig3783	---NA---	340	FVGHRYE03GZ6R2length=239 xy=2755_1728 region=3 run=R_2009_05_06_19_01_00_	FVGHRYE03GZ6R2	3.00891e-80	97	294.738	172	168
Contig3784	---NA---	351	EAB_MG_all.fa.Contig1766No definition line	EAB_MG_all.fa.Contig1766	3.83194e-114	97	407.383	244	237
Contig3790	---NA---	102	EAB_MG_all.fa.Contig2277No definition line	EAB_MG_all.fa.Contig2277	1.75265e-47	100	183.939	99	99
Contig3797	---NA---	542	contig03562length=252 numreads=2	contig03562	8.35555e-63	98	237.491	135	133
Contig3798	---NA---	550	contig02446length=735 numreads=9	contig02446	4.92865e-85	100	311.357	168	168
Contig3799	---NA---	528	FVGHRYE03FS6ARlength=516 xy=2265_1937 region=3 run=R_2009_05_06_19_01_00_	FVGHRYE03FS6AR	0	98	809.953	459	453
Contig3801	---NA---	677	contig02678length=770 numreads=5	contig02678	1.99168e-154	98	542.189	307	303
Contig3812	---NA---	322	FVGHRYE03GW9IMlength=413 xy=2722_0476 region=3 run=R_2009_05_06_19_01_00_	FVGHRYE03GW9IM	5.8487e-112	99	399.997	223	221
Contig3820	---NA---	385	FVGHRYE03GXPCRlength=369 xy=2727_0521 region=3 run=R_2009_05_06_19_01_00_	FVGHRYE03GXPCR	1.27155e-54	98	209.792	120	118
Contig3821	---NA---	555	EAB_MG_all.fa.Contig1919No definition line	EAB_MG_all.fa.Contig1919	3.5582e-141	99	497.869	276	274
Contig3829	---NA---	409	contig01689No definition line	contig01689	0	98	725.007	409	404
Contig3832	---NA---	359	FVGHRYE03FJTY8length=460 xy=2159_0242 region=3 run=R_2009_05_06_19_01_00_	FVGHRYE03FJTY8	1.0608e-134	98	475.709	267	264
Contig3833	---NA---	503	FVGHRYE03GIS1Alength=350 xy=2557_1772 region=3 run=R_2009_05_06_19_01_00_	FVGHRYE03GIS1A	1.52601e-124	99	442.47	246	244
Contig3840	---NA---	159	FVGHRYE03G099Ilength=377 xy=2767_3748 region=3 run=R_2009_05_06_19_01_00_	FVGHRYE03G099I	2.24846e-63	100	237.491	128	128
Contig3842	---NA---	402	EAB_MG_all.fa.Contig890No definition line	EAB_MG_all.fa.Contig890	1.00029e-75	99	279.964	154	153
Contig3843	---NA---	327	EAB_MG_all.fa.Contig901No definition line	EAB_MG_all.fa.Contig901	4.82978e-78	99	287.351	159	158
Contig3856	---NA---	287	EAB_MG_all.fa.Contig429No definition line	EAB_MG_all.fa.Contig429	3.24559e-79	98	291.044	164	162
Contig3857	---NA---	272	contig00461length=1226 numreads=28	contig00461	3.63924e-138	98	486.789	272	269
Contig3859	---NA---	316	FVGHRYE03GGF2Klength=371 xy=2530_2250 region=3 run=R_2009_05_06_19_01_00_	FVGHRYE03GGF2K	1.56027e-127	97	451.703	265	259
Contig3860	---NA---	392	contig01923length=673 numreads=4	contig01923	1.55105e-108	98	388.917	220	217
Contig3863	---NA---	614	FVGHRYE03FTS7Ilength=469 xy=2272_2956 region=3 run=R_2009_05_06_19_01_00_	FVGHRYE03FTS7I	2.57103e-83	98	305.817	175	172
Contig3872	---NA---	409	FVGHRYE03F1FHYlength=309 xy=2359_2084 region=3 run=R_2009_05_06_19_01_00_	FVGHRYE03F1FHY	1.0554e-50	98	196.865	113	111
Contig3876	---NA---	604	FVGHRYE03FIJHHlength=370 xy=2144_1427 region=3 run=R_2009_05_06_19_01_00_	FVGHRYE03FIJHH	0	99	669.607	373	370
Contig3880	---NA---	565	EAB_MG_all.fa.Contig578No definition line	EAB_MG_all.fa.Contig578	0	98	787.793	447	441
Contig3882	---NA---	355	FVGHRYE03G2UFOlength=63 xy=2785_2818 region=3 run=R_2009_05_06_19_01_00_	FVGHRYE03G2UFO	7.31931e-27	100	117.459	63	63
Contig3883	---NA---	430	contig03133length=327 numreads=3	contig03133	8.54079e-57	98	217.178	124	122
Contig3885	---NA---	478	contig03646length=368 numreads=2	contig03646	1.85822e-128	99	455.396	250	249
Contig3887	---NA---	505	contig02531length=240 numreads=2	contig02531	4.77113e-45	98	178.399	99	98
Contig3889	---NA---	318	EAB_MG_all.fa.Contig2052No definition line	EAB_MG_all.fa.Contig2052	1.57085e-127	96	451.703	277	267
Contig3890	---NA---	557	contig02138length=779 numreads=7	contig02138	0	97	941.065	560	545
Contig3899	---NA---	331	FVGHRYE03F3EEHNo definition line	FVGHRYE03F3EEH	3.54913e-124	97	440.623	262	255
Contig3900	---NA---	508	contig03762length=587 numreads=5	contig03762	0	98	695.461	394	389
Contig3904	---NA---	356	FVGHRYE03GI5EUlength=294 xy=2561_1428 region=3 run=R_2009_05_06_19_01_00_	FVGHRYE03GI5EU	1.23717e-19	100	93.4528	50	50
Contig3909	---NA---	518	contig01553length=419 numreads=3	contig01553	1.67705e-79	100	292.891	158	158
Contig3910	---NA---	331	FVGHRYE03F41MVlength=447 xy=2400_2805 region=3 run=R_2009_05_06_19_01_00_	FVGHRYE03F41MV	9.8679e-125	99	442.47	243	242
Contig3911	---NA---	350	FVGHRYE03FYJAVlength=435 xy=2326_2213 region=3 run=R_2009_05_06_19_01_00_	FVGHRYE03FYJAV	2.81061e-150	96	527.415	322	311
Contig3914	---NA---	310	EAB_MG_all.fa.Contig1328No definition line	EAB_MG_all.fa.Contig1328	5.94251e-72	98	267.038	151	149
Contig3917	---NA---	372	contig04007length=279 numreads=6	contig04007	3.06556e-130	97	460.936	274	267
Contig3926	---NA---	302	contig00254length=1229 numreads=62	contig00254	4.01696e-148	98	520.029	292	289
Contig3933	---NA---	361	contig00464length=933 numreads=11	contig00464	0	99	651.141	362	359
Contig3940	---NA---	299	contig01672length=480 numreads=5	contig01672	1.5233e-102	98	368.604	213	209
Contig3948	---NA---	457	FVGHRYE03HCWIHlength=292 xy=2900_1031 region=3 run=R_2009_05_06_19_01_00_	FVGHRYE03HCWIH	4.89388e-134	97	473.863	276	270
Contig3959	---NA---	464	FVGHRYE03F15IJlength=376 xy=2367_3033 region=3 run=R_2009_05_06_19_01_00_	FVGHRYE03F15IJ	5.41322e-74	99	274.424	152	151
Contig3965	---NA---	459	FVGHRYE03GARHXlength=404 xy=2465_3363 region=3 run=R_2009_05_06_19_01_00_	FVGHRYE03GARHX	4.2863e-50	99	195.019	108	107
Contig3974	---NA---	176	EAB_MG_all.fa.Contig221No definition line	EAB_MG_all.fa.Contig221	4.03627e-86	98	313.204	176	174
Contig3980	---NA---	567	FVGHRYE03GVP2Rlength=303 xy=2704_2353 region=3 run=R_2009_05_06_19_01_00_	FVGHRYE03GVP2R	6.00265e-149	98	523.722	296	292
Contig3984	---NA---	398	contig02113length=595 numreads=4	contig02113	0	99	713.927	397	394
Contig3985	---NA---	475	FVGHRYE03GYXCNNo definition line	FVGHRYE03GYXCN	4.53855e-35	96	145.159	88	85
Contig3987	---NA---	393	FVGHRYE03FR8DPlength=412 xy=2254_3035 region=3 run=R_2009_05_06_19_01_00_	FVGHRYE03FR8DP	3.41447e-95	98	344.597	200	196
Contig3989	---NA---	523	contig02240length=249 numreads=2	contig02240	2.71678e-107	97	385.223	229	223
Contig3990	---NA---	396	contig01629length=781 numreads=12	contig01629	1.56781e-108	99	388.917	214	213
Contig3996	---NA---	342	FVGHRYE03GDTJ6length=100 xy=2500_2644 region=3 run=R_2009_05_06_19_01_00_	FVGHRYE03GDTJ6	6.98484e-32	98	134.079	76	75
Contig4007	---NA---	458	FVGHRYE03FLTLFlength=452 xy=2181_2945 region=3 run=R_2009_05_06_19_01_00_	FVGHRYE03FLTLF	2.82944e-161	99	564.348	316	313
Contig4009	---NA---	614	contig01497length=304 numreads=4	contig01497	4.71668e-16	100	82.3729	44	44
Contig4011	---NA---	418	FVGHRYE03GCLX8length=437 xy=2486_3470 region=3 run=R_2009_05_06_19_01_00_	FVGHRYE03GCLX8	2.43902e-17	98	86.0662	50	49
Contig4012	---NA---	831	FVGHRYE03GJLBJlength=257 xy=2566_1565 region=3 run=R_2009_05_06_19_01_00_	FVGHRYE03GJLBJ	4.78755e-42	97	169.165	98	96
Contig4013	---NA---	488	contig02556length=838 numreads=7	contig02556	0	97	815.493	487	474
Contig4015	---NA---	238	FVGHRYE03HGP9Flength=549 xy=2943_3425 region=3 run=R_2009_05_06_19_01_00_	FVGHRYE03HGP9F	7.00596e-115	97	409.23	242	236
Contig4018	---NA---	386	FVGHRYE03GJUO8length=347 xy=2569_1434 region=3 run=R_2009_05_06_19_01_00_	FVGHRYE03GJUO8	1.4017e-168	98	588.355	335	330
Contig4024	---NA---	500	FVGHRYE03FLE0Elength=204 xy=2177_0428 region=3 run=R_2009_05_06_19_01_00_	FVGHRYE03FLE0E	6.06489e-49	98	191.325	110	108
Contig4028	---NA---	331	contig00877length=364 numreads=3	contig00877	4.72286e-103	99	370.45	204	203
Contig4030	---NA---	216	EAB_MG_all.fa.Contig1990No definition line	EAB_MG_all.fa.Contig1990	6.43072e-100	97	359.37	215	209
Contig4034	---NA---	504	contig01317length=420 numreads=4	contig01317	1.66467e-64	99	243.031	134	133
Contig4035	---NA---	650	FVGHRYE03GR8POlength=363 xy=2664_3722 region=3 run=R_2009_05_06_19_01_00_	FVGHRYE03GR8PO	7.26797e-114	98	407.383	234	230
Contig4040	---NA---	480	contig03977length=301 numreads=15	contig03977	1.82718e-143	96	505.256	308	298
Contig4046	---NA---	495	contig02856length=273 numreads=2	contig02856	9.90146e-57	98	217.178	124	122
Contig4056	---NA---	298	EAB_MG_all.fa.Contig2365No definition line	EAB_MG_all.fa.Contig2365	5.65561e-77	98	283.658	163	160
Contig4065	---NA---	305	EAB_MG_all.fa.Contig1792No definition line	EAB_MG_all.fa.Contig1792	2.54935e-115	97	411.077	239	234
Contig4066	---NA---	456	contig00469length=886 numreads=8	contig00469	3.13177e-86	98	315.051	177	175
Contig4068	---NA---	279	contig02988length=321 numreads=2	contig02988	1.76519e-126	97	448.01	262	256
Contig4074	---NA---	401	contig00685length=550 numreads=4	contig00685	9.69821e-96	96	346.444	215	207
Contig4075	---NA---	296	contig01355length=303 numreads=2	contig01355	4.3713e-73	97	270.731	160	156
Contig4078	---NA---	383	EAB_MG_all.fa.Contig1403No definition line	EAB_MG_all.fa.Contig1403	1.23799e-69	99	259.651	144	143
Contig4081	---NA---	654	contig02734length=621 numreads=5	contig02734	0	97	1064.79	628	612
Contig4090	---NA---	230	contig03810length=897 numreads=16	contig03810	5.21627e-116	99	412.923	230	228
Contig4092	---NA---	382	FVGHRYE03GLCSOlength=400 xy=2586_1910 region=3 run=R_2009_05_06_19_01_00_	FVGHRYE03GLCSO	5.05706e-158	98	553.269	312	308
Contig4093	---NA---	295	EAB_MG_all.fa.Contig457No definition line	EAB_MG_all.fa.Contig457	1.41877e-142	97	501.562	298	290
Contig4103	---NA---	366	EAB_MG_all.fa.Contig2336No definition line	EAB_MG_all.fa.Contig2336	0	98	645.601	367	362
Contig4112	---NA---	509	contig04424length=1632 numreads=41	contig04424	0	97	870.892	510	499
Contig4115	---NA---	422	contig02602length=271 numreads=6	contig02602	3.68137e-95	98	344.597	193	191
Contig4116	---NA---	257	contig02649length=530 numreads=8	contig02649	3.47051e-128	99	453.549	252	250
Contig4119	---NA---	369	FVGHRYE03G0DKGlength=296 xy=2757_2334 region=3 run=R_2009_05_06_19_01_00_	FVGHRYE03G0DKG	8.57077e-121	96	429.543	264	255
Contig4122	---NA---	476	FVGHRYE03HGTASlength=345 xy=2944_3266 region=3 run=R_2009_05_06_19_01_00_	FVGHRYE03HGTAS	1.74827e-168	98	588.355	332	328
Contig4134	---NA---	176	contig01396length=662 numreads=8	contig01396	3.12023e-87	99	316.897	175	174
Contig4138	---NA---	490	contig00437length=528 numreads=6	contig00437	2.76269e-47	96	185.785	114	110
Contig4145	---NA---	392	FVGHRYE03GRGU9length=392 xy=2656_0403 region=3 run=R_2009_05_06_19_01_00_	FVGHRYE03GRGU9	2.90651e-26	100	115.613	62	62
Contig4149	---NA---	653	FVGHRYE03GQ6CDNo definition line	FVGHRYE03GQ6CD	2.48199e-153	99	538.495	295	294
Contig4151	---NA---	272	contig02314length=397 numreads=5	contig02314	1.90956e-51	97	198.712	118	115
Contig4152	---NA---	513	contig03716length=263 numreads=2	contig03716	1.19571e-130	98	462.783	264	260
Contig4155	---NA---	509	contig02300length=535 numreads=8	contig02300	0	99	920.752	509	506
Contig4165	---NA---	534	FVGHRYE03GRV7Elength=384 xy=2660_3896 region=3 run=R_2009_05_06_19_01_00_	FVGHRYE03GRV7E	2.85612e-87	97	318.744	190	185
Contig4166	---NA---	322	FVGHRYE03F1P4Elength=83 xy=2362_3564 region=3 run=R_2009_05_06_19_01_00_	FVGHRYE03F1P4E	3.96986e-24	98	108.226	62	61
Contig4168	---NA---	325	FVGHRYE03F339Ylength=364 xy=2390_0532 region=3 run=R_2009_05_06_19_01_00_	FVGHRYE03F339Y	1.85225e-27	96	119.306	75	72
Contig4171	---NA---	344	EAB_MG_all.fa.Contig2278No definition line	EAB_MG_all.fa.Contig2278	2.38875e-71	98	265.191	150	148
Contig4172	---NA---	338	contig03313length=230 numreads=4	contig03313	2.84558e-115	98	411.077	233	230
Contig4177	---NA---	338	FVGHRYE03GAD1Plength=378 xy=2461_2315 region=3 run=R_2009_05_06_19_01_00_	FVGHRYE03GAD1P	2.23111e-106	97	381.53	225	220
Contig4178	---NA---	550	FVGHRYE03FRM9Nlength=419 xy=2248_0249 region=3 run=R_2009_05_06_19_01_00_	FVGHRYE03FRM9N	5.07012e-65	99	244.878	135	134
Contig4179	---NA---	838	FVGHRYE03F41JRlength=140 xy=2400_2693 region=3 run=R_2009_05_06_19_01_00_	FVGHRYE03F41JR	3.62891e-63	97	239.338	140	137
Contig4184	---NA---	610	FVGHRYE03G5KJ2length=73 xy=2816_3008 region=3 run=R_2009_05_06_19_01_00_	FVGHRYE03G5KJ2	9.92787e-28	96	121.153	75	72
Contig4185	---NA---	367	contig00204No definition line	contig00204	2.02224e-52	100	202.405	109	109
Contig4187	---NA---	359	FVGHRYE03FR4GXlength=266 xy=2253_2063 region=3 run=R_2009_05_06_19_01_00_	FVGHRYE03FR4GX	9.31418e-46	98	180.245	104	102
Contig4190	---NA---	444	contig01093length=537 numreads=12	contig01093	1.17553e-35	98	147.006	83	82
Contig4191	---NA---	115	contig02537length=417 numreads=4	contig02537	4.33352e-54	99	206.098	115	114
Contig4192	---NA---	302	FVGHRYE03F0BD9length=180 xy=2346_3359 region=3 run=R_2009_05_06_19_01_00_	FVGHRYE03F0BD9	2.0345e-86	99	315.051	174	173
Contig4195	---NA---	317	EAB_MG_all.fa.Contig420No definition line	EAB_MG_all.fa.Contig420	8.57091e-11	100	63.9064	34	34
Contig4197	---NA---	224	FVGHRYE03F5MOWlength=76 xy=2407_1422 region=3 run=R_2009_05_06_19_01_00_	FVGHRYE03F5MOW	5.71402e-31	98	130.386	74	73
Contig4199	---NA---	675	contig02141length=466 numreads=4	contig02141	8.11131e-64	98	241.185	137	135
Contig4200	---NA---	391	contig00260length=650 numreads=9	contig00260	0	97	656.681	393	382
Contig4205	---NA---	456	FVGHRYE03GZQ8Rlength=324 xy=2750_2073 region=3 run=R_2009_05_06_19_01_00_	FVGHRYE03GZQ8R	1.30113e-164	98	575.428	325	321
Contig4206	---NA---	409	contig01273length=496 numreads=9	contig01273	5.12319e-19	100	91.6061	49	49
Contig4213	---NA---	481	FVGHRYE03F5LBZNo definition line	FVGHRYE03F5LBZ	3.26564e-96	99	348.29	192	191
Contig4217	---NA---	633	FVGHRYE03GV4SJlength=223 xy=2709_0945 region=3 run=R_2009_05_06_19_01_00_	FVGHRYE03GV4SJ	5.58365e-100	97	361.217	212	207
Contig4232	---NA---	398	FVGHRYE03FYQN8length=231 xy=2328_3574 region=3 run=R_2009_05_06_19_01_00_	FVGHRYE03FYQN8	2.60048e-116	99	414.77	228	227
Contig4234	---NA---	449	contig00005length=529 numreads=7	contig00005	0	98	791.486	452	445
Contig4239	---NA---	249	EAB_MG_all.fa.Contig709No definition line	EAB_MG_all.fa.Contig709	2.35773e-15	97	78.6796	46	45
Contig4242	---NA---	334	FVGHRYE03G8BN3No definition line	FVGHRYE03G8BN3	5.41616e-13	97	71.293	42	41
Contig4245	---NA---	678	FVGHRYE03FVT1Qlength=416 xy=2295_3148 region=3 run=R_2009_05_06_19_01_00_	FVGHRYE03FVT1Q	0	97	706.54	419	408
Contig4249	---NA---	563	FVGHRYE03GSCR4length=441 xy=2666_0802 region=3 run=R_2009_05_06_19_01_00_	FVGHRYE03GSCR4	1.28981e-145	97	512.642	297	291
Contig4251	---NA---	390	FVGHRYE03GXVIBlength=475 xy=2729_0305 region=3 run=R_2009_05_06_19_01_00_	FVGHRYE03GXVIB	2.63679e-91	100	331.671	179	179
Contig4252	---NA---	410	FVGHRYE03GEM70length=335 xy=2510_0126 region=3 run=R_2009_05_06_19_01_00_	FVGHRYE03GEM70	4.21341e-159	97	556.962	336	326
Contig4254	---NA---	530	contig01868length=289 numreads=6	contig01868	2.28566e-58	100	222.718	120	120
Contig4262	---NA---	457	FVGHRYE03GN3B2length=470 xy=2617_2640 region=3 run=R_2009_05_06_19_01_00_	FVGHRYE03GN3B2	1.62393e-09	97	60.2131	36	35
Contig4265	---NA---	286	EAB_MG_all.fa.Contig1184No definition line	EAB_MG_all.fa.Contig1184	9.5135e-40	100	159.932	86	86
Contig4273	---NA---	358	FVGHRYE03FR9G2length=216 xy=2255_0356 region=3 run=R_2009_05_06_19_01_00_	FVGHRYE03FR9G2	2.40567e-96	97	348.29	209	203
Contig4282	---NA---	470	contig00002length=703 numreads=10	contig00002	2.92796e-156	96	547.729	330	320
Contig4283	---NA---	459	contig00777length=904 numreads=9	contig00777	3.69455e-155	98	544.035	307	303
Contig4285	---NA---	402	FVGHRYE03GZKYENo definition line	FVGHRYE03GZKYE	8.12529e-42	100	167.319	90	90
Contig4287	---NA---	340	EAB_MG_all.fa.Contig407No definition line	EAB_MG_all.fa.Contig407	5.25329e-48	99	187.632	105	104
Contig4288	---NA---	379	FVGHRYE03FPQPLlength=401 xy=2226_1511 region=3 run=R_2009_05_06_19_01_00_	FVGHRYE03FPQPL	1.84237e-142	98	501.562	282	279
Contig4292	---NA---	371	FVGHRYE03HG718length=353 xy=2949_1918 region=3 run=R_2009_05_06_19_01_00_	FVGHRYE03HG718	1.53729e-73	99	272.578	150	149
Contig4293	---NA---	253	FVGHRYE03G592Qlength=173 xy=2824_3312 region=3 run=R_2009_05_06_19_01_00_	FVGHRYE03G592Q	4.70344e-82	98	300.278	173	170
Contig4294	---NA---	234	contig02203length=588 numreads=5	contig02203	3.22219e-108	96	387.07	239	230
Contig4295	---NA---	524	EAB_MG_all.fa.Contig1511No definition line	EAB_MG_all.fa.Contig1511	0	98	929.985	528	521
Contig4308	---NA---	589	FVGHRYE03GB6WElength=429 xy=2482_0348 region=3 run=R_2009_05_06_19_01_00_	FVGHRYE03GB6WE	1.00868e-171	100	599.435	324	324
Contig4309	---NA---	190	EAB_MG_all.fa.Contig2044No definition line	EAB_MG_all.fa.Contig2044	1.58282e-85	96	311.357	193	186
Contig4318	---NA---	286	EAB_MG_all.fa.Contig1891No definition line	EAB_MG_all.fa.Contig1891	1.82596e-121	97	431.39	252	246
Contig4321	---NA---	271	contig02800length=798 numreads=6	contig02800	7.84618e-135	98	475.709	271	267
Contig4330	---NA---	325	contig00983length=341 numreads=7	contig00983	1.53019e-162	100	568.042	307	307
Contig4338	---NA---	417	FVGHRYE03GKYS0length=295 xy=2582_0162 region=3 run=R_2009_05_06_19_01_00_	FVGHRYE03GKYS0	2.23485e-77	99	285.504	158	157
Contig4339	---NA---	311	FVGHRYE03FP2HKlength=337 xy=2230_0390 region=3 run=R_2009_05_06_19_01_00_	FVGHRYE03FP2HK	7.55173e-86	96	313.204	192	185
Contig4352	---NA---	339	contig02024length=330 numreads=9	contig02024	5.05482e-73	97	270.731	160	156
Contig4356	---NA---	623	contig02880length=385 numreads=2	contig02880	1.11553e-141	99	499.716	277	275
Contig4357	---NA---	334	contig03938length=1322 numreads=13	contig03938	1.23528e-153	99	538.495	298	296
Contig4359	---NA---	410	FVGHRYE03F1BEClength=386 xy=2358_0866 region=3 run=R_2009_05_06_19_01_00_	FVGHRYE03F1BEC	2.68348e-116	99	414.77	228	227
Contig4360	---NA---	311	EAB_MG_all.fa.Contig1543No definition line	EAB_MG_all.fa.Contig1543	1.26367e-83	99	305.817	168	167
Contig4367	---NA---	359	contig00347length=673 numreads=7	contig00347	7.91551e-161	97	562.502	334	325
Contig4368	---NA---	298	EAB_MG_all.fa.Contig1572No definition line	EAB_MG_all.fa.Contig1572	1.4343e-142	97	501.562	301	292
Contig4369	---NA---	670	FVGHRYE03GT5IMlength=100 xy=2686_2780 region=3 run=R_2009_05_06_19_01_00_	FVGHRYE03GT5IM	1.38558e-41	97	167.319	100	97
Contig4387	---NA---	410	contig04256length=1034 numreads=29	contig04256	0	99	745.32	410	408
Contig4394	---NA---	334	contig00464length=933 numreads=11	contig00464	2.02366e-166	98	580.968	334	328
Contig4395	---NA---	329	FVGHRYE03GDRPVlength=332 xy=2500_0257 region=3 run=R_2009_05_06_19_01_00_	FVGHRYE03GDRPV	4.96562e-63	97	237.491	142	138
Contig4400	---NA---	261	contig03941length=661 numreads=37	contig03941	3.50445e-133	99	470.169	261	259
Contig4401	---NA---	293	FVGHRYE03GZREHlength=351 xy=2750_2279 region=3 run=R_2009_05_06_19_01_00_	FVGHRYE03GZREH	7.33803e-61	98	230.105	131	129
Contig4403	---NA---	286	contig01763length=573 numreads=18	contig01763	4.93519e-142	98	499.716	284	280
Contig4411	---NA---	299	contig02129length=359 numreads=6	contig02129	2.37492e-150	98	527.415	299	295
Contig4413	---NA---	473	FVGHRYE03FUXAHlength=340 xy=2285_1655 region=3 run=R_2009_05_06_19_01_00_	FVGHRYE03FUXAH	2.5337e-82	96	302.124	182	176
Contig4414	---NA---	260	EAB_MG_all.fa.Contig901No definition line	EAB_MG_all.fa.Contig901	6.4023e-66	100	246.725	133	133
Contig4415	---NA---	654	FVGHRYE03F0CAPNo definition line	FVGHRYE03F0CAP	3.81084e-32	100	135.926	73	73
Contig4418	---NA---	217	contig01465length=309 numreads=6	contig01465	2.32476e-99	98	357.524	207	203
Contig4420	---NA---	544	FVGHRYE03FNMKLlength=342 xy=2202_1139 region=3 run=R_2009_05_06_19_01_00_	FVGHRYE03FNMKL	1.79011e-69	98	259.651	146	144
Contig4422	---NA---	376	contig02398length=443 numreads=5	contig02398	0	99	688.074	376	375
Contig4423	---NA---	197	contig00136length=910 numreads=23	contig00136	1.24752e-101	100	364.91	197	197
Contig4424	---NA---	244	FVGHRYE03HBKVHlength=376 xy=2885_0731 region=3 run=R_2009_05_06_19_01_00_	FVGHRYE03HBKVH	1.2306e-97	97	351.984	208	203
Contig4440	---NA---	390	FVGHRYE03GCX39length=342 xy=2490_2855 region=3 run=R_2009_05_06_19_01_00_	FVGHRYE03GCX39	9.15399e-116	98	412.923	237	233
Contig4442	---NA---	360	contig04098length=615 numreads=7	contig04098	9.98311e-180	98	625.288	362	355
Contig4447	---NA---	380	FVGHRYE03F4SKJlength=414 xy=2397_3345 region=3 run=R_2009_05_06_19_01_00_	FVGHRYE03F4SKJ	1.08091e-159	96	558.808	351	337
Contig4451	---NA---	212	EAB_MG_all.fa.Contig1051No definition line	EAB_MG_all.fa.Contig1051	3.07933e-63	97	237.491	138	135
Contig4455	---NA---	647	FVGHRYE03GS8ITlength=192 xy=2676_0979 region=3 run=R_2009_05_06_19_01_00_	FVGHRYE03GS8IT	1.61066e-90	97	329.824	192	188
Contig4456	---NA---	348	contig04156No definition line	contig04156	6.39901e-107	98	383.377	217	214
Contig4460	---NA---	230	FVGHRYE03G8SBHlength=349 xy=2853_1483 region=3 run=R_2009_05_06_19_01_00_	FVGHRYE03G8SBH	6.89242e-100	97	359.37	215	209
Contig4464	---NA---	369	FVGHRYE03FR599length=148 xy=2254_0319 region=3 run=R_2009_05_06_19_01_00_	FVGHRYE03FR599	9.26438e-66	97	246.725	144	141
Contig4465	---NA---	458	FVGHRYE03F6HL7length=163 xy=2417_0541 region=3 run=R_2009_05_06_19_01_00_	FVGHRYE03F6HL7	8.87227e-77	98	283.658	163	160
Contig4470	---NA---	458	FVGHRYE03GZD80length=407 xy=2746_1618 region=3 run=R_2009_05_06_19_01_00_	FVGHRYE03GZD80	1.54902e-44	98	176.552	99	98
Contig4473	---NA---	623	contig01756length=564 numreads=5	contig01756	0	98	780.406	443	437
Contig4480	---NA---	328	contig00867length=253 numreads=2	contig00867	4.02045e-29	100	124.846	67	67
Contig4484	---NA---	395	FVGHRYE03GGVI7length=357 xy=2535_1809 region=3 run=R_2009_05_06_19_01_00_	FVGHRYE03GGVI7	9.27837e-116	98	412.923	234	231
Contig4494	---NA---	288	FVGHRYE03G95YRlength=461 xy=2869_0289 region=3 run=R_2009_05_06_19_01_00_	FVGHRYE03G95YR	5.22488e-107	96	383.377	230	223
Contig4495	---NA---	257	contig00561length=249 numreads=2	contig00561	5.93196e-111	96	396.303	245	236
Contig4497	---NA---	450	contig02278length=253 numreads=2	contig02278	3.31489e-36	100	148.852	80	80
Contig4502	---NA---	423	FVGHRYE03GGSOTlength=97 xy=2534_2219 region=3 run=R_2009_05_06_19_01_00_	FVGHRYE03GGSOT	1.42467e-44	100	176.552	95	95
Contig4505	---NA---	293	FVGHRYE03FRUIPlength=423 xy=2250_1455 region=3 run=R_2009_05_06_19_01_00_	FVGHRYE03FRUIP	4.26287e-83	98	303.971	171	169
Contig4506	---NA---	464	EAB_MG_all.fa.Contig1467No definition line	EAB_MG_all.fa.Contig1467	0	99	658.528	363	361
Contig4507	---NA---	441	FVGHRYE03HI9JXlength=344 xy=2972_2955 region=3 run=R_2009_05_06_19_01_00_	FVGHRYE03HI9JX	9.84912e-156	97	545.882	323	315
Contig4508	---NA---	425	contig02450length=358 numreads=2	contig02450	2.3126e-67	99	252.265	140	139
Contig4509	---NA---	357	FVGHRYE03GHYD9length=230 xy=2547_3023 region=3 run=R_2009_05_06_19_01_00_	FVGHRYE03GHYD9	3.23724e-65	99	244.878	136	135
Contig4511	---NA---	430	contig01140length=813 numreads=12	contig01140	7.30979e-167	96	582.815	358	345
Contig4517	---NA---	522	FVGHRYE03FZ7FClength=409 xy=2345_2310 region=3 run=R_2009_05_06_19_01_00_	FVGHRYE03FZ7FC	2.21806e-68	97	255.958	149	146
Contig4519	---NA---	287	FVGHRYE03GJV2Elength=237 xy=2569_3204 region=3 run=R_2009_05_06_19_01_00_	FVGHRYE03GJV2E	9.6172e-35	97	143.312	82	80
Contig4525	---NA---	282	contig02831length=414 numreads=4	contig02831	2.27752e-135	100	477.556	258	258
Contig4531	---NA---	209	contig01429length=481 numreads=6	contig01429	2.21415e-104	99	374.144	209	207
Contig4535	---NA---	318	contig00953length=2048 numreads=30	contig00953	8.93388e-165	99	575.428	318	316
Contig4536	---NA---	980	FVGHRYE03GP6H2length=412 xy=2641_1752 region=3 run=R_2009_05_06_19_01_00_	FVGHRYE03GP6H2	0	99	737.934	413	409
Contig4538	---NA---	390	FVGHRYE03GI4IPlength=350 xy=2561_0271 region=3 run=R_2009_05_06_19_01_00_	FVGHRYE03GI4IP	2.4567e-141	96	497.869	308	297
Contig4539	---NA---	426	FVGHRYE03GL80Elength=316 xy=2596_2700 region=3 run=R_2009_05_06_19_01_00_	FVGHRYE03GL80E	6.63087e-48	97	187.632	111	108
Contig4540	---NA---	473	FVGHRYE03FOS6Glength=239 xy=2215_3110 region=3 run=R_2009_05_06_19_01_00_	FVGHRYE03FOS6G	4.00649e-120	98	427.696	242	239
Contig4541	---NA---	523	FVGHRYE03G4YIFlength=351 xy=2809_3109 region=3 run=R_2009_05_06_19_01_00_	FVGHRYE03G4YIF	8.39932e-33	100	137.772	74	74
Contig4547	---NA---	347	FVGHRYE03HG0PDlength=378 xy=2947_0575 region=3 run=R_2009_05_06_19_01_00_	FVGHRYE03HG0PD	2.41094e-71	98	265.191	154	151
Contig4558	---NA---	478	FVGHRYE03HBU1Mlength=311 xy=2888_1624 region=3 run=R_2009_05_06_19_01_00_	FVGHRYE03HBU1M	3.82801e-160	99	560.655	314	311
Contig4559	---NA---	522	contig02052length=268 numreads=2	contig02052	1.564e-134	98	475.709	268	265
Contig4560	---NA---	468	FVGHRYE03GN7QLlength=478 xy=2619_0155 region=3 run=R_2009_05_06_19_01_00_	FVGHRYE03GN7QL	6.13357e-173	97	603.128	354	345
Contig4561	---NA---	335	contig00629length=367 numreads=4	contig00629	9.78533e-140	97	492.329	287	281
Contig4564	---NA---	379	EAB_MG_all.fa.Contig1212No definition line	EAB_MG_all.fa.Contig1212	9.39746e-76	97	279.964	165	161
Contig4566	---NA---	497	contig00933length=191 numreads=7	contig00933	6.02683e-49	96	191.325	117	113
Contig4567	---NA---	384	contig03078length=333 numreads=3	contig03078	7.3145e-82	97	300.278	176	172
Contig4568	---NA---	539	contig01959length=721 numreads=9	contig01959	3.78387e-76	98	281.811	163	160
Contig4569	---NA---	612	FVGHRYE03GSJ3Alength=340 xy=2668_2084 region=3 run=R_2009_05_06_19_01_00_	FVGHRYE03GSJ3A	1.67877e-20	98	97.1461	56	55
Contig4575	---NA---	535	FVGHRYE03F5LX2length=398 xy=2407_0456 region=3 run=R_2009_05_06_19_01_00_	FVGHRYE03F5LX2	4.21607e-175	98	610.515	353	346
Contig4579	---NA---	490	FVGHRYE03F7ISRlength=483 xy=2428_3673 region=3 run=R_2009_05_06_19_01_00_	FVGHRYE03F7ISR	0	98	701.001	393	389
Contig4580	---NA---	306	FVGHRYE03F7HOZNo definition line	FVGHRYE03F7HOZ	1.97771e-116	97	414.77	248	241
Contig4590	---NA---	420	FVGHRYE03FNVGSlength=419 xy=2205_0378 region=3 run=R_2009_05_06_19_01_00_	FVGHRYE03FNVGS	6.44061e-58	100	220.872	119	119
Contig4591	---NA---	606	contig04247length=344 numreads=21	contig04247	0	100	636.368	344	344
Contig4592	---NA---	112	contig01600length=519 numreads=12	contig01600	1.96638e-47	96	183.939	113	109
Contig4595	---NA---	392	EAB_MG_all.fa.Contig2239No definition line	EAB_MG_all.fa.Contig2239	1.00192e-55	99	213.485	119	118
Contig4599	---NA---	642	FVGHRYE03GM6YUlength=343 xy=2607_1652 region=3 run=R_2009_05_06_19_01_00_	FVGHRYE03GM6YU	2.47348e-143	97	505.256	294	288
Contig4602	---NA---	454	FVGHRYE03GWFKIlength=468 xy=2712_2624 region=3 run=R_2009_05_06_19_01_00_	FVGHRYE03GWFKI	3.36962e-31	97	132.232	77	75
Contig4603	---NA---	334	EAB_MG_all.fa.Contig264No definition line	EAB_MG_all.fa.Contig264	8.56446e-51	99	196.865	109	108
Contig4612	---NA---	264	FVGHRYE03GJLYXlength=259 xy=2566_2407 region=3 run=R_2009_05_06_19_01_00_	FVGHRYE03GJLYX	2.15066e-125	98	444.316	256	251
Contig4619	---NA---	441	contig02620length=314 numreads=2	contig02620	1.83262e-78	97	289.198	170	166
Contig4620	---NA---	389	contig02385length=316 numreads=3	contig02385	3.62527e-45	97	178.399	107	104
Contig4621	---NA---	228	EAB_MG_all.fa.Contig2179No definition line	EAB_MG_all.fa.Contig2179	5.95159e-16	97	80.5262	47	46
Contig4628	---NA---	436	FVGHRYE03HIQS8length=331 xy=2966_3242 region=3 run=R_2009_05_06_19_01_00_	FVGHRYE03HIQS8	1.42982e-64	96	243.031	149	144
Contig4636	---NA---	398	FVGHRYE03FXZHNlength=442 xy=2320_1113 region=3 run=R_2009_05_06_19_01_00_	FVGHRYE03FXZHN	4.54021e-84	97	307.664	183	178
Contig4639	---NA---	345	EAB_MG_all.fa.Contig449No definition line	EAB_MG_all.fa.Contig449	2.21675e-126	98	448.01	256	252
Contig4655	---NA---	298	contig02166length=318 numreads=7	contig02166	2.55788e-95	99	344.597	190	189
Contig4661	---NA---	527	FVGHRYE03GSHSHlength=192 xy=2667_3199 region=3 run=R_2009_05_06_19_01_00_	FVGHRYE03GSHSH	1.41672e-30	100	130.386	70	70
Contig4664	---NA---	506	FVGHRYE03GOSJGlength=399 xy=2625_2538 region=3 run=R_2009_05_06_19_01_00_	FVGHRYE03GOSJG	1.00603e-61	98	233.798	133	131
Contig4667	---NA---	514	contig00821length=396 numreads=4	contig00821	0	98	706.54	396	392
Contig4668	---NA---	556	FVGHRYE03FWID7length=297 xy=2303_1933 region=3 run=R_2009_05_06_19_01_00_	FVGHRYE03FWID7	2.16074e-133	97	472.016	280	273
Contig4670	---NA---	448	FVGHRYE03GGDVPlength=483 xy=2529_3507 region=3 run=R_2009_05_06_19_01_00_	FVGHRYE03GGDVP	1.64045e-168	96	588.355	355	344
Contig4671	---NA---	353	FVGHRYE03G8H54length=399 xy=2850_0618 region=3 run=R_2009_05_06_19_01_00_	FVGHRYE03G8H54	1.54179e-38	98	156.239	88	87
Contig4684	---NA---	299	FVGHRYE03GLM5Ilength=302 xy=2589_3044 region=3 run=R_2009_05_06_19_01_00_	FVGHRYE03GLM5I	1.26391e-53	97	206.098	121	118
Contig4685	---NA---	351	contig01685length=435 numreads=4	contig01685	1.34927e-128	97	455.396	267	261
Contig4686	---NA---	252	FVGHRYE03GNAOQlength=97 xy=2608_2376 region=3 run=R_2009_05_06_19_01_00_	FVGHRYE03GNAOQ	2.30574e-40	96	161.779	97	94
Contig4689	---NA---	756	FVGHRYE03FO7U2length=270 xy=2220_1660 region=3 run=R_2009_05_06_19_01_00_	FVGHRYE03FO7U2	2.99109e-128	97	455.396	270	263
Contig4690	---NA---	318	FVGHRYE03GNJHJlength=129 xy=2611_1493 region=3 run=R_2009_05_06_19_01_00_	FVGHRYE03GNJHJ	8.18436e-46	98	180.245	99	98
Contig4691	---NA---	256	FVGHRYE03GVMGPlength=194 xy=2703_1767 region=3 run=R_2009_05_06_19_01_00_	FVGHRYE03GVMGP	1.3153e-87	97	318.744	186	182
Contig4694	---NA---	283	FVGHRYE03HC2SAlength=153 xy=2902_0968 region=3 run=R_2009_05_06_19_01_00_	FVGHRYE03HC2SA	7.01843e-66	96	246.725	150	145
Contig4696	---NA---	330	EAB_MG_all.fa.Contig1257No definition line	EAB_MG_all.fa.Contig1257	4.77471e-93	99	337.211	186	185
Contig4707	---NA---	503	FVGHRYE03FZ9SXlength=310 xy=2346_1295 region=3 run=R_2009_05_06_19_01_00_	FVGHRYE03FZ9SX	1.18805e-120	96	429.543	260	252
Contig4708	---NA---	125	FVGHRYE03GHFZWlength=338 xy=2541_3754 region=3 run=R_2009_05_06_19_01_00_	FVGHRYE03GHFZW	1.33171e-54	97	207.945	123	120
Contig4709	---NA---	504	EAB_MG_all.fa.Contig1086No definition line	EAB_MG_all.fa.Contig1086	1.133e-155	99	545.882	302	300
Contig4711	---NA---	425	FVGHRYE03FJIT0length=234 xy=2155_2182 region=3 run=R_2009_05_06_19_01_00_	FVGHRYE03FJIT0	2.92872e-81	98	298.431	171	168
Contig4713	---NA---	367	FVGHRYE03FHZW1length=325 xy=2138_0643 region=3 run=R_2009_05_06_19_01_00_	FVGHRYE03FHZW1	5.12854e-118	97	420.31	243	238
Contig4714	---NA---	321	FVGHRYE03GFWTHlength=184 xy=2524_1875 region=3 run=R_2009_05_06_19_01_00_	FVGHRYE03GFWTH	2.78994e-90	98	327.977	184	182
Contig4717	---NA---	415	FVGHRYE03FTU9Olength=367 xy=2273_1530 region=3 run=R_2009_05_06_19_01_00_	FVGHRYE03FTU9O	1.76823e-58	97	222.718	134	130
Contig4720	---NA---	296	FVGHRYE03FRL0Slength=268 xy=2247_2730 region=3 run=R_2009_05_06_19_01_00_	FVGHRYE03FRL0S	5.23128e-127	97	449.856	269	261
Contig4721	---NA---	355	FVGHRYE03G0XG1length=142 xy=2763_3555 region=3 run=R_2009_05_06_19_01_00_	FVGHRYE03G0XG1	1.96432e-52	98	202.405	116	114
Contig4730	---NA---	418	contig04148length=299 numreads=5	contig04148	1.28329e-109	99	392.61	216	215
Contig4733	---NA---	598	contig03428length=407 numreads=5	contig03428	0	98	725.007	410	405
Contig4738	---NA---	193	FVGHRYE03HAIRXlength=367 xy=2873_0507 region=3 run=R_2009_05_06_19_01_00_	FVGHRYE03HAIRX	2.06917e-89	97	324.284	193	188
Contig4746	---NA---	256	FVGHRYE03HEPDBlength=262 xy=2920_3165 region=3 run=R_2009_05_06_19_01_00_	FVGHRYE03HEPDB	8.80231e-10	97	60.2131	36	35
Contig4748	---NA---	263	contig02807length=312 numreads=4	contig02807	1.88058e-36	97	148.852	87	85
Contig4751	---NA---	287	FVGHRYE03F8P0Nlength=444 xy=2442_2341 region=3 run=R_2009_05_06_19_01_00_	FVGHRYE03F8P0N	2.52681e-75	98	278.118	161	158
Contig4752	---NA---	502	contig02607length=276 numreads=2	contig02607	9.1005e-127	98	449.856	254	251
Contig4753	---NA---	570	EAB_MG_all.fa.Contig1290No definition line	EAB_MG_all.fa.Contig1290	0	98	761.94	436	429
Contig4756	---NA---	571	FVGHRYE03G06E0length=321 xy=2766_2858 region=3 run=R_2009_05_06_19_01_00_	FVGHRYE03G06E0	1.01183e-146	96	516.336	317	306
Contig4764	---NA---	465	FVGHRYE03HAPN2length=429 xy=2875_1248 region=3 run=R_2009_05_06_19_01_00_	FVGHRYE03HAPN2	3.5546e-11	97	65.753	39	38
Contig4765	---NA---	404	contig00427length=727 numreads=22	contig00427	1.00555e-75	100	279.964	151	151
Contig4770	---NA---	363	contig03581length=444 numreads=4	contig03581	4.02787e-104	99	374.144	206	205
Contig4774	---NA---	438	contig02540length=709 numreads=6	contig02540	0	99	776.713	434	430
Contig4776	---NA---	448	EAB_MG_all.fa.Contig2247No definition line	EAB_MG_all.fa.Contig2247	3.89302e-100	99	361.217	199	198
Contig4778	---NA---	271	contig00552length=362 numreads=10	contig00552	7.95798e-125	97	442.47	260	254
Contig4781	---NA---	418	FVGHRYE03HF71Qlength=382 xy=2938_0300 region=3 run=R_2009_05_06_19_01_00_	FVGHRYE03HF71Q	0	97	645.601	383	373
Contig4785	---NA---	633	contig02428length=501 numreads=5	contig02428	1.28811e-51	99	200.558	112	111
Contig4787	---NA---	365	EAB_MG_all.fa.Contig2083No definition line	EAB_MG_all.fa.Contig2083	6.93059e-82	99	300.278	165	164
Contig4788	---NA---	547	contig00267length=913 numreads=17	contig00267	0	99	869.046	477	475
Contig4789	---NA---	506	contig00739length=595 numreads=62	contig00739	6.18462e-44	100	174.705	94	94
Contig4790	---NA---	259	FVGHRYE03GXG5Wlength=234 xy=2724_2194 region=3 run=R_2009_05_06_19_01_00_	FVGHRYE03GXG5W	2.94533e-69	98	257.805	146	144
Contig4792	---NA---	330	EAB_MG_all.fa.Contig1499No definition line	EAB_MG_all.fa.Contig1499	2.25311e-81	97	298.431	175	171
Contig4796	---NA---	322	FVGHRYE03G7P6Xlength=296 xy=2841_1223 region=3 run=R_2009_05_06_19_01_00_	FVGHRYE03G7P6X	4.65109e-93	99	337.211	185	184
Contig4797	---NA---	308	EAB_MG_all.fa.Contig2233No definition line	EAB_MG_all.fa.Contig2233	7.26509e-106	99	379.683	208	207
Contig4798	---NA---	479	FVGHRYE03HD84Rlength=182 xy=2915_2601 region=3 run=R_2009_05_06_19_01_00_	FVGHRYE03HD84R	2.56741e-82	99	302.124	165	164
Contig4815	---NA---	564	EAB_MG_all.fa.Contig1238No definition line	EAB_MG_all.fa.Contig1238	6.82845e-54	99	207.945	116	115
Contig4816	---NA---	320	contig00762length=396 numreads=5	contig00762	1.98863e-146	99	514.489	285	283
Contig4818	---NA---	307	EAB_MG_all.fa.Contig964No definition line	EAB_MG_all.fa.Contig964	5.71674e-92	97	333.517	194	190
Contig4823	---NA---	258	FVGHRYE03FLSF8length=129 xy=2181_1462 region=3 run=R_2009_05_06_19_01_00_	FVGHRYE03FLSF8	1.06991e-58	97	222.718	130	127
Contig4824	---NA---	261	contig02684length=613 numreads=10	contig02684	2.13919e-120	99	427.696	234	233
Contig4825	---NA---	605	FVGHRYE03F7D94length=341 xy=2427_1914 region=3 run=R_2009_05_06_19_01_00_	FVGHRYE03F7D94	6.69961e-119	97	424.003	247	242
Contig4826	---NA---	657	EAB_MG_all.fa.Contig1332No definition line	EAB_MG_all.fa.Contig1332	2.62453e-118	97	422.156	253	246
Contig4827	---NA---	209	contig01515length=409 numreads=5	contig01515	3.89316e-67	96	250.418	155	149
Contig4831	---NA---	532	EAB_MG_all.fa.Contig148No definition line	EAB_MG_all.fa.Contig148	0	98	769.327	439	432
Contig4836	---NA---	435	FVGHRYE03F7RSIlength=407 xy=2431_3040 region=3 run=R_2009_05_06_19_01_00_	FVGHRYE03F7RSI	1.04937e-100	96	363.064	223	215
Contig4838	---NA---	517	FVGHRYE03F76BZlength=380 xy=2436_1405 region=3 run=R_2009_05_06_19_01_00_	FVGHRYE03F76BZ	2.14976e-83	98	305.817	172	170
Contig4851	---NA---	456	EAB_MG_all.fa.Contig2013No definition line	EAB_MG_all.fa.Contig2013	5.24056e-84	97	307.664	180	176
Contig4856	---NA---	240	contig01717length=1279 numreads=8	contig01717	1.93825e-125	100	444.316	240	240
Contig4857	---NA---	247	FVGHRYE03F46M1length=426 xy=2402_1099 region=3 run=R_2009_05_06_19_01_00_	FVGHRYE03F46M1	8.0562e-45	96	176.552	109	105
Contig4860	---NA---	381	FVGHRYE03GOLKMlength=252 xy=2623_1700 region=3 run=R_2009_05_06_19_01_00_	FVGHRYE03GOLKM	4.12549e-119	96	424.003	255	247
Contig4870	---NA---	460	contig02097length=686 numreads=7	contig02097	2.4261e-92	98	335.364	188	186
Contig4871	---NA---	310	EAB_MG_all.fa.Contig1349No definition line	EAB_MG_all.fa.Contig1349	3.1712e-154	97	540.342	315	308
Contig4873	---NA---	297	contig02178length=521 numreads=8	contig02178	5.03211e-157	100	549.575	297	297
Contig4874	---NA---	670	EAB_MG_all.fa.Contig1450No definition line	EAB_MG_all.fa.Contig1450	9.90923e-98	97	353.83	208	203
Contig4877	---NA---	153	contig00622length=382 numreads=3	contig00622	1.73525e-34	100	141.466	76	76
Contig4878	---NA---	711	EAB_MG_all.fa.Contig533No definition line	EAB_MG_all.fa.Contig533	9.95645e-138	96	486.789	295	286
Contig4880	---NA---	251	FVGHRYE03GVMKHlength=228 xy=2703_1903 region=3 run=R_2009_05_06_19_01_00_	FVGHRYE03GVMKH	3.97993e-13	100	71.293	38	38
Contig4883	---NA---	340	contig04068length=547 numreads=12	contig04068	5.69396e-172	98	599.435	338	334
Contig4887	---NA---	464	contig01911length=548 numreads=7	contig01911	1.32512e-164	98	575.428	325	321
Contig4888	---NA---	285	EAB_MG_all.fa.Contig2229No definition line	EAB_MG_all.fa.Contig2229	9.14821e-65	98	243.031	138	136
Contig4890	---NA---	273	contig02946length=359 numreads=3	contig02946	2.21459e-130	98	460.936	267	262
Contig4893	---NA---	413	FVGHRYE03G13Z0length=406 xy=2777_1326 region=3 run=R_2009_05_06_19_01_00_	FVGHRYE03G13Z0	3.42467e-130	98	460.936	262	258
Contig4894	---NA---	382	FVGHRYE03HFDHSlength=439 xy=2928_1662 region=3 run=R_2009_05_06_19_01_00_	FVGHRYE03HFDHS	0	96	634.521	388	375
Contig4897	---NA---	320	contig01795length=249 numreads=3	contig01795	4.45962e-118	98	420.31	241	237
Contig4899	---NA---	385	FVGHRYE03F9SXGlength=424 xy=2454_3618 region=3 run=R_2009_05_06_19_01_00_	FVGHRYE03F9SXG	0	96	641.908	388	376
Contig4906	---NA---	666	contig04018No definition line	contig04018	2.16211e-84	98	309.511	174	172
Contig4907	---NA---	428	contig02912length=310 numreads=3	contig02912	3.5813e-125	100	444.316	240	240
Contig4914	---NA---	344	EAB_MG_all.fa.Contig1015No definition line	EAB_MG_all.fa.Contig1015	9.64748e-170	98	592.048	341	335
Contig4918	---NA---	295	FVGHRYE03GWPKQlength=356 xy=2715_3304 region=3 run=R_2009_05_06_19_01_00_	FVGHRYE03GWPKQ	2.58445e-80	97	294.738	173	169
Contig4926	---NA---	253	contig01124length=379 numreads=13	contig01124	4.44463e-122	97	433.236	254	248
Contig4929	---NA---	400	contig02494length=564 numreads=5	contig02494	3.10658e-175	99	610.515	334	333
Contig4931	---NA---	339	contig04338length=639 numreads=90	contig04338	9.43118e-175	99	608.668	340	337
Contig4932	---NA---	576	contig01771length=544 numreads=7	contig01771	0	97	767.48	459	446
Contig4933	---NA---	599	FVGHRYE03FK6IXlength=327 xy=2174_1719 region=3 run=R_2009_05_06_19_01_00_	FVGHRYE03FK6IX	9.14119e-73	96	270.731	164	159
Contig4934	---NA---	275	contig01867length=288 numreads=4	contig01867	1.52586e-37	96	152.546	92	89
Contig4937	---NA---	427	FVGHRYE03FJBOClength=350 xy=2153_1098 region=3 run=R_2009_05_06_19_01_00_	FVGHRYE03FJBOC	4.85591e-89	100	324.284	175	175
Contig4938	---NA---	166	contig02257length=575 numreads=6	contig02257	5.0048e-75	97	276.271	167	162
Contig4945	---NA---	312	FVGHRYE03G3MINlength=335 xy=2794_2349 region=3 run=R_2009_05_06_19_01_00_	FVGHRYE03G3MIN	9.19779e-130	98	459.089	259	256
Contig4946	---NA---	305	FVGHRYE03F8MPAlength=380 xy=2441_2140 region=3 run=R_2009_05_06_19_01_00_	FVGHRYE03F8MPA	1.50209e-127	96	451.703	274	265
Contig4949	---NA---	418	FVGHRYE03HAPYAlength=447 xy=2875_1616 region=3 run=R_2009_05_06_19_01_00_	FVGHRYE03HAPYA	0	98	721.314	414	407
Contig4964	---NA---	329	FVGHRYE03G5COWNo definition line	FVGHRYE03G5COW	3.57648e-114	96	407.383	246	238
Contig4968	---NA---	495	contig02079length=782 numreads=5	contig02079	0	98	889.359	499	494
Contig4969	---NA---	184	EAB_MG_all.fa.Contig1950No definition line	EAB_MG_all.fa.Contig1950	1.97482e-84	97	307.664	184	179
Contig4972	---NA---	600	FVGHRYE03HI2FQlength=319 xy=2970_1924 region=3 run=R_2009_05_06_19_01_00_	FVGHRYE03HI2FQ	3.06851e-122	98	435.083	252	247
Contig4976	---NA---	301	FVGHRYE03FXT9Hlength=349 xy=2318_2531 region=3 run=R_2009_05_06_19_01_00_	FVGHRYE03FXT9H	4.48238e-68	99	254.111	139	138
Contig4987	---NA---	419	contig02923length=337 numreads=6	contig02923	7.74291e-107	98	383.377	221	217
Contig4988	---NA---	622	FVGHRYE03HITK8length=102 xy=2967_2746 region=3 run=R_2009_05_06_19_01_00_	FVGHRYE03HITK8	1.2739e-46	99	183.939	102	101
Contig4990	---NA---	273	FVGHRYE03HGJINlength=273 xy=2941_2877 region=3 run=R_2009_05_06_19_01_00_	FVGHRYE03HGJIN	1.19538e-23	96	106.379	64	62
Contig4999	---NA---	447	FVGHRYE03FU045length=282 xy=2286_2551 region=3 run=R_2009_05_06_19_01_00_	FVGHRYE03FU045	2.4736e-57	98	219.025	125	123
Contig5007	---NA---	507	contig03797length=996 numreads=9	contig03797	0	99	893.052	494	491
Contig5008	---NA---	295	EAB_MG_all.fa.Contig463No definition line	EAB_MG_all.fa.Contig463	8.90904e-110	97	392.61	236	229
Contig5009	---NA---	203	contig02855length=643 numreads=12	contig02855	7.81921e-94	99	339.057	187	186
Contig5010	---NA---	526	FVGHRYE03G4R5Klength=265 xy=2807_3062 region=3 run=R_2009_05_06_19_01_00_	FVGHRYE03G4R5K	2.73305e-107	99	385.223	212	211
Contig5019	---NA---	275	contig01839length=1006 numreads=13	contig01839	3.68273e-138	98	486.789	276	272
Contig5021	---NA---	386	FVGHRYE03G56WElength=86 xy=2823_3292 region=3 run=R_2009_05_06_19_01_00_	FVGHRYE03G56WE	2.8192e-36	98	148.852	84	83
Contig5022	---NA---	509	EAB_MG_all.fa.Contig2304No definition line	EAB_MG_all.fa.Contig2304	0	99	915.212	512	507
Contig5025	---NA---	181	FVGHRYE03F8YMIlength=61 xy=2445_1208 region=3 run=R_2009_05_06_19_01_00_	FVGHRYE03F8YMI	3.53115e-22	98	100.839	58	57
Contig5031	---NA---	594	FVGHRYE03GY4UIlength=427 xy=2743_1720 region=3 run=R_2009_05_06_19_01_00_	FVGHRYE03GY4UI	0	97	675.147	403	392
Contig5037	---NA---	231	contig00857length=510 numreads=10	contig00857	1.13453e-112	98	401.843	231	227
Contig5038	---NA---	211	contig01747length=389 numreads=3	contig01747	2.89466e-103	98	370.45	211	208
Contig5046	---NA---	578	FVGHRYE03G8NMRlength=200 xy=2851_3601 region=3 run=R_2009_05_06_19_01_00_	FVGHRYE03G8NMR	1.21436e-26	100	117.459	63	63
Contig5047	---NA---	388	FVGHRYE03GP6EIlength=201 xy=2641_1624 region=3 run=R_2009_05_06_19_01_00_	FVGHRYE03GP6EI	4.41946e-84	100	307.664	166	166
Contig5050	---NA---	432	contig01380length=176 numreads=2	contig01380	3.13086e-46	99	182.092	102	101
Contig5051	---NA---	342	FVGHRYE03G3O6Mlength=269 xy=2795_1708 region=3 run=R_2009_05_06_19_01_00_	FVGHRYE03G3O6M	1.4389e-63	98	239.338	136	134
Contig5054	---NA---	284	FVGHRYE03FMBUFlength=216 xy=2187_2021 region=3 run=R_2009_05_06_19_01_00_	FVGHRYE03FMBUF	2.41148e-100	97	361.217	216	210
Contig5061	---NA---	753	FVGHRYE03GL59Xlength=473 xy=2595_3251 region=3 run=R_2009_05_06_19_01_00_	FVGHRYE03GL59X	1.07139e-127	98	453.549	261	256
Contig5062	---NA---	313	contig00557length=466 numreads=28	contig00557	1.13621e-163	99	571.735	313	312
Contig5074	---NA---	506	FVGHRYE03FS2QVlength=441 xy=2264_1429 region=3 run=R_2009_05_06_19_01_00_	FVGHRYE03FS2QV	2.91843e-32	100	135.926	73	73
Contig5082	---NA---	566	contig04094length=191 numreads=4	contig04094	8.31886e-98	100	353.83	191	191
Contig5088	---NA---	584	FVGHRYE03GOV7Llength=57 xy=2626_3199 region=3 run=R_2009_05_06_19_01_00_	FVGHRYE03GOV7L	2.08325e-14	100	76.8329	41	41
Contig5091	---NA---	228	contig02296length=914 numreads=7	contig02296	6.92374e-90	97	326.131	188	184
Contig5093	---NA---	414	contig02425length=373 numreads=4	contig02425	0	98	658.528	373	368
Contig5097	---NA---	464	contig01995length=1178 numreads=15	contig01995	0	99	833.959	465	461
Contig5098	---NA---	243	contig04187length=614 numreads=13	contig04187	3.68185e-43	100	171.012	92	92
Contig5099	---NA---	320	contig01970length=657 numreads=18	contig01970	2.29088e-46	100	182.092	98	98
Contig5107	---NA---	307	FVGHRYE03GG60Zlength=270 xy=2539_0321 region=3 run=R_2009_05_06_19_01_00_	FVGHRYE03GG60Z	2.05611e-91	98	331.671	189	186
Contig5108	---NA---	370	EAB_MG_all.fa.Contig1325No definition line	EAB_MG_all.fa.Contig1325	0	97	634.521	373	364
Contig5109	---NA---	208	FVGHRYE03FWC2Elength=276 xy=2301_3220 region=3 run=R_2009_05_06_19_01_00_	FVGHRYE03FWC2E	4.18584e-12	97	67.5997	40	39
Contig5112	---NA---	254	contig04180length=756 numreads=14	contig04180	5.69315e-131	99	462.783	254	253
Contig5114	---NA---	268	FVGHRYE03G1RRXlength=350 xy=2773_1867 region=3 run=R_2009_05_06_19_01_00_	FVGHRYE03G1RRX	7.97453e-115	97	409.23	242	236
Contig5117	---NA---	326	FVGHRYE03GCX39length=342 xy=2490_2855 region=3 run=R_2009_05_06_19_01_00_	FVGHRYE03GCX39	1.68311e-97	97	351.984	207	202
Contig5121	---NA---	432	FVGHRYE03GHTP3length=332 xy=2546_1065 region=3 run=R_2009_05_06_19_01_00_	FVGHRYE03GHTP3	1.69458e-118	99	422.156	232	231
Contig5123	---NA---	376	FVGHRYE03GGPWRlength=272 xy=2533_2713 region=3 run=R_2009_05_06_19_01_00_	FVGHRYE03GGPWR	1.89267e-117	97	418.463	249	242
Contig5124	---NA---	567	FVGHRYE03G6MT3length=400 xy=2828_3465 region=3 run=R_2009_05_06_19_01_00_	FVGHRYE03G6MT3	7.87557e-138	97	486.789	284	278
Contig5137	---NA---	282	contig00798length=814 numreads=41	contig00798	1.04474e-143	99	505.256	280	278
Contig5142	---NA---	466	contig02559length=374 numreads=4	contig02559	1.40862e-124	99	442.47	241	240
Contig5143	---NA---	287	contig00717length=591 numreads=6	contig00717	1.78171e-141	98	497.869	287	282
Contig5144	---NA---	215	EAB_MG_all.fa.Contig2059No definition line	EAB_MG_all.fa.Contig2059	1.06302e-102	99	368.604	202	201
Contig5145	---NA---	253	FVGHRYE03FPHGJlength=203 xy=2223_1809 region=3 run=R_2009_05_06_19_01_00_	FVGHRYE03FPHGJ	5.9988e-91	96	329.824	206	198
Contig5148	---NA---	432	contig03943length=2036 numreads=25	contig03943	0	98	767.48	436	430
Contig5152	---NA---	335	FVGHRYE03GVYPQlength=417 xy=2707_1260 region=3 run=R_2009_05_06_19_01_00_	FVGHRYE03GVYPQ	4.55267e-138	98	486.789	280	275
Contig5156	---NA---	278	contig02014length=340 numreads=4	contig02014	8.23889e-120	98	425.85	244	240
Contig5158	---NA---	433	FVGHRYE03HHGS4length=308 xy=2952_0966 region=3 run=R_2009_05_06_19_01_00_	FVGHRYE03HHGS4	1.65132e-138	98	488.636	282	277
Contig5165	---NA---	269	EAB_MG_all.fa.Contig1516No definition line	EAB_MG_all.fa.Contig1516	1.30244e-132	97	468.323	274	268
Contig5171	---NA---	307	FVGHRYE03F1SXMlength=418 xy=2363_3112 region=3 run=R_2009_05_06_19_01_00_	FVGHRYE03F1SXM	1.61212e-82	99	302.124	167	166
Contig5178	---NA---	265	FVGHRYE03GKUS5length=128 xy=2580_3175 region=3 run=R_2009_05_06_19_01_00_	FVGHRYE03GKUS5	1.10151e-58	97	222.718	131	128
Contig5179	---NA---	424	FVGHRYE03FY3ZYlength=236 xy=2333_0364 region=3 run=R_2009_05_06_19_01_00_	FVGHRYE03FY3ZY	2.7803e-116	99	414.77	231	229
Contig5201	---NA---	407	EAB_MG_all.fa.Contig2185No definition line	EAB_MG_all.fa.Contig2185	3.34835e-135	99	477.556	261	260
Contig5210	---NA---	584	contig02951length=543 numreads=12	contig02951	0	99	904.132	506	501
Contig5214	---NA---	462	contig00859length=248 numreads=3	contig00859	1.51962e-64	100	243.031	131	131
Contig5215	---NA---	488	contig02704length=279 numreads=2	contig02704	1.13483e-130	98	462.783	264	260
Contig5216	---NA---	242	contig00130length=629 numreads=6	contig00130	1.55544e-106	96	381.53	233	225
Contig5218	---NA---	426	FVGHRYE03G04KPlength=268 xy=2766_0471 region=3 run=R_2009_05_06_19_01_00_	FVGHRYE03G04KP	9.01304e-12	100	67.5997	36	36
Contig5225	---NA---	541	EAB_MG_all.fa.Contig1390No definition line	EAB_MG_all.fa.Contig1390	1.11762e-36	98	150.699	84	83
Contig5228	---NA---	215	contig01026length=707 numreads=7	contig01026	1.10912e-72	100	268.884	145	145
Contig5230	---NA---	337	EAB_MG_all.fa.Contig223No definition line	EAB_MG_all.fa.Contig223	7.24489e-176	99	612.361	338	336
Contig5232	---NA---	217	FVGHRYE03FXQX3length=358 xy=2317_2329 region=3 run=R_2009_05_06_19_01_00_	FVGHRYE03FXQX3	1.38928e-101	97	364.91	217	211
Contig5233	---NA---	412	FVGHRYE03GBZKWlength=240 xy=2479_3150 region=3 run=R_2009_05_06_19_01_00_	FVGHRYE03GBZKW	3.99117e-20	100	95.2994	51	51
Contig5235	---NA---	432	FVGHRYE03FVJV1length=421 xy=2292_2271 region=3 run=R_2009_05_06_19_01_00_	FVGHRYE03FVJV1	1.966e-13	100	73.1396	39	39
Contig5236	---NA---	385	EAB_MG_all.fa.Contig260No definition line	EAB_MG_all.fa.Contig260	0	98	651.141	368	363
Contig5238	---NA---	358	FVGHRYE03G5LR9length=195 xy=2817_0503 region=3 run=R_2009_05_06_19_01_00_	FVGHRYE03G5LR9	5.58911e-43	98	171.012	96	95
Contig5241	---NA---	275	EAB_MG_all.fa.Contig1728No definition line	EAB_MG_all.fa.Contig1728	2.23217e-130	96	460.936	284	274
Contig5242	---NA---	680	EAB_MG_all.fa.Contig1471No definition line	EAB_MG_all.fa.Contig1471	0	98	708.387	408	401
Contig5252	---NA---	362	FVGHRYE03HHEEDlength=230 xy=2951_1939 region=3 run=R_2009_05_06_19_01_00_	FVGHRYE03HHEED	1.60616e-28	100	122.999	66	66
Contig5253	---NA---	341	contig02220length=410 numreads=9	contig02220	1.5769e-177	99	617.901	341	339
Contig5263	---NA---	329	contig01594length=439 numreads=5	contig01594	4.34108e-158	99	553.269	310	307
Contig5268	---NA---	337	contig02459length=330 numreads=4	contig02459	5.8023e-152	100	532.955	288	288
Contig5270	---NA---	366	contig03510length=266 numreads=3	contig03510	2.55357e-66	100	248.571	134	134
Contig5272	---NA---	465	contig01377length=432 numreads=6	contig01377	0	98	676.994	391	384
Contig5287	---NA---	261	EAB_MG_all.fa.Contig1516No definition line	EAB_MG_all.fa.Contig1516	2.46433e-20	98	95.2994	55	54
Contig5294	---NA---	367	contig00396length=434 numreads=9	contig00396	7.53515e-27	98	117.459	67	66
Contig5299	---NA---	329	contig01406length=477 numreads=3	contig01406	4.09102e-19	100	91.6061	49	49
Contig5305	---NA---	258	contig00291length=685 numreads=72	contig00291	7.43818e-135	100	475.709	257	257
Contig5307	---NA---	275	contig01346length=325 numreads=4	contig01346	2.82686e-144	100	507.102	274	274
Contig5311	---NA---	324	contig00971length=968 numreads=8	contig00971	6.78241e-12	100	67.5997	36	36
Contig5313	---NA---	505	contig03678length=529 numreads=4	contig03678	4.60531e-70	99	261.498	144	143
Contig5316	---NA---	388	EAB_MG_all.fa.Contig1505No definition line	EAB_MG_all.fa.Contig1505	5.88102e-63	97	237.491	139	136
Contig5317	---NA---	249	contig04060length=945 numreads=24	contig04060	9.3884e-124	98	438.776	251	247
Contig5320	---NA---	928	contig00836length=1112 numreads=11	contig00836	3.11511e-64	99	243.031	135	134
Contig5325	---NA---	474	FVGHRYE03G97WAlength=420 xy=2869_2792 region=3 run=R_2009_05_06_19_01_00_	FVGHRYE03G97WA	2.53932e-82	98	302.124	173	170
Contig5327	---NA---	413	contig01650No definition line	contig01650	0	97	697.307	412	402
Contig5328	---NA---	350	FVGHRYE03G9I8Mlength=389 xy=2861_3604 region=3 run=R_2009_05_06_19_01_00_	FVGHRYE03G9I8M	3.21496e-55	98	211.638	121	119
Contig5330	---NA---	455	EAB_MG_all.fa.Contig1583No definition line	EAB_MG_all.fa.Contig1583	2.85001e-151	98	531.109	304	299
Contig5331	---NA---	326	FVGHRYE03GX8T8No definition line	FVGHRYE03GX8T8	3.77448e-69	98	257.805	150	147
Contig5334	---NA---	396	contig00691length=897 numreads=19	contig00691	0	96	643.754	395	381
Contig5336	---NA---	345	FVGHRYE03FJKMMlength=451 xy=2156_0412 region=3 run=R_2009_05_06_19_01_00_	FVGHRYE03FJKMM	2.29657e-101	96	364.91	225	217
Contig5339	---NA---	515	EAB_MG_all.fa.Contig1191No definition line	EAB_MG_all.fa.Contig1191	4.02314e-180	98	627.135	362	355
Contig5340	---NA---	207	EAB_MG_all.fa.Contig92No definition line	EAB_MG_all.fa.Contig92	2.83372e-103	99	370.45	207	205
Contig5343	---NA---	494	FVGHRYE03F7Y5Slength=248 xy=2434_0302 region=3 run=R_2009_05_06_19_01_00_	FVGHRYE03F7Y5S	4.19304e-120	97	427.696	248	243
Contig5346	---NA---	256	contig02369length=640 numreads=6	contig02369	1.25175e-122	97	435.083	260	253
Contig5348	---NA---	620	FVGHRYE03GW467length=332 xy=2720_3073 region=3 run=R_2009_05_06_19_01_00_	FVGHRYE03GW467	9.95486e-38	97	154.392	90	88
Contig5349	---NA---	528	FVGHRYE03FON5Ulength=323 xy=2214_0704 region=3 run=R_2009_05_06_19_01_00_	FVGHRYE03FON5U	8.24645e-53	99	204.252	113	112
Contig5350	---NA---	303	contig03336length=357 numreads=2	contig03336	2.73626e-60	99	228.258	127	126
Contig5359	---NA---	273	EAB_MG_all.fa.Contig950No definition line	EAB_MG_all.fa.Contig950	3.65374e-138	98	486.789	273	270
Contig5366	---NA---	270	EAB_MG_all.fa.Contig826No definition line	EAB_MG_all.fa.Contig826	1.00378e-138	99	488.636	267	266
Contig5369	---NA---	393	FVGHRYE03GNZ8Qlength=387 xy=2616_2728 region=3 run=R_2009_05_06_19_01_00_	FVGHRYE03GNZ8Q	6.83767e-147	96	516.336	318	306
Contig5374	---NA---	411	FVGHRYE03HB5UAlength=428 xy=2891_3328 region=3 run=R_2009_05_06_19_01_00_	FVGHRYE03HB5UA	1.03125e-70	99	263.345	145	144
Contig5375	---NA---	370	FVGHRYE03GDS55length=432 xy=2500_2139 region=3 run=R_2009_05_06_19_01_00_	FVGHRYE03GDS55	3.20279e-95	97	344.597	204	198
Contig5377	---NA---	195	contig03147length=599 numreads=6	contig03147	3.68054e-52	96	200.558	122	118
Contig5378	---NA---	361	contig02283length=278 numreads=2	contig02283	5.6789e-38	98	154.392	86	85
Contig5380	---NA---	228	FVGHRYE03FRGX8length=210 xy=2246_0254 region=3 run=R_2009_05_06_19_01_00_	FVGHRYE03FRGX8	3.19859e-93	98	337.211	192	189
Contig5381	---NA---	539	FVGHRYE03HFAA2length=254 xy=2927_1628 region=3 run=R_2009_05_06_19_01_00_	FVGHRYE03HFAA2	3.55045e-121	96	431.39	261	253
Contig5385	---NA---	357	contig00971length=968 numreads=8	contig00971	0	98	636.368	357	353
Contig5397	---NA---	172	FVGHRYE03GDUCClength=347 xy=2500_3658 region=3 run=R_2009_05_06_19_01_00_	FVGHRYE03GDUCC	2.36652e-83	98	303.971	175	172
Contig5398	---NA---	351	EAB_MG_all.fa.Contig1582No definition line	EAB_MG_all.fa.Contig1582	6.01665e-157	97	549.575	325	317
Contig5399	---NA---	277	contig02236length=323 numreads=2	contig02236	9.06128e-50	99	193.172	108	107
Contig5401	---NA---	357	contig01412length=481 numreads=12	contig01412	5.9974e-172	98	599.435	342	337
Contig5406	---NA---	582	FVGHRYE03GZ89Olength=511 xy=2756_0858 region=3 run=R_2009_05_06_19_01_00_	FVGHRYE03GZ89O	0	97	865.352	518	503
Contig5409	---NA---	447	contig03816length=1428 numreads=21	contig03816	0	98	789.64	448	442
Contig5411	---NA---	332	EAB_MG_all.fa.Contig1102No definition line	EAB_MG_all.fa.Contig1102	2.09791e-136	98	481.249	270	267
Contig5415	---NA---	393	contig02191length=248 numreads=2	contig02191	9.90515e-66	98	246.725	140	138
Contig5428	---NA---	228	contig02583length=554 numreads=5	contig02583	4.02219e-112	99	399.997	223	221
Contig5435	---NA---	345	EAB_MG_all.fa.Contig1165No definition line	EAB_MG_all.fa.Contig1165	9.95511e-150	96	525.569	325	313
Contig5436	---NA---	430	EAB_MG_all.fa.Contig1141No definition line	EAB_MG_all.fa.Contig1141	0	99	673.301	374	371
Contig5440	---NA---	391	EAB_MG_all.fa.Contig1461No definition line	EAB_MG_all.fa.Contig1461	2.53408e-121	96	431.39	264	255
Contig5442	---NA---	331	FVGHRYE03F56JYlength=216 xy=2413_2588 region=3 run=R_2009_05_06_19_01_00_	FVGHRYE03F56JY	1.31313e-103	97	372.297	219	214
Contig5447	---NA---	231	contig00204No definition line	contig00204	1.59764e-51	97	198.712	117	114
Contig5449	---NA---	341	FVGHRYE03FPJV1length=343 xy=2224_0863 region=3 run=R_2009_05_06_19_01_00_	FVGHRYE03FPJV1	8.81816e-46	99	180.245	101	100
Contig5450	---NA---	311	EAB_MG_all.fa.Contig1271No definition line	EAB_MG_all.fa.Contig1271	5.43912e-137	99	483.096	264	263
Contig5451	---NA---	453	EAB_MG_all.fa.Contig641No definition line	EAB_MG_all.fa.Contig641	2.91827e-131	99	464.629	254	253
Contig5456	---NA---	445	EAB_MG_all.fa.Contig1718No definition line	EAB_MG_all.fa.Contig1718	3.47641e-175	98	610.515	351	345
Contig5458	---NA---	233	FVGHRYE03FI86Ilength=190 xy=2152_1960 region=3 run=R_2009_05_06_19_01_00_	FVGHRYE03FI86I	1.21202e-72	96	268.884	165	159
Contig5459	---NA---	259	FVGHRYE03GYN87length=400 xy=2738_0697 region=3 run=R_2009_05_06_19_01_00_	FVGHRYE03GYN87	1.45012e-27	97	119.306	71	69
Contig5467	---NA---	382	FVGHRYE03HCY1Wlength=472 xy=2901_0226 region=3 run=R_2009_05_06_19_01_00_	FVGHRYE03HCY1W	0	97	664.068	386	378
Contig5477	---NA---	550	EAB_MG_all.fa.Contig243No definition line	EAB_MG_all.fa.Contig243	0	96	710.234	436	421
Contig5489	---NA---	321	contig01155length=494 numreads=5	contig01155	7.70238e-96	99	346.444	191	190
Contig5492	---NA---	376	contig02025length=316 numreads=2	contig02025	1.51581e-93	96	339.057	210	202
Contig5494	---NA---	708	FVGHRYE03F01SFNo definition line	FVGHRYE03F01SF	1.89746e-40	100	163.625	88	88
Contig5498	---NA---	370	contig03672length=249 numreads=2	contig03672	4.35341e-59	100	224.565	121	121
Contig5499	---NA---	306	EAB_MG_all.fa.Contig1066No definition line	EAB_MG_all.fa.Contig1066	3.6282e-49	98	191.325	110	108
Contig5503	---NA---	312	EAB_MG_all.fa.Contig1513No definition line	EAB_MG_all.fa.Contig1513	2.66822e-100	97	361.217	212	207
Contig5505	---NA---	212	FVGHRYE03HHEEDlength=230 xy=2951_1939 region=3 run=R_2009_05_06_19_01_00_	FVGHRYE03HHEED	1.07662e-82	99	302.124	167	166
Contig5508	---NA---	303	contig03780length=560 numreads=3	contig03780	2.51355e-120	97	427.696	248	243
Contig5514	---NA---	517	FVGHRYE03G9LAIlength=364 xy=2862_2168 region=3 run=R_2009_05_06_19_01_00_	FVGHRYE03G9LAI	6.32518e-44	100	174.705	94	94
Contig5515	---NA---	322	FVGHRYE03FXM8Zlength=410 xy=2316_1633 region=3 run=R_2009_05_06_19_01_00_	FVGHRYE03FXM8Z	2.33907e-36	100	148.852	80	80
Contig5517	---NA---	643	contig03890No definition line	contig03890	0	99	1090.64	608	603
Contig5522	---NA---	499	FVGHRYE03GCSXLlength=403 xy=2489_0231 region=3 run=R_2009_05_06_19_01_00_	FVGHRYE03GCSXL	7.50366e-78	99	287.351	159	158
Contig5526	---NA---	221	FVGHRYE03GBJ6Qlength=411 xy=2474_3680 region=3 run=R_2009_05_06_19_01_00_	FVGHRYE03GBJ6Q	7.23097e-35	100	143.312	77	77
Contig5535	---NA---	446	contig03102length=578 numreads=7	contig03102	0	97	745.32	438	428
Contig5539	---NA---	276	FVGHRYE03GVYPQlength=417 xy=2707_1260 region=3 run=R_2009_05_06_19_01_00_	FVGHRYE03GVYPQ	1.5537e-27	100	119.306	64	64
Contig5540	---NA---	397	contig04498length=370 numreads=3	contig04498	1.08222e-10	100	63.9064	34	34
Contig5541	---NA---	428	contig00266length=655 numreads=12	contig00266	6.03533e-118	99	420.31	234	232
Contig5544	---NA---	459	contig01714length=521 numreads=6	contig01714	0	98	809.953	458	452
Contig5550	---NA---	311	FVGHRYE03F326Flength=364 xy=2389_3205 region=3 run=R_2009_05_06_19_01_00_	FVGHRYE03F326F	7.03594e-136	97	479.403	279	273
Contig5551	---NA---	365	EAB_MG_all.fa.Contig1880No definition line	EAB_MG_all.fa.Contig1880	1.35874e-148	98	521.875	292	289
Contig5555	---NA---	344	FVGHRYE03G0Y9Clength=332 xy=2764_1774 region=3 run=R_2009_05_06_19_01_00_	FVGHRYE03G0Y9C	5.35692e-43	100	171.012	92	92
Contig5560	---NA---	260	FVGHRYE03HDDG6length=255 xy=2905_2536 region=3 run=R_2009_05_06_19_01_00_	FVGHRYE03HDDG6	6.58606e-46	98	180.245	104	102
Contig5562	---NA---	435	FVGHRYE03FZR0Ulength=332 xy=2340_2828 region=3 run=R_2009_05_06_19_01_00_	FVGHRYE03FZR0U	7.4519e-162	97	566.195	334	326
Contig5563	---NA---	355	contig02709length=342 numreads=4	contig02709	6.53599e-107	99	383.377	214	212
Contig5564	---NA---	259	contig02290length=970 numreads=10	contig02290	1.76013e-71	97	265.191	157	153
Contig5567	---NA---	273	contig01721length=844 numreads=8	contig01721	2.2621e-115	98	411.077	236	232
Contig5568	---NA---	365	FVGHRYE03GS63Xlength=458 xy=2675_3243 region=3 run=R_2009_05_06_19_01_00_	FVGHRYE03GS63X	0	98	651.141	366	362
Contig5581	---NA---	391	contig00268length=704 numreads=6	contig00268	0	98	699.154	394	389
Contig5586	---NA---	371	FVGHRYE03F2JJZlength=378 xy=2372_0749 region=3 run=R_2009_05_06_19_01_00_	FVGHRYE03F2JJZ	1.76327e-157	99	551.422	307	304
Contig5590	---NA---	251	contig02867length=259 numreads=2	contig02867	3.03345e-24	98	108.226	62	61
Contig5593	---NA---	516	EAB_MG_all.fa.Contig1962No definition line	EAB_MG_all.fa.Contig1962	0	98	824.726	477	468
Contig5595	---NA---	638	FVGHRYE03FMI0Llength=336 xy=2189_3123 region=3 run=R_2009_05_06_19_01_00_	FVGHRYE03FMI0L	5.4337e-125	97	444.316	262	255
Contig5607	---NA---	464	contig02290length=970 numreads=10	contig02290	0	99	852.426	464	463
Contig5617	---NA---	348	FVGHRYE03FKGB9length=157 xy=2166_0551 region=3 run=R_2009_05_06_19_01_00_	FVGHRYE03FKGB9	7.06524e-37	97	150.699	88	86
Contig5624	---NA---	364	contig02163length=278 numreads=6	contig02163	2.6116e-46	99	182.092	102	101
Contig5628	---NA---	198	FVGHRYE03GBMFJlength=381 xy=2475_2493 region=3 run=R_2009_05_06_19_01_00_	FVGHRYE03GBMFJ	4.77512e-61	100	230.105	124	124
Contig5633	---NA---	369	FVGHRYE03HGN3Ylength=161 xy=2943_0636 region=3 run=R_2009_05_06_19_01_00_	FVGHRYE03HGN3Y	2.66859e-41	96	165.472	99	96
Contig5640	---NA---	190	FVGHRYE03GE9EClength=107 xy=2517_0194 region=3 run=R_2009_05_06_19_01_00_	FVGHRYE03GE9EC	1.67499e-45	97	178.399	106	103
Contig5643	---NA---	468	FVGHRYE03FUHHVlength=308 xy=2280_1665 region=3 run=R_2009_05_06_19_01_00_	FVGHRYE03FUHHV	1.14937e-90	97	329.824	189	185
Contig5647	---NA---	472	FVGHRYE03G3TTLlength=468 xy=2796_3623 region=3 run=R_2009_05_06_19_01_00_	FVGHRYE03G3TTL	1.91329e-98	97	355.677	208	203
Contig5650	---NA---	476	contig01231length=1240 numreads=16	contig01231	0	99	726.854	407	403
Contig5652	---NA---	260	FVGHRYE03F40N2length=274 xy=2400_1552 region=3 run=R_2009_05_06_19_01_00_	FVGHRYE03F40N2	8.76415e-25	98	110.073	63	62
Contig5653	---NA---	296	contig00693length=371 numreads=6	contig00693	1.22401e-68	98	255.958	145	143
Contig5657	---NA---	461	FVGHRYE03GZ6BWlength=162 xy=2755_1146 region=3 run=R_2009_05_06_19_01_00_	FVGHRYE03GZ6BW	1.52693e-59	98	226.412	129	127
Contig5658	---NA---	472	FVGHRYE03F2EWElength=347 xy=2370_2908 region=3 run=R_2009_05_06_19_01_00_	FVGHRYE03F2EWE	1.70853e-178	99	621.595	343	341
Contig5659	---NA---	441	contig01401length=389 numreads=3	contig01401	0	99	701.001	383	382
Contig5661	---NA---	552	FVGHRYE03HA03Jlength=210 xy=2878_3773 region=3 run=R_2009_05_06_19_01_00_	FVGHRYE03HA03J	6.8205e-39	98	158.086	89	88
Contig5664	---NA---	459	FVGHRYE03FJ9YAlength=421 xy=2164_0464 region=3 run=R_2009_05_06_19_01_00_	FVGHRYE03FJ9YA	9.41043e-37	100	150.699	81	81
Contig5666	---NA---	502	EAB_MG_all.fa.Contig1504No definition line	EAB_MG_all.fa.Contig1504	1.18558e-120	98	429.543	245	241
Contig5668	---NA---	300	contig03436length=254 numreads=2	contig03436	3.65376e-29	100	124.846	67	67
Contig5670	---NA---	354	EAB_MG_all.fa.Contig1684No definition line	EAB_MG_all.fa.Contig1684	3.78557e-129	98	457.243	261	257
Contig5675	---NA---	341	contig03095length=594 numreads=6	contig03095	1.75344e-102	100	368.604	199	199
Contig5678	---NA---	563	FVGHRYE03HGPPLlength=343 xy=2943_2711 region=3 run=R_2009_05_06_19_01_00_	FVGHRYE03HGPPL	1.25382e-165	97	579.122	338	331
Contig5679	---NA---	330	FVGHRYE03G3L55length=110 xy=2794_1899 region=3 run=R_2009_05_06_19_01_00_	FVGHRYE03G3L55	3.10619e-35	96	145.159	89	86
Contig5683	---NA---	367	FVGHRYE03FOUGDNo definition line	FVGHRYE03FOUGD	2.3195e-136	99	481.249	266	264
Contig5686	---NA---	374	contig00043length=448 numreads=6	contig00043	2.34988e-141	99	497.869	276	274
Contig5690	---NA---	410	contig02388length=929 numreads=10	contig02388	0	99	752.707	411	410
Contig5691	---NA---	321	FVGHRYE03FL4PTlength=320 xy=2185_0975 region=3 run=R_2009_05_06_19_01_00_	FVGHRYE03FL4PT	5.66662e-132	99	466.476	256	255
Contig5694	---NA---	342	EAB_MG_all.fa.Contig1695No definition line	EAB_MG_all.fa.Contig1695	8.0116e-116	99	412.923	230	228
Contig5695	---NA---	214	contig00384length=528 numreads=4	contig00384	8.83692e-49	99	189.479	106	105
Contig5697	---NA---	399	contig01988length=664 numreads=10	contig01988	2.48142e-151	99	531.109	291	290
Contig5700	---NA---	303	contig01238length=1115 numreads=15	contig01238	8.7881e-140	96	492.329	303	292
Contig5702	---NA---	264	FVGHRYE03GRM7Ylength=360 xy=2658_0444 region=3 run=R_2009_05_06_19_01_00_	FVGHRYE03GRM7Y	3.57345e-128	97	453.549	266	260
Contig5708	---NA---	341	EAB_MG_all.fa.Contig1438No definition line	EAB_MG_all.fa.Contig1438	2.45178e-46	100	182.092	98	98
Contig5711	---NA---	188	FVGHRYE03HHICTlength=249 xy=2952_2971 region=3 run=R_2009_05_06_19_01_00_	FVGHRYE03HHICT	2.63586e-78	98	287.351	165	162
Contig5712	---NA---	558	FVGHRYE03F1TH2length=400 xy=2363_3848 region=3 run=R_2009_05_06_19_01_00_	FVGHRYE03F1TH2	3.78659e-101	98	364.91	211	207
Contig5713	---NA---	244	FVGHRYE03FO5HCNo definition line	FVGHRYE03FO5HC	2.62636e-104	99	374.144	205	204
Contig5716	---NA---	658	FVGHRYE03G3EPDlength=290 xy=2792_0415 region=3 run=R_2009_05_06_19_01_00_	FVGHRYE03G3EPD	1.19732e-131	98	466.476	266	262
Contig5724	---NA---	434	FVGHRYE03HGKXSlength=409 xy=2942_0622 region=3 run=R_2009_05_06_19_01_00_	FVGHRYE03HGKXS	2.86969e-111	97	398.15	239	232
Contig5725	---NA---	492	contig02691length=250 numreads=2	contig02691	2.19082e-33	98	139.619	79	78
Contig5727	---NA---	195	FVGHRYE03FK4W2length=292 xy=2173_3732 region=3 run=R_2009_05_06_19_01_00_	FVGHRYE03FK4W2	2.90626e-38	98	154.392	87	86
Contig5730	---NA---	411	contig01109length=576 numreads=6	contig01109	2.63389e-131	100	464.629	251	251
Contig5740	---NA---	469	contig01120length=372 numreads=7	contig01120	0	97	636.368	379	369
Contig5741	---NA---	278	contig04150length=480 numreads=99	contig04150	6.32415e-126	96	446.163	274	264
Contig5743	---NA---	117	FVGHRYE03GREAClength=280 xy=2655_1154 region=3 run=R_2009_05_06_19_01_00_	FVGHRYE03GREAC	7.40418e-52	100	198.712	107	107
Contig5746	---NA---	215	contig02330length=676 numreads=7	contig02330	4.87628e-111	100	396.303	214	214
Contig5749	---NA---	597	EAB_MG_all.fa.Contig173No definition line	EAB_MG_all.fa.Contig173	0	97	774.866	456	445
Contig5750	---NA---	358	EAB_MG_all.fa.Contig264No definition line	EAB_MG_all.fa.Contig264	1.91308e-77	99	285.504	157	156
Contig5753	---NA---	312	FVGHRYE03GYR5QNo definition line	FVGHRYE03GYR5Q	4.96473e-23	98	104.533	59	58
Contig5755	---NA---	562	EAB_MG_all.fa.Contig944No definition line	EAB_MG_all.fa.Contig944	1.5365e-20	100	97.1461	52	52
Contig5760	---NA---	302	FVGHRYE03FV3T4length=537 xy=2298_3546 region=3 run=R_2009_05_06_19_01_00_	FVGHRYE03FV3T4	1.10117e-158	100	555.115	300	300
Contig5763	---NA---	453	contig03205length=379 numreads=2	contig03205	2.42134e-82	97	302.124	180	175
Contig5767	---NA---	282	contig00347length=673 numreads=7	contig00347	4.89521e-137	98	483.096	275	271
Contig5772	---NA---	655	FVGHRYE03FPA4Hlength=384 xy=2221_1791 region=3 run=R_2009_05_06_19_01_00_	FVGHRYE03FPA4H	0	98	662.221	382	375
Contig5775	---NA---	337	EAB_MG_all.fa.Contig1805No definition line	EAB_MG_all.fa.Contig1805	9.57289e-160	97	558.808	337	327
Contig5776	---NA---	328	contig01654length=312 numreads=2	contig01654	1.37615e-63	98	239.338	136	134
Contig5777	---NA---	354	contig02447length=328 numreads=4	contig02447	2.94721e-125	99	444.316	242	241
Contig5780	---NA---	337	EAB_MG_all.fa.Contig1363No definition line	EAB_MG_all.fa.Contig1363	1.76866e-87	97	318.744	190	185
Contig5784	---NA---	689	FVGHRYE03FZB0Jlength=346 xy=2335_2561 region=3 run=R_2009_05_06_19_01_00_	FVGHRYE03FZB0J	1.99967e-164	96	575.428	348	337
Contig5787	---NA---	259	EAB_MG_all.fa.Contig1276No definition line	EAB_MG_all.fa.Contig1276	2.34223e-50	96	195.019	119	115
Contig5790	---NA---	466	EAB_MG_all.fa.Contig2167No definition line	EAB_MG_all.fa.Contig2167	0	99	835.806	466	462
Contig5795	---NA---	438	EAB_MG_all.fa.Contig2191No definition line	EAB_MG_all.fa.Contig2191	0	97	741.627	446	433
Contig5798	---NA---	652	contig03770length=317 numreads=4	contig03770	3.18297e-157	98	551.422	319	313
Contig5800	---NA---	710	FVGHRYE03G6IDAlength=152 xy=2827_1772 region=3 run=R_2009_05_06_19_01_00_	FVGHRYE03G6IDA	8.48582e-69	96	257.805	157	152
Contig5802	---NA---	290	contig00595length=444 numreads=7	contig00595	1.39288e-142	97	501.562	290	284
Contig5804	---NA---	341	FVGHRYE03FMA5Glength=435 xy=2187_1122 region=3 run=R_2009_05_06_19_01_00_	FVGHRYE03FMA5G	1.96358e-22	100	102.686	55	55
Contig5815	---NA---	588	FVGHRYE03GNWLZlength=500 xy=2615_2117 region=3 run=R_2009_05_06_19_01_00_	FVGHRYE03GNWLZ	2.98362e-127	96	451.703	282	271
Contig5823	---NA---	735	FVGHRYE03GO1C9length=500 xy=2628_1691 region=3 run=R_2009_05_06_19_01_00_	FVGHRYE03GO1C9	0	98	817.339	463	457
Contig5824	---NA---	506	FVGHRYE03GHTRIlength=235 xy=2546_1116 region=3 run=R_2009_05_06_19_01_00_	FVGHRYE03GHTRI	1.3293e-45	100	180.245	97	97
Contig5825	---NA---	298	EAB_MG_all.fa.Contig499No definition line	EAB_MG_all.fa.Contig499	2.55788e-95	98	344.597	196	193
Contig5826	---NA---	329	contig00369No definition line	contig00369	8.1925e-71	98	263.345	153	150
Contig5832	---NA---	199	EAB_MG_all.fa.Contig1742No definition line	EAB_MG_all.fa.Contig1742	3.03684e-23	96	104.533	63	61
Contig5833	---NA---	720	EAB_MG_all.fa.Contig539No definition line	EAB_MG_all.fa.Contig539	3.07458e-73	100	272.578	147	147
Contig5835	---NA---	237	contig02991length=251 numreads=2	contig02991	1.49889e-116	100	414.77	224	224
Contig5837	---NA---	653	EAB_MG_all.fa.Contig1886No definition line	EAB_MG_all.fa.Contig1886	2.58961e-123	98	438.776	248	245
Contig5838	---NA---	616	FVGHRYE03F1ZUIlength=76 xy=2365_3880 region=3 run=R_2009_05_06_19_01_00_	FVGHRYE03F1ZUI	1.6664e-30	97	130.386	76	74
Contig5839	---NA---	325	FVGHRYE03GBIUYlength=401 xy=2474_1960 region=3 run=R_2009_05_06_19_01_00_	FVGHRYE03GBIUY	3.33579e-154	98	540.342	313	307
Contig5846	---NA---	236	FVGHRYE03GFLR1length=433 xy=2520_3951 region=3 run=R_2009_05_06_19_01_00_	FVGHRYE03GFLR1	7.24237e-85	100	309.511	167	167
Contig5850	---NA---	524	contig04013No definition line	contig04013	0	99	953.992	527	524
Contig5851	---NA---	393	EAB_MG_all.fa.Contig1978No definition line	EAB_MG_all.fa.Contig1978	5.83618e-78	98	287.351	162	160
Contig5853	---NA---	514	FVGHRYE03HDVA8length=327 xy=2911_1074 region=3 run=R_2009_05_06_19_01_00_	FVGHRYE03HDVA8	4.75797e-60	97	228.258	137	133
Contig5856	---NA---	607	FVGHRYE03HJCD6length=63 xy=2973_2540 region=3 run=R_2009_05_06_19_01_00_	FVGHRYE03HJCD6	1.28677e-21	96	100.839	60	58
Contig5862	---NA---	155	FVGHRYE03GWYHWlength=259 xy=2718_2578 region=3 run=R_2009_05_06_19_01_00_	FVGHRYE03GWYHW	1.03048e-51	97	198.712	116	113
Contig5864	---NA---	350	contig02565length=252 numreads=4	contig02565	1.34518e-128	99	455.396	253	251
Contig5867	---NA---	495	contig03458length=395 numreads=3	contig03458	1.5657e-94	97	342.75	203	198
Contig5878	---NA---	350	FVGHRYE03HCNPSlength=167 xy=2897_1918 region=3 run=R_2009_05_06_19_01_00_	FVGHRYE03HCNPS	1.10825e-84	100	309.511	167	167
Contig5882	---NA---	495	contig00527length=106 numreads=3	contig00527	4.73892e-35	98	145.159	82	81
Contig5892	---NA---	548	contig03288length=458 numreads=5	contig03288	0	99	726.854	396	395
Contig5895	---NA---	372	FVGHRYE03G4VDGlength=207 xy=2808_3138 region=3 run=R_2009_05_06_19_01_00_	FVGHRYE03G4VDG	1.47762e-103	99	372.297	208	206
Contig5899	---NA---	435	EAB_MG_all.fa.Contig1559No definition line	EAB_MG_all.fa.Contig1559	6.18298e-113	96	403.69	249	240
Contig5900	---NA---	147	EAB_MG_all.fa.Contig1964No definition line	EAB_MG_all.fa.Contig1964	1.21903e-70	98	261.498	148	146
Contig5902	---NA---	368	contig02723length=479 numreads=2	contig02723	5.40453e-83	100	303.971	164	164
Contig5907	---NA---	524	FVGHRYE03GWF29length=356 xy=2712_3299 region=3 run=R_2009_05_06_19_01_00_	FVGHRYE03GWF29	4.42811e-125	98	444.316	251	248
Contig5909	---NA---	200	FVGHRYE03FIQLRlength=66 xy=2146_2461 region=3 run=R_2009_05_06_19_01_00_	FVGHRYE03FIQLR	1.09838e-22	96	102.686	62	60
Contig5918	---NA---	277	contig00694length=273 numreads=3	contig00694	4.18608e-53	98	204.252	117	115
Contig5922	---NA---	205	contig01038No definition line	contig01038	4.08965e-17	100	84.2195	45	45
Contig5925	---NA---	311	FVGHRYE03GR9C2length=69 xy=2665_0468 region=3 run=R_2009_05_06_19_01_00_	FVGHRYE03GR9C2	2.93589e-30	100	128.539	69	69
Contig5931	---NA---	431	EAB_MG_all.fa.Contig1700No definition line	EAB_MG_all.fa.Contig1700	0	97	749.013	439	429
Contig5932	---NA---	340	contig03341length=252 numreads=4	contig03341	4.20726e-24	98	108.226	62	61
Contig5934	---NA---	446	FVGHRYE03FSBBYlength=363 xy=2255_2764 region=3 run=R_2009_05_06_19_01_00_	FVGHRYE03FSBBY	6.95913e-48	100	187.632	101	101
Contig5935	---NA---	202	FVGHRYE03GB04Glength=249 xy=2480_1054 region=3 run=R_2009_05_06_19_01_00_	FVGHRYE03GB04G	7.88706e-84	97	305.817	179	175
Contig5938	---NA---	321	contig01864No definition line	contig01864	8.26703e-46	98	180.245	104	102
Contig5948	---NA---	428	FVGHRYE03GY3W3length=59 xy=2743_0517 region=3 run=R_2009_05_06_19_01_00_	FVGHRYE03GY3W3	3.23475e-16	97	82.3729	48	47
Contig5955	---NA---	521	EAB_MG_all.fa.Contig99No definition line	EAB_MG_all.fa.Contig99	0	98	632.674	359	354
Contig5957	---NA---	420	FVGHRYE03FM1UNlength=407 xy=2195_2957 region=3 run=R_2009_05_06_19_01_00_	FVGHRYE03FM1UN	0	98	675.147	389	382
Contig5964	---NA---	273	contig04071length=435 numreads=5	contig04071	1.32345e-132	97	468.323	274	268
Contig5971	---NA---	277	EAB_MG_all.fa.Contig2105No definition line	EAB_MG_all.fa.Contig2105	6.48036e-106	96	379.683	229	222
Contig5973	---NA---	751	contig02474length=435 numreads=3	contig02474	0	99	719.467	403	399
Contig5975	---NA---	251	contig04316length=495 numreads=10	contig04316	3.38228e-128	99	453.549	252	250
Contig5977	---NA---	411	FVGHRYE03GQ2DQlength=407 xy=2651_2108 region=3 run=R_2009_05_06_19_01_00_	FVGHRYE03GQ2DQ	1.48741e-173	96	604.975	376	362
Contig5985	---NA---	466	contig02154length=264 numreads=3	contig02154	8.35862e-132	99	466.476	259	257
Contig5987	---NA---	303	contig00824length=623 numreads=5	contig00824	8.7881e-140	96	492.329	304	293
Contig5991	---NA---	232	contig03762length=587 numreads=5	contig03762	1.90751e-110	97	394.457	233	227
Contig5992	---NA---	350	contig02319length=525 numreads=6	contig02319	2.75158e-165	99	577.275	322	319
Contig5997	---NA---	423	EAB_MG_all.fa.Contig1598No definition line	EAB_MG_all.fa.Contig1598	1.76634e-73	96	272.578	168	162
Contig6000	---NA---	411	FVGHRYE03G5SVMlength=418 xy=2819_1504 region=3 run=R_2009_05_06_19_01_00_	FVGHRYE03G5SVM	7.11888e-152	98	532.955	307	301
Contig6002	---NA---	337	EAB_MG_all.fa.Contig839No definition line	EAB_MG_all.fa.Contig839	2.85674e-110	98	394.457	223	220
Contig6004	---NA---	214	FVGHRYE03GCUQ1length=250 xy=2489_2587 region=3 run=R_2009_05_06_19_01_00_	FVGHRYE03GCUQ1	3.17832e-48	98	187.632	106	104
Contig6006	---NA---	503	contig00727length=574 numreads=62	contig00727	0	99	905.979	503	499
[truncated: 5,275 more rows]

## Sheet: Sheet1
MG	Common	FB
000793_EAB-5_G3QO8C008JMN1I	000793_EAB-5_G3QO8C008JMN1I	000793_EAB-5_isotig00841	#VALUE!
000793_EAB-5_G3QO8C008I66OV	000793_EAB-5_G3QO8C008I66OV	000793_EAB-5_isotig00456	#NUM!
000793_EAB-5_G3QO8C008JWL8I		Contig6615	#VALUE!
000793_EAB-5_G3QO8C008JM0KQ		000793_EAB-5_isotig00478	#VALUE!
000793_EAB-5_G3QO8C008JE891		000793_EAB-5_isotig00701	#VALUE!
000793_EAB-5_G3QO8C008JWQYH		000793_EAB-5_isotig01223	#VALUE!
000793_EAB-5_G3QO8C008JAHQA	000793_EAB-5_G3QO8C008JAHQA	000793_EAB-5_isotig00094	#NUM!
000793_EAB-5_G3QO8C008JSTQ1		000793_EAB-5_isotig00095	#VALUE!
000793_EAB-5_G3QO8C008I50W2	000793_EAB-5_G3QO8C008I50W2	000793_EAB-5_isotig00404	#NUM!
000793_EAB-5_G3QO8C008JTKFN		000793_EAB-5_isotig00413	#VALUE!
000793_EAB-5_G3QO8C008JJXZE		000793_EAB-5_isotig00416	#VALUE!
000793_EAB-5_G3QO8C008JU9TA		000793_EAB-5_isotig00582	#VALUE!
000793_EAB-5_G3QO8C008JLMBP	000793_EAB-5_G3QO8C008JLMBP	000793_EAB-5_isotig00765	#NUM!
000793_EAB-5_G3QO8C008JH75S	000793_EAB-5_G3QO8C008JH75S	000793_EAB-5_isotig00767	#NUM!
000793_EAB-5_G3QO8C008JA0J1		000793_EAB-5_isotig00775	#VALUE!
000793_EAB-5_G3QO8C008JP04A	000793_EAB-5_G3QO8C008JP04A	Contig6175	#NUM!
000793_EAB-5_G3QO8C008JNACT	000793_EAB-5_G3QO8C008JNACT	000793_EAB-5_isotig00001	#NUM!
000793_EAB-5_G3QO8C008JTPLK	000793_EAB-5_G3QO8C008JTPLK	000793_EAB-5_isotig00390	#NUM!
000793_EAB-5_G3QO8C008JHDHX	000793_EAB-5_G3QO8C008JHDHX	000793_EAB-5_isotig00408	#NUM!
000793_EAB-5_G3QO8C008JW75N		000793_EAB-5_isotig00419	#VALUE!
000793_EAB-5_G3QO8C008I557A		000793_EAB-5_isotig00430	#VALUE!
000793_EAB-5_G3QO8C008JV3DD		000793_EAB-5_isotig00468	#VALUE!
000793_EAB-5_G3QO8C008JW2EN		000793_EAB-5_isotig00490	#VALUE!
000793_EAB-5_G3QO8C008JO3PE	000793_EAB-5_G3QO8C008JO3PE	000793_EAB-5_isotig00628	#NUM!
000793_EAB-5_G3QO8C008JGNQ9	000793_EAB-5_G3QO8C008JGNQ9	000793_EAB-5_isotig00636	#NUM!
000793_EAB-5_G3QO8C008I83N6	000793_EAB-5_G3QO8C008I83N6	000793_EAB-5_isotig00834	#NUM!
000793_EAB-5_G3QO8C008JORFI		000793_EAB-5_isotig01440	#VALUE!
000793_EAB-5_G3QO8C008JP6OS		000793_EAB-5_isotig01993	#VALUE!
000793_EAB-5_G3QO8C008JLF7S	000793_EAB-5_G3QO8C008JLF7S	000793_EAB-5_isotig02220	#NUM!
000793_EAB-5_G3QO8C008JF444		000793_EAB-5_G3QO8C008JCLBH	#VALUE!
000793_EAB-5_G3QO8C008JW93W		000793_EAB-5_G3QO8C008JRX7F	#VALUE!
000793_EAB-5_G3QO8C008I3EHM	000793_EAB-5_G3QO8C008I3EHM	000793_EAB-5_G3QO8C008JODYP	#NUM!
000793_EAB-5_G3QO8C008JNXIJ	000793_EAB-5_G3QO8C008JNXIJ	Contig2050	#NUM!
000793_EAB-5_G3QO8C008JC01L		Contig3432	#VALUE!
000793_EAB-5_G3QO8C008JDS7G	000793_EAB-5_G3QO8C008JDS7G	Contig4035	#NUM!
000793_EAB-5_G3QO8C008JQPTT	000793_EAB-5_G3QO8C008JQPTT	Contig4542	#NUM!
000793_EAB-5_G3QO8C008JYA3Q	000793_EAB-5_G3QO8C008JYA3Q	Contig4687	#NUM!
000793_EAB-5_G3QO8C008JS4LE	000793_EAB-5_G3QO8C008JS4LE	Contig5601	#NUM!
000793_EAB-5_G3QO8C008JX1VL	000793_EAB-5_G3QO8C008JX1VL	Contig5784	#NUM!
000793_EAB-5_G3QO8C008JEDBO		Contig6585	#VALUE!
000793_EAB-5_G3QO8C008JQ03H	000793_EAB-5_G3QO8C008JQ03H	000793_EAB-5_isotig00002	#NUM!
000793_EAB-5_G3QO8C008JRZFJ		000793_EAB-5_isotig00003	#VALUE!
000793_EAB-5_G3QO8C008JI2HF		000793_EAB-5_isotig00004	#VALUE!
000793_EAB-5_G3QO8C008JWWWG	000793_EAB-5_G3QO8C008JWWWG	000793_EAB-5_isotig00059	#NUM!
000793_EAB-5_G3QO8C008JUSYO		000793_EAB-5_isotig00080	#VALUE!
000793_EAB-5_G3QO8C008JHRZ7		000793_EAB-5_isotig00139	#VALUE!
000793_EAB-5_G3QO8C008JRP18	000793_EAB-5_G3QO8C008JRP18	000793_EAB-5_isotig00192	#NUM!
000793_EAB-5_G3QO8C008JHMF2		000793_EAB-5_isotig00412	#VALUE!
000793_EAB-5_G3QO8C008JSVDI		000793_EAB-5_isotig00418	#VALUE!
000793_EAB-5_G3QO8C008JFFO5	000793_EAB-5_G3QO8C008JFFO5	000793_EAB-5_isotig00429	#NUM!
000793_EAB-5_G3QO8C008JN8EF	000793_EAB-5_G3QO8C008JN8EF	000793_EAB-5_isotig00450	#NUM!
000793_EAB-5_G3QO8C008JUASX		000793_EAB-5_isotig00502	#VALUE!
000793_EAB-5_G3QO8C008JGFLF	000793_EAB-5_G3QO8C008JGFLF	000793_EAB-5_isotig00597	#NUM!
000793_EAB-5_G3QO8C008JQ92A	000793_EAB-5_G3QO8C008JQ92A	000793_EAB-5_isotig00637	#NUM!
000793_EAB-5_G3QO8C008JPHES	000793_EAB-5_G3QO8C008JPHES	000793_EAB-5_isotig00638	#NUM!
000793_EAB-5_G3QO8C008JQ5WQ	000793_EAB-5_G3QO8C008JQ5WQ	000793_EAB-5_isotig00644	#NUM!
000793_EAB-5_G3QO8C008JOPC0		000793_EAB-5_isotig00652	#VALUE!
000793_EAB-5_G3QO8C008I8HMM		000793_EAB-5_isotig00658	#VALUE!
000793_EAB-5_G3QO8C008I5LJJ		000793_EAB-5_isotig00695	#VALUE!
000793_EAB-5_G3QO8C008JGUC5	000793_EAB-5_G3QO8C008JGUC5	000793_EAB-5_isotig00822	#NUM!
000793_EAB-5_G3QO8C008JTX8C		000793_EAB-5_isotig00854	#VALUE!
000793_EAB-5_G3QO8C008JJML5		000793_EAB-5_isotig00951	#VALUE!
000793_EAB-5_G3QO8C008I9XNX		000793_EAB-5_isotig00964	#VALUE!
000793_EAB-5_G3QO8C008JTRBG		000793_EAB-5_isotig00974	#VALUE!
000793_EAB-5_G3QO8C008JWTB6		000793_EAB-5_isotig01116	#VALUE!
000793_EAB-5_G3QO8C008JG9H7	000793_EAB-5_G3QO8C008JG9H7	000793_EAB-5_isotig01326	#NUM!
000793_EAB-5_G3QO8C008I5XRJ		000793_EAB-5_isotig01417	#VALUE!
000793_EAB-5_G3QO8C008JC3SS	000793_EAB-5_G3QO8C008JC3SS	000793_EAB-5_isotig01505	#NUM!
000793_EAB-5_G3QO8C008I8Y36	000793_EAB-5_G3QO8C008I8Y36	000793_EAB-5_isotig01603	#NUM!
000793_EAB-5_G3QO8C008I83UZ		000793_EAB-5_isotig01702	#VALUE!
000793_EAB-5_G3QO8C008JSFC5		000793_EAB-5_isotig02154	#VALUE!
000793_EAB-5_G3QO8C008JW987	000793_EAB-5_G3QO8C008JW987	Contig984	#NUM!
000793_EAB-5_G3QO8C008JDVR8		000793_EAB-5_G3QO8C008JEDU2	#VALUE!
000793_EAB-5_G3QO8C008JT549	000793_EAB-5_G3QO8C008JT549	000793_EAB-5_G3QO8C008I66SG	#NUM!
000793_EAB-5_G3QO8C008JXN9G		Contig7633	#VALUE!
000793_EAB-5_G3QO8C008JR2TR	000793_EAB-5_G3QO8C008JR2TR	Contig7833	#NUM!
000793_EAB-5_G3QO8C008JLMJG	000793_EAB-5_G3QO8C008JLMJG	Contig8637	#NUM!
000793_EAB-5_G3QO8C008I8TPK		Contig8823	#VALUE!
000793_EAB-5_G3QO8C008JFHQP		Contig9178	#VALUE!
000793_EAB-5_G3QO8C008JOFGC	000793_EAB-5_G3QO8C008JOFGC	000793_EAB-5_G3QO8C008JDOSW	#NUM!
000793_EAB-5_G3QO8C008JSTZG	000793_EAB-5_G3QO8C008JSTZG	000793_EAB-5_G3QO8C008JWB3U	#NUM!
000793_EAB-5_G3QO8C008JJONY	000793_EAB-5_G3QO8C008JJONY	000793_EAB-5_G3QO8C008I5PUQ	#NUM!
000793_EAB-5_G3QO8C008JX7ZU		000793_EAB-5_G3QO8C008JBOXT	#VALUE!
000793_EAB-5_G3QO8C008JUHYW	000793_EAB-5_G3QO8C008JUHYW	000793_EAB-5_G3QO8C008JRKIB	#NUM!
000793_EAB-5_G3QO8C008JEOGX		000793_EAB-5_G3QO8C008JS63B	#VALUE!
000793_EAB-5_G3QO8C008I92TF		000793_EAB-5_G3QO8C008JRSTQ	#VALUE!
000793_EAB-5_G3QO8C008JA9MJ		000793_EAB-5_G3QO8C008JBWQA	#VALUE!
000793_EAB-5_G3QO8C008JK75E	000793_EAB-5_G3QO8C008JK75E	000793_EAB-5_G3QO8C008JL14Y	#NUM!
000793_EAB-5_G3QO8C008JQJ5E		Contig1767	#VALUE!
000793_EAB-5_G3QO8C008JWFOS	000793_EAB-5_G3QO8C008JWFOS	Contig2089	#NUM!
000793_EAB-5_G3QO8C008JILCW		Contig2439	#VALUE!
000793_EAB-5_G3QO8C008JQZY6		Contig3883	#VALUE!
000793_EAB-5_G3QO8C008JQ5ND	000793_EAB-5_G3QO8C008JQ5ND	Contig4845	#NUM!
000793_EAB-5_G3QO8C008JRSBX	000793_EAB-5_G3QO8C008JRSBX	Contig5311	#NUM!
000793_EAB-5_G3QO8C008JRGVG	000793_EAB-5_G3QO8C008JRGVG	Contig6220	#NUM!
000793_EAB-5_G3QO8C008JVE7A	000793_EAB-5_G3QO8C008JVE7A	000793_EAB-5_isotig00019	#NUM!
000793_EAB-5_G3QO8C008JHRK7	000793_EAB-5_G3QO8C008JHRK7	000793_EAB-5_isotig00020	#NUM!
000793_EAB-5_G3QO8C008JV2KY	000793_EAB-5_G3QO8C008JV2KY	000793_EAB-5_isotig00036	#NUM!
000793_EAB-5_G3QO8C008JGNYQ		000793_EAB-5_isotig00037	#VALUE!
000793_EAB-5_G3QO8C008JE14Y		000793_EAB-5_isotig00038	#VALUE!
000793_EAB-5_G3QO8C008JI78Y	000793_EAB-5_G3QO8C008JI78Y	000793_EAB-5_isotig00039	#NUM!
000793_EAB-5_G3QO8C008JX9DG	000793_EAB-5_G3QO8C008JX9DG	000793_EAB-5_isotig00083	#NUM!
000793_EAB-5_G3QO8C008JLLEY	000793_EAB-5_G3QO8C008JLLEY	000793_EAB-5_isotig00084	#NUM!
000793_EAB-5_G3QO8C008JSJTJ	000793_EAB-5_G3QO8C008JSJTJ	000793_EAB-5_isotig00085	#NUM!
000793_EAB-5_G3QO8C008JUHQS	000793_EAB-5_G3QO8C008JUHQS	000793_EAB-5_isotig00086	#NUM!
000793_EAB-5_G3QO8C008JO0B8		000793_EAB-5_isotig00087	#VALUE!
000793_EAB-5_G3QO8C008JP0FQ	000793_EAB-5_G3QO8C008JP0FQ	000793_EAB-5_isotig00141	#NUM!
000793_EAB-5_G3QO8C008JTLRY	000793_EAB-5_G3QO8C008JTLRY	000793_EAB-5_isotig00145	#NUM!
000793_EAB-5_G3QO8C008JS3RT	000793_EAB-5_G3QO8C008JS3RT	000793_EAB-5_isotig00159	#NUM!
000793_EAB-5_G3QO8C008JG44A	000793_EAB-5_G3QO8C008JG44A	000793_EAB-5_isotig00161	#NUM!
000793_EAB-5_G3QO8C008JSFGT		000793_EAB-5_isotig00167	#VALUE!
000793_EAB-5_G3QO8C008JFLB6	000793_EAB-5_G3QO8C008JFLB6	000793_EAB-5_isotig00168	#NUM!
000793_EAB-5_G3QO8C008JUFV0	000793_EAB-5_G3QO8C008JUFV0	000793_EAB-5_isotig00177	#NUM!
000793_EAB-5_G3QO8C008JVT7W	000793_EAB-5_G3QO8C008JVT7W	000793_EAB-5_isotig00178	#NUM!
000793_EAB-5_G3QO8C008JTB6N	000793_EAB-5_G3QO8C008JTB6N	000793_EAB-5_isotig00183	#NUM!
000793_EAB-5_G3QO8C008JYLAL		000793_EAB-5_isotig00185	#VALUE!
000793_EAB-5_G3QO8C008JBL2V		000793_EAB-5_isotig00186	#VALUE!
000793_EAB-5_G3QO8C008JG0LD		000793_EAB-5_isotig00201	#VALUE!
000793_EAB-5_G3QO8C008JWJZ3		000793_EAB-5_isotig00211	#VALUE!
000793_EAB-5_G3QO8C008JLFPB	000793_EAB-5_G3QO8C008JLFPB	000793_EAB-5_isotig00212	#NUM!
000793_EAB-5_G3QO8C008JQ44Y	000793_EAB-5_G3QO8C008JQ44Y	000793_EAB-5_isotig00217	#NUM!
000793_EAB-5_G3QO8C008JCQC1		000793_EAB-5_isotig00218	#VALUE!
000793_EAB-5_G3QO8C008JLN7R		000793_EAB-5_isotig00227	#VALUE!
000793_EAB-5_G3QO8C008I7VDG	000793_EAB-5_G3QO8C008I7VDG	000793_EAB-5_isotig00231	#NUM!
000793_EAB-5_G3QO8C008JA2AU	000793_EAB-5_G3QO8C008JA2AU	000793_EAB-5_isotig00260	#NUM!
000793_EAB-5_G3QO8C008JMP28		000793_EAB-5_isotig00261	#VALUE!
000793_EAB-5_G3QO8C008JU0O7	000793_EAB-5_G3QO8C008JU0O7	000793_EAB-5_isotig00270	#NUM!
000793_EAB-5_G3QO8C008JU0FA	000793_EAB-5_G3QO8C008JU0FA	000793_EAB-5_isotig00271	#NUM!
000793_EAB-5_G3QO8C008JNL4M		000793_EAB-5_isotig00363	#VALUE!
000793_EAB-5_G3QO8C008I70YA	000793_EAB-5_G3QO8C008I70YA	000793_EAB-5_isotig00411	#NUM!
000793_EAB-5_G3QO8C008JLBQW	000793_EAB-5_G3QO8C008JLBQW	000793_EAB-5_isotig00417	#NUM!
000793_EAB-5_G3QO8C008I928R		000793_EAB-5_isotig00421	#VALUE!
000793_EAB-5_G3QO8C008I9M32	000793_EAB-5_G3QO8C008I9M32	000793_EAB-5_isotig00425	#NUM!
000793_EAB-5_G3QO8C008JDDCL	000793_EAB-5_G3QO8C008JDDCL	000793_EAB-5_isotig00431	#NUM!
000793_EAB-5_G3QO8C008I864D	000793_EAB-5_G3QO8C008I864D	000793_EAB-5_isotig00435	#NUM!
000793_EAB-5_G3QO8C008JWJMH		000793_EAB-5_isotig00441	#VALUE!
000793_EAB-5_G3QO8C008JWGQW	000793_EAB-5_G3QO8C008JWGQW	000793_EAB-5_isotig00442	#NUM!
000793_EAB-5_G3QO8C008JETD8	000793_EAB-5_G3QO8C008JETD8	000793_EAB-5_isotig00443	#NUM!
000793_EAB-5_G3QO8C008JEKSF	000793_EAB-5_G3QO8C008JEKSF	000793_EAB-5_isotig00444	#NUM!
000793_EAB-5_G3QO8C008JA6C6		000793_EAB-5_isotig00446	#VALUE!
000793_EAB-5_G3QO8C008JQQ7J	000793_EAB-5_G3QO8C008JQQ7J	000793_EAB-5_isotig00447	#NUM!
000793_EAB-5_G3QO8C008JOHH0	000793_EAB-5_G3QO8C008JOHH0	000793_EAB-5_isotig00452	#NUM!
000793_EAB-5_G3QO8C008JD72L		000793_EAB-5_isotig00455	#VALUE!
000793_EAB-5_G3QO8C008JEL6G	000793_EAB-5_G3QO8C008JEL6G	000793_EAB-5_isotig00459	#NUM!
000793_EAB-5_G3QO8C008JK923		000793_EAB-5_isotig00460	#VALUE!
000793_EAB-5_G3QO8C008JW0TX	000793_EAB-5_G3QO8C008JW0TX	000793_EAB-5_isotig00465	#NUM!
000793_EAB-5_G3QO8C008JVR6H	000793_EAB-5_G3QO8C008JVR6H	000793_EAB-5_isotig00467	#NUM!
000793_EAB-5_G3QO8C008I7MGF	000793_EAB-5_G3QO8C008I7MGF	000793_EAB-5_isotig00469	#NUM!
000793_EAB-5_G3QO8C008JX1SA		000793_EAB-5_isotig00476	#VALUE!
000793_EAB-5_G3QO8C008JB34X	000793_EAB-5_G3QO8C008JB34X	000793_EAB-5_isotig00483	#NUM!
000793_EAB-5_G3QO8C008I8GAY	000793_EAB-5_G3QO8C008I8GAY	000793_EAB-5_isotig00489	#NUM!
000793_EAB-5_G3QO8C008I783C	000793_EAB-5_G3QO8C008I783C	000793_EAB-5_isotig00496	#NUM!
000793_EAB-5_G3QO8C008JJUZK	000793_EAB-5_G3QO8C008JJUZK	000793_EAB-5_isotig00497	#NUM!
000793_EAB-5_G3QO8C008JS5TG		000793_EAB-5_isotig00515	#VALUE!
000793_EAB-5_G3QO8C008JL7WB	000793_EAB-5_G3QO8C008JL7WB	000793_EAB-5_isotig00521	#NUM!
000793_EAB-5_G3QO8C008JENB1		000793_EAB-5_isotig00528	#VALUE!
000793_EAB-5_G3QO8C008JGSE3	000793_EAB-5_G3QO8C008JGSE3	000793_EAB-5_isotig00531	#NUM!
000793_EAB-5_G3QO8C008JOURJ	000793_EAB-5_G3QO8C008JOURJ	000793_EAB-5_isotig00534	#NUM!
000793_EAB-5_G3QO8C008JR6U0	000793_EAB-5_G3QO8C008JR6U0	000793_EAB-5_isotig00547	#NUM!
000793_EAB-5_G3QO8C008JRPK0	000793_EAB-5_G3QO8C008JRPK0	000793_EAB-5_isotig00553	#NUM!
000793_EAB-5_G3QO8C008JNZO7		000793_EAB-5_isotig00573	#VALUE!
000793_EAB-5_G3QO8C008JPFC0		000793_EAB-5_isotig00592	#VALUE!
000793_EAB-5_G3QO8C008I7RMN	000793_EAB-5_G3QO8C008I7RMN	000793_EAB-5_isotig00656	#NUM!
000793_EAB-5_G3QO8C008JB7AJ	000793_EAB-5_G3QO8C008JB7AJ	000793_EAB-5_isotig00684	#NUM!
000793_EAB-5_G3QO8C008JD4GO	000793_EAB-5_G3QO8C008JD4GO	000793_EAB-5_isotig00700	#NUM!
000793_EAB-5_G3QO8C008JPITT		000793_EAB-5_isotig00713	#VALUE!
000793_EAB-5_G3QO8C008JO3BQ	000793_EAB-5_G3QO8C008JO3BQ	000793_EAB-5_isotig00717	#NUM!
000793_EAB-5_G3QO8C008JIYF8	000793_EAB-5_G3QO8C008JIYF8	000793_EAB-5_isotig00747	#NUM!
000793_EAB-5_G3QO8C008JF3EH		000793_EAB-5_isotig00766	#VALUE!
000793_EAB-5_G3QO8C008JKU97	000793_EAB-5_G3QO8C008JKU97	000793_EAB-5_isotig00770	#NUM!
000793_EAB-5_G3QO8C008JKCXW		000793_EAB-5_isotig00776	#VALUE!
000793_EAB-5_G3QO8C008JGWD6	000793_EAB-5_G3QO8C008JGWD6	000793_EAB-5_isotig00782	#NUM!
000793_EAB-5_G3QO8C008JPA9F		000793_EAB-5_isotig00783	#VALUE!
000793_EAB-5_G3QO8C008JHYHY	000793_EAB-5_G3QO8C008JHYHY	000793_EAB-5_isotig00808	#NUM!
000793_EAB-5_G3QO8C008JV2C0		000793_EAB-5_isotig00816	#VALUE!
000793_EAB-5_G3QO8C008JAL8I		000793_EAB-5_isotig00817	#VALUE!
000793_EAB-5_G3QO8C008JBKZL		000793_EAB-5_isotig00826	#VALUE!
000793_EAB-5_G3QO8C008I6OAL	000793_EAB-5_G3QO8C008I6OAL	000793_EAB-5_isotig00833	#NUM!
000793_EAB-5_G3QO8C008JU3JA	000793_EAB-5_G3QO8C008JU3JA	000793_EAB-5_isotig00840	#NUM!
000793_EAB-5_G3QO8C008JTLZH	000793_EAB-5_G3QO8C008JTLZH	000793_EAB-5_isotig00853	#NUM!
000793_EAB-5_G3QO8C008JS94D	000793_EAB-5_G3QO8C008JS94D	000793_EAB-5_isotig00870	#NUM!
000793_EAB-5_G3QO8C008JJTQO		000793_EAB-5_isotig00878	#VALUE!
000793_EAB-5_G3QO8C008JUI4Z		000793_EAB-5_isotig00883	#VALUE!
000793_EAB-5_G3QO8C008JHFC3	000793_EAB-5_G3QO8C008JHFC3	000793_EAB-5_isotig00907	#NUM!
000793_EAB-5_G3QO8C008JQKV4		000793_EAB-5_isotig00927	#VALUE!
000793_EAB-5_G3QO8C008JPYRR	000793_EAB-5_G3QO8C008JPYRR	000793_EAB-5_isotig00941	#NUM!
000793_EAB-5_G3QO8C008I77EH		000793_EAB-5_isotig00948	#VALUE!
000793_EAB-5_G3QO8C008I699A	000793_EAB-5_G3QO8C008I699A	000793_EAB-5_isotig00997	#NUM!
000793_EAB-5_G3QO8C008JLNTI	000793_EAB-5_G3QO8C008JLNTI	000793_EAB-5_isotig01028	#NUM!
000793_EAB-5_G3QO8C008I6ARM	000793_EAB-5_G3QO8C008I6ARM	000793_EAB-5_isotig01043	#NUM!
000793_EAB-5_G3QO8C008JVXWQ	000793_EAB-5_G3QO8C008JVXWQ	000793_EAB-5_isotig01053	#NUM!
000793_EAB-5_G3QO8C008JXXZM	000793_EAB-5_G3QO8C008JXXZM	000793_EAB-5_isotig01057	#NUM!
000793_EAB-5_G3QO8C008I5ZJV	000793_EAB-5_G3QO8C008I5ZJV	000793_EAB-5_isotig01088	#NUM!
000793_EAB-5_G3QO8C008JUSU2		000793_EAB-5_isotig01099	#VALUE!
000793_EAB-5_G3QO8C008JCLBH	000793_EAB-5_G3QO8C008JCLBH	000793_EAB-5_isotig01135	#NUM!
000793_EAB-5_G3QO8C008JUVH0		000793_EAB-5_isotig01137	#VALUE!
000793_EAB-5_G3QO8C008JT1OD		000793_EAB-5_isotig01150	#VALUE!
000793_EAB-5_G3QO8C008JRTHV	000793_EAB-5_G3QO8C008JRTHV	000793_EAB-5_isotig01158	#NUM!
000793_EAB-5_G3QO8C008JT7VG		000793_EAB-5_isotig01197	#VALUE!
000793_EAB-5_G3QO8C008JKL40	000793_EAB-5_G3QO8C008JKL40	000793_EAB-5_isotig01231	#NUM!
000793_EAB-5_G3QO8C008JMZAY		000793_EAB-5_isotig01232	#VALUE!
000793_EAB-5_G3QO8C008JT0NW		000793_EAB-5_isotig01240	#VALUE!
000793_EAB-5_G3QO8C008JTJOK	000793_EAB-5_G3QO8C008JTJOK	000793_EAB-5_isotig01285	#NUM!
000793_EAB-5_G3QO8C008JG3AN	000793_EAB-5_G3QO8C008JG3AN	000793_EAB-5_isotig01305	#NUM!
000793_EAB-5_G3QO8C008JJ0QZ		000793_EAB-5_isotig01349	#VALUE!
000793_EAB-5_G3QO8C008JM8V5		000793_EAB-5_isotig01374	#VALUE!
000793_EAB-5_G3QO8C008JF7CY		000793_EAB-5_isotig01486	#VALUE!
000793_EAB-5_G3QO8C008JVY0J	000793_EAB-5_G3QO8C008JVY0J	000793_EAB-5_isotig01556	#NUM!
000793_EAB-5_G3QO8C008I80SB	000793_EAB-5_G3QO8C008I80SB	000793_EAB-5_isotig01581	#NUM!
000793_EAB-5_G3QO8C008JR66I	000793_EAB-5_G3QO8C008JR66I	000793_EAB-5_isotig01585	#NUM!
000793_EAB-5_G3QO8C008JEOQP	000793_EAB-5_G3QO8C008JEOQP	000793_EAB-5_isotig01612	#NUM!
000793_EAB-5_G3QO8C008JK76Q	000793_EAB-5_G3QO8C008JK76Q	000793_EAB-5_isotig01749	#NUM!
000793_EAB-5_G3QO8C008JUMDD		000793_EAB-5_isotig01761	#VALUE!
000793_EAB-5_G3QO8C008JDU3R	000793_EAB-5_G3QO8C008JDU3R	000793_EAB-5_isotig01777	#NUM!
000793_EAB-5_G3QO8C008JRUD0	000793_EAB-5_G3QO8C008JRUD0	000793_EAB-5_isotig01966	#NUM!
000793_EAB-5_G3QO8C008JO9B4	000793_EAB-5_G3QO8C008JO9B4	000793_EAB-5_isotig02060	#NUM!
000793_EAB-5_G3QO8C008JCR8R	000793_EAB-5_G3QO8C008JCR8R	000793_EAB-5_isotig02168	#NUM!
000793_EAB-5_G3QO8C008JNFF6	000793_EAB-5_G3QO8C008JNFF6	000793_EAB-5_isotig02395	#NUM!
000793_EAB-5_G3QO8C008JYNUU		000793_EAB-5_isotig02506	#VALUE!
000793_EAB-5_G3QO8C008JWL4T		000793_EAB-5_isotig02537	#VALUE!
000793_EAB-5_G3QO8C008JFOMO		000793_EAB-5_isotig02538	#VALUE!
000793_EAB-5_G3QO8C008JB8YT	000793_EAB-5_G3QO8C008JB8YT	000793_EAB-5_isotig02906	#NUM!
000793_EAB-5_G3QO8C008JAQWJ		Contig110	#VALUE!
000793_EAB-5_G3QO8C008I5072		Contig266	#VALUE!
000793_EAB-5_G3QO8C008JCU9J	000793_EAB-5_G3QO8C008JCU9J	Contig672	#NUM!
000793_EAB-5_G3QO8C008I5NNN		Contig768	#VALUE!
000793_EAB-5_G3QO8C008JPNYT	000793_EAB-5_G3QO8C008JPNYT	Contig929	#NUM!
000793_EAB-5_G3QO8C008JK6BJ	000793_EAB-5_G3QO8C008JK6BJ	Contig1220	#NUM!
000793_EAB-5_G3QO8C008JDLTV		Contig1417	#VALUE!
000793_EAB-5_G3QO8C008JP0AT	000793_EAB-5_G3QO8C008JP0AT	Contig1739	#NUM!
000793_EAB-5_G3QO8C008I7WQ0		Contig1758	#VALUE!
000793_EAB-5_G3QO8C008JRSRJ	000793_EAB-5_G3QO8C008JRSRJ	000793_EAB-5_G3QO8C008JFIPH	#NUM!
000793_EAB-5_G3QO8C008JKH7J		000793_EAB-5_G3QO8C008JJHQ4	#VALUE!
000793_EAB-5_G3QO8C008JFQRT	000793_EAB-5_G3QO8C008JFQRT	000793_EAB-5_G3QO8C008JMOTE	#NUM!
000793_EAB-5_G3QO8C008JLDJQ	000793_EAB-5_G3QO8C008JLDJQ	Contig6917	#NUM!
000793_EAB-5_G3QO8C008JMQW3		Contig7242	#VALUE!
000793_EAB-5_G3QO8C008JGAHK	000793_EAB-5_G3QO8C008JGAHK	Contig7884	#NUM!
000793_EAB-5_G3QO8C008JTOG6	000793_EAB-5_G3QO8C008JTOG6	Contig8345	#NUM!
000793_EAB-5_G3QO8C008JY4QF		Contig8371	#VALUE!
000793_EAB-5_G3QO8C008JRFAZ		Contig8793	#VALUE!
000793_EAB-5_G3QO8C008JYA0N	000793_EAB-5_G3QO8C008JYA0N	Contig8971	#NUM!
000793_EAB-5_G3QO8C008JENFM	000793_EAB-5_G3QO8C008JENFM	Contig9518	#NUM!
000793_EAB-5_G3QO8C008JNP9Q	000793_EAB-5_G3QO8C008JNP9Q	000793_EAB-5_G3QO8C008JDFRV	#NUM!
000793_EAB-5_G3QO8C008JXX7A		000793_EAB-5_G3QO8C008JJAII	#VALUE!
000793_EAB-5_G3QO8C008JOY53	000793_EAB-5_G3QO8C008JOY53	000793_EAB-5_G3QO8C008JV6YD	#NUM!
000793_EAB-5_G3QO8C008JUXQK	000793_EAB-5_G3QO8C008JUXQK	000793_EAB-5_G3QO8C008JAQFJ	#NUM!
000793_EAB-5_G3QO8C008JQIWD	000793_EAB-5_G3QO8C008JQIWD	000793_EAB-5_G3QO8C008JPPZ5	#NUM!
000793_EAB-5_G3QO8C008JXSYA	000793_EAB-5_G3QO8C008JXSYA	000793_EAB-5_G3QO8C008JKPW5	#NUM!
000793_EAB-5_G3QO8C008JTCGS	000793_EAB-5_G3QO8C008JTCGS	000793_EAB-5_G3QO8C008JRP18	#NUM!
000793_EAB-5_G3QO8C008JFGGK		000793_EAB-5_G3QO8C008JW987	#VALUE!
000793_EAB-5_G3QO8C008JEPVD		000793_EAB-5_G3QO8C008JR2TR	#VALUE!
000793_EAB-5_G3QO8C008I8OLC		000793_EAB-5_G3QO8C008JK75E	#VALUE!
000793_EAB-5_G3QO8C008JIWSR	000793_EAB-5_G3QO8C008JIWSR	000793_EAB-5_G3QO8C008JXVYY	#NUM!
000793_EAB-5_G3QO8C008JRMDO	000793_EAB-5_G3QO8C008JRMDO	000793_EAB-5_G3QO8C008JH2ZG	#NUM!
000793_EAB-5_G3QO8C008JR257	000793_EAB-5_G3QO8C008JR257	000793_EAB-5_G3QO8C008JMRLD	#NUM!
000793_EAB-5_G3QO8C008JSFMB	000793_EAB-5_G3QO8C008JSFMB	000793_EAB-5_G3QO8C008JS3RT	#NUM!
000793_EAB-5_G3QO8C008JPRR0	000793_EAB-5_G3QO8C008JPRR0	000793_EAB-5_G3QO8C008JG44A	#NUM!
000793_EAB-5_G3QO8C008JU1DO	000793_EAB-5_G3QO8C008JU1DO	000793_EAB-5_G3QO8C008JUFV0	#NUM!
000793_EAB-5_G3QO8C008JUNE3	000793_EAB-5_G3QO8C008JUNE3	000793_EAB-5_G3QO8C008JKKRM	#NUM!
000793_EAB-5_G3QO8C008JRFS2	000793_EAB-5_G3QO8C008JRFS2	000793_EAB-5_G3QO8C008JVR6H	#NUM!
000793_EAB-5_G3QO8C008JAIIN		000793_EAB-5_G3QO8C008JB7AJ	#VALUE!
000793_EAB-5_G3QO8C008I5YSM		000793_EAB-5_G3QO8C008JO3BQ	#VALUE!
000793_EAB-5_G3QO8C008JDUZE	000793_EAB-5_G3QO8C008JDUZE	000793_EAB-5_G3QO8C008I6TAU	#NUM!
000793_EAB-5_G3QO8C008JS2FN		000793_EAB-5_G3QO8C008I5ZJV	#VALUE!
000793_EAB-5_G3QO8C008JW3D4		000793_EAB-5_G3QO8C008JVY0J	#VALUE!
000793_EAB-5_G3QO8C008JA231		000793_EAB-5_G3QO8C008JEOQP	#VALUE!
000793_EAB-5_G3QO8C008JR8MD	000793_EAB-5_G3QO8C008JR8MD	000793_EAB-5_G3QO8C008JOAZG	#NUM!
000793_EAB-5_G3QO8C008I83SI	000793_EAB-5_G3QO8C008I83SI	000793_EAB-5_G3QO8C008JR7DI	#NUM!
000793_EAB-5_G3QO8C008JJGN5		000793_EAB-5_G3QO8C008JNFF6	#VALUE!
000793_EAB-5_G3QO8C008JYXKN	000793_EAB-5_G3QO8C008JYXKN	000793_EAB-5_G3QO8C008JJI8A	#NUM!
000793_EAB-5_G3QO8C008JR2U6		000793_EAB-5_G3QO8C008JP1IT	#VALUE!
000793_EAB-5_G3QO8C008JKEBR	000793_EAB-5_G3QO8C008JKEBR	000793_EAB-5_G3QO8C008JM735	#NUM!
000793_EAB-5_G3QO8C008JOTZR	000793_EAB-5_G3QO8C008JOTZR	000793_EAB-5_G3QO8C008JMO0H	#NUM!
000793_EAB-5_G3QO8C008I50UF		000793_EAB-5_G3QO8C008JDUZE	#VALUE!
000793_EAB-5_G3QO8C008JUETS	000793_EAB-5_G3QO8C008JUETS	000793_EAB-5_G3QO8C008JKEBR	#NUM!
000793_EAB-5_G3QO8C008JNMJV		000793_EAB-5_G3QO8C008JATMK	#VALUE!
000793_EAB-5_G3QO8C008JHUEC		000793_EAB-5_G3QO8C008JI9U1	#VALUE!
000793_EAB-5_G3QO8C008I9NOC	000793_EAB-5_G3QO8C008I9NOC	000793_EAB-5_G3QO8C008JRFEV	#NUM!
000793_EAB-5_G3QO8C008I8R0G	000793_EAB-5_G3QO8C008I8R0G	000793_EAB-5_G3QO8C008JT60G	#NUM!
000793_EAB-5_G3QO8C008JGB0R	000793_EAB-5_G3QO8C008JGB0R	000793_EAB-5_G3QO8C008JOU62	#NUM!
000793_EAB-5_G3QO8C008JETQA		000793_EAB-5_G3QO8C008JS7ZM	#VALUE!
000793_EAB-5_G3QO8C008JIPWH		000793_EAB-5_G3QO8C008I6BCH	#VALUE!
000793_EAB-5_G3QO8C008JSMKV		000793_EAB-5_G3QO8C008JRF81	#VALUE!
000793_EAB-5_G3QO8C008I3XGB		000793_EAB-5_G3QO8C008I8XSI	#VALUE!
000793_EAB-5_G3QO8C008JATMK	000793_EAB-5_G3QO8C008JATMK	000793_EAB-5_G3QO8C008JU194	#NUM!
000793_EAB-5_G3QO8C008JBR4U		000793_EAB-5_G3QO8C008JSR69	#VALUE!
000793_EAB-5_G3QO8C008JLZH1	000793_EAB-5_G3QO8C008JLZH1	000793_EAB-5_G3QO8C008JUTX1	#NUM!
000793_EAB-5_G3QO8C008I8CH4		000793_EAB-5_G3QO8C008JOE62	#VALUE!
000793_EAB-5_G3QO8C008JRS72		000793_EAB-5_G3QO8C008JOTWD	#VALUE!
000793_EAB-5_G3QO8C008JPWOL	000793_EAB-5_G3QO8C008JPWOL	000793_EAB-5_G3QO8C008JTDJ5	#NUM!
000793_EAB-5_G3QO8C008JG0RT	000793_EAB-5_G3QO8C008JG0RT	000793_EAB-5_G3QO8C008JFJKN	#NUM!
000793_EAB-5_G3QO8C008JSIIM	000793_EAB-5_G3QO8C008JSIIM	000793_EAB-5_G3QO8C008JAW9Q	#NUM!
000793_EAB-5_G3QO8C008I7CI9	000793_EAB-5_G3QO8C008I7CI9	000793_EAB-5_G3QO8C008JNPP1	#NUM!
000793_EAB-5_G3QO8C008I3Z9P	000793_EAB-5_G3QO8C008I3Z9P	000793_EAB-5_G3QO8C008JBATX	#NUM!
000793_EAB-5_G3QO8C008JS6MZ	000793_EAB-5_G3QO8C008JS6MZ	000793_EAB-5_G3QO8C008I5KK2	#NUM!
000793_EAB-5_G3QO8C008JRN1F		000793_EAB-5_G3QO8C008JPCPH	#VALUE!
000793_EAB-5_G3QO8C008JOLSD		000793_EAB-5_G3QO8C008JTD72	#VALUE!
000793_EAB-5_G3QO8C008I70FL	000793_EAB-5_G3QO8C008I70FL	000793_EAB-5_G3QO8C008JJES4	#NUM!
000793_EAB-5_G3QO8C008JY4FK	000793_EAB-5_G3QO8C008JY4FK	000793_EAB-5_G3QO8C008JIVKH	#NUM!
000793_EAB-5_G3QO8C008JD0CE		000793_EAB-5_G3QO8C008JMOSC	#VALUE!
000793_EAB-5_G3QO8C008JFSN5		000793_EAB-5_G3QO8C008JFKDH	#VALUE!
000793_EAB-5_G3QO8C008JARXQ	000793_EAB-5_G3QO8C008JARXQ	000793_EAB-5_G3QO8C008JE11W	#NUM!
000793_EAB-5_G3QO8C008JF58I		000793_EAB-5_G3QO8C008JDUN0	#VALUE!
000793_EAB-5_G3QO8C008JDB5C	000793_EAB-5_G3QO8C008JDB5C	000793_EAB-5_G3QO8C008I6M3R	#NUM!
000793_EAB-5_G3QO8C008JHY21	000793_EAB-5_G3QO8C008JHY21	000793_EAB-5_G3QO8C008JQ5E6	#NUM!
000793_EAB-5_G3QO8C008JJNZG		000793_EAB-5_G3QO8C008JNBD8	#VALUE!
000793_EAB-5_G3QO8C008JN4JJ	000793_EAB-5_G3QO8C008JN4JJ	000793_EAB-5_G3QO8C008JH7MT	#NUM!
000793_EAB-5_G3QO8C008JDA1Q		000793_EAB-5_G3QO8C008JB93F	#VALUE!
000793_EAB-5_G3QO8C008JF7IC	000793_EAB-5_G3QO8C008JF7IC	000793_EAB-5_G3QO8C008JF20W	#NUM!
000793_EAB-5_G3QO8C008JGYVN	000793_EAB-5_G3QO8C008JGYVN	000793_EAB-5_G3QO8C008I5YQY	#NUM!
000793_EAB-5_G3QO8C008JEU2D		000793_EAB-5_G3QO8C008JPRFH	#VALUE!
000793_EAB-5_G3QO8C008JN7BD		000793_EAB-5_G3QO8C008JK3HS	#VALUE!
000793_EAB-5_G3QO8C008JH8QQ		000793_EAB-5_G3QO8C008JQ5AG	#VALUE!
000793_EAB-5_G3QO8C008JVU7X		000793_EAB-5_G3QO8C008JO6SG	#VALUE!
000793_EAB-5_G3QO8C008JJWA1	000793_EAB-5_G3QO8C008JJWA1	000793_EAB-5_G3QO8C008JN48X	#NUM!
000793_EAB-5_G3QO8C008I76YV	000793_EAB-5_G3QO8C008I76YV	000793_EAB-5_G3QO8C008JAKLJ	#NUM!
000793_EAB-5_G3QO8C008JMXZB	000793_EAB-5_G3QO8C008JMXZB	000793_EAB-5_G3QO8C008JTK0P	#NUM!
000793_EAB-5_G3QO8C008JPEJ2	000793_EAB-5_G3QO8C008JPEJ2	000793_EAB-5_G3QO8C008JICRC	#NUM!
000793_EAB-5_G3QO8C008JJPKW	000793_EAB-5_G3QO8C008JJPKW	000793_EAB-5_G3QO8C008I9OWK	#NUM!
000793_EAB-5_G3QO8C008JBFTE		000793_EAB-5_G3QO8C008JB1QC	#VALUE!
000793_EAB-5_G3QO8C008I6SFK	000793_EAB-5_G3QO8C008I6SFK	000793_EAB-5_G3QO8C008JWNSZ	#NUM!
000793_EAB-5_G3QO8C008JM5I8		Contig1762	#VALUE!
000793_EAB-5_G3QO8C008JEYAH	000793_EAB-5_G3QO8C008JEYAH	Contig1790	#NUM!
000793_EAB-5_G3QO8C008JI462		Contig1792	#VALUE!
000793_EAB-5_G3QO8C008I5FCL		Contig1855	#VALUE!
000793_EAB-5_G3QO8C008I9VX7	000793_EAB-5_G3QO8C008I9VX7	Contig1864	#NUM!
000793_EAB-5_G3QO8C008I80BT	000793_EAB-5_G3QO8C008I80BT	Contig1871	#NUM!
000793_EAB-5_G3QO8C008JITN6	000793_EAB-5_G3QO8C008JITN6	Contig1877	#NUM!
000793_EAB-5_G3QO8C008JK7XH		Contig1909	#VALUE!
000793_EAB-5_G3QO8C008JCKKN	000793_EAB-5_G3QO8C008JCKKN	Contig1924	#NUM!
000793_EAB-5_G3QO8C008JBZZJ	000793_EAB-5_G3QO8C008JBZZJ	Contig1933	#NUM!
000793_EAB-5_G3QO8C008JL2VL		Contig1936	#VALUE!
000793_EAB-5_G3QO8C008JRTY9		Contig1939	#VALUE!
000793_EAB-5_G3QO8C008JTWDP	000793_EAB-5_G3QO8C008JTWDP	Contig1959	#NUM!
000793_EAB-5_G3QO8C008JH6UQ		Contig2005	#VALUE!
000793_EAB-5_G3QO8C008I7PRA	000793_EAB-5_G3QO8C008I7PRA	Contig2031	#NUM!
000793_EAB-5_G3QO8C008JOG79	000793_EAB-5_G3QO8C008JOG79	Contig2111	#NUM!
000793_EAB-5_G3QO8C008JQQWT	000793_EAB-5_G3QO8C008JQQWT	Contig2125	#NUM!
000793_EAB-5_G3QO8C008JRFEV	000793_EAB-5_G3QO8C008JRFEV	Contig2174	#NUM!
000793_EAB-5_G3QO8C008JNSKO	000793_EAB-5_G3QO8C008JNSKO	Contig2175	#NUM!
000793_EAB-5_G3QO8C008JBEDC	000793_EAB-5_G3QO8C008JBEDC	Contig2177	#NUM!
000793_EAB-5_G3QO8C008I7M49	000793_EAB-5_G3QO8C008I7M49	Contig2192	#NUM!
000793_EAB-5_G3QO8C008JI2C1	000793_EAB-5_G3QO8C008JI2C1	Contig2217	#NUM!
000793_EAB-5_G3QO8C008JXCSX	000793_EAB-5_G3QO8C008JXCSX	Contig2239	#NUM!
000793_EAB-5_G3QO8C008JT3L7		Contig2257	#VALUE!
000793_EAB-5_G3QO8C008JOUVC		Contig2287	#VALUE!
000793_EAB-5_G3QO8C008JS7ZM	000793_EAB-5_G3QO8C008JS7ZM	Contig2371	#NUM!
000793_EAB-5_G3QO8C008I6BCH	000793_EAB-5_G3QO8C008I6BCH	Contig2373	#NUM!
000793_EAB-5_G3QO8C008JIK3U	000793_EAB-5_G3QO8C008JIK3U	Contig2397	#NUM!
000793_EAB-5_G3QO8C008JOB90	000793_EAB-5_G3QO8C008JOB90	Contig2401	#NUM!
000793_EAB-5_G3QO8C008JKII6	000793_EAB-5_G3QO8C008JKII6	Contig2402	#NUM!
000793_EAB-5_G3QO8C008I8R51	000793_EAB-5_G3QO8C008I8R51	Contig2432	#NUM!
000793_EAB-5_G3QO8C008JFYKF	000793_EAB-5_G3QO8C008JFYKF	Contig2462	#NUM!
000793_EAB-5_G3QO8C008JW4D2	000793_EAB-5_G3QO8C008JW4D2	Contig2495	#NUM!
000793_EAB-5_G3QO8C008JE1O4		Contig2499	#VALUE!
000793_EAB-5_G3QO8C008JMHS4	000793_EAB-5_G3QO8C008JMHS4	Contig2576	#NUM!
000793_EAB-5_G3QO8C008JOKMY		Contig2577	#VALUE!
000793_EAB-5_G3QO8C008I66RS		Contig2614	#VALUE!
000793_EAB-5_G3QO8C008JXNH7		Contig2626	#VALUE!
000793_EAB-5_G3QO8C008JIZBL	000793_EAB-5_G3QO8C008JIZBL	Contig2636	#NUM!
000793_EAB-5_G3QO8C008JPUTV	000793_EAB-5_G3QO8C008JPUTV	Contig2654	#NUM!
000793_EAB-5_G3QO8C008I8XSI	000793_EAB-5_G3QO8C008I8XSI	Contig2811	#NUM!
000793_EAB-5_G3QO8C008I79H7	000793_EAB-5_G3QO8C008I79H7	Contig2815	#NUM!
000793_EAB-5_G3QO8C008I7IA9		Contig2838	#VALUE!
000793_EAB-5_G3QO8C008JMJFU	000793_EAB-5_G3QO8C008JMJFU	Contig2891	#NUM!
000793_EAB-5_G3QO8C008JLB22	000793_EAB-5_G3QO8C008JLB22	Contig2915	#NUM!
000793_EAB-5_G3QO8C008I8LBK	000793_EAB-5_G3QO8C008I8LBK	Contig2919	#NUM!
000793_EAB-5_G3QO8C008JQ8UW	000793_EAB-5_G3QO8C008JQ8UW	Contig2935	#NUM!
000793_EAB-5_G3QO8C008I67JS	000793_EAB-5_G3QO8C008I67JS	Contig2952	#NUM!
000793_EAB-5_G3QO8C008I4T8B		Contig2988	#VALUE!
000793_EAB-5_G3QO8C008JE28V		Contig2993	#VALUE!
000793_EAB-5_G3QO8C008JGF1Y	000793_EAB-5_G3QO8C008JGF1Y	Contig3058	#NUM!
000793_EAB-5_G3QO8C008JRUAN	000793_EAB-5_G3QO8C008JRUAN	Contig3069	#NUM!
000793_EAB-5_G3QO8C008JQF02	000793_EAB-5_G3QO8C008JQF02	Contig3115	#NUM!
000793_EAB-5_G3QO8C008JLJ3N	000793_EAB-5_G3QO8C008JLJ3N	Contig3143	#NUM!
000793_EAB-5_G3QO8C008JUTX1	000793_EAB-5_G3QO8C008JUTX1	Contig3146	#NUM!
000793_EAB-5_G3QO8C008JWHJN	000793_EAB-5_G3QO8C008JWHJN	Contig3150	#NUM!
000793_EAB-5_G3QO8C008JES48	000793_EAB-5_G3QO8C008JES48	Contig3152	#NUM!
000793_EAB-5_G3QO8C008JGG02	000793_EAB-5_G3QO8C008JGG02	Contig3158	#NUM!
000793_EAB-5_G3QO8C008JXAJW	000793_EAB-5_G3QO8C008JXAJW	Contig3161	#NUM!
000793_EAB-5_G3QO8C008JDOXH		Contig3183	#VALUE!
000793_EAB-5_G3QO8C008JUR5Q	000793_EAB-5_G3QO8C008JUR5Q	Contig3239	#NUM!
000793_EAB-5_G3QO8C008JMT72		Contig3260	#VALUE!
000793_EAB-5_G3QO8C008I67U9	000793_EAB-5_G3QO8C008I67U9	Contig3261	#NUM!
000793_EAB-5_G3QO8C008JD2MD	000793_EAB-5_G3QO8C008JD2MD	Contig3268	#NUM!
000793_EAB-5_G3QO8C008I6TLZ	000793_EAB-5_G3QO8C008I6TLZ	Contig3271	#NUM!
000793_EAB-5_G3QO8C008I714M		Contig3278	#VALUE!
000793_EAB-5_G3QO8C008JOJ3B	000793_EAB-5_G3QO8C008JOJ3B	Contig3298	#NUM!
000793_EAB-5_G3QO8C008JTZE1		Contig3345	#VALUE!
000793_EAB-5_G3QO8C008JNKAI		Contig3370	#VALUE!
000793_EAB-5_G3QO8C008JN0VB		Contig3424	#VALUE!
000793_EAB-5_G3QO8C008JLWQQ		Contig3472	#VALUE!
000793_EAB-5_G3QO8C008I8ERA	000793_EAB-5_G3QO8C008I8ERA	Contig3481	#NUM!
000793_EAB-5_G3QO8C008JRB3N		Contig3494	#VALUE!
000793_EAB-5_G3QO8C008JO0XN		Contig3496	#VALUE!
000793_EAB-5_G3QO8C008JMP6T		Contig3506	#VALUE!
000793_EAB-5_G3QO8C008JV0W5	000793_EAB-5_G3QO8C008JV0W5	Contig3521	#NUM!
000793_EAB-5_G3QO8C008JX7O7	000793_EAB-5_G3QO8C008JX7O7	Contig3545	#NUM!
000793_EAB-5_G3QO8C008JKFLL		Contig3587	#VALUE!
000793_EAB-5_G3QO8C008JOE62	000793_EAB-5_G3QO8C008JOE62	Contig3588	#NUM!
000793_EAB-5_G3QO8C008JSVUC	000793_EAB-5_G3QO8C008JSVUC	Contig3625	#NUM!
000793_EAB-5_G3QO8C008JSRPP		Contig3628	#VALUE!
000793_EAB-5_G3QO8C008I9680	000793_EAB-5_G3QO8C008I9680	Contig3645	#NUM!
000793_EAB-5_G3QO8C008JS20L		Contig3648	#VALUE!
000793_EAB-5_G3QO8C008JQN7M	000793_EAB-5_G3QO8C008JQN7M	Contig3656	#NUM!
000793_EAB-5_G3QO8C008JK5UH	000793_EAB-5_G3QO8C008JK5UH	Contig3660	#NUM!
000793_EAB-5_G3QO8C008I77WK		Contig3681	#VALUE!
000793_EAB-5_G3QO8C008JG2VE	000793_EAB-5_G3QO8C008JG2VE	Contig3688	#NUM!
000793_EAB-5_G3QO8C008JRULQ	000793_EAB-5_G3QO8C008JRULQ	Contig3705	#NUM!
000793_EAB-5_G3QO8C008JPND8		Contig3718	#VALUE!
000793_EAB-5_G3QO8C008JBI6Z	000793_EAB-5_G3QO8C008JBI6Z	Contig3753	#NUM!
000793_EAB-5_G3QO8C008JXD3K		Contig3759	#VALUE!
000793_EAB-5_G3QO8C008JOAGC	000793_EAB-5_G3QO8C008JOAGC	Contig3760	#NUM!
000793_EAB-5_G3QO8C008I608O		Contig3767	#VALUE!
000793_EAB-5_G3QO8C008I8H4C	000793_EAB-5_G3QO8C008I8H4C	Contig3807	#NUM!
000793_EAB-5_G3QO8C008JI0PZ	000793_EAB-5_G3QO8C008JI0PZ	Contig3810	#NUM!
000793_EAB-5_G3QO8C008JVBLV	000793_EAB-5_G3QO8C008JVBLV	Contig3869	#NUM!
000793_EAB-5_G3QO8C008JVW89		Contig3897	#VALUE!
000793_EAB-5_G3QO8C008JBZS7	000793_EAB-5_G3QO8C008JBZS7	Contig3904	#NUM!
000793_EAB-5_G3QO8C008JOFTR	000793_EAB-5_G3QO8C008JOFTR	Contig3944	#NUM!
000793_EAB-5_G3QO8C008JHOCG	000793_EAB-5_G3QO8C008JHOCG	Contig3961	#NUM!
000793_EAB-5_G3QO8C008JTDJ5	000793_EAB-5_G3QO8C008JTDJ5	Contig4040	#NUM!
000793_EAB-5_G3QO8C008JAQXK	000793_EAB-5_G3QO8C008JAQXK	Contig4051	#NUM!
000793_EAB-5_G3QO8C008JJMNF	000793_EAB-5_G3QO8C008JJMNF	Contig4058	#NUM!
000793_EAB-5_G3QO8C008JDL89	000793_EAB-5_G3QO8C008JDL89	Contig4059	#NUM!
000793_EAB-5_G3QO8C008JI82W		Contig4092	#VALUE!
000793_EAB-5_G3QO8C008JBSTO	000793_EAB-5_G3QO8C008JBSTO	Contig4093	#NUM!
000793_EAB-5_G3QO8C008JN34V	000793_EAB-5_G3QO8C008JN34V	Contig4094	#NUM!
000793_EAB-5_G3QO8C008I87V8		Contig4105	#VALUE!
000793_EAB-5_G3QO8C008I77SJ		Contig4113	#VALUE!
000793_EAB-5_G3QO8C008JECXE		Contig4125	#VALUE!
000793_EAB-5_G3QO8C008JB1LM		Contig4138	#VALUE!
000793_EAB-5_G3QO8C008JE8HN	000793_EAB-5_G3QO8C008JE8HN	Contig4149	#NUM!
000793_EAB-5_G3QO8C008JTJVS	000793_EAB-5_G3QO8C008JTJVS	Contig4184	#NUM!
000793_EAB-5_G3QO8C008JAC93	000793_EAB-5_G3QO8C008JAC93	Contig4266	#NUM!
000793_EAB-5_G3QO8C008JC8PQ		Contig4273	#VALUE!
000793_EAB-5_G3QO8C008JNTVS	000793_EAB-5_G3QO8C008JNTVS	Contig4287	#NUM!
000793_EAB-5_G3QO8C008JU6T5		Contig4292	#VALUE!
000793_EAB-5_G3QO8C008JFLP4		Contig4322	#VALUE!
000793_EAB-5_G3QO8C008I8LKJ		Contig4328	#VALUE!
000793_EAB-5_G3QO8C008JQ900		Contig4341	#VALUE!
000793_EAB-5_G3QO8C008I3QYA		Contig4352	#VALUE!
000793_EAB-5_G3QO8C008JNPP1	000793_EAB-5_G3QO8C008JNPP1	Contig4368	#NUM!
000793_EAB-5_G3QO8C008JPHKT		Contig4370	#VALUE!
000793_EAB-5_G3QO8C008JX08N	000793_EAB-5_G3QO8C008JX08N	Contig4373	#NUM!
000793_EAB-5_G3QO8C008JODYP	000793_EAB-5_G3QO8C008JODYP	Contig4375	#NUM!
000793_EAB-5_G3QO8C008JGVWH		Contig4443	#VALUE!
000793_EAB-5_G3QO8C008JGYTP		Contig4541	#VALUE!
000793_EAB-5_G3QO8C008I9ERJ	000793_EAB-5_G3QO8C008I9ERJ	Contig4559	#NUM!
000793_EAB-5_G3QO8C008JNQQ4		Contig4732	#VALUE!
000793_EAB-5_G3QO8C008JYO87		Contig4733	#VALUE!
000793_EAB-5_G3QO8C008JWM25	000793_EAB-5_G3QO8C008JWM25	Contig4767	#NUM!
000793_EAB-5_G3QO8C008JV4E7	000793_EAB-5_G3QO8C008JV4E7	Contig4778	#NUM!
000793_EAB-5_G3QO8C008JFP1M		Contig4798	#VALUE!
000793_EAB-5_G3QO8C008JO9C6	000793_EAB-5_G3QO8C008JO9C6	Contig4838	#NUM!
000793_EAB-5_G3QO8C008JIB96	000793_EAB-5_G3QO8C008JIB96	Contig4840	#NUM!
000793_EAB-5_G3QO8C008JQHPP		Contig4841	#VALUE!
000793_EAB-5_G3QO8C008JH1LU	000793_EAB-5_G3QO8C008JH1LU	Contig4880	#NUM!
000793_EAB-5_G3QO8C008JDK7A	000793_EAB-5_G3QO8C008JDK7A	Contig4887	#NUM!
000793_EAB-5_G3QO8C008JSS6L	000793_EAB-5_G3QO8C008JSS6L	Contig4972	#NUM!
000793_EAB-5_G3QO8C008JBATX	000793_EAB-5_G3QO8C008JBATX	Contig4981	#NUM!
000793_EAB-5_G3QO8C008JXOAI	000793_EAB-5_G3QO8C008JXOAI	Contig4995	#NUM!
000793_EAB-5_G3QO8C008JLYW7	000793_EAB-5_G3QO8C008JLYW7	Contig5118	#NUM!
000793_EAB-5_G3QO8C008JJHK6	000793_EAB-5_G3QO8C008JJHK6	Contig5132	#NUM!
000793_EAB-5_G3QO8C008I9L9V	000793_EAB-5_G3QO8C008I9L9V	Contig5137	#NUM!
000793_EAB-5_G3QO8C008JKS9Z		Contig5143	#VALUE!
000793_EAB-5_G3QO8C008JJVGD	000793_EAB-5_G3QO8C008JJVGD	Contig5148	#NUM!
000793_EAB-5_G3QO8C008I4V5X		Contig5160	#VALUE!
000793_EAB-5_G3QO8C008JMBZU		Contig5169	#VALUE!
000793_EAB-5_G3QO8C008JRJEQ	000793_EAB-5_G3QO8C008JRJEQ	Contig5183	#NUM!
000793_EAB-5_G3QO8C008JMJ5V		Contig5206	#VALUE!
000793_EAB-5_G3QO8C008JG1O9		Contig5210	#VALUE!
000793_EAB-5_G3QO8C008I8KAF	000793_EAB-5_G3QO8C008I8KAF	Contig5215	#NUM!
000793_EAB-5_G3QO8C008JAL0A	000793_EAB-5_G3QO8C008JAL0A	Contig5253	#NUM!
000793_EAB-5_G3QO8C008JIAQW	000793_EAB-5_G3QO8C008JIAQW	Contig5282	#NUM!
000793_EAB-5_G3QO8C008JBTZI		Contig5327	#VALUE!
000793_EAB-5_G3QO8C008I6NZB	000793_EAB-5_G3QO8C008I6NZB	Contig5343	#NUM!
000793_EAB-5_G3QO8C008JC7R8		Contig5356	#VALUE!
000793_EAB-5_G3QO8C008JEW6D	000793_EAB-5_G3QO8C008JEW6D	Contig5374	#NUM!
000793_EAB-5_G3QO8C008JKC7Y		Contig5378	#VALUE!
000793_EAB-5_G3QO8C008JNIPG	000793_EAB-5_G3QO8C008JNIPG	Contig5385	#NUM!
000793_EAB-5_G3QO8C008JSPD8	000793_EAB-5_G3QO8C008JSPD8	Contig5489	#NUM!
000793_EAB-5_G3QO8C008I7ZJ3		Contig5522	#VALUE!
000793_EAB-5_G3QO8C008JTJOY		Contig5540	#VALUE!
000793_EAB-5_G3QO8C008JT5F5		Contig5569	#VALUE!
000793_EAB-5_G3QO8C008I5KK2	000793_EAB-5_G3QO8C008I5KK2	Contig5572	#NUM!
000793_EAB-5_G3QO8C008JU87N	000793_EAB-5_G3QO8C008JU87N	Contig5626	#NUM!
000793_EAB-5_G3QO8C008JBUWR	000793_EAB-5_G3QO8C008JBUWR	Contig5653	#NUM!
000793_EAB-5_G3QO8C008JNCOJ	000793_EAB-5_G3QO8C008JNCOJ	Contig5661	#NUM!
000793_EAB-5_G3QO8C008JA007		Contig5665	#VALUE!
000793_EAB-5_G3QO8C008JQ914	000793_EAB-5_G3QO8C008JQ914	Contig5712	#NUM!
000793_EAB-5_G3QO8C008JVM2Z		Contig5716	#VALUE!
000793_EAB-5_G3QO8C008I6MSP		Contig5772	#VALUE!
000793_EAB-5_G3QO8C008I9Y6N	000793_EAB-5_G3QO8C008I9Y6N	Contig5850	#NUM!
000793_EAB-5_G3QO8C008JNJCB		Contig5883	#VALUE!
000793_EAB-5_G3QO8C008I8AKK		Contig5887	#VALUE!
000793_EAB-5_G3QO8C008JQ2A2		Contig5893	#VALUE!
000793_EAB-5_G3QO8C008JR91N	000793_EAB-5_G3QO8C008JR91N	Contig5895	#NUM!
000793_EAB-5_G3QO8C008JDX94	000793_EAB-5_G3QO8C008JDX94	Contig5947	#NUM!
000793_EAB-5_G3QO8C008JXFBF		Contig5950	#VALUE!
000793_EAB-5_G3QO8C008JIPXL		Contig5967	#VALUE!
000793_EAB-5_G3QO8C008JDAPW	000793_EAB-5_G3QO8C008JDAPW	Contig5973	#NUM!
000793_EAB-5_G3QO8C008JVOJ4		Contig6006	#VALUE!
000793_EAB-5_G3QO8C008JI1J9		Contig6013	#VALUE!
000793_EAB-5_G3QO8C008JO6WE		Contig6036	#VALUE!
000793_EAB-5_G3QO8C008JS3YF	000793_EAB-5_G3QO8C008JS3YF	Contig6067	#NUM!
000793_EAB-5_G3QO8C008JEEOL		Contig6069	#VALUE!
000793_EAB-5_G3QO8C008I5CS7		Contig6078	#VALUE!
000793_EAB-5_G3QO8C008JHIMQ		Contig6100	#VALUE!
000793_EAB-5_G3QO8C008I6FH8	000793_EAB-5_G3QO8C008I6FH8	Contig6110	#NUM!
000793_EAB-5_G3QO8C008JQQVB	000793_EAB-5_G3QO8C008JQQVB	Contig6120	#NUM!
000793_EAB-5_G3QO8C008JFEHM		Contig6121	#VALUE!
000793_EAB-5_G3QO8C008I5OBC	000793_EAB-5_G3QO8C008I5OBC	Contig6199	#NUM!
000793_EAB-5_G3QO8C008JHY5N		Contig6262	#VALUE!
000793_EAB-5_G3QO8C008JWK2R	000793_EAB-5_G3QO8C008JWK2R	Contig6315	#NUM!
000793_EAB-5_G3QO8C008JGFEI		Contig6331	#VALUE!
000793_EAB-5_G3QO8C008I9EKO	000793_EAB-5_G3QO8C008I9EKO	Contig6345	#NUM!
000793_EAB-5_G3QO8C008JG4O7		Contig6359	#VALUE!
000793_EAB-5_G3QO8C008JVJS6	000793_EAB-5_G3QO8C008JVJS6	Contig6393	#NUM!
000793_EAB-5_G3QO8C008JICW6		Contig6422	#VALUE!
000793_EAB-5_G3QO8C008I8D0V	000793_EAB-5_G3QO8C008I8D0V	Contig6423	#NUM!
000793_EAB-5_G3QO8C008JRNJ2	000793_EAB-5_G3QO8C008JRNJ2	Contig6455	#NUM!
000793_EAB-5_G3QO8C008JH80W	000793_EAB-5_G3QO8C008JH80W	Contig6460	#NUM!
000793_EAB-5_G3QO8C008JVEYI		Contig6463	#VALUE!
000793_EAB-5_G3QO8C008JWZHN		Contig6471	#VALUE!
000793_EAB-5_G3QO8C008I7STJ		Contig6503	#VALUE!
000793_EAB-5_G3QO8C008JXJ0I	000793_EAB-5_G3QO8C008JXJ0I	Contig6538	#NUM!
000793_EAB-5_G3QO8C008JNCS4	000793_EAB-5_G3QO8C008JNCS4	Contig6549	#NUM!
000793_EAB-5_G3QO8C008I8NUJ	000793_EAB-5_G3QO8C008I8NUJ	Contig6559	#NUM!
000793_EAB-5_G3QO8C008JPW83	000793_EAB-5_G3QO8C008JPW83	Contig6560	#NUM!
000793_EAB-5_G3QO8C008I4PZT	000793_EAB-5_G3QO8C008I4PZT	Contig6686	#NUM!
000793_EAB-5_G3QO8C008JMOSC	000793_EAB-5_G3QO8C008JMOSC	Contig6691	#NUM!
000793_EAB-5_G3QO8C008JK63U	000793_EAB-5_G3QO8C008JK63U	Contig6696	#NUM!
000793_EAB-5_G3QO8C008JLQA7		Contig6714	#VALUE!
000793_EAB-5_G3QO8C008I4FVD	000793_EAB-5_G3QO8C008I4FVD	Contig6743	#NUM!
000793_EAB-5_G3QO8C008JGIV6	000793_EAB-5_G3QO8C008JGIV6	Contig6760	#NUM!
000793_EAB-5_G3QO8C008JFKDH	000793_EAB-5_G3QO8C008JFKDH	Contig6782	#NUM!
000793_EAB-5_G3QO8C008JKP1U		000793_EAB-5_isotig00026	#VALUE!
000793_EAB-5_G3QO8C008JPLQB		000793_EAB-5_isotig00027	#VALUE!
000793_EAB-5_G3QO8C008JAC1B		000793_EAB-5_isotig00030	#VALUE!
000793_EAB-5_G3QO8C008JQSC3	000793_EAB-5_G3QO8C008JQSC3	000793_EAB-5_isotig00042	#NUM!
000793_EAB-5_G3QO8C008JJPWC		000793_EAB-5_isotig00043	#VALUE!
000793_EAB-5_G3QO8C008JRHDX	000793_EAB-5_G3QO8C008JRHDX	000793_EAB-5_isotig00045	#NUM!
000793_EAB-5_G3QO8C008I67U5	000793_EAB-5_G3QO8C008I67U5	000793_EAB-5_isotig00048	#NUM!
000793_EAB-5_G3QO8C008JQWI8		000793_EAB-5_isotig00056	#VALUE!
000793_EAB-5_G3QO8C008JK4IM		000793_EAB-5_isotig00057	#VALUE!
000793_EAB-5_G3QO8C008JKQ5W		000793_EAB-5_isotig00065	#VALUE!
000793_EAB-5_G3QO8C008JKZGQ		000793_EAB-5_isotig00066	#VALUE!
000793_EAB-5_G3QO8C008I79RM		000793_EAB-5_isotig00069	#VALUE!
000793_EAB-5_G3QO8C008I8HJ1		000793_EAB-5_isotig00077	#VALUE!
000793_EAB-5_G3QO8C008I6UR5	000793_EAB-5_G3QO8C008I6UR5	000793_EAB-5_isotig00081	#NUM!
000793_EAB-5_G3QO8C008JKYA3	000793_EAB-5_G3QO8C008JKYA3	000793_EAB-5_isotig00082	#NUM!
000793_EAB-5_G3QO8C008I8ERT	000793_EAB-5_G3QO8C008I8ERT	000793_EAB-5_isotig00098	#NUM!
000793_EAB-5_G3QO8C008JV05R		000793_EAB-5_isotig00101	#VALUE!
000793_EAB-5_G3QO8C008JTJVI		000793_EAB-5_isotig00123	#VALUE!
000793_EAB-5_G3QO8C008I6HQO		000793_EAB-5_isotig00124	#VALUE!
000793_EAB-5_G3QO8C008JQ5E6	000793_EAB-5_G3QO8C008JQ5E6	000793_EAB-5_isotig00127	#NUM!
000793_EAB-5_G3QO8C008JWB9H		000793_EAB-5_isotig00128	#VALUE!
000793_EAB-5_G3QO8C008JL47H	000793_EAB-5_G3QO8C008JL47H	000793_EAB-5_isotig00129	#NUM!
000793_EAB-5_G3QO8C008JN1EL	000793_EAB-5_G3QO8C008JN1EL	000793_EAB-5_isotig00130	#NUM!
000793_EAB-5_G3QO8C008JW613	000793_EAB-5_G3QO8C008JW613	000793_EAB-5_isotig00133	#NUM!
000793_EAB-5_G3QO8C008JW1TS	000793_EAB-5_G3QO8C008JW1TS	000793_EAB-5_isotig00135	#NUM!
000793_EAB-5_G3QO8C008JV653	000793_EAB-5_G3QO8C008JV653	000793_EAB-5_isotig00136	#NUM!
000793_EAB-5_G3QO8C008JNHAD		000793_EAB-5_isotig00143	#VALUE!
000793_EAB-5_G3QO8C008JA9RL	000793_EAB-5_G3QO8C008JA9RL	000793_EAB-5_isotig00144	#NUM!
000793_EAB-5_G3QO8C008I7YXP	000793_EAB-5_G3QO8C008I7YXP	000793_EAB-5_isotig00147	#NUM!
000793_EAB-5_G3QO8C008JDRD1		000793_EAB-5_isotig00153	#VALUE!
000793_EAB-5_G3QO8C008JWN41		000793_EAB-5_isotig00154	#VALUE!
000793_EAB-5_G3QO8C008JY44I	000793_EAB-5_G3QO8C008JY44I	000793_EAB-5_isotig00175	#NUM!
000793_EAB-5_G3QO8C008JNTTX	000793_EAB-5_G3QO8C008JNTTX	000793_EAB-5_isotig00176	#NUM!
000793_EAB-5_G3QO8C008JPNCI	000793_EAB-5_G3QO8C008JPNCI	000793_EAB-5_isotig00179	#NUM!
000793_EAB-5_G3QO8C008JYX6Y		000793_EAB-5_isotig00180	#VALUE!
000793_EAB-5_G3QO8C008JG7OM		000793_EAB-5_isotig00189	#VALUE!
000793_EAB-5_G3QO8C008JUC0T	000793_EAB-5_G3QO8C008JUC0T	000793_EAB-5_isotig00190	#NUM!
000793_EAB-5_G3QO8C008JGJDG	000793_EAB-5_G3QO8C008JGJDG	000793_EAB-5_isotig00197	#NUM!
000793_EAB-5_G3QO8C008JEPNF	000793_EAB-5_G3QO8C008JEPNF	000793_EAB-5_isotig00198	#NUM!
000793_EAB-5_G3QO8C008JGEM8		000793_EAB-5_isotig00202	#VALUE!
000793_EAB-5_G3QO8C008JYK6A	000793_EAB-5_G3QO8C008JYK6A	000793_EAB-5_isotig00207	#NUM!
000793_EAB-5_G3QO8C008JXLHD		000793_EAB-5_isotig00209	#VALUE!
000793_EAB-5_G3QO8C008I4C21		000793_EAB-5_isotig00223	#VALUE!
000793_EAB-5_G3QO8C008JMMOE		000793_EAB-5_isotig00224	#VALUE!
000793_EAB-5_G3QO8C008JAFHG	000793_EAB-5_G3QO8C008JAFHG	000793_EAB-5_isotig00232	#NUM!
000793_EAB-5_G3QO8C008JQCL5		000793_EAB-5_isotig00233	#VALUE!
000793_EAB-5_G3QO8C008JU8JT		000793_EAB-5_isotig00240	#VALUE!
000793_EAB-5_G3QO8C008JHGYF	000793_EAB-5_G3QO8C008JHGYF	000793_EAB-5_isotig00250	#NUM!
000793_EAB-5_G3QO8C008JQI8F		000793_EAB-5_isotig00251	#VALUE!
000793_EAB-5_G3QO8C008I3Z6S	000793_EAB-5_G3QO8C008I3Z6S	000793_EAB-5_isotig00256	#NUM!
000793_EAB-5_G3QO8C008JR5OF	000793_EAB-5_G3QO8C008JR5OF	000793_EAB-5_isotig00257	#NUM!
000793_EAB-5_G3QO8C008JWMN7		000793_EAB-5_isotig00285	#VALUE!
000793_EAB-5_G3QO8C008I6QU2		000793_EAB-5_isotig00290	#VALUE!
000793_EAB-5_G3QO8C008JIH1C		000793_EAB-5_isotig00291	#VALUE!
000793_EAB-5_G3QO8C008JPO3L	000793_EAB-5_G3QO8C008JPO3L	000793_EAB-5_isotig00292	#NUM!
000793_EAB-5_G3QO8C008JI0E7	000793_EAB-5_G3QO8C008JI0E7	000793_EAB-5_isotig00304	#NUM!
000793_EAB-5_G3QO8C008JQGLP	000793_EAB-5_G3QO8C008JQGLP	000793_EAB-5_isotig00305	#NUM!
000793_EAB-5_G3QO8C008JVG26	000793_EAB-5_G3QO8C008JVG26	000793_EAB-5_isotig00310	#NUM!
000793_EAB-5_G3QO8C008I8XDA		000793_EAB-5_isotig00324	#VALUE!
000793_EAB-5_G3QO8C008JU2J2	000793_EAB-5_G3QO8C008JU2J2	000793_EAB-5_isotig00325	#NUM!
000793_EAB-5_G3QO8C008JNBD8	000793_EAB-5_G3QO8C008JNBD8	000793_EAB-5_isotig00340	#NUM!
000793_EAB-5_G3QO8C008JI2MJ		000793_EAB-5_isotig00341	#VALUE!
000793_EAB-5_G3QO8C008JSDSS		000793_EAB-5_isotig00362	#VALUE!
000793_EAB-5_G3QO8C008JW9YK	000793_EAB-5_G3QO8C008JW9YK	000793_EAB-5_isotig00368	#NUM!
000793_EAB-5_G3QO8C008JL1VJ		000793_EAB-5_isotig00369	#VALUE!
000793_EAB-5_G3QO8C008JFRJS		000793_EAB-5_isotig00384	#VALUE!
000793_EAB-5_G3QO8C008JRQG0	000793_EAB-5_G3QO8C008JRQG0	000793_EAB-5_isotig00386	#NUM!
000793_EAB-5_G3QO8C008JTO30	000793_EAB-5_G3QO8C008JTO30	000793_EAB-5_isotig00387	#NUM!
000793_EAB-5_G3QO8C008I8PH6		000793_EAB-5_isotig00388	#VALUE!
000793_EAB-5_G3QO8C008JKN5Z		000793_EAB-5_contig00614	#VALUE!
000793_EAB-5_G3QO8C008JUDTN		000793_EAB-5_isotig00407	#VALUE!
000793_EAB-5_G3QO8C008I76IF	000793_EAB-5_G3QO8C008I76IF	000793_EAB-5_isotig00409	#NUM!
000793_EAB-5_G3QO8C008JWBVB	000793_EAB-5_G3QO8C008JWBVB	000793_EAB-5_isotig00414	#NUM!
000793_EAB-5_G3QO8C008JK1X7	000793_EAB-5_G3QO8C008JK1X7	000793_EAB-5_isotig00415	#NUM!
000793_EAB-5_G3QO8C008I6MZR		000793_EAB-5_isotig00422	#VALUE!
000793_EAB-5_G3QO8C008JQFQY		000793_EAB-5_isotig00424	#VALUE!
000793_EAB-5_G3QO8C008JL1PH		000793_EAB-5_isotig00426	#VALUE!
000793_EAB-5_G3QO8C008JULKF		000793_EAB-5_isotig00427	#VALUE!
000793_EAB-5_G3QO8C008I9W7X		000793_EAB-5_isotig00432	#VALUE!
000793_EAB-5_G3QO8C008I5I2K	000793_EAB-5_G3QO8C008I5I2K	000793_EAB-5_isotig00439	#NUM!
000793_EAB-5_G3QO8C008JVM23	000793_EAB-5_G3QO8C008JVM23	000793_EAB-5_isotig00440	#NUM!
000793_EAB-5_G3QO8C008JQB48		000793_EAB-5_isotig00448	#VALUE!
000793_EAB-5_G3QO8C008JLS0C	000793_EAB-5_G3QO8C008JLS0C	000793_EAB-5_isotig00449	#NUM!
000793_EAB-5_G3QO8C008JLPM0		000793_EAB-5_isotig00451	#VALUE!
000793_EAB-5_G3QO8C008I94CO		000793_EAB-5_isotig00453	#VALUE!
000793_EAB-5_G3QO8C008JRC9O		000793_EAB-5_isotig00454	#VALUE!
000793_EAB-5_G3QO8C008JR8SQ	000793_EAB-5_G3QO8C008JR8SQ	000793_EAB-5_isotig00461	#NUM!
000793_EAB-5_G3QO8C008JQK0M	000793_EAB-5_G3QO8C008JQK0M	000793_EAB-5_isotig00470	#NUM!
000793_EAB-5_G3QO8C008JGZ8Y	000793_EAB-5_G3QO8C008JGZ8Y	000793_EAB-5_isotig00473	#NUM!
000793_EAB-5_G3QO8C008JARP9	000793_EAB-5_G3QO8C008JARP9	000793_EAB-5_isotig00477	#NUM!
000793_EAB-5_G3QO8C008JMIPM		000793_EAB-5_isotig00479	#VALUE!
000793_EAB-5_G3QO8C008JRL31	000793_EAB-5_G3QO8C008JRL31	000793_EAB-5_isotig00480	#NUM!
000793_EAB-5_G3QO8C008JFEE8	000793_EAB-5_G3QO8C008JFEE8	000793_EAB-5_isotig00485	#NUM!
000793_EAB-5_G3QO8C008JU4HN		000793_EAB-5_isotig00493	#VALUE!
000793_EAB-5_G3QO8C008JNKR7		000793_EAB-5_isotig00498	#VALUE!
000793_EAB-5_G3QO8C008JOR2I		000793_EAB-5_isotig00507	#VALUE!
000793_EAB-5_G3QO8C008I8O3U	000793_EAB-5_G3QO8C008I8O3U	000793_EAB-5_isotig00508	#NUM!
000793_EAB-5_G3QO8C008I9LD6	000793_EAB-5_G3QO8C008I9LD6	000793_EAB-5_isotig00509	#NUM!
000793_EAB-5_G3QO8C008I82A3		000793_EAB-5_isotig00512	#VALUE!
000793_EAB-5_G3QO8C008I74V0		000793_EAB-5_isotig00513	#VALUE!
000793_EAB-5_G3QO8C008JHPV1	000793_EAB-5_G3QO8C008JHPV1	000793_EAB-5_isotig00517	#NUM!
000793_EAB-5_G3QO8C008JSEE6	000793_EAB-5_G3QO8C008JSEE6	000793_EAB-5_isotig00518	#NUM!
000793_EAB-5_G3QO8C008JOCN3	000793_EAB-5_G3QO8C008JOCN3	000793_EAB-5_isotig00522	#NUM!
000793_EAB-5_G3QO8C008JRJJV		000793_EAB-5_isotig00524	#VALUE!
000793_EAB-5_G3QO8C008JHZ63		000793_EAB-5_isotig00525	#VALUE!
000793_EAB-5_G3QO8C008I24OA		000793_EAB-5_isotig00526	#VALUE!
000793_EAB-5_G3QO8C008JD788	000793_EAB-5_G3QO8C008JD788	000793_EAB-5_isotig00529	#NUM!
000793_EAB-5_G3QO8C008JAFWX		000793_EAB-5_isotig00532	#VALUE!
000793_EAB-5_G3QO8C008JWQT0	000793_EAB-5_G3QO8C008JWQT0	000793_EAB-5_isotig00535	#NUM!
000793_EAB-5_G3QO8C008JPXUN	000793_EAB-5_G3QO8C008JPXUN	000793_EAB-5_isotig00538	#NUM!
000793_EAB-5_G3QO8C008I8RT9		000793_EAB-5_isotig00540	#VALUE!
000793_EAB-5_G3QO8C008I8UXX	000793_EAB-5_G3QO8C008I8UXX	000793_EAB-5_isotig00543	#NUM!
000793_EAB-5_G3QO8C008I7DJR	000793_EAB-5_G3QO8C008I7DJR	000793_EAB-5_isotig00545	#NUM!
000793_EAB-5_G3QO8C008I46C1	000793_EAB-5_G3QO8C008I46C1	000793_EAB-5_isotig00546	#NUM!
000793_EAB-5_G3QO8C008JGI22	000793_EAB-5_G3QO8C008JGI22	000793_EAB-5_isotig00548	#NUM!
000793_EAB-5_G3QO8C008JBCYU	000793_EAB-5_G3QO8C008JBCYU	000793_EAB-5_isotig00551	#NUM!
000793_EAB-5_G3QO8C008JBN4S		000793_EAB-5_isotig00552	#VALUE!
000793_EAB-5_G3QO8C008JSGLP		000793_EAB-5_isotig00554	#VALUE!
000793_EAB-5_G3QO8C008JDWMS		000793_EAB-5_isotig00556	#VALUE!
000793_EAB-5_G3QO8C008I62RT	000793_EAB-5_G3QO8C008I62RT	000793_EAB-5_isotig00563	#NUM!
000793_EAB-5_G3QO8C008I6OQG		000793_EAB-5_isotig00566	#VALUE!
000793_EAB-5_G3QO8C008JBREH		000793_EAB-5_isotig00568	#VALUE!
000793_EAB-5_G3QO8C008I94Z6		000793_EAB-5_isotig00570	#VALUE!
000793_EAB-5_G3QO8C008JC24N	000793_EAB-5_G3QO8C008JC24N	000793_EAB-5_isotig00571	#NUM!
000793_EAB-5_G3QO8C008JCMRD		000793_EAB-5_isotig00574	#VALUE!
000793_EAB-5_G3QO8C008I99NT	000793_EAB-5_G3QO8C008I99NT	000793_EAB-5_isotig00575	#NUM!
000793_EAB-5_G3QO8C008JH4QX		000793_EAB-5_isotig00580	#VALUE!
000793_EAB-5_G3QO8C008JLZD9		000793_EAB-5_isotig00581	#VALUE!
000793_EAB-5_G3QO8C008JBJLL	000793_EAB-5_G3QO8C008JBJLL	000793_EAB-5_isotig00583	#NUM!
000793_EAB-5_G3QO8C008I5ZHG	000793_EAB-5_G3QO8C008I5ZHG	000793_EAB-5_isotig00585	#NUM!
000793_EAB-5_G3QO8C008JIUK6	000793_EAB-5_G3QO8C008JIUK6	000793_EAB-5_isotig00586	#NUM!
000793_EAB-5_G3QO8C008JAYD5	000793_EAB-5_G3QO8C008JAYD5	000793_EAB-5_isotig00587	#NUM!
000793_EAB-5_G3QO8C008JBAPD	000793_EAB-5_G3QO8C008JBAPD	000793_EAB-5_isotig00588	#NUM!
000793_EAB-5_G3QO8C008JNX3D		000793_EAB-5_isotig00593	#VALUE!
000793_EAB-5_G3QO8C008JPJHZ		000793_EAB-5_isotig00595	#VALUE!
000793_EAB-5_G3QO8C008JG1WE	000793_EAB-5_G3QO8C008JG1WE	000793_EAB-5_isotig00599	#NUM!
000793_EAB-5_G3QO8C008JPI28		000793_EAB-5_isotig00600	#VALUE!
000793_EAB-5_G3QO8C008I5WP2		000793_EAB-5_isotig00604	#VALUE!
000793_EAB-5_G3QO8C008JQIVK		000793_EAB-5_isotig00605	#VALUE!
000793_EAB-5_G3QO8C008JGL4J	000793_EAB-5_G3QO8C008JGL4J	000793_EAB-5_isotig00606	#NUM!
000793_EAB-5_G3QO8C008JUFN3	000793_EAB-5_G3QO8C008JUFN3	000793_EAB-5_isotig00607	#NUM!
000793_EAB-5_G3QO8C008I8IFW	000793_EAB-5_G3QO8C008I8IFW	000793_EAB-5_isotig00610	#NUM!
000793_EAB-5_G3QO8C008JP6B4	000793_EAB-5_G3QO8C008JP6B4	000793_EAB-5_isotig00613	#NUM!
000793_EAB-5_G3QO8C008JBDV1	000793_EAB-5_G3QO8C008JBDV1	000793_EAB-5_isotig00615	#NUM!
000793_EAB-5_G3QO8C008JOWI6	000793_EAB-5_G3QO8C008JOWI6	000793_EAB-5_isotig00617	#NUM!
000793_EAB-5_G3QO8C008JOFZE	000793_EAB-5_G3QO8C008JOFZE	000793_EAB-5_isotig00620	#NUM!
000793_EAB-5_G3QO8C008JBPG0	000793_EAB-5_G3QO8C008JBPG0	000793_EAB-5_isotig00626	#NUM!
000793_EAB-5_G3QO8C008JTASB		000793_EAB-5_isotig00629	#VALUE!
000793_EAB-5_G3QO8C008JOXGM	000793_EAB-5_G3QO8C008JOXGM	000793_EAB-5_isotig00634	#NUM!
000793_EAB-5_G3QO8C008JQH9Z		000793_EAB-5_isotig00639	#VALUE!
000793_EAB-5_G3QO8C008JC3RE		000793_EAB-5_isotig00640	#VALUE!
000793_EAB-5_G3QO8C008I5KST		000793_EAB-5_isotig00645	#VALUE!
000793_EAB-5_G3QO8C008JE148	000793_EAB-5_G3QO8C008JE148	000793_EAB-5_isotig00646	#NUM!
000793_EAB-5_G3QO8C008JCY1A		000793_EAB-5_isotig00650	#VALUE!
000793_EAB-5_G3QO8C008I53EN	000793_EAB-5_G3QO8C008I53EN	000793_EAB-5_isotig00657	#NUM!
000793_EAB-5_G3QO8C008JE079		000793_EAB-5_isotig00659	#VALUE!
000793_EAB-5_G3QO8C008JDULV		000793_EAB-5_isotig00661	#VALUE!
000793_EAB-5_G3QO8C008JTSCV		000793_EAB-5_isotig00662	#VALUE!
000793_EAB-5_G3QO8C008JTUX1		000793_EAB-5_isotig00663	#VALUE!
000793_EAB-5_G3QO8C008JH4N0		000793_EAB-5_isotig00664	#VALUE!
000793_EAB-5_G3QO8C008I5YQY	000793_EAB-5_G3QO8C008I5YQY	000793_EAB-5_isotig00670	#NUM!
000793_EAB-5_G3QO8C008JOKAD	000793_EAB-5_G3QO8C008JOKAD	000793_EAB-5_isotig00671	#NUM!
000793_EAB-5_G3QO8C008I7VMG	000793_EAB-5_G3QO8C008I7VMG	000793_EAB-5_isotig00677	#NUM!
000793_EAB-5_G3QO8C008JNLT7		000793_EAB-5_isotig00678	#VALUE!
000793_EAB-5_G3QO8C008JC6BP	000793_EAB-5_G3QO8C008JC6BP	000793_EAB-5_isotig00679	#NUM!
000793_EAB-5_G3QO8C008JQKHO	000793_EAB-5_G3QO8C008JQKHO	000793_EAB-5_isotig00680	#NUM!
000793_EAB-5_G3QO8C008JUM5R		000793_EAB-5_isotig00683	#VALUE!
000793_EAB-5_G3QO8C008JXX6M	000793_EAB-5_G3QO8C008JXX6M	000793_EAB-5_isotig00685	#NUM!
000793_EAB-5_G3QO8C008JUEUA	000793_EAB-5_G3QO8C008JUEUA	000793_EAB-5_isotig00692	#NUM!
000793_EAB-5_G3QO8C008JEXQ3	000793_EAB-5_G3QO8C008JEXQ3	000793_EAB-5_isotig00693	#NUM!
000793_EAB-5_G3QO8C008JC3GU	000793_EAB-5_G3QO8C008JC3GU	000793_EAB-5_isotig00702	#NUM!
000793_EAB-5_G3QO8C008JIDJY		000793_EAB-5_isotig00703	#VALUE!
000793_EAB-5_G3QO8C008JNPP8		000793_EAB-5_isotig00705	#VALUE!
000793_EAB-5_G3QO8C008JQUKS		000793_EAB-5_isotig00708	#VALUE!
000793_EAB-5_G3QO8C008JOUOU	000793_EAB-5_G3QO8C008JOUOU	000793_EAB-5_isotig00712	#NUM!
000793_EAB-5_G3QO8C008JJVW1		000793_EAB-5_isotig00715	#VALUE!
000793_EAB-5_G3QO8C008JIXZJ		000793_EAB-5_isotig00716	#VALUE!
000793_EAB-5_G3QO8C008I8X5A	000793_EAB-5_G3QO8C008I8X5A	000793_EAB-5_isotig00725	#NUM!
000793_EAB-5_G3QO8C008I6KPD	000793_EAB-5_G3QO8C008I6KPD	000793_EAB-5_isotig00727	#NUM!
000793_EAB-5_G3QO8C008JHZEX	000793_EAB-5_G3QO8C008JHZEX	000793_EAB-5_isotig00728	#NUM!
000793_EAB-5_G3QO8C008JP6WQ	000793_EAB-5_G3QO8C008JP6WQ	000793_EAB-5_isotig00733	#NUM!
000793_EAB-5_G3QO8C008JFE5Q		000793_EAB-5_isotig00735	#VALUE!
000793_EAB-5_G3QO8C008JJ3MO		000793_EAB-5_isotig00738	#VALUE!
000793_EAB-5_G3QO8C008I43N4	000793_EAB-5_G3QO8C008I43N4	000793_EAB-5_isotig00739	#NUM!
000793_EAB-5_G3QO8C008I59AM		000793_EAB-5_isotig00741	#VALUE!
000793_EAB-5_G3QO8C008JKPHI		000793_EAB-5_isotig00743	#VALUE!
000793_EAB-5_G3QO8C008I77DP	000793_EAB-5_G3QO8C008I77DP	000793_EAB-5_isotig00744	#NUM!
000793_EAB-5_G3QO8C008JQHOE	000793_EAB-5_G3QO8C008JQHOE	000793_EAB-5_isotig00748	#NUM!
000793_EAB-5_G3QO8C008JO0P4	000793_EAB-5_G3QO8C008JO0P4	000793_EAB-5_isotig00750	#NUM!
000793_EAB-5_G3QO8C008JVQ3Y	000793_EAB-5_G3QO8C008JVQ3Y	000793_EAB-5_isotig00754	#NUM!
000793_EAB-5_G3QO8C008JOJK3	000793_EAB-5_G3QO8C008JOJK3	000793_EAB-5_isotig00756	#NUM!
000793_EAB-5_G3QO8C008JF0TB	000793_EAB-5_G3QO8C008JF0TB	000793_EAB-5_isotig00757	#NUM!
000793_EAB-5_G3QO8C008JDUHT		000793_EAB-5_isotig00758	#VALUE!
000793_EAB-5_G3QO8C008JTW7C		000793_EAB-5_isotig00761	#VALUE!
000793_EAB-5_G3QO8C008JQ5AG	000793_EAB-5_G3QO8C008JQ5AG	000793_EAB-5_isotig00771	#NUM!
000793_EAB-5_G3QO8C008JE2GD		000793_EAB-5_isotig00774	#VALUE!
000793_EAB-5_G3QO8C008JWC7D		000793_EAB-5_isotig00777	#VALUE!
000793_EAB-5_G3QO8C008I418N		000793_EAB-5_isotig00781	#VALUE!
000793_EAB-5_G3QO8C008JRN4L	000793_EAB-5_G3QO8C008JRN4L	000793_EAB-5_isotig00785	#NUM!
000793_EAB-5_G3QO8C008JF11H		000793_EAB-5_isotig00788	#VALUE!
000793_EAB-5_G3QO8C008I9ZQI	000793_EAB-5_G3QO8C008I9ZQI	000793_EAB-5_isotig00789	#NUM!
000793_EAB-5_G3QO8C008JNHNK		000793_EAB-5_isotig00790	#VALUE!
000793_EAB-5_G3QO8C008JHM0K		000793_EAB-5_isotig00793	#VALUE!
000793_EAB-5_G3QO8C008JWAX0		000793_EAB-5_isotig00800	#VALUE!
000793_EAB-5_G3QO8C008JIAKB	000793_EAB-5_G3QO8C008JIAKB	000793_EAB-5_isotig00803	#NUM!
000793_EAB-5_G3QO8C008I5CP4	000793_EAB-5_G3QO8C008I5CP4	000793_EAB-5_isotig00804	#NUM!
000793_EAB-5_G3QO8C008I55YT	000793_EAB-5_G3QO8C008I55YT	000793_EAB-5_isotig00805	#NUM!
000793_EAB-5_G3QO8C008JFXME		000793_EAB-5_isotig00806	#VALUE!
000793_EAB-5_G3QO8C008JGFHS	000793_EAB-5_G3QO8C008JGFHS	000793_EAB-5_isotig00825	#NUM!
000793_EAB-5_G3QO8C008I6DMV		000793_EAB-5_isotig00837	#VALUE!
000793_EAB-5_G3QO8C008JO0GW	000793_EAB-5_G3QO8C008JO0GW	000793_EAB-5_isotig00839	#NUM!
000793_EAB-5_G3QO8C008JVWQT	000793_EAB-5_G3QO8C008JVWQT	000793_EAB-5_isotig00846	#NUM!
000793_EAB-5_G3QO8C008JQVQ5	000793_EAB-5_G3QO8C008JQVQ5	000793_EAB-5_isotig00849	#NUM!
000793_EAB-5_G3QO8C008JEBNJ	000793_EAB-5_G3QO8C008JEBNJ	000793_EAB-5_isotig00850	#NUM!
000793_EAB-5_G3QO8C008JT3XI	000793_EAB-5_G3QO8C008JT3XI	000793_EAB-5_isotig00851	#NUM!
000793_EAB-5_G3QO8C008JKZLN	000793_EAB-5_G3QO8C008JKZLN	000793_EAB-5_isotig00852	#NUM!
000793_EAB-5_G3QO8C008JI8M9	000793_EAB-5_G3QO8C008JI8M9	000793_EAB-5_isotig00856	#NUM!
000793_EAB-5_G3QO8C008JN48X	000793_EAB-5_G3QO8C008JN48X	000793_EAB-5_isotig00859	#NUM!
000793_EAB-5_G3QO8C008JKK2W	000793_EAB-5_G3QO8C008JKK2W	000793_EAB-5_isotig00862	#NUM!
000793_EAB-5_G3QO8C008JQ9SM		000793_EAB-5_isotig00863	#VALUE!
000793_EAB-5_G3QO8C008I6IS5	000793_EAB-5_G3QO8C008I6IS5	000793_EAB-5_isotig00872	#NUM!
000793_EAB-5_G3QO8C008I9ND1		000793_EAB-5_isotig00875	#VALUE!
000793_EAB-5_G3QO8C008JDRNK		000793_EAB-5_isotig00877	#VALUE!
000793_EAB-5_G3QO8C008JLMFK	000793_EAB-5_G3QO8C008JLMFK	000793_EAB-5_isotig00886	#NUM!
000793_EAB-5_G3QO8C008JYBI5		000793_EAB-5_isotig00888	#VALUE!
000793_EAB-5_G3QO8C008I9ZQT	000793_EAB-5_G3QO8C008I9ZQT	000793_EAB-5_isotig00895	#NUM!
000793_EAB-5_G3QO8C008I73FM		000793_EAB-5_isotig00896	#VALUE!
000793_EAB-5_G3QO8C008JUFN0	000793_EAB-5_G3QO8C008JUFN0	000793_EAB-5_isotig00900	#NUM!
000793_EAB-5_G3QO8C008JC2MR	000793_EAB-5_G3QO8C008JC2MR	000793_EAB-5_isotig00901	#NUM!
000793_EAB-5_G3QO8C008JG0WU		000793_EAB-5_isotig00909	#VALUE!
000793_EAB-5_G3QO8C008JYFGC		000793_EAB-5_isotig00912	#VALUE!
000793_EAB-5_G3QO8C008I88NK		000793_EAB-5_isotig00914	#VALUE!
000793_EAB-5_G3QO8C008I6FKM		000793_EAB-5_isotig00918	#VALUE!
000793_EAB-5_G3QO8C008JH6I3	000793_EAB-5_G3QO8C008JH6I3	000793_EAB-5_isotig00926	#NUM!
000793_EAB-5_G3QO8C008JWDR3		000793_EAB-5_isotig00929	#VALUE!
000793_EAB-5_G3QO8C008I9JVO	000793_EAB-5_G3QO8C008I9JVO	000793_EAB-5_isotig00932	#NUM!
000793_EAB-5_G3QO8C008JS92Y		000793_EAB-5_isotig00936	#VALUE!
000793_EAB-5_G3QO8C008I70D9	000793_EAB-5_G3QO8C008I70D9	000793_EAB-5_isotig00937	#NUM!
000793_EAB-5_G3QO8C008JKG9G	000793_EAB-5_G3QO8C008JKG9G	000793_EAB-5_isotig00938	#NUM!
000793_EAB-5_G3QO8C008JVJ7G	000793_EAB-5_G3QO8C008JVJ7G	000793_EAB-5_isotig00939	#NUM!
000793_EAB-5_G3QO8C008JA7GU	000793_EAB-5_G3QO8C008JA7GU	000793_EAB-5_isotig00943	#NUM!
000793_EAB-5_G3QO8C008JUH7U	000793_EAB-5_G3QO8C008JUH7U	000793_EAB-5_isotig00949	#NUM!
000793_EAB-5_G3QO8C008JQJFT	000793_EAB-5_G3QO8C008JQJFT	000793_EAB-5_isotig00952	#NUM!
000793_EAB-5_G3QO8C008JCJE2		000793_EAB-5_isotig00953	#VALUE!
000793_EAB-5_G3QO8C008JF3Z0		000793_EAB-5_isotig00954	#VALUE!
000793_EAB-5_G3QO8C008JG3EM	000793_EAB-5_G3QO8C008JG3EM	000793_EAB-5_isotig00969	#NUM!
000793_EAB-5_G3QO8C008JA7JV		000793_EAB-5_isotig00971	#VALUE!
000793_EAB-5_G3QO8C008I6E3Q	000793_EAB-5_G3QO8C008I6E3Q	000793_EAB-5_isotig00972	#NUM!
000793_EAB-5_G3QO8C008JVKF3		000793_EAB-5_isotig00973	#VALUE!
000793_EAB-5_G3QO8C008JU2G6		000793_EAB-5_isotig00975	#VALUE!
000793_EAB-5_G3QO8C008JR53Z	000793_EAB-5_G3QO8C008JR53Z	000793_EAB-5_isotig00980	#NUM!
000793_EAB-5_G3QO8C008JTLYE	000793_EAB-5_G3QO8C008JTLYE	000793_EAB-5_isotig00982	#NUM!
000793_EAB-5_G3QO8C008JFTRG	000793_EAB-5_G3QO8C008JFTRG	000793_EAB-5_isotig00983	#NUM!
000793_EAB-5_G3QO8C008JCOCO	000793_EAB-5_G3QO8C008JCOCO	000793_EAB-5_isotig00984	#NUM!
000793_EAB-5_G3QO8C008JX7ZY		000793_EAB-5_isotig00986	#VALUE!
000793_EAB-5_G3QO8C008JULSX		000793_EAB-5_isotig00992	#VALUE!
000793_EAB-5_G3QO8C008I8KNF		000793_EAB-5_isotig00995	#VALUE!
000793_EAB-5_G3QO8C008JS7S9	000793_EAB-5_G3QO8C008JS7S9	000793_EAB-5_isotig00996	#NUM!
000793_EAB-5_G3QO8C008I8JP4		000793_EAB-5_isotig01009	#VALUE!
000793_EAB-5_G3QO8C008JQHKB	000793_EAB-5_G3QO8C008JQHKB	000793_EAB-5_isotig01013	#NUM!
000793_EAB-5_G3QO8C008I8DCT		000793_EAB-5_isotig01018	#VALUE!
000793_EAB-5_G3QO8C008JOVNE	000793_EAB-5_G3QO8C008JOVNE	000793_EAB-5_isotig01019	#NUM!
000793_EAB-5_G3QO8C008JKUJ6	000793_EAB-5_G3QO8C008JKUJ6	000793_EAB-5_isotig01020	#NUM!
000793_EAB-5_G3QO8C008JVYK8	000793_EAB-5_G3QO8C008JVYK8	000793_EAB-5_isotig01026	#NUM!
000793_EAB-5_G3QO8C008JR78O	000793_EAB-5_G3QO8C008JR78O	000793_EAB-5_isotig01029	#NUM!
000793_EAB-5_G3QO8C008JN1GE	000793_EAB-5_G3QO8C008JN1GE	000793_EAB-5_isotig01031	#NUM!
000793_EAB-5_G3QO8C008JBA5R	000793_EAB-5_G3QO8C008JBA5R	000793_EAB-5_isotig01032	#NUM!
000793_EAB-5_G3QO8C008JU4T4		000793_EAB-5_isotig01038	#VALUE!
000793_EAB-5_G3QO8C008I77UR		000793_EAB-5_isotig01039	#VALUE!
000793_EAB-5_G3QO8C008JQUHG		000793_EAB-5_isotig01045	#VALUE!
000793_EAB-5_G3QO8C008JMKL5	000793_EAB-5_G3QO8C008JMKL5	000793_EAB-5_isotig01048	#NUM!
000793_EAB-5_G3QO8C008JB1QC	000793_EAB-5_G3QO8C008JB1QC	000793_EAB-5_isotig01050	#NUM!
000793_EAB-5_G3QO8C008JQ2L4	000793_EAB-5_G3QO8C008JQ2L4	000793_EAB-5_isotig01052	#NUM!
000793_EAB-5_G3QO8C008JFCSY		000793_EAB-5_isotig01056	#VALUE!
000793_EAB-5_G3QO8C008JDQK2		000793_EAB-5_isotig01060	#VALUE!
000793_EAB-5_G3QO8C008JT67I	000793_EAB-5_G3QO8C008JT67I	000793_EAB-5_isotig01062	#NUM!
000793_EAB-5_G3QO8C008JLQQC	000793_EAB-5_G3QO8C008JLQQC	000793_EAB-5_isotig01066	#NUM!
000793_EAB-5_G3QO8C008I7V7F		000793_EAB-5_isotig01068	#VALUE!
000793_EAB-5_G3QO8C008JGCVK	000793_EAB-5_G3QO8C008JGCVK	000793_EAB-5_isotig01070	#NUM!
000793_EAB-5_G3QO8C008JWE6Z		000793_EAB-5_isotig01079	#VALUE!
000793_EAB-5_G3QO8C008JMVCN	000793_EAB-5_G3QO8C008JMVCN	000793_EAB-5_isotig01083	#NUM!
000793_EAB-5_G3QO8C008JSRQ1	000793_EAB-5_G3QO8C008JSRQ1	000793_EAB-5_isotig01087	#NUM!
000793_EAB-5_G3QO8C008JAO77		000793_EAB-5_isotig01090	#VALUE!
000793_EAB-5_G3QO8C008JQPUR		000793_EAB-5_isotig01092	#VALUE!
000793_EAB-5_G3QO8C008JL94J		000793_EAB-5_isotig01093	#VALUE!
000793_EAB-5_G3QO8C008JQCDX		000793_EAB-5_isotig01094	#VALUE!
000793_EAB-5_G3QO8C008JLYNA	000793_EAB-5_G3QO8C008JLYNA	000793_EAB-5_isotig01096	#NUM!
000793_EAB-5_G3QO8C008I8S6E	000793_EAB-5_G3QO8C008I8S6E	000793_EAB-5_isotig01100	#NUM!
000793_EAB-5_G3QO8C008JVJVZ	000793_EAB-5_G3QO8C008JVJVZ	000793_EAB-5_isotig01101	#NUM!
000793_EAB-5_G3QO8C008I7GT8	000793_EAB-5_G3QO8C008I7GT8	000793_EAB-5_isotig01102	#NUM!
000793_EAB-5_G3QO8C008JW429	000793_EAB-5_G3QO8C008JW429	000793_EAB-5_isotig01103	#NUM!
000793_EAB-5_G3QO8C008I7S7F		000793_EAB-5_isotig01111	#VALUE!
000793_EAB-5_G3QO8C008I4V0W	000793_EAB-5_G3QO8C008I4V0W	000793_EAB-5_isotig01122	#NUM!
000793_EAB-5_G3QO8C008JWHSO	000793_EAB-5_G3QO8C008JWHSO	000793_EAB-5_isotig01124	#NUM!
000793_EAB-5_G3QO8C008JRUS5	000793_EAB-5_G3QO8C008JRUS5	000793_EAB-5_isotig01128	#NUM!
000793_EAB-5_G3QO8C008I7CN9		000793_EAB-5_isotig01132	#VALUE!
000793_EAB-5_G3QO8C008JKY52		000793_EAB-5_isotig01136	#VALUE!
000793_EAB-5_G3QO8C008JRQXA	000793_EAB-5_G3QO8C008JRQXA	000793_EAB-5_isotig01143	#NUM!
Contig1762	Contig1762	000793_EAB-5_isotig01145	#NUM!
Contig1763		000793_EAB-5_isotig01146	#VALUE!
Contig1770	Contig1770	000793_EAB-5_isotig01147	#NUM!
Contig1776	Contig1776	000793_EAB-5_isotig01148	#NUM!
Contig1780		000793_EAB-5_isotig01155	#VALUE!
Contig1781	Contig1781	000793_EAB-5_isotig01157	#NUM!
Contig1788		000793_EAB-5_isotig01161	#VALUE!
Contig1789		000793_EAB-5_isotig01162	#VALUE!
Contig1792	Contig1792	000793_EAB-5_isotig01165	#NUM!
Contig1797		000793_EAB-5_isotig01166	#VALUE!
Contig1801	Contig1801	000793_EAB-5_isotig01174	#NUM!
Contig1805	Contig1805	000793_EAB-5_isotig01177	#NUM!
Contig1807		000793_EAB-5_isotig01179	#VALUE!
Contig1808	Contig1808	000793_EAB-5_isotig01180	#NUM!
Contig1811	Contig1811	000793_EAB-5_isotig01184	#NUM!
Contig1815	Contig1815	000793_EAB-5_isotig01185	#NUM!
Contig1817		000793_EAB-5_isotig01187	#VALUE!
Contig1820	Contig1820	000793_EAB-5_isotig01190	#NUM!
Contig1821		000793_EAB-5_isotig01195	#VALUE!
Contig1827		000793_EAB-5_isotig01206	#VALUE!
Contig1828	Contig1828	000793_EAB-5_isotig01207	#NUM!
Contig1834	Contig1834	000793_EAB-5_isotig01211	#NUM!
Contig1837	Contig1837	000793_EAB-5_isotig01224	#NUM!
Contig1838		000793_EAB-5_isotig01227	#VALUE!
Contig1842		000793_EAB-5_isotig01229	#VALUE!
Contig1843	Contig1843	000793_EAB-5_isotig01235	#NUM!
Contig1849	Contig1849	000793_EAB-5_isotig01244	#NUM!
Contig1864	Contig1864	000793_EAB-5_isotig01248	#NUM!
Contig1865		000793_EAB-5_isotig01255	#VALUE!
Contig1866	Contig1866	000793_EAB-5_isotig01256	#NUM!
Contig1869	Contig1869	000793_EAB-5_isotig01262	#NUM!
Contig1870		000793_EAB-5_isotig01264	#VALUE!
Contig1871	Contig1871	000793_EAB-5_isotig01270	#NUM!
Contig1874	Contig1874	000793_EAB-5_isotig01274	#NUM!
Contig1876		000793_EAB-5_isotig01276	#VALUE!
Contig1878	Contig1878	000793_EAB-5_isotig01280	#NUM!
Contig1882	Contig1882	000793_EAB-5_isotig01281	#NUM!
Contig1888		000793_EAB-5_isotig01282	#VALUE!
Contig1889	Contig1889	000793_EAB-5_isotig01283	#NUM!
Contig1890		000793_EAB-5_isotig01286	#VALUE!
Contig1891	Contig1891	000793_EAB-5_isotig01298	#NUM!
Contig1893	Contig1893	000793_EAB-5_isotig01317	#NUM!
Contig1898		000793_EAB-5_isotig01318	#VALUE!
Contig1900	Contig1900	000793_EAB-5_isotig01320	#NUM!
Contig1904		000793_EAB-5_isotig01324	#VALUE!
Contig1906	Contig1906	000793_EAB-5_isotig01325	#NUM!
Contig1907	Contig1907	000793_EAB-5_isotig01329	#NUM!
Contig1908		000793_EAB-5_isotig01330	#VALUE!
Contig1918	Contig1918	000793_EAB-5_isotig01331	#NUM!
Contig1919	Contig1919	000793_EAB-5_isotig01335	#NUM!
Contig1922	Contig1922	000793_EAB-5_isotig01336	#NUM!
Contig1924	Contig1924	000793_EAB-5_isotig01338	#NUM!
Contig1926		000793_EAB-5_isotig01348	#VALUE!
Contig1927		000793_EAB-5_isotig01355	#VALUE!
Contig1930	Contig1930	000793_EAB-5_isotig01367	#NUM!
Contig1932	Contig1932	000793_EAB-5_isotig01368	#NUM!
Contig1933	Contig1933	000793_EAB-5_isotig01369	#NUM!
Contig1936	Contig1936	000793_EAB-5_isotig01376	#NUM!
Contig1937	Contig1937	000793_EAB-5_isotig01385	#NUM!
Contig1938	Contig1938	000793_EAB-5_isotig01388	#NUM!
Contig1939	Contig1939	000793_EAB-5_isotig01392	#NUM!
Contig1953		000793_EAB-5_isotig01393	#VALUE!
Contig1958	Contig1958	000793_EAB-5_isotig01396	#NUM!
Contig1959	Contig1959	000793_EAB-5_isotig01398	#NUM!
Contig1960		000793_EAB-5_isotig01402	#VALUE!
Contig1961		000793_EAB-5_isotig01409	#VALUE!
Contig1965		000793_EAB-5_isotig01411	#VALUE!
Contig1966		000793_EAB-5_isotig01418	#VALUE!
Contig1970	Contig1970	000793_EAB-5_isotig01419	#NUM!
Contig1974	Contig1974	000793_EAB-5_isotig01422	#NUM!
Contig1977		000793_EAB-5_isotig01423	#VALUE!
Contig1984	Contig1984	000793_EAB-5_isotig01433	#NUM!
Contig1988	Contig1988	000793_EAB-5_isotig01434	#NUM!
Contig1990	Contig1990	000793_EAB-5_isotig01436	#NUM!
Contig1992	Contig1992	000793_EAB-5_isotig01438	#NUM!
Contig1993	Contig1993	000793_EAB-5_isotig01439	#NUM!
Contig1996	Contig1996	000793_EAB-5_isotig01445	#NUM!
Contig1998	Contig1998	000793_EAB-5_isotig01450	#NUM!
Contig2003	Contig2003	000793_EAB-5_isotig01454	#NUM!
Contig2011	Contig2011	000793_EAB-5_isotig01455	#NUM!
Contig2015	Contig2015	000793_EAB-5_isotig01465	#NUM!
Contig2020	Contig2020	000793_EAB-5_isotig01467	#NUM!
Contig2023	Contig2023	000793_EAB-5_isotig01485	#NUM!
Contig2026	Contig2026	000793_EAB-5_isotig01492	#NUM!
Contig2031	Contig2031	000793_EAB-5_isotig01495	#NUM!
Contig2033	Contig2033	000793_EAB-5_isotig01498	#NUM!
Contig2034	Contig2034	000793_EAB-5_isotig01504	#NUM!
Contig2041		000793_EAB-5_isotig01511	#VALUE!
Contig2042	Contig2042	000793_EAB-5_isotig01519	#NUM!
Contig2044	Contig2044	000793_EAB-5_isotig01522	#NUM!
Contig2047		000793_EAB-5_isotig01530	#VALUE!
Contig2050	Contig2050	000793_EAB-5_isotig01542	#NUM!
Contig2053	Contig2053	000793_EAB-5_isotig01543	#NUM!
Contig2054		000793_EAB-5_isotig01546	#VALUE!
Contig2060	Contig2060	000793_EAB-5_isotig01549	#NUM!
Contig2061	Contig2061	000793_EAB-5_isotig01553	#NUM!
Contig2064	Contig2064	000793_EAB-5_isotig01555	#NUM!
Contig2072	Contig2072	000793_EAB-5_isotig01558	#NUM!
Contig2074	Contig2074	000793_EAB-5_isotig01562	#NUM!
Contig2075		000793_EAB-5_isotig01566	#VALUE!
Contig2076	Contig2076	000793_EAB-5_isotig01571	#NUM!
Contig2078	Contig2078	000793_EAB-5_isotig01575	#NUM!
Contig2081	Contig2081	000793_EAB-5_isotig01578	#NUM!
Contig2090		000793_EAB-5_isotig01582	#VALUE!
Contig2092		000793_EAB-5_isotig01586	#VALUE!
Contig2096	Contig2096	000793_EAB-5_isotig01591	#NUM!
Contig2100		000793_EAB-5_isotig01601	#VALUE!
Contig2102		000793_EAB-5_isotig01616	#VALUE!
Contig2106	Contig2106	000793_EAB-5_isotig01626	#NUM!
Contig2111	Contig2111	000793_EAB-5_isotig01632	#NUM!
Contig2113	Contig2113	000793_EAB-5_isotig01642	#NUM!
Contig2117		000793_EAB-5_isotig01645	#VALUE!
Contig2121	Contig2121	000793_EAB-5_isotig01646	#NUM!
Contig2133	Contig2133	000793_EAB-5_isotig01649	#NUM!
Contig2135		000793_EAB-5_isotig01655	#VALUE!
Contig2137		000793_EAB-5_isotig01673	#VALUE!
Contig2140	Contig2140	000793_EAB-5_isotig01679	#NUM!
Contig2147	Contig2147	000793_EAB-5_isotig01680	#NUM!
Contig2155	Contig2155	000793_EAB-5_isotig01681	#NUM!
Contig2164		000793_EAB-5_isotig01684	#VALUE!
Contig2167	Contig2167	000793_EAB-5_isotig01689	#NUM!
Contig2174	Contig2174	000793_EAB-5_isotig01704	#NUM!
Contig2177	Contig2177	000793_EAB-5_isotig01712	#NUM!
Contig2180	Contig2180	000793_EAB-5_isotig01730	#NUM!
Contig2188	Contig2188	000793_EAB-5_isotig01737	#NUM!
Contig2189		000793_EAB-5_isotig01739	#VALUE!
Contig2191	Contig2191	000793_EAB-5_isotig01741	#NUM!
Contig2194		000793_EAB-5_isotig01744	#VALUE!
Contig2195		000793_EAB-5_isotig01745	#VALUE!
Contig2196	Contig2196	000793_EAB-5_isotig01765	#NUM!
Contig2197	Contig2197	000793_EAB-5_isotig01769	#NUM!
Contig2205		000793_EAB-5_isotig01784	#VALUE!
Contig2206	Contig2206	000793_EAB-5_isotig01787	#NUM!
Contig2211	Contig2211	000793_EAB-5_isotig01792	#NUM!
Contig2217	Contig2217	000793_EAB-5_isotig01793	#NUM!
Contig2218	Contig2218	000793_EAB-5_isotig01800	#NUM!
Contig2219	Contig2219	000793_EAB-5_isotig01810	#NUM!
Contig2233	Contig2233	000793_EAB-5_isotig01813	#NUM!
Contig2240	Contig2240	000793_EAB-5_isotig01814	#NUM!
Contig2242	Contig2242	000793_EAB-5_isotig01817	#NUM!
Contig2246	Contig2246	000793_EAB-5_isotig01820	#NUM!
Contig2247	Contig2247	000793_EAB-5_isotig01829	#NUM!
Contig2249		000793_EAB-5_isotig01831	#VALUE!
Contig2253		000793_EAB-5_isotig01851	#VALUE!
Contig2255	Contig2255	000793_EAB-5_isotig01854	#NUM!
Contig2261		000793_EAB-5_isotig01855	#VALUE!
Contig2269	Contig2269	000793_EAB-5_isotig01876	#NUM!
Contig2271	Contig2271	000793_EAB-5_isotig01878	#NUM!
Contig2272	Contig2272	000793_EAB-5_isotig01880	#NUM!
Contig2274	Contig2274	000793_EAB-5_isotig01883	#NUM!
Contig2275		000793_EAB-5_isotig01884	#VALUE!
Contig2278		000793_EAB-5_isotig01886	#VALUE!
Contig2281	Contig2281	000793_EAB-5_isotig01887	#NUM!
Contig2285	Contig2285	000793_EAB-5_isotig01888	#NUM!
Contig2286		000793_EAB-5_isotig01907	#VALUE!
Contig2287	Contig2287	000793_EAB-5_isotig01909	#NUM!
Contig2289	Contig2289	000793_EAB-5_isotig01918	#NUM!
Contig2290	Contig2290	000793_EAB-5_isotig01922	#NUM!
Contig2295		000793_EAB-5_isotig01934	#VALUE!
Contig2296	Contig2296	000793_EAB-5_isotig01935	#NUM!
Contig2314		000793_EAB-5_isotig01936	#VALUE!
Contig2316		000793_EAB-5_isotig01943	#VALUE!
Contig2320	Contig2320	000793_EAB-5_isotig01948	#NUM!
Contig2323	Contig2323	000793_EAB-5_isotig01952	#NUM!
Contig2331	Contig2331	000793_EAB-5_isotig01955	#NUM!
Contig2341	Contig2341	000793_EAB-5_isotig01962	#NUM!
Contig2346		000793_EAB-5_isotig01965	#VALUE!
Contig2357		000793_EAB-5_isotig01978	#VALUE!
Contig2361	Contig2361	000793_EAB-5_isotig01991	#NUM!
Contig2363		000793_EAB-5_isotig01995	#VALUE!
Contig2367	Contig2367	000793_EAB-5_isotig01998	#NUM!
Contig2368		000793_EAB-5_isotig02000	#VALUE!
Contig2372		000793_EAB-5_isotig02002	#VALUE!
Contig2373	Contig2373	000793_EAB-5_isotig02011	#NUM!
Contig2374		000793_EAB-5_isotig02020	#VALUE!
Contig2375	Contig2375	000793_EAB-5_isotig02038	#NUM!
Contig2377	Contig2377	000793_EAB-5_isotig02055	#NUM!
Contig2380	Contig2380	000793_EAB-5_isotig02066	#NUM!
Contig2385	Contig2385	000793_EAB-5_isotig02075	#NUM!
Contig2397	Contig2397	000793_EAB-5_isotig02087	#NUM!
Contig2406	Contig2406	000793_EAB-5_isotig02104	#NUM!
Contig2407	Contig2407	000793_EAB-5_isotig02109	#NUM!
Contig2409		000793_EAB-5_isotig02116	#VALUE!
Contig2415		000793_EAB-5_isotig02124	#VALUE!
Contig2416	Contig2416	000793_EAB-5_isotig02134	#NUM!
Contig2418		000793_EAB-5_isotig02138	#VALUE!
Contig2420		000793_EAB-5_isotig02139	#VALUE!
Contig2421	Contig2421	000793_EAB-5_isotig02167	#NUM!
Contig2431	Contig2431	000793_EAB-5_isotig02176	#NUM!
Contig2432	Contig2432	000793_EAB-5_isotig02188	#NUM!
Contig2433		000793_EAB-5_isotig02205	#VALUE!
Contig2435	Contig2435	000793_EAB-5_isotig02233	#NUM!
Contig2436		000793_EAB-5_isotig02272	#VALUE!
Contig2439	Contig2439	000793_EAB-5_isotig02277	#NUM!
Contig2440	Contig2440	000793_EAB-5_isotig02311	#NUM!
Contig2444	Contig2444	000793_EAB-5_isotig02326	#NUM!
Contig2448	Contig2448	000793_EAB-5_isotig02328	#NUM!
Contig2449		000793_EAB-5_isotig02331	#VALUE!
Contig2451	Contig2451	000793_EAB-5_isotig02341	#NUM!
Contig2452	Contig2452	000793_EAB-5_isotig02349	#NUM!
Contig2453	Contig2453	000793_EAB-5_isotig02375	#NUM!
Contig2457	Contig2457	000793_EAB-5_isotig02386	#NUM!
Contig2458	Contig2458	000793_EAB-5_isotig02392	#NUM!
Contig2462	Contig2462	000793_EAB-5_isotig02404	#NUM!
Contig2464	Contig2464	000793_EAB-5_isotig02411	#NUM!
Contig2465		000793_EAB-5_isotig02443	#VALUE!
Contig2471	Contig2471	000793_EAB-5_isotig02451	#NUM!
Contig2473		000793_EAB-5_isotig02459	#VALUE!
Contig2476		000793_EAB-5_isotig02463	#VALUE!
Contig2478	Contig2478	000793_EAB-5_isotig02481	#NUM!
Contig2481	Contig2481	000793_EAB-5_isotig02491	#NUM!
Contig2482	Contig2482	000793_EAB-5_isotig02500	#NUM!
Contig2485		000793_EAB-5_isotig02524	#VALUE!
Contig2486	Contig2486	000793_EAB-5_isotig02528	#NUM!
Contig2493	Contig2493	000793_EAB-5_isotig02539	#NUM!
Contig2495	Contig2495	000793_EAB-5_isotig02543	#NUM!
Contig2499	Contig2499	000793_EAB-5_isotig02551	#NUM!
Contig2507	Contig2507	000793_EAB-5_isotig02572	#NUM!
Contig2510	Contig2510	000793_EAB-5_isotig02593	#NUM!
Contig2518		000793_EAB-5_isotig02627	#VALUE!
Contig2530	Contig2530	000793_EAB-5_isotig02628	#NUM!
Contig2532	Contig2532	000793_EAB-5_isotig02631	#NUM!
Contig2537	Contig2537	000793_EAB-5_isotig02649	#NUM!
Contig2538	Contig2538	000793_EAB-5_isotig02657	#NUM!
Contig2540		000793_EAB-5_isotig02676	#VALUE!
Contig2545	Contig2545	000793_EAB-5_isotig02691	#NUM!
Contig2566	Contig2566	000793_EAB-5_isotig02710	#NUM!
Contig2568	Contig2568	000793_EAB-5_isotig02711	#NUM!
Contig2569		000793_EAB-5_isotig02713	#VALUE!
Contig2574	Contig2574	000793_EAB-5_isotig02720	#NUM!
Contig2577	Contig2577	000793_EAB-5_isotig02762	#NUM!
Contig2579	Contig2579	000793_EAB-5_isotig02776	#NUM!
Contig2583	Contig2583	000793_EAB-5_isotig02780	#NUM!
Contig2587	Contig2587	000793_EAB-5_isotig02785	#NUM!
Contig2596	Contig2596	000793_EAB-5_isotig02786	#NUM!
Contig2599	Contig2599	000793_EAB-5_isotig02808	#NUM!
Contig2601	Contig2601	000793_EAB-5_isotig02833	#NUM!
Contig2606	Contig2606	000793_EAB-5_isotig02845	#NUM!
Contig2609	Contig2609	000793_EAB-5_isotig02848	#NUM!
Contig2614	Contig2614	000793_EAB-5_isotig02865	#NUM!
Contig2625	Contig2625	000793_EAB-5_isotig02874	#NUM!
Contig2631		000793_EAB-5_isotig02894	#VALUE!
Contig2633	Contig2633	000793_EAB-5_isotig02902	#NUM!
Contig2634	Contig2634	000793_EAB-5_isotig02911	#NUM!
Contig2635	Contig2635	000793_EAB-5_isotig02918	#NUM!
Contig2636	Contig2636	000793_EAB-5_isotig02940	#NUM!
Contig2638	Contig2638	000793_EAB-5_isotig02952	#NUM!
Contig2652	Contig2652	000793_EAB-5_isotig03028	#NUM!
Contig2653	Contig2653	000793_EAB-5_isotig03033	#NUM!
Contig2655		000793_EAB-5_isotig03043	#VALUE!
Contig2658	Contig2658	000793_EAB-5_isotig03074	#NUM!
Contig2661	Contig2661	000793_EAB-5_isotig03082	#NUM!
Contig2665	Contig2665	000793_EAB-5_isotig03107	#NUM!
Contig2676	Contig2676	000793_EAB-5_isotig03155	#NUM!
Contig2681	Contig2681	000793_EAB-5_isotig03159	#NUM!
Contig2684	Contig2684	000793_EAB-5_isotig03162	#NUM!
Contig2689	Contig2689	000793_EAB-5_isotig03164	#NUM!
Contig2690	Contig2690	000793_EAB-5_isotig03203	#NUM!
Contig2699		000793_EAB-5_isotig03208	#VALUE!
Contig2719	Contig2719	000793_EAB-5_isotig03246	#NUM!
Contig2720	Contig2720	000793_EAB-5_isotig03303	#NUM!
Contig2727	Contig2727	Contig35	#NUM!
Contig2729	Contig2729	Contig73	#NUM!
Contig2731		Contig119	#VALUE!
Contig2734	Contig2734	Contig131	#NUM!
Contig2739		Contig191	#VALUE!
Contig2740		Contig208	#VALUE!
Contig2743	Contig2743	Contig211	#NUM!
Contig2744	Contig2744	Contig225	#NUM!
Contig2747		Contig233	#VALUE!
Contig2754		Contig236	#VALUE!
Contig2763		Contig271	#VALUE!
Contig2764	Contig2764	Contig355	#NUM!
Contig2774		Contig396	#VALUE!
Contig2779		Contig416	#VALUE!
Contig2781		Contig464	#VALUE!
Contig2783	Contig2783	Contig483	#NUM!
Contig2789	Contig2789	Contig507	#NUM!
Contig2792		Contig509	#VALUE!
Contig2796		Contig533	#VALUE!
Contig2798	Contig2798	Contig616	#NUM!
Contig2799	Contig2799	Contig630	#NUM!
Contig2810	Contig2810	Contig664	#NUM!
Contig2811	Contig2811	Contig669	#NUM!
Contig2812		Contig698	#VALUE!
Contig2813	Contig2813	Contig701	#NUM!
Contig2814	Contig2814	Contig730	#NUM!
Contig2815	Contig2815	Contig754	#NUM!
Contig2816		Contig760	#VALUE!
Contig2820	Contig2820	Contig835	#NUM!
Contig2823		Contig848	#VALUE!
Contig2825	Contig2825	Contig908	#NUM!
Contig2827	Contig2827	Contig923	#NUM!
Contig2828	Contig2828	Contig1004	#NUM!
Contig2830	Contig2830	Contig1025	#NUM!
Contig2832		Contig1031	#VALUE!
Contig2833	Contig2833	Contig1071	#NUM!
Contig2835	Contig2835	Contig1099	#NUM!
Contig2837		Contig1149	#VALUE!
Contig2840	Contig2840	Contig1168	#NUM!
Contig2841	Contig2841	Contig1185	#NUM!
Contig2843	Contig2843	Contig1199	#NUM!
Contig2847	Contig2847	Contig1238	#NUM!
Contig2848		Contig1300	#VALUE!
Contig2851	Contig2851	Contig1332	#NUM!
Contig2852	Contig2852	Contig1334	#NUM!
Contig2853		Contig1373	#VALUE!
Contig2854		Contig1387	#VALUE!
Contig2857	Contig2857	Contig1409	#NUM!
Contig2858	Contig2858	Contig1418	#NUM!
Contig2867		Contig1440	#VALUE!
Contig2881	Contig2881	Contig1446	#NUM!
Contig2882	Contig2882	Contig1452	#NUM!
Contig2886	Contig2886	Contig1463	#NUM!
Contig2888	Contig2888	Contig1475	#NUM!
Contig2891	Contig2891	Contig1500	#NUM!
Contig2892	Contig2892	Contig1539	#NUM!
Contig2894	Contig2894	Contig1559	#NUM!
Contig2898	Contig2898	Contig1574	#NUM!
Contig2900	Contig2900	Contig1667	#NUM!
Contig2901	Contig2901	Contig1681	#NUM!
Contig2902	Contig2902	Contig1732	#NUM!
Contig2913	Contig2913	000793_EAB-5_G3QO8C008I6OMX	#NUM!
Contig2914		000793_EAB-5_G3QO8C008JMUL4	#VALUE!
Contig2925	Contig2925	000793_EAB-5_G3QO8C008JCSI0	#NUM!
Contig2931	Contig2931	000793_EAB-5_G3QO8C008JN7DM	#NUM!
Contig2932		000793_EAB-5_G3QO8C008I7T1E	#VALUE!
Contig2935	Contig2935	000793_EAB-5_G3QO8C008I7D4J	#NUM!
Contig2938		000793_EAB-5_G3QO8C008JSP83	#VALUE!
Contig2941		000793_EAB-5_G3QO8C008JMXC2	#VALUE!
Contig2945	Contig2945	000793_EAB-5_G3QO8C008JO7W0	#NUM!
Contig2948	Contig2948	000793_EAB-5_G3QO8C008I3TZD	#NUM!
Contig2954	Contig2954	000793_EAB-5_G3QO8C008JHR5Z	#NUM!
Contig2961	Contig2961	000793_EAB-5_G3QO8C008JHT84	#NUM!
Contig2971	Contig2971	000793_EAB-5_G3QO8C008JA5Q2	#NUM!
Contig2972		000793_EAB-5_G3QO8C008JBD04	#VALUE!
Contig2973		000793_EAB-5_G3QO8C008I2U9U	#VALUE!
Contig2974	Contig2974	000793_EAB-5_G3QO8C008JUOAA	#NUM!
Contig2975		000793_EAB-5_G3QO8C008I85IS	#VALUE!
Contig2976		000793_EAB-5_G3QO8C008JY4CB	#VALUE!
Contig2984		000793_EAB-5_G3QO8C008JH810	#VALUE!
Contig2985		000793_EAB-5_G3QO8C008JLEDB	#VALUE!
Contig2989	Contig2989	000793_EAB-5_G3QO8C008JBB7I	#NUM!
Contig2992	Contig2992	000793_EAB-5_G3QO8C008JR40P	#NUM!
Contig2993	Contig2993	000793_EAB-5_G3QO8C008JTPYU	#NUM!
Contig2995		000793_EAB-5_G3QO8C008JMOZK	#VALUE!
Contig2999	Contig2999	000793_EAB-5_G3QO8C008JJCCJ	#NUM!
Contig3001	Contig3001	000793_EAB-5_G3QO8C008JVUXO	#NUM!
Contig3002		000793_EAB-5_G3QO8C008JSGJZ	#VALUE!
Contig3004	Contig3004	000793_EAB-5_G3QO8C008I7WVP	#NUM!
Contig3005	Contig3005	000793_EAB-5_G3QO8C008JAW55	#NUM!
Contig3008	Contig3008	000793_EAB-5_G3QO8C008JL86U	#NUM!
Contig3013	Contig3013	000793_EAB-5_G3QO8C008JTCVF	#NUM!
Contig3014		000793_EAB-5_G3QO8C008I6I9A	#VALUE!
Contig3037		000793_EAB-5_G3QO8C008JM0IH	#VALUE!
Contig3042	Contig3042	000793_EAB-5_G3QO8C008JGM5Y	#NUM!
Contig3047		000793_EAB-5_G3QO8C008JDCMR	#VALUE!
Contig3057		000793_EAB-5_G3QO8C008I9JOC	#VALUE!
Contig3058	Contig3058	000793_EAB-5_G3QO8C008JFG65	#NUM!
Contig3065		000793_EAB-5_G3QO8C008JB3JX	#VALUE!
Contig3069	Contig3069	000793_EAB-5_G3QO8C008JWEWG	#NUM!
Contig3071		000793_EAB-5_G3QO8C008JBO3M	#VALUE!
Contig3079	Contig3079	000793_EAB-5_G3QO8C008JH80G	#NUM!
Contig3085	Contig3085	000793_EAB-5_G3QO8C008JFYWU	#NUM!
Contig3086	Contig3086	000793_EAB-5_G3QO8C008JJE47	#NUM!
Contig3088		000793_EAB-5_G3QO8C008JLIED	#VALUE!
Contig3091	Contig3091	000793_EAB-5_G3QO8C008JI5OQ	#NUM!
Contig3092	Contig3092	000793_EAB-5_G3QO8C008JF25F	#NUM!
Contig3093	Contig3093	000793_EAB-5_G3QO8C008JHL8V	#NUM!
Contig3098		000793_EAB-5_G3QO8C008JSKIB	#VALUE!
Contig3099	Contig3099	000793_EAB-5_G3QO8C008I65HL	#NUM!
Contig3101		000793_EAB-5_G3QO8C008JLWPL	#VALUE!
Contig3102	Contig3102	000793_EAB-5_G3QO8C008JWTDY	#NUM!
Contig3116	Contig3116	000793_EAB-5_G3QO8C008JYFNP	#NUM!
Contig3118		000793_EAB-5_G3QO8C008JNRH8	#VALUE!
Contig3119	Contig3119	000793_EAB-5_G3QO8C008JIP06	#NUM!
Contig3123	Contig3123	000793_EAB-5_G3QO8C008JVKGP	#NUM!
Contig3126	Contig3126	000793_EAB-5_G3QO8C008JNW2B	#NUM!
Contig3128	Contig3128	000793_EAB-5_G3QO8C008JSCMM	#NUM!
Contig3135	Contig3135	000793_EAB-5_G3QO8C008JNGI4	#NUM!
Contig3150	Contig3150	000793_EAB-5_G3QO8C008I9E7F	#NUM!
Contig3151	Contig3151	000793_EAB-5_G3QO8C008JCZWX	#NUM!
Contig3153	Contig3153	000793_EAB-5_G3QO8C008JSV4T	#NUM!
Contig3156	Contig3156	000793_EAB-5_G3QO8C008I8DPO	#NUM!
Contig3158	Contig3158	000793_EAB-5_G3QO8C008JB6J4	#NUM!
Contig3165	Contig3165	000793_EAB-5_G3QO8C008I6CVZ	#NUM!
Contig3169	Contig3169	000793_EAB-5_G3QO8C008JAO0R	#NUM!
Contig3174	Contig3174	000793_EAB-5_G3QO8C008JFLJW	#NUM!
Contig3175	Contig3175	000793_EAB-5_G3QO8C008JOKGQ	#NUM!
Contig3179		Contig6852	#VALUE!
Contig3180		Contig6872	#VALUE!
Contig3183	Contig3183	Contig6896	#NUM!
Contig3189	Contig3189	Contig6906	#NUM!
Contig3201		Contig6939	#VALUE!
Contig3205	Contig3205	Contig6982	#NUM!
Contig3208	Contig3208	Contig6989	#NUM!
Contig3211		Contig7026	#VALUE!
Contig3212		Contig7044	#VALUE!
Contig3213		Contig7058	#VALUE!
Contig3217	Contig3217	Contig7069	#NUM!
Contig3222		Contig7111	#VALUE!
Contig3225	Contig3225	Contig7149	#NUM!
Contig3227	Contig3227	Contig7156	#NUM!
Contig3232		Contig7228	#VALUE!
Contig3237	Contig3237	Contig7251	#NUM!
Contig3240	Contig3240	Contig7259	#NUM!
Contig3244		Contig7309	#VALUE!
Contig3246	Contig3246	Contig7319	#NUM!
Contig3250		Contig7357	#VALUE!
Contig3260	Contig3260	Contig7382	#NUM!
Contig3262	Contig3262	Contig7444	#NUM!
Contig3263	Contig3263	Contig7462	#NUM!
Contig3264	Contig3264	Contig7467	#NUM!
Contig3265	Contig3265	Contig7515	#NUM!
Contig3271	Contig3271	Contig7519	#NUM!
Contig3273		Contig7522	#VALUE!
Contig3274		Contig7631	#VALUE!
Contig3277		Contig7685	#VALUE!
Contig3282		Contig7709	#VALUE!
Contig3288	Contig3288	Contig7713	#NUM!
Contig3289	Contig3289	Contig7777	#NUM!
Contig3294		Contig7780	#VALUE!
Contig3298	Contig3298	Contig7787	#NUM!
Contig3304	Contig3304	Contig7808	#NUM!
Contig3313		Contig7880	#VALUE!
Contig3316		Contig7889	#VALUE!
Contig3319	Contig3319	Contig7897	#NUM!
Contig3327		Contig7993	#VALUE!
Contig3331		Contig8015	#VALUE!
Contig3334		Contig8028	#VALUE!
Contig3338		Contig8034	#VALUE!
Contig3339		Contig8081	#VALUE!
Contig3352	Contig3352	Contig8089	#NUM!
Contig3357		Contig8126	#VALUE!
Contig3358		Contig8127	#VALUE!
Contig3359	Contig3359	Contig8145	#NUM!
Contig3361	Contig3361	Contig8170	#NUM!
Contig3368	Contig3368	Contig8178	#NUM!
Contig3371	Contig3371	Contig8193	#NUM!
Contig3372	Contig3372	Contig8204	#NUM!
Contig3373	Contig3373	Contig8236	#NUM!
Contig3374	Contig3374	Contig8252	#NUM!
Contig3377		Contig8263	#VALUE!
Contig3379		Contig8341	#VALUE!
Contig3380		Contig8378	#VALUE!
Contig3383	Contig3383	Contig8390	#NUM!
Contig3384	Contig3384	Contig8524	#NUM!
Contig3391	Contig3391	Contig8566	#NUM!
Contig3399	Contig3399	Contig8584	#NUM!
Contig3400		Contig8697	#VALUE!
Contig3405		Contig8710	#VALUE!
Contig3407	Contig3407	Contig8713	#NUM!
Contig3409	Contig3409	Contig8738	#NUM!
Contig3415		Contig8871	#VALUE!
Contig3420	Contig3420	Contig8937	#NUM!
Contig3421	Contig3421	Contig8963	#NUM!
Contig3428	Contig3428	Contig9001	#NUM!
Contig3431		Contig9019	#VALUE!
Contig3432	Contig3432	Contig9051	#NUM!
Contig3434		Contig9056	#VALUE!
Contig3435		Contig9092	#VALUE!
Contig3443	Contig3443	Contig9241	#NUM!
Contig3448	Contig3448	Contig9313	#NUM!
Contig3450		Contig9334	#VALUE!
Contig3455	Contig3455	Contig9353	#NUM!
Contig3460	Contig3460	Contig9431	#NUM!
Contig3464	Contig3464	Contig9437	#NUM!
Contig3468	Contig3468	Contig9464	#NUM!
Contig3472	Contig3472	Contig9465	#NUM!
Contig3475	Contig3475	Contig9501	#NUM!
Contig3477	Contig3477	Contig9520	#NUM!
Contig3481	Contig3481	000793_EAB-5_G3QO8C008JU58H	#NUM!
Contig3482	Contig3482	000793_EAB-5_G3QO8C008JKOFP	#NUM!
Contig3483		000793_EAB-5_G3QO8C008JLI3J	#VALUE!
Contig3486		000793_EAB-5_G3QO8C008JMT68	#VALUE!
Contig3494	Contig3494	000793_EAB-5_G3QO8C008JLLND	#NUM!
Contig3495	Contig3495	000793_EAB-5_G3QO8C008JLUSF	#NUM!
Contig3501		000793_EAB-5_G3QO8C008JF7HV	#VALUE!
Contig3503	Contig3503	000793_EAB-5_G3QO8C008JM91R	#NUM!
Contig3504		000793_EAB-5_G3QO8C008I6U33	#VALUE!
Contig3505	Contig3505	000793_EAB-5_G3QO8C008I61CK	#NUM!
Contig3506	Contig3506	000793_EAB-5_G3QO8C008JKGWH	#NUM!
Contig3514	Contig3514	000793_EAB-5_G3QO8C008JU8M0	#NUM!
Contig3518	Contig3518	000793_EAB-5_G3QO8C008JPLSR	#NUM!
Contig3523	Contig3523	000793_EAB-5_G3QO8C008JOVWQ	#NUM!
Contig3528	Contig3528	000793_EAB-5_G3QO8C008JV74P	#NUM!
Contig3529	Contig3529	000793_EAB-5_G3QO8C008JF7SQ	#NUM!
Contig3530		000793_EAB-5_G3QO8C008JPEIH	#VALUE!
Contig3533	Contig3533	000793_EAB-5_G3QO8C008JTAGJ	#NUM!
Contig3536	Contig3536	000793_EAB-5_G3QO8C008JW21D	#NUM!
Contig3538		000793_EAB-5_G3QO8C008I4ZPX	#VALUE!
Contig3544		000793_EAB-5_G3QO8C008JVVAJ	#VALUE!
Contig3545	Contig3545	000793_EAB-5_G3QO8C008JNCJK	#NUM!
Contig3546		000793_EAB-5_G3QO8C008JMA6N	#VALUE!
Contig3548	Contig3548	000793_EAB-5_G3QO8C008JCGAD	#NUM!
Contig3553	Contig3553	000793_EAB-5_G3QO8C008JF3DH	#NUM!
Contig3556		000793_EAB-5_G3QO8C008JDKF5	#VALUE!
Contig3557	Contig3557	000793_EAB-5_G3QO8C008JXG5J	#NUM!
Contig3558	Contig3558	000793_EAB-5_G3QO8C008JF3PX	#NUM!
Contig3566	Contig3566	000793_EAB-5_G3QO8C008JYNMM	#NUM!
Contig3580	Contig3580	000793_EAB-5_G3QO8C008JT50F	#NUM!
Contig3582	Contig3582	000793_EAB-5_G3QO8C008JDOJ2	#NUM!
Contig3584		000793_EAB-5_G3QO8C008JVFTG	#VALUE!
Contig3594		000793_EAB-5_G3QO8C008JI8BA	#VALUE!
Contig3602		000793_EAB-5_G3QO8C008JH00J	#VALUE!
Contig3616	Contig3616	000793_EAB-5_G3QO8C008I9MN1	#NUM!
Contig3617	Contig3617	000793_EAB-5_G3QO8C008JRRNX	#NUM!
Contig3618		000793_EAB-5_G3QO8C008I61C9	#VALUE!
Contig3624		000793_EAB-5_G3QO8C008JH23O	#VALUE!
Contig3625	Contig3625	000793_EAB-5_G3QO8C008JHBNX	#NUM!
Contig3627	Contig3627	000793_EAB-5_G3QO8C008JSR3C	#NUM!
Contig3634		000793_EAB-5_G3QO8C008JC9KB	#VALUE!
Contig3635	Contig3635	000793_EAB-5_G3QO8C008JK5MP	#NUM!
Contig3640	Contig3640	000793_EAB-5_G3QO8C008JVKS2	#NUM!
Contig3643	Contig3643	000793_EAB-5_G3QO8C008JJDGM	#NUM!
Contig3645	Contig3645	000793_EAB-5_G3QO8C008JC2ZB	#NUM!
Contig3647	Contig3647	000793_EAB-5_G3QO8C008JS6L7	#NUM!
Contig3652		000793_EAB-5_G3QO8C008JEEIG	#VALUE!
Contig3657		000793_EAB-5_G3QO8C008JJIC6	#VALUE!
Contig3662	Contig3662	000793_EAB-5_G3QO8C008JQ191	#NUM!
Contig3663		000793_EAB-5_G3QO8C008JNZ02	#VALUE!
Contig3665	Contig3665	000793_EAB-5_G3QO8C008JRPRT	#NUM!
Contig3667	Contig3667	000793_EAB-5_G3QO8C008JXD0K	#NUM!
Contig3671		000793_EAB-5_G3QO8C008JTZHY	#VALUE!
Contig3672	Contig3672	000793_EAB-5_G3QO8C008JFHD6	#NUM!
Contig3683	Contig3683	000793_EAB-5_G3QO8C008JKK5D	#NUM!
Contig3684	Contig3684	000793_EAB-5_G3QO8C008JBHVI	#NUM!
Contig3686	Contig3686	000793_EAB-5_G3QO8C008JLBTL	#NUM!
Contig3689	Contig3689	000793_EAB-5_G3QO8C008JOSC6	#NUM!
Contig3691	Contig3691	000793_EAB-5_G3QO8C008JXI29	#NUM!
Contig3693	Contig3693	000793_EAB-5_G3QO8C008JI8N2	#NUM!
Contig3694	Contig3694	000793_EAB-5_G3QO8C008JCFQP	#NUM!
Contig3697	Contig3697	000793_EAB-5_G3QO8C008JBKMH	#NUM!
Contig3698	Contig3698	000793_EAB-5_G3QO8C008JC8VA	#NUM!
Contig3700	Contig3700	000793_EAB-5_G3QO8C008JC6J6	#NUM!
Contig3702	Contig3702	000793_EAB-5_G3QO8C008JBEVA	#NUM!
Contig3704	Contig3704	000793_EAB-5_G3QO8C008I5QAU	#NUM!
Contig3705	Contig3705	000793_EAB-5_G3QO8C008JT8P1	#NUM!
Contig3709		000793_EAB-5_G3QO8C008JCH2B	#VALUE!
Contig3717	Contig3717	000793_EAB-5_G3QO8C008JGUB5	#NUM!
Contig3718	Contig3718	000793_EAB-5_G3QO8C008I8EX7	#NUM!
Contig3723	Contig3723	000793_EAB-5_G3QO8C008I4O7I	#NUM!
Contig3724		000793_EAB-5_G3QO8C008JR8XA	#VALUE!
Contig3726		000793_EAB-5_G3QO8C008I6NNH	#VALUE!
Contig3728	Contig3728	000793_EAB-5_G3QO8C008JV3D4	#NUM!
Contig3730		000793_EAB-5_G3QO8C008JE4GC	#VALUE!
Contig3731		000793_EAB-5_G3QO8C008JS9KR	#VALUE!
Contig3733		000793_EAB-5_G3QO8C008I6K4V	#VALUE!
Contig3738	Contig3738	000793_EAB-5_G3QO8C008JK9IQ	#NUM!
Contig3741	Contig3741	000793_EAB-5_G3QO8C008JI4RQ	#NUM!
Contig3745		000793_EAB-5_G3QO8C008JLSIJ	#VALUE!
Contig3747		000793_EAB-5_G3QO8C008JF4OX	#VALUE!
Contig3748	Contig3748	000793_EAB-5_G3QO8C008JM134	#NUM!
Contig3749	Contig3749	000793_EAB-5_G3QO8C008JCRBS	#NUM!
Contig3751		000793_EAB-5_G3QO8C008JNNW9	#VALUE!
Contig3756	Contig3756	000793_EAB-5_G3QO8C008JMHDA	#NUM!
Contig3758		000793_EAB-5_G3QO8C008JF9S0	#VALUE!
Contig3764		000793_EAB-5_G3QO8C008I40GQ	#VALUE!
Contig3765		000793_EAB-5_G3QO8C008JPR7O	#VALUE!
Contig3774	Contig3774	000793_EAB-5_G3QO8C008JKN8X	#NUM!
Contig3776		000793_EAB-5_G3QO8C008JSDTE	#VALUE!
Contig3779		000793_EAB-5_G3QO8C008I5I2R	#VALUE!
Contig3783		000793_EAB-5_G3QO8C008I450U	#VALUE!
Contig3784	Contig3784	000793_EAB-5_G3QO8C008JR7WE	#NUM!
Contig3790	Contig3790	000793_EAB-5_G3QO8C008JRHPF	#NUM!
Contig3797	Contig3797	000793_EAB-5_G3QO8C008JFFSK	#NUM!
Contig3798	Contig3798	000793_EAB-5_G3QO8C008I726Y	#NUM!
Contig3799		000793_EAB-5_G3QO8C008JN4Y9	#VALUE!
Contig3801	Contig3801	000793_EAB-5_G3QO8C008JUBVE	#NUM!
Contig3812		000793_EAB-5_G3QO8C008JM03X	#VALUE!
Contig3820		000793_EAB-5_G3QO8C008JZALI	#VALUE!
Contig3821		000793_EAB-5_G3QO8C008I5SDN	#VALUE!
Contig3829	Contig3829	000793_EAB-5_G3QO8C008JT00T	#NUM!
Contig3832	Contig3832	000793_EAB-5_G3QO8C008I3KOD	#NUM!
Contig3833		000793_EAB-5_G3QO8C008JFEBK	#VALUE!
Contig3840		000793_EAB-5_G3QO8C008JJG8P	#VALUE!
Contig3842	Contig3842	000793_EAB-5_G3QO8C008I7HSJ	#NUM!
Contig3843		000793_EAB-5_G3QO8C008JBW3R	#VALUE!
Contig3856	Contig3856	000793_EAB-5_G3QO8C008I79AH	#NUM!
Contig3857		000793_EAB-5_G3QO8C008JP6H9	#VALUE!
Contig3859		000793_EAB-5_G3QO8C008JJA7P	#VALUE!
Contig3860	Contig3860	000793_EAB-5_G3QO8C008JEFLK	#NUM!
Contig3863	Contig3863	000793_EAB-5_G3QO8C008I4AYI	#NUM!
Contig3872	Contig3872	000793_EAB-5_G3QO8C008I4TJD	#NUM!
Contig3876	Contig3876	000793_EAB-5_G3QO8C008JV3R1	#NUM!
Contig3880	Contig3880	000793_EAB-5_G3QO8C008I7NHE	#NUM!
Contig3882	Contig3882	000793_EAB-5_G3QO8C008I77ZR	#NUM!
Contig3883	Contig3883	000793_EAB-5_G3QO8C008I6T7I	#NUM!
Contig3885	Contig3885	000793_EAB-5_G3QO8C008JMN1I	#NUM!
Contig3887	Contig3887	000793_EAB-5_G3QO8C008I66OV	#NUM!
Contig3889		000793_EAB-5_G3QO8C008JJSS3	#VALUE!
Contig3890	Contig3890	000793_EAB-5_G3QO8C008JRJM2	#NUM!
Contig3899	Contig3899	000793_EAB-5_G3QO8C008I8VA9	#NUM!
Contig3900	Contig3900	000793_EAB-5_G3QO8C008JXUEG	#NUM!
Contig3904	Contig3904	000793_EAB-5_G3QO8C008JAHQA	#NUM!
Contig3909		000793_EAB-5_G3QO8C008JQGVS	#VALUE!
Contig3910	Contig3910	000793_EAB-5_G3QO8C008JOW77	#NUM!
Contig3911		000793_EAB-5_G3QO8C008JUJ4W	#VALUE!
Contig3914	Contig3914	000793_EAB-5_G3QO8C008JN2W0	#NUM!
Contig3917	Contig3917	000793_EAB-5_G3QO8C008JPLI3	#NUM!
Contig3926	Contig3926	000793_EAB-5_G3QO8C008JKPGR	#NUM!
Contig3933	Contig3933	000793_EAB-5_G3QO8C008JFRRO	#NUM!
Contig3940	Contig3940	000793_EAB-5_G3QO8C008JP8P6	#NUM!
Contig3948	Contig3948	000793_EAB-5_G3QO8C008I50W2	#NUM!
Contig3959	Contig3959	000793_EAB-5_G3QO8C008JI2LQ	#NUM!
Contig3965	Contig3965	000793_EAB-5_G3QO8C008JGUAP	#NUM!
Contig3974		000793_EAB-5_G3QO8C008JM87F	#VALUE!
Contig3980	Contig3980	000793_EAB-5_G3QO8C008JJW22	#NUM!
Contig3984	Contig3984	000793_EAB-5_G3QO8C008JH914	#NUM!
Contig3985	Contig3985	000793_EAB-5_G3QO8C008JR76X	#NUM!
Contig3987	Contig3987	000793_EAB-5_G3QO8C008JLMBP	#NUM!
Contig3989	Contig3989	000793_EAB-5_G3QO8C008JK0B2	#NUM!
Contig3990	Contig3990	000793_EAB-5_G3QO8C008JQMVU	#NUM!
Contig3996		000793_EAB-5_G3QO8C008I7NO8	#VALUE!
Contig4007		000793_EAB-5_G3QO8C008JH75S	#VALUE!
Contig4009	Contig4009	000793_EAB-5_G3QO8C008JITYB	#NUM!
Contig4011		000793_EAB-5_G3QO8C008JP04A	#VALUE!
Contig4012		000793_EAB-5_G3QO8C008JS9XI	#VALUE!
Contig4013	Contig4013	000793_EAB-5_G3QO8C008JL4PU	#NUM!
Contig4015	Contig4015	000793_EAB-5_G3QO8C008JE867	#NUM!
Contig4018		000793_EAB-5_G3QO8C008JNACT	#VALUE!
Contig4024	Contig4024	000793_EAB-5_G3QO8C008JMQPG	#NUM!
Contig4028	Contig4028	000793_EAB-5_G3QO8C008JTDY2	#NUM!
Contig4030	Contig4030	000793_EAB-5_G3QO8C008JTPLK	#NUM!
Contig4034	Contig4034	000793_EAB-5_G3QO8C008JB8X6	#NUM!
Contig4035	Contig4035	000793_EAB-5_G3QO8C008JHDHX	#NUM!
Contig4040	Contig4040	000793_EAB-5_G3QO8C008JROII	#NUM!
Contig4046	Contig4046	000793_EAB-5_G3QO8C008JR7P7	#NUM!
Contig4056	Contig4056	000793_EAB-5_G3QO8C008JVAL5	#NUM!
Contig4065	Contig4065	000793_EAB-5_G3QO8C008I594I	#NUM!
Contig4066		000793_EAB-5_G3QO8C008JAEU6	#VALUE!
Contig4068	Contig4068	000793_EAB-5_G3QO8C008JO3PE	#NUM!
Contig4074	Contig4074	000793_EAB-5_G3QO8C008JXMU3	#NUM!
Contig4075		000793_EAB-5_G3QO8C008JGNQ9	#VALUE!
Contig4078		000793_EAB-5_G3QO8C008JXSK2	#VALUE!
Contig4081		000793_EAB-5_G3QO8C008I83N6	#VALUE!
Contig4090		000793_EAB-5_G3QO8C008JTZSO	#VALUE!
Contig4092	Contig4092	000793_EAB-5_G3QO8C008JULKZ	#NUM!
Contig4093	Contig4093	000793_EAB-5_G3QO8C008JFJV2	#NUM!
Contig4103	Contig4103	000793_EAB-5_G3QO8C008JUQKI	#NUM!
Contig4112		000793_EAB-5_G3QO8C008JGTVD	#VALUE!
Contig4115	Contig4115	000793_EAB-5_G3QO8C008JWKTD	#NUM!
Contig4116	Contig4116	000793_EAB-5_G3QO8C008JHE4N	#NUM!
Contig4119	Contig4119	000793_EAB-5_G3QO8C008JVXJO	#NUM!
Contig4122		000793_EAB-5_G3QO8C008JLF7S	#VALUE!
Contig4134		000793_EAB-5_G3QO8C008JMV55	#VALUE!
Contig4138	Contig4138	000793_EAB-5_G3QO8C008JCCQH	#NUM!
Contig4145	Contig4145	000793_EAB-5_G3QO8C008JJ33T	#NUM!
Contig4149	Contig4149	000793_EAB-5_G3QO8C008JT6W0	#NUM!
Contig4151		000793_EAB-5_G3QO8C008JWFCN	#VALUE!
Contig4152	Contig4152	000793_EAB-5_G3QO8C008I3EHM	#NUM!
Contig4155		000793_EAB-5_G3QO8C008JVQEE	#VALUE!
Contig4165	Contig4165	000793_EAB-5_G3QO8C008JNXIJ	#NUM!
Contig4166		000793_EAB-5_G3QO8C008JJZG2	#VALUE!
Contig4168	Contig4168	000793_EAB-5_G3QO8C008JMRN7	#NUM!
Contig4171		000793_EAB-5_G3QO8C008JDS7G	#VALUE!
Contig4172	Contig4172	000793_EAB-5_G3QO8C008JHJVV	#NUM!
Contig4177		000793_EAB-5_G3QO8C008JQPTT	#VALUE!
Contig4178		000793_EAB-5_G3QO8C008JYA3Q	#VALUE!
Contig4179	Contig4179	000793_EAB-5_G3QO8C008JXRDZ	#NUM!
Contig4184	Contig4184	000793_EAB-5_G3QO8C008JS4LE	#NUM!
Contig4185		000793_EAB-5_G3QO8C008JT3MV	#VALUE!
Contig4187		000793_EAB-5_G3QO8C008JFYXX	#VALUE!
Contig4190	Contig4190	000793_EAB-5_G3QO8C008JM6MS	#NUM!
Contig4191	Contig4191	000793_EAB-5_G3QO8C008JX1VL	#NUM!
Contig4192		000793_EAB-5_G3QO8C008JLKGL	#VALUE!
Contig4195	Contig4195	000793_EAB-5_G3QO8C008JQ03H	#NUM!
Contig4197	Contig4197	000793_EAB-5_G3QO8C008JSGPZ	#NUM!
Contig4199		000793_EAB-5_G3QO8C008JWWWG	#VALUE!
Contig4200	Contig4200	000793_EAB-5_G3QO8C008JE2OI	#NUM!
Contig4205	Contig4205	000793_EAB-5_G3QO8C008JJRFK	#NUM!
Contig4206		000793_EAB-5_G3QO8C008JSPTM	#VALUE!
Contig4213	Contig4213	000793_EAB-5_G3QO8C008JWLO1	#NUM!
Contig4217	Contig4217	000793_EAB-5_G3QO8C008JO4WK	#NUM!
Contig4232	Contig4232	000793_EAB-5_G3QO8C008JVSKU	#NUM!
Contig4234	Contig4234	000793_EAB-5_G3QO8C008I7LX6	#NUM!
Contig4239	Contig4239	000793_EAB-5_G3QO8C008JEH36	#NUM!
Contig4242		000793_EAB-5_G3QO8C008JWA1Y	#VALUE!
Contig4245		000793_EAB-5_G3QO8C008JL0EN	#VALUE!
Contig4249		000793_EAB-5_G3QO8C008JSWEB	#VALUE!
Contig4251	Contig4251	000793_EAB-5_G3QO8C008JFFO5	#NUM!
Contig4252	Contig4252	000793_EAB-5_G3QO8C008JAKQY	#NUM!
Contig4254		000793_EAB-5_G3QO8C008JN8EF	#VALUE!
Contig4262		000793_EAB-5_G3QO8C008JRXFV	#VALUE!
Contig4265	Contig4265	000793_EAB-5_G3QO8C008JWJ4P	#NUM!
Contig4273	Contig4273	000793_EAB-5_G3QO8C008JAXW3	#NUM!
Contig4282	Contig4282	000793_EAB-5_G3QO8C008JEPWZ	#NUM!
Contig4283	Contig4283	000793_EAB-5_G3QO8C008JGFLF	#NUM!
Contig4285		000793_EAB-5_G3QO8C008JS5IO	#VALUE!
Contig4287	Contig4287	000793_EAB-5_G3QO8C008JQ92A	#NUM!
Contig4288		000793_EAB-5_G3QO8C008I847W	#VALUE!
Contig4292	Contig4292	000793_EAB-5_G3QO8C008JPHES	#NUM!
Contig4293		000793_EAB-5_G3QO8C008JMXGY	#VALUE!
Contig4294		000793_EAB-5_G3QO8C008JK4P8	#VALUE!
Contig4295		000793_EAB-5_G3QO8C008JCLSB	#VALUE!
Contig4308		000793_EAB-5_G3QO8C008JRJV5	#VALUE!
Contig4309		000793_EAB-5_G3QO8C008JQ5WQ	#VALUE!
Contig4318	Contig4318	000793_EAB-5_G3QO8C008JC0RW	#NUM!
Contig4321	Contig4321	000793_EAB-5_G3QO8C008JOIP5	#NUM!
Contig4330	Contig4330	000793_EAB-5_G3QO8C008JDOEQ	#NUM!
Contig4338	Contig4338	000793_EAB-5_G3QO8C008JCWIG	#NUM!
Contig4339	Contig4339	000793_EAB-5_G3QO8C008JK5LG	#NUM!
Contig4352	Contig4352	000793_EAB-5_G3QO8C008JH2CW	#NUM!
Contig4356	Contig4356	000793_EAB-5_G3QO8C008JGUC5	#NUM!
Contig4357	Contig4357	000793_EAB-5_G3QO8C008JSPPE	#NUM!
Contig4359	Contig4359	000793_EAB-5_G3QO8C008JNLQ9	#NUM!
Contig4360		000793_EAB-5_G3QO8C008JG7RJ	#VALUE!
Contig4367	Contig4367	000793_EAB-5_G3QO8C008JM5JK	#NUM!
Contig4368	Contig4368	000793_EAB-5_G3QO8C008JT3TU	#NUM!
Contig4369		000793_EAB-5_G3QO8C008JNX6P	#VALUE!
Contig4387		000793_EAB-5_G3QO8C008JFEJ2	#VALUE!
Contig4394	Contig4394	000793_EAB-5_G3QO8C008I9KVL	#NUM!
Contig4395		000793_EAB-5_G3QO8C008JG9H7	#VALUE!
Contig4400	Contig4400	000793_EAB-5_G3QO8C008I7NWF	#NUM!
Contig4401		000793_EAB-5_G3QO8C008JD1A2	#VALUE!
Contig4403	Contig4403	000793_EAB-5_G3QO8C008JC3SS	#NUM!
Contig4411		000793_EAB-5_G3QO8C008JQHPT	#VALUE!
Contig4413		000793_EAB-5_G3QO8C008I8Y36	#VALUE!
Contig4414	Contig4414	000793_EAB-5_G3QO8C008JTEMJ	#NUM!
Contig4415	Contig4415	000793_EAB-5_G3QO8C008JGUR0	#NUM!
Contig4418		000793_EAB-5_G3QO8C008JT549	#VALUE!
Contig4420	Contig4420	000793_EAB-5_G3QO8C008JLMJG	#NUM!
Contig4422	Contig4422	000793_EAB-5_G3QO8C008JOFGC	#NUM!
Contig4423	Contig4423	000793_EAB-5_G3QO8C008JGKYL	#NUM!
Contig4424		000793_EAB-5_G3QO8C008JSTZG	#VALUE!
Contig4440	Contig4440	000793_EAB-5_G3QO8C008JJONY	#NUM!
Contig4442	Contig4442	000793_EAB-5_G3QO8C008JVWY2	#NUM!
Contig4447	Contig4447	000793_EAB-5_G3QO8C008JSZ6Y	#NUM!
Contig4451	Contig4451	000793_EAB-5_G3QO8C008JUHYW	#NUM!
Contig4455	Contig4455	000793_EAB-5_G3QO8C008JVJVB	#NUM!
Contig4456		000793_EAB-5_G3QO8C008JUHV4	#VALUE!
Contig4460	Contig4460	000793_EAB-5_G3QO8C008JYNWF	#NUM!
Contig4464		000793_EAB-5_G3QO8C008JUP5Q	#VALUE!
Contig4465	Contig4465	000793_EAB-5_G3QO8C008JJAHA	#NUM!
Contig4470	Contig4470	000793_EAB-5_G3QO8C008JWFOS	#NUM!
Contig4473	Contig4473	000793_EAB-5_G3QO8C008JRWYM	#NUM!
Contig4480	Contig4480	000793_EAB-5_G3QO8C008JVAE2	#NUM!
Contig4484	Contig4484	000793_EAB-5_G3QO8C008JW27O	#NUM!
Contig4494	Contig4494	000793_EAB-5_G3QO8C008I9AFD	#NUM!
Contig4495		000793_EAB-5_G3QO8C008JWP9L	#VALUE!
Contig4497	Contig4497	000793_EAB-5_G3QO8C008JQ5ND	#NUM!
Contig4502	Contig4502	000793_EAB-5_G3QO8C008JRSBX	#NUM!
Contig4505	Contig4505	000793_EAB-5_G3QO8C008JDF7I	#NUM!
Contig4506	Contig4506	000793_EAB-5_G3QO8C008JFFWC	#NUM!
Contig4507		000793_EAB-5_G3QO8C008JJTGS	#VALUE!
Contig4508	Contig4508	000793_EAB-5_G3QO8C008JRGVG	#NUM!
Contig4509	Contig4509	000793_EAB-5_G3QO8C008JWAU7	#NUM!
Contig4511	Contig4511	000793_EAB-5_G3QO8C008JVE7A	#NUM!
Contig4517	Contig4517	000793_EAB-5_G3QO8C008JL63D	#NUM!
Contig4519	Contig4519	000793_EAB-5_G3QO8C008JHRK7	#NUM!
Contig4525	Contig4525	000793_EAB-5_G3QO8C008JISE2	#NUM!
Contig4531	Contig4531	000793_EAB-5_G3QO8C008JQN16	#NUM!
Contig4535	Contig4535	000793_EAB-5_G3QO8C008JUW0H	#NUM!
Contig4536	Contig4536	000793_EAB-5_G3QO8C008JV2KY	#NUM!
Contig4538	Contig4538	000793_EAB-5_G3QO8C008JMFJE	#NUM!
Contig4539	Contig4539	000793_EAB-5_G3QO8C008JWFK5	#NUM!
Contig4540	Contig4540	000793_EAB-5_G3QO8C008JETXV	#NUM!
Contig4541	Contig4541	000793_EAB-5_G3QO8C008JF4KM	#NUM!
Contig4547	Contig4547	000793_EAB-5_G3QO8C008JI78Y	#NUM!
Contig4558		000793_EAB-5_G3QO8C008JX9DG	#VALUE!
Contig4559	Contig4559	000793_EAB-5_G3QO8C008JXPSV	#NUM!
Contig4560		000793_EAB-5_G3QO8C008JA7H2	#VALUE!
Contig4561		000793_EAB-5_G3QO8C008JLLEY	#VALUE!
Contig4564	Contig4564	000793_EAB-5_G3QO8C008JSJTJ	#NUM!
Contig4566		000793_EAB-5_G3QO8C008JUHPV	#VALUE!
Contig4567	Contig4567	000793_EAB-5_G3QO8C008JO4Y4	#NUM!
Contig4568	Contig4568	000793_EAB-5_G3QO8C008I61L6	#NUM!
Contig4569		000793_EAB-5_G3QO8C008JUHQS	#VALUE!
Contig4575	Contig4575	000793_EAB-5_G3QO8C008JQ5ZS	#NUM!
Contig4579	Contig4579	000793_EAB-5_G3QO8C008JP0FQ	#NUM!
Contig4580	Contig4580	000793_EAB-5_G3QO8C008JTLRY	#NUM!
Contig4590		000793_EAB-5_G3QO8C008JFLB6	#VALUE!
Contig4591	Contig4591	000793_EAB-5_G3QO8C008JA3TY	#NUM!
Contig4592	Contig4592	000793_EAB-5_G3QO8C008JRRUR	#NUM!
Contig4595		000793_EAB-5_G3QO8C008JQPA6	#VALUE!
Contig4599	Contig4599	000793_EAB-5_G3QO8C008JT3E2	#NUM!
Contig4602		000793_EAB-5_G3QO8C008JCWE7	#VALUE!
Contig4603	Contig4603	000793_EAB-5_G3QO8C008I7B14	#NUM!
Contig4612		000793_EAB-5_G3QO8C008JW66I	#VALUE!
Contig4619	Contig4619	000793_EAB-5_G3QO8C008JWCD6	#NUM!
Contig4620	Contig4620	000793_EAB-5_G3QO8C008JC3K9	#NUM!
Contig4621		000793_EAB-5_G3QO8C008JAO6B	#VALUE!
Contig4628		000793_EAB-5_G3QO8C008JB0S5	#VALUE!
Contig4636	Contig4636	000793_EAB-5_G3QO8C008JVT7W	#NUM!
Contig4639	Contig4639	000793_EAB-5_G3QO8C008JTB6N	#NUM!
Contig4655	Contig4655	000793_EAB-5_G3QO8C008JLFPB	#NUM!
Contig4661	Contig4661	000793_EAB-5_G3QO8C008JQ44Y	#NUM!
Contig4664		000793_EAB-5_G3QO8C008JV0YM	#VALUE!
Contig4667	Contig4667	000793_EAB-5_G3QO8C008JKVM0	#NUM!
Contig4668	Contig4668	000793_EAB-5_G3QO8C008JPZ3S	#NUM!
Contig4670	Contig4670	000793_EAB-5_G3QO8C008JIAKE	#NUM!
Contig4671		000793_EAB-5_G3QO8C008JJCON	#VALUE!
Contig4684	Contig4684	000793_EAB-5_G3QO8C008I7VDG	#NUM!
Contig4685	Contig4685	000793_EAB-5_G3QO8C008JA2AU	#NUM!
Contig4686	Contig4686	000793_EAB-5_G3QO8C008JP7VP	#NUM!
Contig4689	Contig4689	000793_EAB-5_G3QO8C008JSKR9	#NUM!
Contig4690	Contig4690	000793_EAB-5_G3QO8C008JU0O7	#NUM!
Contig4691		000793_EAB-5_G3QO8C008JX16G	#VALUE!
Contig4694		000793_EAB-5_G3QO8C008JU0FA	#VALUE!
Contig4696		000793_EAB-5_G3QO8C008I70YA	#VALUE!
Contig4707		000793_EAB-5_G3QO8C008JQKAA	#VALUE!
Contig4708	Contig4708	000793_EAB-5_G3QO8C008JLBQW	#NUM!
Contig4709	Contig4709	000793_EAB-5_G3QO8C008JYBUE	#NUM!
Contig4711	Contig4711	000793_EAB-5_G3QO8C008I9M32	#NUM!
Contig4713	Contig4713	000793_EAB-5_G3QO8C008JDDCL	#NUM!
Contig4714	Contig4714	000793_EAB-5_G3QO8C008I9008	#NUM!
Contig4717		000793_EAB-5_G3QO8C008JWM7W	#VALUE!
Contig4720		000793_EAB-5_G3QO8C008I864D	#VALUE!
Contig4721		000793_EAB-5_G3QO8C008I7LQF	#VALUE!
Contig4730	Contig4730	000793_EAB-5_G3QO8C008JM051	#NUM!
Contig4733	Contig4733	000793_EAB-5_G3QO8C008JWGQW	#NUM!
Contig4738		000793_EAB-5_G3QO8C008JWXF4	#VALUE!
Contig4746	Contig4746	000793_EAB-5_G3QO8C008JETD8	#NUM!
Contig4748	Contig4748	000793_EAB-5_G3QO8C008JQUZA	#NUM!
Contig4751		000793_EAB-5_G3QO8C008JPBVI	#VALUE!
Contig4752	Contig4752	000793_EAB-5_G3QO8C008JJ78Y	#NUM!
Contig4753	Contig4753	000793_EAB-5_G3QO8C008JEKSF	#NUM!
Contig4756	Contig4756	000793_EAB-5_G3QO8C008JQQ7J	#NUM!
Contig4764	Contig4764	000793_EAB-5_G3QO8C008JQX25	#NUM!
Contig4765	Contig4765	000793_EAB-5_G3QO8C008JGYCP	#NUM!
Contig4770	Contig4770	000793_EAB-5_G3QO8C008JTR2D	#NUM!
Contig4774	Contig4774	000793_EAB-5_G3QO8C008JOHH0	#NUM!
Contig4776	Contig4776	000793_EAB-5_G3QO8C008JEL6G	#NUM!
Contig4778	Contig4778	000793_EAB-5_G3QO8C008JF9FF	#NUM!
Contig4781		000793_EAB-5_G3QO8C008JWUNF	#VALUE!
Contig4785		000793_EAB-5_G3QO8C008JTUC4	#VALUE!
Contig4787	Contig4787	000793_EAB-5_G3QO8C008JAU8R	#NUM!
Contig4788	Contig4788	000793_EAB-5_G3QO8C008JXMOC	#NUM!
Contig4789	Contig4789	000793_EAB-5_G3QO8C008JQZV3	#NUM!
Contig4790	Contig4790	000793_EAB-5_G3QO8C008JW0TX	#NUM!
Contig4792		000793_EAB-5_G3QO8C008JXR4U	#VALUE!
Contig4796		000793_EAB-5_G3QO8C008I7MGF	#VALUE!
Contig4797		000793_EAB-5_G3QO8C008JPVLO	#VALUE!
Contig4798	Contig4798	000793_EAB-5_G3QO8C008JB34X	#NUM!
Contig4815		000793_EAB-5_G3QO8C008I8GAY	#VALUE!
Contig4816	Contig4816	000793_EAB-5_G3QO8C008JFPP2	#NUM!
Contig4818	Contig4818	000793_EAB-5_G3QO8C008I783C	#NUM!
Contig4823		000793_EAB-5_G3QO8C008JJUZK	#VALUE!
Contig4824	Contig4824	000793_EAB-5_G3QO8C008JLIW8	#NUM!
Contig4825	Contig4825	000793_EAB-5_G3QO8C008JL7WB	#NUM!
Contig4826	Contig4826	000793_EAB-5_G3QO8C008JA216	#NUM!
Contig4827	Contig4827	000793_EAB-5_G3QO8C008JW2RQ	#NUM!
Contig4831		000793_EAB-5_G3QO8C008JSJ42	#VALUE!
Contig4836	Contig4836	000793_EAB-5_G3QO8C008JGSE3	#NUM!
Contig4838	Contig4838	000793_EAB-5_G3QO8C008JTTSO	#NUM!
Contig4851		000793_EAB-5_G3QO8C008JOURJ	#VALUE!
Contig4856	Contig4856	000793_EAB-5_G3QO8C008I47N1	#NUM!
Contig4857		000793_EAB-5_G3QO8C008JR6U0	#VALUE!
Contig4860		000793_EAB-5_G3QO8C008JV0QU	#VALUE!
Contig4870	Contig4870	000793_EAB-5_G3QO8C008JRPK0	#NUM!
Contig4871	Contig4871	000793_EAB-5_G3QO8C008JF8U1	#NUM!
Contig4873	Contig4873	000793_EAB-5_G3QO8C008JORDD	#NUM!
Contig4874	Contig4874	000793_EAB-5_G3QO8C008JFIHZ	#NUM!
Contig4877	Contig4877	000793_EAB-5_G3QO8C008JHEJ9	#NUM!
Contig4878	Contig4878	000793_EAB-5_G3QO8C008JFXQB	#NUM!
Contig4880	Contig4880	000793_EAB-5_G3QO8C008I7RMN	#NUM!
Contig4883	Contig4883	000793_EAB-5_G3QO8C008JTD0O	#NUM!
Contig4887	Contig4887	000793_EAB-5_G3QO8C008JVDV7	#NUM!
Contig4888	Contig4888	000793_EAB-5_G3QO8C008JD4GO	#NUM!
Contig4890	Contig4890	000793_EAB-5_G3QO8C008I9HKM	#NUM!
Contig4893	Contig4893	000793_EAB-5_G3QO8C008I93DA	#NUM!
Contig4894		000793_EAB-5_G3QO8C008JF2KQ	#VALUE!
Contig4897	Contig4897	000793_EAB-5_G3QO8C008JLIA0	#NUM!
Contig4899		000793_EAB-5_G3QO8C008I97LG	#VALUE!
Contig4906		000793_EAB-5_G3QO8C008JTZSZ	#VALUE!
Contig4907	Contig4907	000793_EAB-5_G3QO8C008JEDW8	#NUM!
Contig4914	Contig4914	000793_EAB-5_G3QO8C008I5VP5	#NUM!
Contig4918	Contig4918	000793_EAB-5_G3QO8C008JLK09	#NUM!
Contig4926	Contig4926	000793_EAB-5_G3QO8C008JIYF8	#NUM!
Contig4929	Contig4929	000793_EAB-5_G3QO8C008JGEX6	#NUM!
Contig4931	Contig4931	000793_EAB-5_G3QO8C008I9JWA	#NUM!
Contig4932	Contig4932	000793_EAB-5_G3QO8C008JKU97	#NUM!
Contig4933	Contig4933	000793_EAB-5_G3QO8C008JGWD6	#NUM!
Contig4934	Contig4934	000793_EAB-5_G3QO8C008JHYHY	#NUM!
Contig4937		000793_EAB-5_G3QO8C008JPU9S	#VALUE!
Contig4938	Contig4938	000793_EAB-5_G3QO8C008JULSG	#NUM!
Contig4945	Contig4945	000793_EAB-5_G3QO8C008JNLEB	#NUM!
Contig4946	Contig4946	000793_EAB-5_G3QO8C008JSFQF	#NUM!
Contig4949		000793_EAB-5_G3QO8C008I6OAL	#VALUE!
Contig4964	Contig4964	000793_EAB-5_G3QO8C008JU3JA	#NUM!
Contig4968	Contig4968	000793_EAB-5_G3QO8C008JI60R	#NUM!
Contig4969		000793_EAB-5_G3QO8C008JTLZH	#VALUE!
Contig4972	Contig4972	000793_EAB-5_G3QO8C008JKTSJ	#NUM!
Contig4976		000793_EAB-5_G3QO8C008JI8EX	#VALUE!
Contig4987	Contig4987	000793_EAB-5_G3QO8C008JS94D	#NUM!
Contig4988		000793_EAB-5_G3QO8C008JN4S4	#VALUE!
Contig4990	Contig4990	000793_EAB-5_G3QO8C008JG3XQ	#NUM!
Contig4999	Contig4999	000793_EAB-5_G3QO8C008JT5F8	#NUM!
Contig5007	Contig5007	000793_EAB-5_G3QO8C008JHFC3	#NUM!
Contig5008	Contig5008	000793_EAB-5_G3QO8C008JO4ZF	#NUM!
Contig5009	Contig5009	000793_EAB-5_G3QO8C008JPYRR	#NUM!
Contig5010	Contig5010	000793_EAB-5_G3QO8C008JYUDE	#NUM!
Contig5019	Contig5019	000793_EAB-5_G3QO8C008JS1Q1	#NUM!
Contig5021	Contig5021	000793_EAB-5_G3QO8C008I699A	#NUM!
Contig5022	Contig5022	000793_EAB-5_G3QO8C008JLNTI	#NUM!
Contig5025	Contig5025	000793_EAB-5_G3QO8C008I6ARM	#NUM!
Contig5031	Contig5031	000793_EAB-5_G3QO8C008JVXWQ	#NUM!
Contig5037		000793_EAB-5_G3QO8C008JQRF3	#VALUE!
Contig5038	Contig5038	000793_EAB-5_G3QO8C008JUX6T	#NUM!
Contig5046	Contig5046	000793_EAB-5_G3QO8C008JOL8P	#NUM!
Contig5047		000793_EAB-5_G3QO8C008JXXZM	#VALUE!
Contig5050	Contig5050	000793_EAB-5_G3QO8C008JJ8I3	#NUM!
Contig5051		000793_EAB-5_G3QO8C008JLVVO	#VALUE!
Contig5054		000793_EAB-5_G3QO8C008JLD3D	#VALUE!
Contig5061	Contig5061	000793_EAB-5_G3QO8C008JB2P9	#NUM!
Contig5062	Contig5062	000793_EAB-5_G3QO8C008JQ1SH	#NUM!
Contig5074	Contig5074	000793_EAB-5_G3QO8C008I7SJ2	#NUM!
Contig5082		000793_EAB-5_G3QO8C008JW2LC	#VALUE!
Contig5088		000793_EAB-5_G3QO8C008JW0J6	#VALUE!
Contig5091	Contig5091	000793_EAB-5_G3QO8C008JT7YQ	#NUM!
Contig5093	Contig5093	000793_EAB-5_G3QO8C008JGMQU	#NUM!
Contig5097	Contig5097	000793_EAB-5_G3QO8C008JRTHV	#NUM!
Contig5098	Contig5098	000793_EAB-5_G3QO8C008JKSIZ	#NUM!
Contig5099	Contig5099	000793_EAB-5_G3QO8C008JAWVD	#NUM!
Contig5107	Contig5107	000793_EAB-5_G3QO8C008JF7X0	#NUM!
Contig5108	Contig5108	000793_EAB-5_G3QO8C008JFN6C	#NUM!
Contig5109	Contig5109	000793_EAB-5_G3QO8C008JKL40	#NUM!
Contig5112	Contig5112	000793_EAB-5_G3QO8C008JCH9O	#NUM!
Contig5114	Contig5114	000793_EAB-5_G3QO8C008JT6SX	#NUM!
Contig5117	Contig5117	000793_EAB-5_G3QO8C008I61RK	#NUM!
Contig5121	Contig5121	000793_EAB-5_G3QO8C008JDA0G	#NUM!
Contig5123		000793_EAB-5_G3QO8C008JTJOK	#VALUE!
Contig5124		000793_EAB-5_G3QO8C008JG3AN	#VALUE!
Contig5137	Contig5137	000793_EAB-5_G3QO8C008JX8Y1	#NUM!
Contig5142		000793_EAB-5_G3QO8C008JQHR2	#VALUE!
Contig5143	Contig5143	000793_EAB-5_G3QO8C008I92YE	#NUM!
Contig5144	Contig5144	000793_EAB-5_G3QO8C008JMTJ3	#NUM!
Contig5145	Contig5145	000793_EAB-5_G3QO8C008I80SB	#NUM!
Contig5148	Contig5148	000793_EAB-5_G3QO8C008I57LB	#NUM!
Contig5152		000793_EAB-5_G3QO8C008JR66I	#VALUE!
Contig5156		000793_EAB-5_G3QO8C008JK76Q	#VALUE!
Contig5158		000793_EAB-5_G3QO8C008JRVVI	#VALUE!
Contig5165		000793_EAB-5_G3QO8C008JRILD	#VALUE!
Contig5171	Contig5171	000793_EAB-5_G3QO8C008JDU3R	#NUM!
Contig5178	Contig5178	000793_EAB-5_G3QO8C008JRUD0	#NUM!
Contig5179	Contig5179	000793_EAB-5_G3QO8C008JO9B4	#NUM!
Contig5201		000793_EAB-5_G3QO8C008JG0UN	#VALUE!
Contig5210	Contig5210	000793_EAB-5_G3QO8C008JEDNS	#NUM!
Contig5214	Contig5214	000793_EAB-5_G3QO8C008JJOSF	#NUM!
Contig5215	Contig5215	000793_EAB-5_G3QO8C008JCR8R	#NUM!
Contig5216	Contig5216	000793_EAB-5_G3QO8C008JWYT2	#NUM!
Contig5218	Contig5218	000793_EAB-5_G3QO8C008JB8YT	#NUM!
Contig5225	Contig5225	000793_EAB-5_G3QO8C008JOWGL	#NUM!
Contig5228	Contig5228	000793_EAB-5_G3QO8C008JFSMB	#NUM!
Contig5230	Contig5230	000793_EAB-5_G3QO8C008I9Q63	#NUM!
Contig5232		000793_EAB-5_G3QO8C008JCU9J	#VALUE!
Contig5233		000793_EAB-5_G3QO8C008JGGEA	#VALUE!
Contig5235		000793_EAB-5_G3QO8C008JPNYT	#VALUE!
Contig5236	Contig5236	000793_EAB-5_G3QO8C008JAUVZ	#NUM!
Contig5238	Contig5238	000793_EAB-5_G3QO8C008JK6BJ	#NUM!
Contig5241	Contig5241	000793_EAB-5_G3QO8C008JATER	#NUM!
Contig5242	Contig5242	000793_EAB-5_G3QO8C008JP0AT	#NUM!
Contig5252		000793_EAB-5_G3QO8C008JOZDW	#VALUE!
Contig5253	Contig5253	000793_EAB-5_G3QO8C008JTBUM	#NUM!
Contig5263	Contig5263	000793_EAB-5_G3QO8C008I5KXU	#NUM!
Contig5268	Contig5268	000793_EAB-5_G3QO8C008JRSRJ	#NUM!
Contig5270	Contig5270	000793_EAB-5_G3QO8C008JJB5B	#NUM!
Contig5272	Contig5272	000793_EAB-5_G3QO8C008JB1MJ	#NUM!
Contig5287		000793_EAB-5_G3QO8C008I9248	#VALUE!
Contig5294		000793_EAB-5_G3QO8C008JUV8A	#VALUE!
Contig5299	Contig5299	000793_EAB-5_G3QO8C008JEU6Z	#NUM!
Contig5305	Contig5305	000793_EAB-5_G3QO8C008JN2OX	#NUM!
Contig5307	Contig5307	000793_EAB-5_G3QO8C008JFQRT	#NUM!
Contig5311	Contig5311	000793_EAB-5_G3QO8C008JCXFC	#NUM!
Contig5313	Contig5313	000793_EAB-5_G3QO8C008JLDJQ	#NUM!
Contig5316	Contig5316	000793_EAB-5_G3QO8C008JNEHY	#NUM!
Contig5317		000793_EAB-5_G3QO8C008JYOQW	#VALUE!
Contig5320	Contig5320	000793_EAB-5_G3QO8C008JOK9P	#NUM!
Contig5325	Contig5325	000793_EAB-5_G3QO8C008JGAHK	#NUM!
Contig5327	Contig5327	000793_EAB-5_G3QO8C008JQ749	#NUM!
Contig5328		000793_EAB-5_G3QO8C008JYA87	#VALUE!
Contig5330	Contig5330	000793_EAB-5_G3QO8C008JJW3R	#NUM!
Contig5331	Contig5331	000793_EAB-5_G3QO8C008JPD4X	#NUM!
Contig5334	Contig5334	000793_EAB-5_G3QO8C008JSI1G	#NUM!
Contig5336	Contig5336	000793_EAB-5_G3QO8C008I4S8G	#NUM!
Contig5339		000793_EAB-5_G3QO8C008JTOG6	#VALUE!
Contig5340	Contig5340	000793_EAB-5_G3QO8C008JSP54	#NUM!
Contig5343	Contig5343	000793_EAB-5_G3QO8C008I81HX	#NUM!
Contig5346	Contig5346	000793_EAB-5_G3QO8C008JYA0N	#NUM!
Contig5348		000793_EAB-5_G3QO8C008JENFM	#VALUE!
Contig5349		000793_EAB-5_G3QO8C008JNP9Q	#VALUE!
Contig5350		000793_EAB-5_G3QO8C008JFTFL	#VALUE!
Contig5359		000793_EAB-5_G3QO8C008JDQTC	#VALUE!
Contig5366		000793_EAB-5_G3QO8C008JOY53	#VALUE!
Contig5369	Contig5369	000793_EAB-5_G3QO8C008JUXQK	#NUM!
Contig5374	Contig5374	000793_EAB-5_G3QO8C008JQIWD	#NUM!
Contig5375		000793_EAB-5_G3QO8C008I8GHN	#VALUE!
Contig5377		000793_EAB-5_G3QO8C008JXSYA	#VALUE!
Contig5378	Contig5378	000793_EAB-5_G3QO8C008JI5Q7	#NUM!
Contig5380	Contig5380	000793_EAB-5_G3QO8C008JTCGS	#NUM!
Contig5381		000793_EAB-5_G3QO8C008JWM9H	#VALUE!
Contig5385	Contig5385	000793_EAB-5_G3QO8C008JRWDF	#NUM!
Contig5397		000793_EAB-5_G3QO8C008JIJSM	#VALUE!
Contig5398	Contig5398	000793_EAB-5_G3QO8C008JIWSR	#NUM!
Contig5399	Contig5399	000793_EAB-5_G3QO8C008JRMDO	#NUM!
Contig5401	Contig5401	000793_EAB-5_G3QO8C008JR257	#NUM!
Contig5406	Contig5406	000793_EAB-5_G3QO8C008JSFMB	#NUM!
Contig5409	Contig5409	000793_EAB-5_G3QO8C008JPP59	#NUM!
Contig5411	Contig5411	000793_EAB-5_G3QO8C008JPRR0	#NUM!
Contig5415	Contig5415	000793_EAB-5_G3QO8C008I6TA0	#NUM!
Contig5428		000793_EAB-5_G3QO8C008JK7OJ	#VALUE!
Contig5435	Contig5435	000793_EAB-5_G3QO8C008JU1DO	#NUM!
Contig5436		000793_EAB-5_G3QO8C008JNLNG	#VALUE!
Contig5440		000793_EAB-5_G3QO8C008JUNE3	#VALUE!
Contig5442	Contig5442	000793_EAB-5_G3QO8C008JVAD6	#NUM!
Contig5447		000793_EAB-5_G3QO8C008JRSAU	#VALUE!
Contig5449		000793_EAB-5_G3QO8C008JTB1R	#VALUE!
Contig5450	Contig5450	000793_EAB-5_G3QO8C008JG6LN	#NUM!
Contig5451	Contig5451	000793_EAB-5_G3QO8C008JRFS2	#NUM!
Contig5456		000793_EAB-5_G3QO8C008JYD2E	#VALUE!
Contig5458		000793_EAB-5_G3QO8C008JOA1C	#VALUE!
Contig5459	Contig5459	000793_EAB-5_G3QO8C008JJLOR	#NUM!
Contig5467	Contig5467	000793_EAB-5_G3QO8C008JVULU	#NUM!
Contig5477	Contig5477	000793_EAB-5_G3QO8C008JWMUJ	#NUM!
Contig5489	Contig5489	000793_EAB-5_G3QO8C008JVZVZ	#NUM!
Contig5492	Contig5492	000793_EAB-5_G3QO8C008JR8MD	#NUM!
Contig5494		000793_EAB-5_G3QO8C008JIRQI	#VALUE!
Contig5498	Contig5498	000793_EAB-5_G3QO8C008JBEYM	#NUM!
Contig5499	Contig5499	000793_EAB-5_G3QO8C008I83SI	#NUM!
Contig5503		000793_EAB-5_G3QO8C008JNPM4	#VALUE!
Contig5505		000793_EAB-5_G3QO8C008JN8FI	#VALUE!
Contig5508	Contig5508	000793_EAB-5_G3QO8C008JOZB3	#NUM!
Contig5514		000793_EAB-5_G3QO8C008JUOS6	#VALUE!
Contig5515	Contig5515	000793_EAB-5_G3QO8C008JYXKN	#NUM!
Contig5517	Contig5517	000793_EAB-5_G3QO8C008JDDFT	#NUM!
Contig5522	Contig5522	000793_EAB-5_G3QO8C008JEB09	#NUM!
Contig5526	Contig5526	000793_EAB-5_G3QO8C008JKBGF	#NUM!
Contig5535	Contig5535	000793_EAB-5_G3QO8C008JUDUZ	#NUM!
Contig5539		000793_EAB-5_G3QO8C008JNB4Z	#VALUE!
Contig5540	Contig5540	000793_EAB-5_G3QO8C008JPWNR	#NUM!
Contig5541	Contig5541	000793_EAB-5_G3QO8C008JXHTX	#NUM!
Contig5544		000793_EAB-5_G3QO8C008JQ18S	#VALUE!
Contig5550	Contig5550	000793_EAB-5_G3QO8C008JUDBJ	#NUM!
Contig5551	Contig5551	000793_EAB-5_G3QO8C008JOTZR	#NUM!
Contig5555		000793_EAB-5_G3QO8C008JJ5XG	#VALUE!
Contig5560	Contig5560	000793_EAB-5_G3QO8C008I8U3H	#NUM!
Contig5562	Contig5562	000793_EAB-5_G3QO8C008JO37H	#NUM!
Contig5563	Contig5563	000793_EAB-5_G3QO8C008JKO11	#NUM!
Contig5564	Contig5564	000793_EAB-5_G3QO8C008JUETS	#NUM!
Contig5567	Contig5567	000793_EAB-5_G3QO8C008I9NOC	#NUM!
Contig5568	Contig5568	000793_EAB-5_G3QO8C008JPIP7	#NUM!
Contig5581	Contig5581	000793_EAB-5_G3QO8C008JNUJ4	#NUM!
Contig5586		000793_EAB-5_G3QO8C008JXPKH	#VALUE!
Contig5590	Contig5590	000793_EAB-5_G3QO8C008I8R0G	#NUM!
Contig5593	Contig5593	000793_EAB-5_G3QO8C008JGOGH	#NUM!
Contig5595	Contig5595	000793_EAB-5_G3QO8C008JGB0R	#NUM!
Contig5607	Contig5607	000793_EAB-5_G3QO8C008JRENC	#NUM!
Contig5617	Contig5617	000793_EAB-5_G3QO8C008JFYDX	#NUM!
Contig5624	Contig5624	000793_EAB-5_G3QO8C008JTNR3	#NUM!
Contig5628	Contig5628	000793_EAB-5_G3QO8C008JSNCX	#NUM!
Contig5633	Contig5633	000793_EAB-5_G3QO8C008I8BHD	#NUM!
Contig5640	Contig5640	000793_EAB-5_G3QO8C008JXJ4X	#NUM!
Contig5643		000793_EAB-5_G3QO8C008JXPFV	#VALUE!
Contig5647		000793_EAB-5_G3QO8C008JLZH1	#VALUE!
Contig5650	Contig5650	000793_EAB-5_G3QO8C008JYA03	#NUM!
Contig5652	Contig5652	000793_EAB-5_G3QO8C008JPWOL	#NUM!
Contig5653	Contig5653	000793_EAB-5_G3QO8C008JKY3Q	#NUM!
Contig5657	Contig5657	000793_EAB-5_G3QO8C008JG0RT	#NUM!
Contig5658		000793_EAB-5_G3QO8C008JSIIM	#VALUE!
Contig5659	Contig5659	000793_EAB-5_G3QO8C008JGR3I	#NUM!
Contig5661	Contig5661	000793_EAB-5_G3QO8C008JFFW4	#NUM!
Contig5664	Contig5664	000793_EAB-5_G3QO8C008JVB5F	#NUM!
Contig5666	Contig5666	000793_EAB-5_G3QO8C008JDAXU	#NUM!
Contig5668		000793_EAB-5_G3QO8C008I7CI9	#VALUE!
Contig5670		000793_EAB-5_G3QO8C008I3Z9P	#VALUE!
Contig5675	Contig5675	000793_EAB-5_G3QO8C008JS6MZ	#NUM!
Contig5678		000793_EAB-5_G3QO8C008JRRJD	#VALUE!
Contig5679	Contig5679	000793_EAB-5_G3QO8C008JK5IO	#NUM!
Contig5683	Contig5683	000793_EAB-5_G3QO8C008I70FL	#NUM!
Contig5686	Contig5686	000793_EAB-5_G3QO8C008JY4FK	#NUM!
Contig5690	Contig5690	000793_EAB-5_G3QO8C008JVT82	#NUM!
Contig5691	Contig5691	000793_EAB-5_G3QO8C008JJVH0	#NUM!
Contig5694	Contig5694	000793_EAB-5_G3QO8C008JKLLI	#NUM!
Contig5695	Contig5695	000793_EAB-5_G3QO8C008JUDX4	#NUM!
Contig5697	Contig5697	000793_EAB-5_G3QO8C008I6KJR	#NUM!
Contig5700	Contig5700	000793_EAB-5_G3QO8C008I9LOU	#NUM!
Contig5702	Contig5702	000793_EAB-5_G3QO8C008JARXQ	#NUM!
Contig5708	Contig5708	000793_EAB-5_G3QO8C008JCQ9I	#NUM!
Contig5711	Contig5711	000793_EAB-5_G3QO8C008JDB5C	#NUM!
Contig5712	Contig5712	000793_EAB-5_G3QO8C008JXTS9	#NUM!
Contig5713	Contig5713	000793_EAB-5_G3QO8C008JCU90	#NUM!
Contig5716	Contig5716	000793_EAB-5_G3QO8C008JES73	#NUM!
Contig5724		000793_EAB-5_G3QO8C008JHY21	#VALUE!
Contig5725		000793_EAB-5_G3QO8C008JT19K	#VALUE!
Contig5727	Contig5727	000793_EAB-5_G3QO8C008JEOVO	#NUM!
Contig5730	Contig5730	000793_EAB-5_G3QO8C008JN4JJ	#NUM!
Contig5740	Contig5740	000793_EAB-5_G3QO8C008JVYGW	#NUM!
Contig5741	Contig5741	000793_EAB-5_G3QO8C008JLY70	#NUM!
Contig5743		000793_EAB-5_G3QO8C008JMNYB	#VALUE!
Contig5746		000793_EAB-5_G3QO8C008JF7IC	#VALUE!
Contig5749	Contig5749	000793_EAB-5_G3QO8C008JGYVN	#NUM!
Contig5750		000793_EAB-5_G3QO8C008JFF1C	#VALUE!
Contig5753		000793_EAB-5_G3QO8C008JJWA1	#VALUE!
Contig5755		000793_EAB-5_G3QO8C008I76YV	#VALUE!
Contig5760		000793_EAB-5_G3QO8C008JMXZB	#VALUE!
Contig5763	Contig5763	000793_EAB-5_G3QO8C008JFZUK	#NUM!
Contig5767	Contig5767	000793_EAB-5_G3QO8C008JWBTJ	#NUM!
Contig5772	Contig5772	000793_EAB-5_G3QO8C008JUS2K	#NUM!
Contig5775	Contig5775	000793_EAB-5_G3QO8C008JPEJ2	#NUM!
Contig5776	Contig5776	000793_EAB-5_G3QO8C008JCJZV	#NUM!
Contig5777		000793_EAB-5_G3QO8C008JNCVK	#VALUE!
Contig5780	Contig5780	000793_EAB-5_G3QO8C008JXHSE	#NUM!
Contig5784	Contig5784	000793_EAB-5_G3QO8C008JJPKW	#NUM!
Contig5787	Contig5787	000793_EAB-5_G3QO8C008JXNN1	#NUM!
Contig5790	Contig5790	000793_EAB-5_G3QO8C008JQ570	#NUM!
Contig5795	Contig5795	000793_EAB-5_G3QO8C008I6SFK	#NUM!
Contig5798	Contig5798	000793_EAB-5_G3QO8C008JEYAH	#NUM!
Contig5800		000793_EAB-5_G3QO8C008JIAPY	#VALUE!
Contig5802	Contig5802	000793_EAB-5_G3QO8C008JI0TD	#NUM!
Contig5804	Contig5804	000793_EAB-5_G3QO8C008I9VX7	#NUM!
Contig5815	Contig5815	000793_EAB-5_G3QO8C008I80BT	#NUM!
Contig5823	Contig5823	000793_EAB-5_G3QO8C008JITN6	#NUM!
Contig5824	Contig5824	000793_EAB-5_G3QO8C008JCKKN	#NUM!
Contig5825		000793_EAB-5_G3QO8C008JBZZJ	#VALUE!
Contig5826	Contig5826	000793_EAB-5_G3QO8C008I68OQ	#NUM!
Contig5832		000793_EAB-5_G3QO8C008JEAA1	#VALUE!
Contig5833	Contig5833	000793_EAB-5_G3QO8C008JTWDP	#NUM!
Contig5835	Contig5835	000793_EAB-5_G3QO8C008I7PRA	#NUM!
Contig5837	Contig5837	000793_EAB-5_G3QO8C008JOG79	#NUM!
Contig5838		000793_EAB-5_G3QO8C008JXO22	#VALUE!
Contig5839		000793_EAB-5_G3QO8C008JW8V6	#VALUE!
Contig5846	Contig5846	000793_EAB-5_G3QO8C008I6UWX	#NUM!
Contig5850	Contig5850	000793_EAB-5_G3QO8C008JQQWT	#NUM!
Contig5851		000793_EAB-5_G3QO8C008JGK0B	#VALUE!
Contig5853		000793_EAB-5_G3QO8C008JHNQI	#VALUE!
Contig5856		000793_EAB-5_G3QO8C008JLEHD	#VALUE!
Contig5862	Contig5862	000793_EAB-5_G3QO8C008JG3EF	#NUM!
Contig5864	Contig5864	000793_EAB-5_G3QO8C008JJ82E	#NUM!
Contig5867	Contig5867	000793_EAB-5_G3QO8C008JDH32	#NUM!
Contig5878	Contig5878	000793_EAB-5_G3QO8C008I8EVK	#NUM!
Contig5882	Contig5882	000793_EAB-5_G3QO8C008JNSKO	#NUM!
Contig5892	Contig5892	000793_EAB-5_G3QO8C008JB1UN	#NUM!
Contig5895	Contig5895	000793_EAB-5_G3QO8C008JBEDC	#NUM!
Contig5899		000793_EAB-5_G3QO8C008JONL4	#VALUE!
Contig5900	Contig5900	000793_EAB-5_G3QO8C008I43UK	#NUM!
Contig5902	Contig5902	000793_EAB-5_G3QO8C008I7M49	#NUM!
Contig5907		000793_EAB-5_G3QO8C008JGIUQ	#VALUE!
Contig5909		000793_EAB-5_G3QO8C008JL9I6	#VALUE!
Contig5918		000793_EAB-5_G3QO8C008JTKZA	#VALUE!
Contig5922		000793_EAB-5_G3QO8C008I7AXW	#VALUE!
Contig5925	Contig5925	000793_EAB-5_G3QO8C008JWXH0	#NUM!
Contig5931	Contig5931	000793_EAB-5_G3QO8C008JCNOR	#NUM!
Contig5932	Contig5932	000793_EAB-5_G3QO8C008JI2C1	#NUM!
Contig5934	Contig5934	000793_EAB-5_G3QO8C008I7Z39	#NUM!
Contig5935	Contig5935	000793_EAB-5_G3QO8C008JA0NG	#NUM!
Contig5938		000793_EAB-5_G3QO8C008JUP7Z	#VALUE!
Contig5948	Contig5948	000793_EAB-5_G3QO8C008JXCSX	#NUM!
Contig5955	Contig5955	000793_EAB-5_G3QO8C008JP8HO	#NUM!
Contig5957		000793_EAB-5_G3QO8C008I9X7S	#VALUE!
Contig5964	Contig5964	000793_EAB-5_G3QO8C008JEOJ8	#NUM!
Contig5971	Contig5971	000793_EAB-5_G3QO8C008JDWW0	#NUM!
Contig5973	Contig5973	000793_EAB-5_G3QO8C008JVW0A	#NUM!
Contig5975	Contig5975	000793_EAB-5_G3QO8C008JRHYF	#NUM!
Contig5977	Contig5977	000793_EAB-5_G3QO8C008JOAAR	#NUM!
Contig5985	Contig5985	000793_EAB-5_G3QO8C008JIK3U	#NUM!
Contig5987	Contig5987	000793_EAB-5_G3QO8C008JHIO8	#NUM!
Contig5991	Contig5991	000793_EAB-5_G3QO8C008JOB90	#NUM!
Contig5992	Contig5992	000793_EAB-5_G3QO8C008JB3R2	#NUM!
Contig5997	Contig5997	000793_EAB-5_G3QO8C008JVWUB	#NUM!
Contig6000		000793_EAB-5_G3QO8C008JKII6	#VALUE!
Contig6002	Contig6002	000793_EAB-5_G3QO8C008I8R51	#NUM!
Contig6004	Contig6004	000793_EAB-5_G3QO8C008JFYKF	#NUM!
Contig6006	Contig6006	000793_EAB-5_G3QO8C008JNV72	#NUM!
Contig6007	Contig6007	000793_EAB-5_G3QO8C008JW4D2	#NUM!
[truncated: 9,380 more rows]
[truncated: 6 more columns]

## Sheet: Blast with Fat body
Sequence name	Sequence desc.	Sequence length	Hit desc.	Hit ACC	E-Value	Similarity	Score	Alignment length	Positives	BlastwithFB_100211_topblasthits
000793_EAB-5_isotig00841	---NA---	1287	EAB_FB_all.fa.Contig2314No definition line	EAB_FB_all.fa.Contig2314	0	97	1927.18	1159	1126
000793_EAB-5_isotig00456	---NA---	2267	FYUQ5C202EN2JLNo definition line	FYUQ5C202EN2JL	2.14263e-96	99	351.984	194	193
Contig6615	---NA---	560	FYUQ5C202D7GKYlength=149 xy=1608_0288 region=2 run=R_2009_07_08_19_30_38_	FYUQ5C202D7GKY	5.63766e-32	98	135.926	77	76
000793_EAB-5_isotig00478	---NA---	2080	EAB_FB_all.fa.Contig1996No definition line	EAB_FB_all.fa.Contig1996	4.46714e-58	97	224.565	132	129
000793_EAB-5_isotig00701	---NA---	1486	FYUQ5C202CWSPTNo definition line	FYUQ5C202CWSPT	0	98	688.074	396	389
000793_EAB-5_isotig01223	---NA---	947	contig00650No definition line	contig00650	0	98	848.732	480	474
000793_EAB-5_isotig00094	---NA---	1649	contig00169length=491 numreads=2	contig00169	0	98	883.819	495	490
000793_EAB-5_isotig00095	---NA---	1191	contig00169length=491 numreads=2	contig00169	0	98	883.819	495	490
000793_EAB-5_isotig00404	---NA---	1907	contig02544No definition line	contig02544	0	99	743.473	416	412
000793_EAB-5_isotig00413	---NA---	2862	contig01369length=1468 numreads=26	contig01369	0	99	2582.74	1408	1405
000793_EAB-5_isotig00416	---NA---	2842	EAB_FB_all.fa.Contig2187No definition line	EAB_FB_all.fa.Contig2187	0	99	2549.5	1394	1390
000793_EAB-5_isotig00582	---NA---	1737	EAB_FB_all.fa.Contig2246No definition line	EAB_FB_all.fa.Contig2246	0	98	2658.45	1504	1485
000793_EAB-5_isotig00765	---NA---	1394	EAB_FB_all.fa.Contig2185No definition line	EAB_FB_all.fa.Contig2185	0	97	1648.33	979	954
000793_EAB-5_isotig00767	---NA---	1388	contig00316No definition line	contig00316	0	99	1668.64	910	908
000793_EAB-5_isotig00775	---NA---	1382	contig00379length=260 numreads=194	contig00379	1.58574e-135	100	481.249	260	260
Contig6175	---NA---	694	FYUQ5C202C4LILlength=386 xy=1165_1627 region=2 run=R_2009_07_08_19_30_38_	FYUQ5C202C4LIL	2.7853e-145	100	512.642	277	277
000793_EAB-5_isotig00001	---NA---	1313	contig08220No definition line	contig08220	1.27566e-71	97	268.884	159	155
000793_EAB-5_isotig00390	---NA---	2794	contig04785length=660 numreads=7	contig04785	0	100	752.707	407	407
000793_EAB-5_isotig00408	---NA---	3443	contig00176length=1966 numreads=26	contig00176	0	100	990.925	536	536
000793_EAB-5_isotig00419	---NA---	2773	EAB_FB_all.fa.Contig594No definition line	EAB_FB_all.fa.Contig594	0	99	880.126	480	479
000793_EAB-5_isotig00430	---NA---	2560	contig00564length=1112 numreads=42	contig00564	0	99	1864.39	1031	1024
000793_EAB-5_isotig00468	---NA---	2150	contig05426length=413 numreads=4	contig05426	0	99	752.707	414	412
000793_EAB-5_isotig00490	---NA---	1996	contig06690length=417 numreads=5	contig06690	0	100	771.173	417	417
000793_EAB-5_isotig00628	---NA---	1635	contig02001length=405 numreads=14	contig02001	0	100	749.013	405	405
000793_EAB-5_isotig00636	---NA---	1618	contig01831length=858 numreads=7	contig01831	9.03538e-104	100	375.99	203	203
000793_EAB-5_isotig00834	---NA---	1299	contig00513No definition line	contig00513	0	98	937.372	535	526
000793_EAB-5_isotig01440	---NA---	815	EAB_FB_all.fa.Contig914No definition line	EAB_FB_all.fa.Contig914	0	99	745.32	417	413
000793_EAB-5_isotig01993	---NA---	595	contig02442No definition line	contig02442	2.42529e-130	97	462.783	270	264
000793_EAB-5_isotig02220	---NA---	532	FYUQ5C202DYSJXNo definition line	FYUQ5C202DYSJX	1.04025e-103	99	374.144	208	206
000793_EAB-5_G3QO8C008JCLBH	---NA---	418	FYUQ5C202EOOYMNo definition line	FYUQ5C202EOOYM	3.51677e-152	96	534.802	334	321
000793_EAB-5_G3QO8C008JRX7F	---NA---	215	FYUQ5C202C2LTONo definition line	FYUQ5C202C2LTO	1.43298e-103	100	372.297	201	201
000793_EAB-5_G3QO8C008JODYP	---NA---	260	contig02773No definition line	contig02773	6.76982e-53	96	204.252	123	119
Contig2050	---NA---	806	FYUQ5C202EMRAONo definition line	FYUQ5C202EMRAO	1.16074e-149	96	527.415	317	307
Contig3432	---NA---	325	FYUQ5C202EW3HMNo definition line	FYUQ5C202EW3HM	1.26082e-145	97	512.642	305	296
Contig4035	---NA---	650	FYUQ5C202D70I4No definition line	FYUQ5C202D70I4	0	99	870.892	482	479
Contig4542	---NA---	275	FYUQ5C202ECPKONo definition line	FYUQ5C202ECPKO	1.43098e-109	99	392.61	219	217
Contig4687	---NA---	454	FYUQ5C202DP5HLNo definition line	FYUQ5C202DP5HL	4.85857e-166	97	580.968	349	339
Contig5601	---NA---	387	FYUQ5C202C2OZENo definition line	FYUQ5C202C2OZE	2.74719e-88	97	322.437	192	187
Contig5784	---NA---	689	contig03618length=311 numreads=7	contig03618	3.47639e-164	100	575.428	311	311
Contig6585	---NA---	177	FYUQ5C202DP0X7No definition line	FYUQ5C202DP0X7	5.51498e-82	97	300.278	176	172
000793_EAB-5_isotig00002	---NA---	1086	contig00056No definition line	contig00056	3.05926e-42	96	171.012	105	101
000793_EAB-5_isotig00003	---NA---	1022	contig00056No definition line	contig00056	2.87507e-42	96	171.012	105	101
000793_EAB-5_isotig00004	---NA---	894	contig00056No definition line	contig00056	2.50669e-42	96	171.012	105	101
000793_EAB-5_isotig00059	---NA---	1744	contig06405No definition line	contig06405	0	100	1618.79	876	876
000793_EAB-5_isotig00080	---NA---	1217	FYUQ5C202DNYY6length=463 xy=1386_0320 region=2 run=R_2009_07_08_19_30_38_	FYUQ5C202DNYY6	8.38412e-133	98	472.016	266	263
000793_EAB-5_isotig00139	---NA---	2978	contig01433length=1424 numreads=22	contig01433	0	99	2556.88	1426	1413
000793_EAB-5_isotig00192	---NA---	1341	contig00311length=581 numreads=6	contig00311	0	100	1064.79	576	576
000793_EAB-5_isotig00412	---NA---	2896	contig00339length=1599 numreads=40	contig00339	0	99	2647.37	1447	1443
000793_EAB-5_isotig00418	---NA---	2793	contig01120length=1683 numreads=32	contig01120	0	99	2567.96	1406	1401
000793_EAB-5_isotig00429	---NA---	2573	contig01735length=933 numreads=19	contig01735	0	99	1716.66	933	932
000793_EAB-5_isotig00450	---NA---	2329	contig00543No definition line	contig00543	0	99	1810.84	987	985
000793_EAB-5_isotig00502	---NA---	1962	contig03890length=936 numreads=11	contig03890	0	99	1692.65	930	926
000793_EAB-5_isotig00597	---NA---	1710	FYUQ5C202DXH5QNo definition line	FYUQ5C202DXH5Q	1.21889e-112	99	405.537	226	224
000793_EAB-5_isotig00637	---NA---	1617	contig00902length=567 numreads=6	contig00902	0	98	1007.54	568	561
000793_EAB-5_isotig00638	---NA---	1618	FYUQ5C202DW315length=514 xy=1490_0827 region=2 run=R_2009_07_08_19_30_38_	FYUQ5C202DW315	0	99	929.985	515	511
000793_EAB-5_isotig00644	---NA---	1604	contig03101length=731 numreads=15	contig03101	0	99	1112.8	606	605
000793_EAB-5_isotig00652	---NA---	1589	contig00277length=808 numreads=20	contig00277	0	100	1186.67	642	642
000793_EAB-5_isotig00658	---NA---	1574	FYUQ5C202DS0XBlength=374 xy=1443_2653 region=2 run=R_2009_07_08_19_30_38_	FYUQ5C202DS0XB	0	99	675.147	372	370
000793_EAB-5_isotig00695	---NA---	1506	contig02377length=905 numreads=30	contig02377	0	100	1672.34	905	905
000793_EAB-5_isotig00822	---NA---	1318	FYUQ5C202CZFNElength=322 xy=1106_2408 region=2 run=R_2009_07_08_19_30_38_	FYUQ5C202CZFNE	5.2087e-165	99	579.122	324	321
000793_EAB-5_isotig00854	---NA---	1275	contig01209length=499 numreads=8	contig01209	0	99	669.607	369	367
000793_EAB-5_isotig00951	---NA---	1170	EAB_FB_all.fa.Contig1348No definition line	EAB_FB_all.fa.Contig1348	3.5409e-171	98	599.435	341	336
000793_EAB-5_isotig00964	---NA---	1156	contig00603length=886 numreads=7	contig00603	0	97	830.266	493	480
000793_EAB-5_isotig00974	---NA---	1147	contig04958length=436 numreads=3	contig04958	1.03547e-121	98	435.083	246	243
000793_EAB-5_isotig01116	---NA---	1022	contig02041No definition line	contig02041	0	99	1882.86	1022	1021
000793_EAB-5_isotig01326	---NA---	883	contig01440No definition line	contig01440	0	99	928.138	506	505
000793_EAB-5_isotig01417	---NA---	832	EAB_FB_all.fa.Contig1973No definition line	EAB_FB_all.fa.Contig1973	0	99	791.486	442	438
000793_EAB-5_isotig01505	---NA---	785	contig01356length=239 numreads=59	contig01356	1.17859e-119	100	427.696	231	231
000793_EAB-5_isotig01603	---NA---	738	contig00274No definition line	contig00274	0	99	1234.68	680	676
000793_EAB-5_isotig01702	---NA---	696	contig02773No definition line	contig02773	0	98	688.074	389	384
000793_EAB-5_isotig02154	---NA---	550	EAB_FB_all.fa.Contig1356No definition line	EAB_FB_all.fa.Contig1356	5.91253e-166	98	580.968	328	324
Contig984	---NA---	418	contig07208length=373 numreads=3	contig07208	1.56819e-180	100	628.981	340	340
000793_EAB-5_G3QO8C008JEDU2	---NA---	245	FYUQ5C202EXMZKNo definition line	FYUQ5C202EXMZK	3.5821e-95	98	344.597	193	191
000793_EAB-5_G3QO8C008I66SG	---NA---	83	contig00825No definition line	contig00825	5.15051e-34	97	139.619	82	80
Contig7633	---NA---	436	FYUQ5C202EA1S3No definition line	FYUQ5C202EA1S3	0	97	665.914	400	388
Contig7833	---NA---	244	contig00825No definition line	contig00825	9.57033e-121	98	429.543	242	239
Contig8637	---NA---	291	FYUQ5C202C7EXZNo definition line	FYUQ5C202C7EXZ	1.12729e-140	97	496.022	295	287
Contig8823	---NA---	468	contig02900length=528 numreads=5	contig02900	1.30504e-32	98	137.772	78	77
Contig9178	---NA---	371	contig01703No definition line	contig01703	0	98	656.681	372	367
000793_EAB-5_G3QO8C008JDOSW	---NA---	330	FYUQ5C202ECVAWNo definition line	FYUQ5C202ECVAW	7.55144e-158	99	553.269	309	306
000793_EAB-5_G3QO8C008JWB3U	---NA---	253	FYUQ5C202DNWFYNo definition line	FYUQ5C202DNWFY	8.49975e-52	98	200.558	113	111
000793_EAB-5_G3QO8C008I5PUQ	---NA---	315	FYUQ5C202EA84YNo definition line	FYUQ5C202EA84Y	7.38986e-138	96	486.789	294	285
000793_EAB-5_G3QO8C008JBOXT	---NA---	311	FYUQ5C202DOVWCNo definition line	FYUQ5C202DOVWC	3.34359e-146	96	514.489	313	303
000793_EAB-5_G3QO8C008JRKIB	---NA---	383	FYUQ5C202DP77RNo definition line	FYUQ5C202DP77R	5.51865e-130	98	460.936	267	262
000793_EAB-5_G3QO8C008JS63B	---NA---	353	FYUQ5C202DJ4ASlength=489 xy=1342_0818 region=2 run=R_2009_07_08_19_30_38_	FYUQ5C202DJ4AS	3.91165e-131	98	464.629	265	261
000793_EAB-5_G3QO8C008JRSTQ	---NA---	300	contig08163length=102 numreads=3	contig08163	2.21422e-48	100	189.479	102	102
000793_EAB-5_G3QO8C008JBWQA	---NA---	188	contig08206length=101 numreads=3	contig08206	4.79566e-48	100	187.632	101	101
000793_EAB-5_G3QO8C008JL14Y	---NA---	286	FYUQ5C202EJ501length=356 xy=1752_3315 region=2 run=R_2009_07_08_19_30_38_	FYUQ5C202EJ501	3.46915e-56	100	215.332	116	116
Contig1767	---NA---	445	EAB_FB_all.fa.Contig1506No definition line	EAB_FB_all.fa.Contig1506	6.84299e-90	96	327.977	202	195
Contig2089	---NA---	377	contig06416No definition line	contig06416	8.70377e-158	99	553.269	310	307
Contig2439	---NA---	415	contig07980No definition line	contig07980	5.84021e-150	98	527.415	296	293
Contig3883	---NA---	430	contig05414length=196 numreads=13	contig05414	3.09264e-83	98	305.817	176	173
Contig4845	---NA---	429	EAB_FB_all.fa.Contig2016No definition line	EAB_FB_all.fa.Contig2016	1.02651e-137	98	486.789	275	271
Contig5311	---NA---	324	contig03193length=489 numreads=10	contig03193	2.6443e-162	98	568.042	320	316
Contig6220	---NA---	306	FYUQ5C202EC9HENo definition line	FYUQ5C202EC9HE	5.69617e-119	98	424.003	239	236
000793_EAB-5_isotig00019	---NA---	1493	contig08211No definition line	contig08211	4.07078e-67	97	254.111	150	146
000793_EAB-5_isotig00020	---NA---	1239	contig08211No definition line	contig08211	3.36691e-67	97	254.111	150	146
000793_EAB-5_isotig00036	---NA---	3535	contig02444length=766 numreads=12	contig02444	0	98	793.333	457	449
000793_EAB-5_isotig00037	---NA---	3476	contig02444length=766 numreads=12	contig02444	0	98	793.333	457	449
000793_EAB-5_isotig00038	---NA---	2841	contig02444length=766 numreads=12	contig02444	0	98	793.333	457	449
000793_EAB-5_isotig00039	---NA---	2782	contig02444length=766 numreads=12	contig02444	0	98	793.333	457	449
000793_EAB-5_isotig00083	---NA---	1250	contig01415length=429 numreads=11	contig01415	0	99	787.793	430	429
000793_EAB-5_isotig00084	---NA---	758	FYUQ5C202C4WL8length=383 xy=1168_3726 region=2 run=R_2009_07_08_19_30_38_	FYUQ5C202C4WL8	0	98	682.534	385	380
000793_EAB-5_isotig00085	---NA---	780	contig00324No definition line	contig00324	6.85014e-137	99	484.943	269	267
000793_EAB-5_isotig00086	---NA---	642	contig00324No definition line	contig00324	5.60137e-137	99	484.943	269	267
000793_EAB-5_isotig00087	---NA---	413	contig00324No definition line	contig00324	3.88852e-72	98	268.884	152	150
000793_EAB-5_isotig00141	---NA---	2676	EAB_FB_all.fa.Contig393No definition line	EAB_FB_all.fa.Contig393	0	99	2767.4	1526	1518
000793_EAB-5_isotig00145	---NA---	2537	contig01845length=1727 numreads=36	contig01845	0	99	2218.95	1208	1206
000793_EAB-5_isotig00159	---NA---	1979	contig02108length=666 numreads=5	contig02108	0	99	1212.52	667	664
000793_EAB-5_isotig00161	---NA---	1837	contig01495length=1032 numreads=25	contig01495	0	99	1860.7	1032	1024
000793_EAB-5_isotig00167	---NA---	1439	contig00906length=598 numreads=6	contig00906	0	99	1090.64	597	595
000793_EAB-5_isotig00168	---NA---	1407	contig00906length=598 numreads=6	contig00906	0	99	1090.64	597	595
000793_EAB-5_isotig00177	---NA---	1617	FYUQ5C202DBJ14length=436 xy=1244_2746 region=2 run=R_2009_07_08_19_30_38_	FYUQ5C202DBJ14	0	99	795.18	437	435
000793_EAB-5_isotig00178	---NA---	1425	contig07138length=305 numreads=3	contig07138	9.57118e-153	98	538.495	305	301
000793_EAB-5_isotig00183	---NA---	2215	contig00501length=873 numreads=7	contig00501	0	98	1526.45	874	860
000793_EAB-5_isotig00185	---NA---	1433	contig01870No definition line	contig01870	0	100	1633.56	884	884
000793_EAB-5_isotig00186	---NA---	1394	contig01870No definition line	contig01870	0	100	1635.41	885	885
000793_EAB-5_isotig00201	---NA---	1454	contig07616No definition line	contig07616	5.797e-160	100	562.502	304	304
000793_EAB-5_isotig00211	---NA---	1252	contig01290length=1370 numreads=35	contig01290	0	99	1308.55	728	722
000793_EAB-5_isotig00212	---NA---	1152	contig01290length=1370 numreads=35	contig01290	0	99	1308.55	728	722
000793_EAB-5_isotig00217	---NA---	1184	EAB_FB_all.fa.Contig2062No definition line	EAB_FB_all.fa.Contig2062	0	99	1328.86	743	736
000793_EAB-5_isotig00218	---NA---	1177	EAB_FB_all.fa.Contig2062No definition line	EAB_FB_all.fa.Contig2062	0	99	1328.86	743	736
000793_EAB-5_isotig00227	---NA---	2109	contig02710length=580 numreads=4	contig02710	0	99	1050.02	581	577
000793_EAB-5_isotig00231	---NA---	919	contig01094length=2158 numreads=19	contig01094	0	100	708.387	383	383
000793_EAB-5_isotig00260	---NA---	810	FYUQ5C202EANWUlength=424 xy=1644_2300 region=2 run=R_2009_07_08_19_30_38_	FYUQ5C202EANWU	4.44043e-109	99	392.61	216	215
000793_EAB-5_isotig00261	---NA---	756	FYUQ5C202EANWUlength=424 xy=1644_2300 region=2 run=R_2009_07_08_19_30_38_	FYUQ5C202EANWU	0	99	778.56	425	424
000793_EAB-5_isotig00270	---NA---	782	EAB_FB_all.fa.Contig169No definition line	EAB_FB_all.fa.Contig169	0	100	998.311	540	540
000793_EAB-5_isotig00271	---NA---	569	EAB_FB_all.fa.Contig169No definition line	EAB_FB_all.fa.Contig169	3.63492e-173	100	604.975	327	327
000793_EAB-5_isotig00363	---NA---	303	contig02411No definition line	contig02411	2.77486e-77	99	285.504	158	157
000793_EAB-5_isotig00411	---NA---	3012	FYUQ5C202CWWQNlength=352 xy=1077_3373 region=2 run=R_2009_07_08_19_30_38_	FYUQ5C202CWWQN	1.96487e-177	98	621.595	354	349
000793_EAB-5_isotig00417	---NA---	2811	contig03371length=1425 numreads=9	contig03371	0	99	2603.05	1426	1421
000793_EAB-5_isotig00421	---NA---	2722	EAB_FB_all.fa.Contig1290No definition line	EAB_FB_all.fa.Contig1290	0	98	819.186	461	456
000793_EAB-5_isotig00425	---NA---	2645	FYUQ5C202DY9DLlength=409 xy=1514_2727 region=2 run=R_2009_07_08_19_30_38_	FYUQ5C202DY9DL	0	98	723.16	409	404
000793_EAB-5_isotig00431	---NA---	2555	contig03075length=537 numreads=8	contig03075	0	99	987.231	537	536
000793_EAB-5_isotig00435	---NA---	2525	FYUQ5C202C24H6length=425 xy=1148_2556 region=2 run=R_2009_07_08_19_30_38_	FYUQ5C202C24H6	0	99	769.327	425	422
000793_EAB-5_isotig00441	---NA---	2388	contig00800length=1052 numreads=21	contig00800	0	99	1705.58	937	933
000793_EAB-5_isotig00442	---NA---	2383	contig00185length=1467 numreads=238	contig00185	0	99	2695.38	1465	1463
000793_EAB-5_isotig00443	---NA---	2368	contig00357length=1620 numreads=51	contig00357	0	99	2983.46	1622	1620
000793_EAB-5_isotig00444	---NA---	2358	EAB_FB_all.fa.Contig308No definition line	EAB_FB_all.fa.Contig308	0	99	2028.74	1102	1101
000793_EAB-5_isotig00446	---NA---	2345	EAB_FB_all.fa.Contig303No definition line	EAB_FB_all.fa.Contig303	0	99	2231.87	1215	1213
000793_EAB-5_isotig00447	---NA---	2338	contig03693length=968 numreads=12	contig03693	0	99	1587.39	880	874
000793_EAB-5_isotig00452	---NA---	2309	contig02142length=743 numreads=15	contig02142	0	99	1336.25	747	740
000793_EAB-5_isotig00455	---NA---	2278	EAB_FB_all.fa.Contig198No definition line	EAB_FB_all.fa.Contig198	0	100	1321.47	715	715
000793_EAB-5_isotig00459	---NA---	2264	contig02810length=1231 numreads=23	contig02810	0	99	2056.44	1120	1118
[truncated: 11,235 more rows]

## Sheet: Sheet3
Table S4: Comparison of A .planipennis antennal transcripts with midgut and fatbody expressed sequence tags of Agrilus planipennis.
[truncated: 5,000 more rows]
