# Supplementary material for: Identification of Odor-Processing Genes in the Emerald Ash Borer, Agrilus planipennis
Source: PLoS One. 2013 Feb 12;8(2):e56555. doi: 10.1371/journal.pone.0056555 (PMC3570424; doi:10.1371/journal.pone.0056555)
Supplement: Table S5 — Gene ontology of Agrilus planipennis antennal transcriptome. (XLSX) [file pone.0056555.s009.xlsx]

## Sheet: Gene Ontology
Table S5: Gene ontology of Agrilus planipennis antennal transcriptome.
GO	Definitions	Counts	Fractions					Total
GO:0009987	cellular process -- biological_process	1791	0.534627	cellular process		biological_process
GO:0050789	regulation of biological process -- biological_process	785	0.234328	regulation of biological process		biological_process
GO:0007275	development -- biological_process	568	0.169552	development		biological_process
GO:0000003	reproduction -- biological_process	100	0.0298507	reproduction		biological_process
GO:0007610	behavior -- biological_process	46	0.0137313	behavior		biological_process
GO:0040007	growth -- biological_process	44	0.0131343	growth		biological_process
GO:0016032	viral life cycle -- biological_process	16	0.00477612	viral life cycle		biological_process		3350	1
GO:0005575	cellular_component -- cellular_component	414	0.351742	cellular_component		cellular_component
GO:0005623	cell -- cellular_component	374	0.317757	cell		cellular_component
GO:0043226	organelle -- cellular_component	238	0.202209	organelle		cellular_component
GO:0043234	protein complex -- cellular_component	121	0.102804	protein complex		cellular_component
GO:0005576	extracellular region -- cellular_component	20	0.0169924	extracellular region		cellular_component
GO:0031012	extracellular matrix -- cellular_component	10	0.00849618	extracellular matrix		cellular_component		1177	1
GO:0003824	catalytic activity -- molecular_function	468	0.488008	catalytic activity		molecular_function
GO:0005488	binding -- molecular_function	243	0.253389	binding		molecular_function
GO:0005215	transporter activity -- molecular_function	143	0.149114	transporter activity		molecular_function
GO:0004871	signal transducer activity -- molecular_function	44	0.0458811	signal transducer activity		molecular_function
GO:0030234	enzyme regulator activity -- molecular_function	41	0.0427529	enzyme regulator activity		molecular_function
GO:0005198	structural molecule activity -- molecular_function	10	0.0104275	structural molecule activity		molecular_function
GO:0045182	translation regulator activity -- molecular_function	4	0.00417101	translation regulator activity		molecular_function
GO:0003774	motor activity -- molecular_function	3	0.00312826	motor activity		molecular_function
GO:0016209	antioxidant activity -- molecular_function	3	0.00312826	antioxidant activity		molecular_function		959	1
								5486
