# Supplementary material for: Identification of Odor-Processing Genes in the Emerald Ash Borer, Agrilus planipennis
Source: PLoS One. 2013 Feb 12;8(2):e56555. doi: 10.1371/journal.pone.0056555 (PMC3570424; doi:10.1371/journal.pone.0056555)
Supplement: Table S7 — KEGG Summary of Agrilus planipennis antennal transcriptome. (XLSX) [file pone.0056555.s011.xlsx]

## Sheet: kegg_txt_20110907_1418
Table S7: KEGG Summary of Agrilus planipennis antennal transcriptome.
Pathway	Seqs in Pathway	Enzyme	EzymeId	NrSeqs	Seqs	PathwayId	PathwayImage
Riboflavin metabolism	2	nucleotide diphosphatase	ec:3.6.1.9	2	000793_EAB-5_G3QO8C008JGKBE, 000793_EAB-5_G3QO8C008JXVXW	path:map00740	/home/asela/EAB_annttena/KEGG/map00740.gif
mTOR signaling pathway	3	mitogen-activated protein kinase	ec:2.7.11.24	3	000793_EAB-5_G3QO8C008JLIYP, 000793_EAB-5_G3QO8C008I6HV6, 000793_EAB-5_G3QO8C008JGR95	path:map04150	/home/asela/EAB_annttena/KEGG/map04150.gif
Pantothenate and CoA biosynthesis	2	nucleotide diphosphatase	ec:3.6.1.9	2	000793_EAB-5_G3QO8C008JGKBE, 000793_EAB-5_G3QO8C008JXVXW	path:map00770	/home/asela/EAB_annttena/KEGG/map00770.gif
Oxidative phosphorylation	34	succinate dehydrogenase	ec:1.3.99.1	5	000793_EAB-5_isotig00431, 000793_EAB-5_G3QO8C008JJM4T, 000793_EAB-5_G3QO8C008JUBM2, 000793_EAB-5_G3QO8C008JTFR0, 000793_EAB-5_G3QO8C008JAWYB	path:map00190	/home/asela/EAB_annttena/KEGG/map00190.gif
Oxidative phosphorylation	34	NADH dehydrogenase (quinone)	ec:1.6.99.5	22	000793_EAB-5_isotig00487, 000793_EAB-5_isotig01455, 000793_EAB-5_isotig02143, 000793_EAB-5_isotig02304, 000793_EAB-5_isotig02305, 000793_EAB-5_isotig02427, 000793_EAB-5_isotig03069, 000793_EAB-5_isotig03087, 000793_EAB-5_G3QO8C008JUHME, 000793_EAB-5_G3QO8C008JVB05, 000793_EAB-5_G3QO8C008JQ4AS, 000793_EAB-5_G3QO8C008JJ8I3, 000793_EAB-5_G3QO8C008JU74R, 000793_EAB-5_G3QO8C008JD5DA, 000793_EAB-5_G3QO…	path:map00190	/home/asela/EAB_annttena/KEGG/map00190.gif
Oxidative phosphorylation	34	NADH dehydrogenase	ec:1.6.99.3	7	000793_EAB-5_G3QO8C008JIJK4, 000793_EAB-5_G3QO8C008JM3GC, 000793_EAB-5_G3QO8C008JLTGN, 000793_EAB-5_G3QO8C008JIHTE, 000793_EAB-5_G3QO8C008JSV9T, 000793_EAB-5_G3QO8C008JP2HI, 000793_EAB-5_G3QO8C008JLN09	path:map00190	/home/asela/EAB_annttena/KEGG/map00190.gif
Terpenoid backbone biosynthesis	1	geranylgeranyl diphosphate synthase	ec:2.5.1.29	1	000793_EAB-5_G3QO8C008JR7P7	path:map00900	/home/asela/EAB_annttena/KEGG/map00900.gif
Biosynthesis of secondary metabolites	70	acyl-CoA dehydrogenase	ec:1.3.99.3	5	000793_EAB-5_isotig01586, 000793_EAB-5_isotig03046, 000793_EAB-5_G3QO8C008JCAPK, 000793_EAB-5_G3QO8C008JO4PE, 000793_EAB-5_G3QO8C008JVS41	path:map01110	/home/asela/EAB_annttena/KEGG/map01110.gif
Biosynthesis of secondary metabolites	70	succinate dehydrogenase	ec:1.3.99.1	5	000793_EAB-5_isotig00431, 000793_EAB-5_G3QO8C008JJM4T, 000793_EAB-5_G3QO8C008JUBM2, 000793_EAB-5_G3QO8C008JTFR0, 000793_EAB-5_G3QO8C008JAWYB	path:map01110	/home/asela/EAB_annttena/KEGG/map01110.gif
Biosynthesis of secondary metabolites	70	peroxidase	ec:1.11.1.7	12	000793_EAB-5_isotig00616, 000793_EAB-5_isotig00910, 000793_EAB-5_isotig01112, 000793_EAB-5_isotig01153, 000793_EAB-5_G3QO8C008JH6RX, 000793_EAB-5_G3QO8C008JHGIS, 000793_EAB-5_G3QO8C008JM66I, 000793_EAB-5_G3QO8C008JQR3H, 000793_EAB-5_G3QO8C008JMT85, 000793_EAB-5_G3QO8C008JH85X, 000793_EAB-5_G3QO8C008I5FSJ, 000793_EAB-5_G3QO8C008JSU9V	path:map01110	/home/asela/EAB_annttena/KEGG/map01110.gif
Biosynthesis of secondary metabolites	70	geranylgeranyl diphosphate synthase	ec:2.5.1.29	1	000793_EAB-5_G3QO8C008JR7P7	path:map01110	/home/asela/EAB_annttena/KEGG/map01110.gif
Biosynthesis of secondary metabolites	70	carboxylesterase	ec:3.1.1.1	46	000793_EAB-5_isotig00563, 000793_EAB-5_isotig00792, 000793_EAB-5_isotig01860, 000793_EAB-5_isotig02811, 000793_EAB-5_isotig02958, 000793_EAB-5_G3QO8C008JTERM, 000793_EAB-5_G3QO8C008JS43X, 000793_EAB-5_G3QO8C008JAWA2, 000793_EAB-5_G3QO8C008JET5X, 000793_EAB-5_G3QO8C008JADWG, 000793_EAB-5_G3QO8C008JOE0J, 000793_EAB-5_G3QO8C008JHUEC, 000793_EAB-5_G3QO8C008JMDTD, 000793_EAB-5_G3QO8C008JDHLV, 000793_E…	path:map01110	/home/asela/EAB_annttena/KEGG/map01110.gif
Biosynthesis of secondary metabolites	70	phosphoglycerate mutase	ec:5.4.2.1	1	000793_EAB-5_isotig01500	path:map01110	/home/asela/EAB_annttena/KEGG/map01110.gif
T cell receptor signaling pathway	119	phosphoprotein phosphatase	ec:3.1.3.16	119	000793_EAB-5_isotig00446, 000793_EAB-5_isotig00460, 000793_EAB-5_isotig00665, 000793_EAB-5_isotig00736, 000793_EAB-5_isotig00893, 000793_EAB-5_isotig00983, 000793_EAB-5_isotig01550, 000793_EAB-5_isotig01565, 000793_EAB-5_isotig01631, 000793_EAB-5_isotig01635, 000793_EAB-5_isotig01720, 000793_EAB-5_isotig01788, 000793_EAB-5_isotig01848, 000793_EAB-5_isotig02042, 000793_EAB-5_isotig02072, 000793_EA…	path:map04660	/home/asela/EAB_annttena/KEGG/map04660.gif
Tropane, piperidine and pyridine alkaloid biosynthesis	46	carboxylesterase	ec:3.1.1.1	46	000793_EAB-5_isotig00563, 000793_EAB-5_isotig00792, 000793_EAB-5_isotig01860, 000793_EAB-5_isotig02811, 000793_EAB-5_isotig02958, 000793_EAB-5_G3QO8C008JTERM, 000793_EAB-5_G3QO8C008JS43X, 000793_EAB-5_G3QO8C008JAWA2, 000793_EAB-5_G3QO8C008JET5X, 000793_EAB-5_G3QO8C008JADWG, 000793_EAB-5_G3QO8C008JOE0J, 000793_EAB-5_G3QO8C008JHUEC, 000793_EAB-5_G3QO8C008JMDTD, 000793_EAB-5_G3QO8C008JDHLV, 000793_E…	path:map00960	/home/asela/EAB_annttena/KEGG/map00960.gif
Propanoate metabolism	5	acyl-CoA dehydrogenase	ec:1.3.99.3	5	000793_EAB-5_isotig01586, 000793_EAB-5_isotig03046, 000793_EAB-5_G3QO8C008JCAPK, 000793_EAB-5_G3QO8C008JO4PE, 000793_EAB-5_G3QO8C008JVS41	path:map00640	/home/asela/EAB_annttena/KEGG/map00640.gif
Fatty acid biosynthesis	6	fatty-acid synthase	ec:2.3.1.85	1	000793_EAB-5_G3QO8C008JK6A4	path:map00061	/home/asela/EAB_annttena/KEGG/map00061.gif
Fatty acid biosynthesis	6	oleoyl-[acyl-carrier-protein] hydrolase	ec:3.1.2.14	5	000793_EAB-5_isotig01506, 000793_EAB-5_G3QO8C008I8376, 000793_EAB-5_G3QO8C008JIBZE, 000793_EAB-5_G3QO8C008JR54I, 000793_EAB-5_G3QO8C008I8VXG	path:map00061	/home/asela/EAB_annttena/KEGG/map00061.gif
Other types of O-glycan biosynthesis	8	glucuronosyltransferase	ec:2.4.1.17	8	000793_EAB-5_isotig02526, 000793_EAB-5_G3QO8C008JHMON, 000793_EAB-5_G3QO8C008JCUDO, 000793_EAB-5_G3QO8C008JJRV0, 000793_EAB-5_G3QO8C008JEJAM, 000793_EAB-5_G3QO8C008JQDEM, 000793_EAB-5_G3QO8C008JI9ZT, 000793_EAB-5_G3QO8C008JHJMQ	path:map00514	/home/asela/EAB_annttena/KEGG/map00514.gif
Various types of N-glycan biosynthesis	8	beta-N-acetylhexosaminidase	ec:3.2.1.52	8	000793_EAB-5_isotig01260, 000793_EAB-5_G3QO8C008JLI8V, 000793_EAB-5_G3QO8C008JFEHB, 000793_EAB-5_G3QO8C008I9PZC, 000793_EAB-5_G3QO8C008I7Z3F, 000793_EAB-5_G3QO8C008JVIL7, 000793_EAB-5_G3QO8C008JEIV6, 000793_EAB-5_G3QO8C008I73I4	path:map00513	/home/asela/EAB_annttena/KEGG/map00513.gif
Other glycan degradation	12	beta-N-acetylhexosaminidase	ec:3.2.1.52	8	000793_EAB-5_isotig01260, 000793_EAB-5_G3QO8C008JLI8V, 000793_EAB-5_G3QO8C008JFEHB, 000793_EAB-5_G3QO8C008I9PZC, 000793_EAB-5_G3QO8C008I7Z3F, 000793_EAB-5_G3QO8C008JVIL7, 000793_EAB-5_G3QO8C008JEIV6, 000793_EAB-5_G3QO8C008I73I4	path:map00511	/home/asela/EAB_annttena/KEGG/map00511.gif
Other glycan degradation	12	alpha-mannosidase	ec:3.2.1.24	4	000793_EAB-5_G3QO8C008JS2U5, 000793_EAB-5_G3QO8C008JRCWL, 000793_EAB-5_G3QO8C008JR6FI, 000793_EAB-5_G3QO8C008JVNDO	path:map00511	/home/asela/EAB_annttena/KEGG/map00511.gif
Retinol metabolism	8	glucuronosyltransferase	ec:2.4.1.17	8	000793_EAB-5_isotig02526, 000793_EAB-5_G3QO8C008JHMON, 000793_EAB-5_G3QO8C008JCUDO, 000793_EAB-5_G3QO8C008JJRV0, 000793_EAB-5_G3QO8C008JEJAM, 000793_EAB-5_G3QO8C008JQDEM, 000793_EAB-5_G3QO8C008JI9ZT, 000793_EAB-5_G3QO8C008JHJMQ	path:map00830	/home/asela/EAB_annttena/KEGG/map00830.gif
Biosynthesis of unsaturated fatty acids	1	acyl-CoA oxidase	ec:1.3.3.6	1	000793_EAB-5_isotig00510	path:map01040	/home/asela/EAB_annttena/KEGG/map01040.gif
Porphyrin and chlorophyll metabolism	8	glucuronosyltransferase	ec:2.4.1.17	8	000793_EAB-5_isotig02526, 000793_EAB-5_G3QO8C008JHMON, 000793_EAB-5_G3QO8C008JCUDO, 000793_EAB-5_G3QO8C008JJRV0, 000793_EAB-5_G3QO8C008JEJAM, 000793_EAB-5_G3QO8C008JQDEM, 000793_EAB-5_G3QO8C008JI9ZT, 000793_EAB-5_G3QO8C008JHJMQ	path:map00860	/home/asela/EAB_annttena/KEGG/map00860.gif
Biosynthesis of plant hormones	3	acyl-CoA oxidase	ec:1.3.3.6	1	000793_EAB-5_isotig00510	path:map01070	/home/asela/EAB_annttena/KEGG/map01070.gif
Biosynthesis of plant hormones	3	geranylgeranyl diphosphate synthase	ec:2.5.1.29	1	000793_EAB-5_G3QO8C008JR7P7	path:map01070	/home/asela/EAB_annttena/KEGG/map01070.gif
Biosynthesis of plant hormones	3	phosphoglycerate mutase	ec:5.4.2.1	1	000793_EAB-5_isotig01500	path:map01070	/home/asela/EAB_annttena/KEGG/map01070.gif
Valine, leucine and isoleucine degradation	5	acyl-CoA dehydrogenase	ec:1.3.99.3	5	000793_EAB-5_isotig01586, 000793_EAB-5_isotig03046, 000793_EAB-5_G3QO8C008JCAPK, 000793_EAB-5_G3QO8C008JO4PE, 000793_EAB-5_G3QO8C008JVS41	path:map00280	/home/asela/EAB_annttena/KEGG/map00280.gif
Thiamine metabolism	435	nucleoside-triphosphatase	ec:3.6.1.15	435	000793_EAB-5_isotig00411, 000793_EAB-5_isotig00434, 000793_EAB-5_isotig00435, 000793_EAB-5_isotig00440, 000793_EAB-5_isotig00476, 000793_EAB-5_isotig00485, 000793_EAB-5_isotig00504, 000793_EAB-5_isotig00514, 000793_EAB-5_isotig00528, 000793_EAB-5_isotig00542, 000793_EAB-5_isotig00553, 000793_EAB-5_isotig00558, 000793_EAB-5_isotig00597, 000793_EAB-5_isotig00689, 000793_EAB-5_isotig00699, 000793_EA…	path:map00730	/home/asela/EAB_annttena/KEGG/map00730.gif
beta-Alanine metabolism	5	acyl-CoA dehydrogenase	ec:1.3.99.3	5	000793_EAB-5_isotig01586, 000793_EAB-5_isotig03046, 000793_EAB-5_G3QO8C008JCAPK, 000793_EAB-5_G3QO8C008JO4PE, 000793_EAB-5_G3QO8C008JVS41	path:map00410	/home/asela/EAB_annttena/KEGG/map00410.gif
Nicotinate and nicotinamide metabolism	2	nucleotide diphosphatase	ec:3.6.1.9	2	000793_EAB-5_G3QO8C008JGKBE, 000793_EAB-5_G3QO8C008JXVXW	path:map00760	/home/asela/EAB_annttena/KEGG/map00760.gif
Glycosphingolipid biosynthesis - ganglio series	8	beta-N-acetylhexosaminidase	ec:3.2.1.52	8	000793_EAB-5_isotig01260, 000793_EAB-5_G3QO8C008JLI8V, 000793_EAB-5_G3QO8C008JFEHB, 000793_EAB-5_G3QO8C008I9PZC, 000793_EAB-5_G3QO8C008I7Z3F, 000793_EAB-5_G3QO8C008JVIL7, 000793_EAB-5_G3QO8C008JEIV6, 000793_EAB-5_G3QO8C008I73I4	path:map00604	/home/asela/EAB_annttena/KEGG/map00604.gif
Glycosphingolipid biosynthesis - globo series	8	beta-N-acetylhexosaminidase	ec:3.2.1.52	8	000793_EAB-5_isotig01260, 000793_EAB-5_G3QO8C008JLI8V, 000793_EAB-5_G3QO8C008JFEHB, 000793_EAB-5_G3QO8C008I9PZC, 000793_EAB-5_G3QO8C008I7Z3F, 000793_EAB-5_G3QO8C008JVIL7, 000793_EAB-5_G3QO8C008JEIV6, 000793_EAB-5_G3QO8C008I73I4	path:map00603	/home/asela/EAB_annttena/KEGG/map00603.gif
Metabolic pathways	572	soluble epoxide hydrolase	ec:3.3.2.10	1	000793_EAB-5_G3QO8C008JDY0W	path:map01100	/home/asela/EAB_annttena/KEGG/map01100.gif
Metabolic pathways	572	beta-N-acetylhexosaminidase	ec:3.2.1.52	8	000793_EAB-5_isotig01260, 000793_EAB-5_G3QO8C008JLI8V, 000793_EAB-5_G3QO8C008JFEHB, 000793_EAB-5_G3QO8C008I9PZC, 000793_EAB-5_G3QO8C008I7Z3F, 000793_EAB-5_G3QO8C008JVIL7, 000793_EAB-5_G3QO8C008JEIV6, 000793_EAB-5_G3QO8C008I73I4	path:map01100	/home/asela/EAB_annttena/KEGG/map01100.gif
Metabolic pathways	572	acyl-CoA dehydrogenase	ec:1.3.99.3	5	000793_EAB-5_isotig01586, 000793_EAB-5_isotig03046, 000793_EAB-5_G3QO8C008JCAPK, 000793_EAB-5_G3QO8C008JO4PE, 000793_EAB-5_G3QO8C008JVS41	path:map01100	/home/asela/EAB_annttena/KEGG/map01100.gif
Metabolic pathways	572	succinate dehydrogenase	ec:1.3.99.1	5	000793_EAB-5_isotig00431, 000793_EAB-5_G3QO8C008JJM4T, 000793_EAB-5_G3QO8C008JUBM2, 000793_EAB-5_G3QO8C008JTFR0, 000793_EAB-5_G3QO8C008JAWYB	path:map01100	/home/asela/EAB_annttena/KEGG/map01100.gif
Metabolic pathways	572	fatty-acid synthase	ec:2.3.1.85	1	000793_EAB-5_G3QO8C008JK6A4	path:map01100	/home/asela/EAB_annttena/KEGG/map01100.gif
Metabolic pathways	572	peroxidase	ec:1.11.1.7	12	000793_EAB-5_isotig00616, 000793_EAB-5_isotig00910, 000793_EAB-5_isotig01112, 000793_EAB-5_isotig01153, 000793_EAB-5_G3QO8C008JH6RX, 000793_EAB-5_G3QO8C008JHGIS, 000793_EAB-5_G3QO8C008JM66I, 000793_EAB-5_G3QO8C008JQR3H, 000793_EAB-5_G3QO8C008JMT85, 000793_EAB-5_G3QO8C008JH85X, 000793_EAB-5_G3QO8C008I5FSJ, 000793_EAB-5_G3QO8C008JSU9V	path:map01100	/home/asela/EAB_annttena/KEGG/map01100.gif
Metabolic pathways	572	nucleoside-triphosphate diphosphatase	ec:3.6.1.19	2	000793_EAB-5_G3QO8C008JV5LO, 000793_EAB-5_G3QO8C008I40B9	path:map01100	/home/asela/EAB_annttena/KEGG/map01100.gif
Metabolic pathways	572	nucleoside-triphosphatase	ec:3.6.1.15	435	000793_EAB-5_isotig00411, 000793_EAB-5_isotig00434, 000793_EAB-5_isotig00435, 000793_EAB-5_isotig00440, 000793_EAB-5_isotig00476, 000793_EAB-5_isotig00485, 000793_EAB-5_isotig00504, 000793_EAB-5_isotig00514, 000793_EAB-5_isotig00528, 000793_EAB-5_isotig00542, 000793_EAB-5_isotig00553, 000793_EAB-5_isotig00558, 000793_EAB-5_isotig00597, 000793_EAB-5_isotig00689, 000793_EAB-5_isotig00699, 000793_EA…	path:map01100	/home/asela/EAB_annttena/KEGG/map01100.gif
Metabolic pathways	572	DNA-directed RNA polymerase	ec:2.7.7.6	7	000793_EAB-5_G3QO8C008JTA9D, 000793_EAB-5_G3QO8C008JKS11, 000793_EAB-5_G3QO8C008I39I7, 000793_EAB-5_G3QO8C008I9CH1, 000793_EAB-5_G3QO8C008I460T, 000793_EAB-5_G3QO8C008JLNI3, 000793_EAB-5_G3QO8C008JU9N5	path:map01100	/home/asela/EAB_annttena/KEGG/map01100.gif
Metabolic pathways	572	acyl-CoA oxidase	ec:1.3.3.6	1	000793_EAB-5_isotig00510	path:map01100	/home/asela/EAB_annttena/KEGG/map01100.gif
Metabolic pathways	572	geranylgeranyl diphosphate synthase	ec:2.5.1.29	1	000793_EAB-5_G3QO8C008JR7P7	path:map01100	/home/asela/EAB_annttena/KEGG/map01100.gif
Metabolic pathways	572	phospholipase A2	ec:3.1.1.4	6	000793_EAB-5_G3QO8C008I8NWN, 000793_EAB-5_G3QO8C008JL7R8, 000793_EAB-5_G3QO8C008JNDM4, 000793_EAB-5_G3QO8C008JBPQS, 000793_EAB-5_G3QO8C008JI9XJ, 000793_EAB-5_G3QO8C008JBRGS	path:map01100	/home/asela/EAB_annttena/KEGG/map01100.gif
Metabolic pathways	572	glucuronosyltransferase	ec:2.4.1.17	8	000793_EAB-5_isotig02526, 000793_EAB-5_G3QO8C008JHMON, 000793_EAB-5_G3QO8C008JCUDO, 000793_EAB-5_G3QO8C008JJRV0, 000793_EAB-5_G3QO8C008JEJAM, 000793_EAB-5_G3QO8C008JQDEM, 000793_EAB-5_G3QO8C008JI9ZT, 000793_EAB-5_G3QO8C008JHJMQ	path:map01100	/home/asela/EAB_annttena/KEGG/map01100.gif
Metabolic pathways	572	carboxylesterase	ec:3.1.1.1	46	000793_EAB-5_isotig00563, 000793_EAB-5_isotig00792, 000793_EAB-5_isotig01860, 000793_EAB-5_isotig02811, 000793_EAB-5_isotig02958, 000793_EAB-5_G3QO8C008JTERM, 000793_EAB-5_G3QO8C008JS43X, 000793_EAB-5_G3QO8C008JAWA2, 000793_EAB-5_G3QO8C008JET5X, 000793_EAB-5_G3QO8C008JADWG, 000793_EAB-5_G3QO8C008JOE0J, 000793_EAB-5_G3QO8C008JHUEC, 000793_EAB-5_G3QO8C008JMDTD, 000793_EAB-5_G3QO8C008JDHLV, 000793_E…	path:map01100	/home/asela/EAB_annttena/KEGG/map01100.gif
Metabolic pathways	572	alpha-glucosidase	ec:3.2.1.20	2	000793_EAB-5_isotig01384, 000793_EAB-5_G3QO8C008JV75M	path:map01100	/home/asela/EAB_annttena/KEGG/map01100.gif
Metabolic pathways	572	oleoyl-[acyl-carrier-protein] hydrolase	ec:3.1.2.14	5	000793_EAB-5_isotig01506, 000793_EAB-5_G3QO8C008I8376, 000793_EAB-5_G3QO8C008JIBZE, 000793_EAB-5_G3QO8C008JR54I, 000793_EAB-5_G3QO8C008I8VXG	path:map01100	/home/asela/EAB_annttena/KEGG/map01100.gif
Metabolic pathways	572	nucleotide diphosphatase	ec:3.6.1.9	2	000793_EAB-5_G3QO8C008JGKBE, 000793_EAB-5_G3QO8C008JXVXW	path:map01100	/home/asela/EAB_annttena/KEGG/map01100.gif
Metabolic pathways	572	phosphoglycerate mutase	ec:5.4.2.1	1	000793_EAB-5_isotig01500	path:map01100	/home/asela/EAB_annttena/KEGG/map01100.gif
Metabolic pathways	572	NADH dehydrogenase	ec:1.6.99.3	7	000793_EAB-5_G3QO8C008JIJK4, 000793_EAB-5_G3QO8C008JM3GC, 000793_EAB-5_G3QO8C008JLTGN, 000793_EAB-5_G3QO8C008JIHTE, 000793_EAB-5_G3QO8C008JSV9T, 000793_EAB-5_G3QO8C008JP2HI, 000793_EAB-5_G3QO8C008JLN09	path:map01100	/home/asela/EAB_annttena/KEGG/map01100.gif
Metabolic pathways	572	adenosine deaminase	ec:3.5.4.4	17	000793_EAB-5_G3QO8C008JBUOO, 000793_EAB-5_G3QO8C008JMNZV, 000793_EAB-5_G3QO8C008JAZHW, 000793_EAB-5_G3QO8C008JSF5U, 000793_EAB-5_G3QO8C008JMZKG, 000793_EAB-5_G3QO8C008JMXXJ, 000793_EAB-5_G3QO8C008I4JZ9, 000793_EAB-5_G3QO8C008I93A8, 000793_EAB-5_G3QO8C008JBFQB, 000793_EAB-5_G3QO8C008JOKNM, 000793_EAB-5_G3QO8C008JUAYH, 000793_EAB-5_G3QO8C008JDEN5, 000793_EAB-5_G3QO8C008JKWBL, 000793_EAB-5_G3QO8C008…	path:map01100	/home/asela/EAB_annttena/KEGG/map01100.gif
Drug metabolism - other enzymes	56	nucleoside-triphosphate diphosphatase	ec:3.6.1.19	2	000793_EAB-5_G3QO8C008JV5LO, 000793_EAB-5_G3QO8C008I40B9	path:map00983	/home/asela/EAB_annttena/KEGG/map00983.gif
Drug metabolism - other enzymes	56	glucuronosyltransferase	ec:2.4.1.17	8	000793_EAB-5_isotig02526, 000793_EAB-5_G3QO8C008JHMON, 000793_EAB-5_G3QO8C008JCUDO, 000793_EAB-5_G3QO8C008JJRV0, 000793_EAB-5_G3QO8C008JEJAM, 000793_EAB-5_G3QO8C008JQDEM, 000793_EAB-5_G3QO8C008JI9ZT, 000793_EAB-5_G3QO8C008JHJMQ	path:map00983	/home/asela/EAB_annttena/KEGG/map00983.gif
Drug metabolism - other enzymes	56	carboxylesterase	ec:3.1.1.1	46	000793_EAB-5_isotig00563, 000793_EAB-5_isotig00792, 000793_EAB-5_isotig01860, 000793_EAB-5_isotig02811, 000793_EAB-5_isotig02958, 000793_EAB-5_G3QO8C008JTERM, 000793_EAB-5_G3QO8C008JS43X, 000793_EAB-5_G3QO8C008JAWA2, 000793_EAB-5_G3QO8C008JET5X, 000793_EAB-5_G3QO8C008JADWG, 000793_EAB-5_G3QO8C008JOE0J, 000793_EAB-5_G3QO8C008JHUEC, 000793_EAB-5_G3QO8C008JMDTD, 000793_EAB-5_G3QO8C008JDHLV, 000793_E…	path:map00983	/home/asela/EAB_annttena/KEGG/map00983.gif
Drug metabolism - cytochrome P450	8	glucuronosyltransferase	ec:2.4.1.17	8	000793_EAB-5_isotig02526, 000793_EAB-5_G3QO8C008JHMON, 000793_EAB-5_G3QO8C008JCUDO, 000793_EAB-5_G3QO8C008JJRV0, 000793_EAB-5_G3QO8C008JEJAM, 000793_EAB-5_G3QO8C008JQDEM, 000793_EAB-5_G3QO8C008JI9ZT, 000793_EAB-5_G3QO8C008JHJMQ	path:map00982	/home/asela/EAB_annttena/KEGG/map00982.gif
Lysine degradation	71	lysine N-acetyltransferase	ec:2.3.1.32	54	000793_EAB-5_isotig01090, 000793_EAB-5_isotig02729, 000793_EAB-5_isotig03021, 000793_EAB-5_G3QO8C008JI1FS, 000793_EAB-5_G3QO8C008JUGIU, 000793_EAB-5_G3QO8C008JDSTO, 000793_EAB-5_G3QO8C008JPGRH, 000793_EAB-5_G3QO8C008JOU06, 000793_EAB-5_G3QO8C008JXVDD, 000793_EAB-5_G3QO8C008JI2HF, 000793_EAB-5_G3QO8C008JPZ7L, 000793_EAB-5_G3QO8C008JOYAK, 000793_EAB-5_G3QO8C008JBUY8, 000793_EAB-5_G3QO8C008JHJIA, 00…	path:map00310	/home/asela/EAB_annttena/KEGG/map00310.gif
Lysine degradation	71	histone-lysine N-methyltransferase	ec:2.1.1.43	21	000793_EAB-5_G3QO8C008JUTT5, 000793_EAB-5_G3QO8C008JAPXO, 000793_EAB-5_G3QO8C008JPGRH, 000793_EAB-5_G3QO8C008JXVDD, 000793_EAB-5_G3QO8C008JP0FQ, 000793_EAB-5_G3QO8C008JHKJB, 000793_EAB-5_G3QO8C008JCSPT, 000793_EAB-5_G3QO8C008JSJBL, 000793_EAB-5_G3QO8C008JT62J, 000793_EAB-5_G3QO8C008I7B2M, 000793_EAB-5_G3QO8C008I7C3F, 000793_EAB-5_G3QO8C008JI137, 000793_EAB-5_G3QO8C008JVVW1, 000793_EAB-5_G3QO8C008…	path:map00310	/home/asela/EAB_annttena/KEGG/map00310.gif
Ascorbate and aldarate metabolism	8	glucuronosyltransferase	ec:2.4.1.17	8	000793_EAB-5_isotig02526, 000793_EAB-5_G3QO8C008JHMON, 000793_EAB-5_G3QO8C008JCUDO, 000793_EAB-5_G3QO8C008JJRV0, 000793_EAB-5_G3QO8C008JEJAM, 000793_EAB-5_G3QO8C008JQDEM, 000793_EAB-5_G3QO8C008JI9ZT, 000793_EAB-5_G3QO8C008JHJMQ	path:map00053	/home/asela/EAB_annttena/KEGG/map00053.gif
Galactose metabolism	2	alpha-glucosidase	ec:3.2.1.20	2	000793_EAB-5_isotig01384, 000793_EAB-5_G3QO8C008JV75M	path:map00052	/home/asela/EAB_annttena/KEGG/map00052.gif
Metabolism of xenobiotics by cytochrome P450	8	glucuronosyltransferase	ec:2.4.1.17	8	000793_EAB-5_isotig02526, 000793_EAB-5_G3QO8C008JHMON, 000793_EAB-5_G3QO8C008JCUDO, 000793_EAB-5_G3QO8C008JJRV0, 000793_EAB-5_G3QO8C008JEJAM, 000793_EAB-5_G3QO8C008JQDEM, 000793_EAB-5_G3QO8C008JI9ZT, 000793_EAB-5_G3QO8C008JHJMQ	path:map00980	/home/asela/EAB_annttena/KEGG/map00980.gif
Citrate cycle (TCA cycle)	5	succinate dehydrogenase	ec:1.3.99.1	5	000793_EAB-5_isotig00431, 000793_EAB-5_G3QO8C008JJM4T, 000793_EAB-5_G3QO8C008JUBM2, 000793_EAB-5_G3QO8C008JTFR0, 000793_EAB-5_G3QO8C008JAWYB	path:map00020	/home/asela/EAB_annttena/KEGG/map00020.gif
Phosphatidylinositol signaling system	3	protein kinase C	ec:2.7.11.13	3	000793_EAB-5_isotig02692, 000793_EAB-5_G3QO8C008JDNL2, 000793_EAB-5_G3QO8C008JQZZD	path:map04070	/home/asela/EAB_annttena/KEGG/map04070.gif
Fructose and mannose metabolism	2	ADP-sugar diphosphatase	ec:3.6.1.21	2	000793_EAB-5_G3QO8C008JUF7M, 000793_EAB-5_G3QO8C008JRWC3	path:map00051	/home/asela/EAB_annttena/KEGG/map00051.gif
Biosynthesis of alkaloids derived from terpenoid and polyketide	2	geranylgeranyl diphosphate synthase	ec:2.5.1.29	1	000793_EAB-5_G3QO8C008JR7P7	path:map01066	/home/asela/EAB_annttena/KEGG/map01066.gif
Biosynthesis of alkaloids derived from terpenoid and polyketide	2	phosphoglycerate mutase	ec:5.4.2.1	1	000793_EAB-5_isotig01500	path:map01066	/home/asela/EAB_annttena/KEGG/map01066.gif
Biosynthesis of alkaloids derived from histidine and purine	1	phosphoglycerate mutase	ec:5.4.2.1	1	000793_EAB-5_isotig01500	path:map01065	/home/asela/EAB_annttena/KEGG/map01065.gif
Biosynthesis of alkaloids derived from ornithine, lysine and nicotinic acid	1	phosphoglycerate mutase	ec:5.4.2.1	1	000793_EAB-5_isotig01500	path:map01064	/home/asela/EAB_annttena/KEGG/map01064.gif
Ether lipid metabolism	6	phospholipase A2	ec:3.1.1.4	6	000793_EAB-5_G3QO8C008I8NWN, 000793_EAB-5_G3QO8C008JL7R8, 000793_EAB-5_G3QO8C008JNDM4, 000793_EAB-5_G3QO8C008JBPQS, 000793_EAB-5_G3QO8C008JI9XJ, 000793_EAB-5_G3QO8C008JBRGS	path:map00565	/home/asela/EAB_annttena/KEGG/map00565.gif
Biosynthesis of alkaloids derived from shikimate pathway	1	phosphoglycerate mutase	ec:5.4.2.1	1	000793_EAB-5_isotig01500	path:map01063	/home/asela/EAB_annttena/KEGG/map01063.gif
Glycerophospholipid metabolism	6	phospholipase A2	ec:3.1.1.4	6	000793_EAB-5_G3QO8C008I8NWN, 000793_EAB-5_G3QO8C008JL7R8, 000793_EAB-5_G3QO8C008JNDM4, 000793_EAB-5_G3QO8C008JBPQS, 000793_EAB-5_G3QO8C008JI9XJ, 000793_EAB-5_G3QO8C008JBRGS	path:map00564	/home/asela/EAB_annttena/KEGG/map00564.gif
Starch and sucrose metabolism	15	ADP-sugar diphosphatase	ec:3.6.1.21	2	000793_EAB-5_G3QO8C008JUF7M, 000793_EAB-5_G3QO8C008JRWC3	path:map00500	/home/asela/EAB_annttena/KEGG/map00500.gif
Starch and sucrose metabolism	15	phosphorylase	ec:2.4.1.1	1	000793_EAB-5_G3QO8C008JMZAY	path:map00500	/home/asela/EAB_annttena/KEGG/map00500.gif
Starch and sucrose metabolism	15	glucuronosyltransferase	ec:2.4.1.17	8	000793_EAB-5_isotig02526, 000793_EAB-5_G3QO8C008JHMON, 000793_EAB-5_G3QO8C008JCUDO, 000793_EAB-5_G3QO8C008JJRV0, 000793_EAB-5_G3QO8C008JEJAM, 000793_EAB-5_G3QO8C008JQDEM, 000793_EAB-5_G3QO8C008JI9ZT, 000793_EAB-5_G3QO8C008JHJMQ	path:map00500	/home/asela/EAB_annttena/KEGG/map00500.gif
Starch and sucrose metabolism	15	alpha-glucosidase	ec:3.2.1.20	2	000793_EAB-5_isotig01384, 000793_EAB-5_G3QO8C008JV75M	path:map00500	/home/asela/EAB_annttena/KEGG/map00500.gif
Starch and sucrose metabolism	15	nucleotide diphosphatase	ec:3.6.1.9	2	000793_EAB-5_G3QO8C008JGKBE, 000793_EAB-5_G3QO8C008JXVXW	path:map00500	/home/asela/EAB_annttena/KEGG/map00500.gif
Biosynthesis of terpenoids and steroids	2	geranylgeranyl diphosphate synthase	ec:2.5.1.29	1	000793_EAB-5_G3QO8C008JR7P7	path:map01062	/home/asela/EAB_annttena/KEGG/map01062.gif
Biosynthesis of terpenoids and steroids	2	phosphoglycerate mutase	ec:5.4.2.1	1	000793_EAB-5_isotig01500	path:map01062	/home/asela/EAB_annttena/KEGG/map01062.gif
Glycosaminoglycan degradation	8	beta-N-acetylhexosaminidase	ec:3.2.1.52	8	000793_EAB-5_isotig01260, 000793_EAB-5_G3QO8C008JLI8V, 000793_EAB-5_G3QO8C008JFEHB, 000793_EAB-5_G3QO8C008I9PZC, 000793_EAB-5_G3QO8C008I7Z3F, 000793_EAB-5_G3QO8C008JVIL7, 000793_EAB-5_G3QO8C008JEIV6, 000793_EAB-5_G3QO8C008I73I4	path:map00531	/home/asela/EAB_annttena/KEGG/map00531.gif
Biosynthesis of phenylpropanoids	18	succinate dehydrogenase	ec:1.3.99.1	5	000793_EAB-5_isotig00431, 000793_EAB-5_G3QO8C008JJM4T, 000793_EAB-5_G3QO8C008JUBM2, 000793_EAB-5_G3QO8C008JTFR0, 000793_EAB-5_G3QO8C008JAWYB	path:map01061	/home/asela/EAB_annttena/KEGG/map01061.gif
Biosynthesis of phenylpropanoids	18	peroxidase	ec:1.11.1.7	12	000793_EAB-5_isotig00616, 000793_EAB-5_isotig00910, 000793_EAB-5_isotig01112, 000793_EAB-5_isotig01153, 000793_EAB-5_G3QO8C008JH6RX, 000793_EAB-5_G3QO8C008JHGIS, 000793_EAB-5_G3QO8C008JM66I, 000793_EAB-5_G3QO8C008JQR3H, 000793_EAB-5_G3QO8C008JMT85, 000793_EAB-5_G3QO8C008JH85X, 000793_EAB-5_G3QO8C008I5FSJ, 000793_EAB-5_G3QO8C008JSU9V	path:map01061	/home/asela/EAB_annttena/KEGG/map01061.gif
Biosynthesis of phenylpropanoids	18	phosphoglycerate mutase	ec:5.4.2.1	1	000793_EAB-5_isotig01500	path:map01061	/home/asela/EAB_annttena/KEGG/map01061.gif
alpha-Linolenic acid metabolism	7	acyl-CoA oxidase	ec:1.3.3.6	1	000793_EAB-5_isotig00510	path:map00592	/home/asela/EAB_annttena/KEGG/map00592.gif
alpha-Linolenic acid metabolism	7	phospholipase A2	ec:3.1.1.4	6	000793_EAB-5_G3QO8C008I8NWN, 000793_EAB-5_G3QO8C008JL7R8, 000793_EAB-5_G3QO8C008JNDM4, 000793_EAB-5_G3QO8C008JBPQS, 000793_EAB-5_G3QO8C008JI9XJ, 000793_EAB-5_G3QO8C008JBRGS	path:map00592	/home/asela/EAB_annttena/KEGG/map00592.gif
Pyrimidine metabolism	10	nucleoside-triphosphate diphosphatase	ec:3.6.1.19	2	000793_EAB-5_G3QO8C008JV5LO, 000793_EAB-5_G3QO8C008I40B9	path:map00240	/home/asela/EAB_annttena/KEGG/map00240.gif
Pyrimidine metabolism	10	DNA-directed RNA polymerase	ec:2.7.7.6	7	000793_EAB-5_G3QO8C008JTA9D, 000793_EAB-5_G3QO8C008JKS11, 000793_EAB-5_G3QO8C008I39I7, 000793_EAB-5_G3QO8C008I9CH1, 000793_EAB-5_G3QO8C008I460T, 000793_EAB-5_G3QO8C008JLNI3, 000793_EAB-5_G3QO8C008JU9N5	path:map00240	/home/asela/EAB_annttena/KEGG/map00240.gif
Pyrimidine metabolism	10	nucleoside-diphosphatase	ec:3.6.1.6	1	000793_EAB-5_isotig00517	path:map00240	/home/asela/EAB_annttena/KEGG/map00240.gif
Linoleic acid metabolism	6	phospholipase A2	ec:3.1.1.4	6	000793_EAB-5_G3QO8C008I8NWN, 000793_EAB-5_G3QO8C008JL7R8, 000793_EAB-5_G3QO8C008JNDM4, 000793_EAB-5_G3QO8C008JBPQS, 000793_EAB-5_G3QO8C008JI9XJ, 000793_EAB-5_G3QO8C008JBRGS	path:map00591	/home/asela/EAB_annttena/KEGG/map00591.gif
Arachidonic acid metabolism	7	soluble epoxide hydrolase	ec:3.3.2.10	1	000793_EAB-5_G3QO8C008JDY0W	path:map00590	/home/asela/EAB_annttena/KEGG/map00590.gif
Arachidonic acid metabolism	7	phospholipase A2	ec:3.1.1.4	6	000793_EAB-5_G3QO8C008I8NWN, 000793_EAB-5_G3QO8C008JL7R8, 000793_EAB-5_G3QO8C008JNDM4, 000793_EAB-5_G3QO8C008JBPQS, 000793_EAB-5_G3QO8C008JI9XJ, 000793_EAB-5_G3QO8C008JBRGS	path:map00590	/home/asela/EAB_annttena/KEGG/map00590.gif
Carbon fixation pathways in prokaryotes	5	succinate dehydrogenase	ec:1.3.99.1	5	000793_EAB-5_isotig00431, 000793_EAB-5_G3QO8C008JJM4T, 000793_EAB-5_G3QO8C008JUBM2, 000793_EAB-5_G3QO8C008JTFR0, 000793_EAB-5_G3QO8C008JAWYB	path:map00720	/home/asela/EAB_annttena/KEGG/map00720.gif
Steroid hormone biosynthesis	8	glucuronosyltransferase	ec:2.4.1.17	8	000793_EAB-5_isotig02526, 000793_EAB-5_G3QO8C008JHMON, 000793_EAB-5_G3QO8C008JCUDO, 000793_EAB-5_G3QO8C008JJRV0, 000793_EAB-5_G3QO8C008JEJAM, 000793_EAB-5_G3QO8C008JQDEM, 000793_EAB-5_G3QO8C008JI9ZT, 000793_EAB-5_G3QO8C008JHJMQ	path:map00140	/home/asela/EAB_annttena/KEGG/map00140.gif
Chloroalkane and chloroalkene degradation	1	soluble epoxide hydrolase	ec:3.3.2.10	1	000793_EAB-5_G3QO8C008JDY0W	path:map00625	/home/asela/EAB_annttena/KEGG/map00625.gif
Toluene degradation	5	succinate dehydrogenase	ec:1.3.99.1	5	000793_EAB-5_isotig00431, 000793_EAB-5_G3QO8C008JJM4T, 000793_EAB-5_G3QO8C008JUBM2, 000793_EAB-5_G3QO8C008JTFR0, 000793_EAB-5_G3QO8C008JAWYB	path:map00623	/home/asela/EAB_annttena/KEGG/map00623.gif
Microbial metabolism in diverse environments	19	soluble epoxide hydrolase	ec:3.3.2.10	1	000793_EAB-5_G3QO8C008JDY0W	path:map01120	/home/asela/EAB_annttena/KEGG/map01120.gif
Microbial metabolism in diverse environments	19	succinate dehydrogenase	ec:1.3.99.1	5	000793_EAB-5_isotig00431, 000793_EAB-5_G3QO8C008JJM4T, 000793_EAB-5_G3QO8C008JUBM2, 000793_EAB-5_G3QO8C008JTFR0, 000793_EAB-5_G3QO8C008JAWYB	path:map01120	/home/asela/EAB_annttena/KEGG/map01120.gif
Microbial metabolism in diverse environments	19	peroxidase	ec:1.11.1.7	12	000793_EAB-5_isotig00616, 000793_EAB-5_isotig00910, 000793_EAB-5_isotig01112, 000793_EAB-5_isotig01153, 000793_EAB-5_G3QO8C008JH6RX, 000793_EAB-5_G3QO8C008JHGIS, 000793_EAB-5_G3QO8C008JM66I, 000793_EAB-5_G3QO8C008JQR3H, 000793_EAB-5_G3QO8C008JMT85, 000793_EAB-5_G3QO8C008JH85X, 000793_EAB-5_G3QO8C008I5FSJ, 000793_EAB-5_G3QO8C008JSU9V	path:map01120	/home/asela/EAB_annttena/KEGG/map01120.gif
Microbial metabolism in diverse environments	19	phosphoglycerate mutase	ec:5.4.2.1	1	000793_EAB-5_isotig01500	path:map01120	/home/asela/EAB_annttena/KEGG/map01120.gif
Phenylpropanoid biosynthesis	12	peroxidase	ec:1.11.1.7	12	000793_EAB-5_isotig00616, 000793_EAB-5_isotig00910, 000793_EAB-5_isotig01112, 000793_EAB-5_isotig01153, 000793_EAB-5_G3QO8C008JH6RX, 000793_EAB-5_G3QO8C008JHGIS, 000793_EAB-5_G3QO8C008JM66I, 000793_EAB-5_G3QO8C008JQR3H, 000793_EAB-5_G3QO8C008JMT85, 000793_EAB-5_G3QO8C008JH85X, 000793_EAB-5_G3QO8C008I5FSJ, 000793_EAB-5_G3QO8C008JSU9V	path:map00940	/home/asela/EAB_annttena/KEGG/map00940.gif
Glycolysis / Gluconeogenesis	1	phosphoglycerate mutase	ec:5.4.2.1	1	000793_EAB-5_isotig01500	path:map00010	/home/asela/EAB_annttena/KEGG/map00010.gif
Butanoate metabolism	5	succinate dehydrogenase	ec:1.3.99.1	5	000793_EAB-5_isotig00431, 000793_EAB-5_G3QO8C008JJM4T, 000793_EAB-5_G3QO8C008JUBM2, 000793_EAB-5_G3QO8C008JTFR0, 000793_EAB-5_G3QO8C008JAWYB	path:map00650	/home/asela/EAB_annttena/KEGG/map00650.gif
Pentose and glucuronate interconversions	8	glucuronosyltransferase	ec:2.4.1.17	8	000793_EAB-5_isotig02526, 000793_EAB-5_G3QO8C008JHMON, 000793_EAB-5_G3QO8C008JCUDO, 000793_EAB-5_G3QO8C008JJRV0, 000793_EAB-5_G3QO8C008JEJAM, 000793_EAB-5_G3QO8C008JQDEM, 000793_EAB-5_G3QO8C008JI9ZT, 000793_EAB-5_G3QO8C008JHJMQ	path:map00040	/home/asela/EAB_annttena/KEGG/map00040.gif
Methane metabolism	13	peroxidase	ec:1.11.1.7	12	000793_EAB-5_isotig00616, 000793_EAB-5_isotig00910, 000793_EAB-5_isotig01112, 000793_EAB-5_isotig01153, 000793_EAB-5_G3QO8C008JH6RX, 000793_EAB-5_G3QO8C008JHGIS, 000793_EAB-5_G3QO8C008JM66I, 000793_EAB-5_G3QO8C008JQR3H, 000793_EAB-5_G3QO8C008JMT85, 000793_EAB-5_G3QO8C008JH85X, 000793_EAB-5_G3QO8C008I5FSJ, 000793_EAB-5_G3QO8C008JSU9V	path:map00680	/home/asela/EAB_annttena/KEGG/map00680.gif
Methane metabolism	13	phosphoglycerate mutase	ec:5.4.2.1	1	000793_EAB-5_isotig01500	path:map00680	/home/asela/EAB_annttena/KEGG/map00680.gif
Phenylalanine metabolism	12	peroxidase	ec:1.11.1.7	12	000793_EAB-5_isotig00616, 000793_EAB-5_isotig00910, 000793_EAB-5_isotig01112, 000793_EAB-5_isotig01153, 000793_EAB-5_G3QO8C008JH6RX, 000793_EAB-5_G3QO8C008JHGIS, 000793_EAB-5_G3QO8C008JM66I, 000793_EAB-5_G3QO8C008JQR3H, 000793_EAB-5_G3QO8C008JMT85, 000793_EAB-5_G3QO8C008JH85X, 000793_EAB-5_G3QO8C008I5FSJ, 000793_EAB-5_G3QO8C008JSU9V	path:map00360	/home/asela/EAB_annttena/KEGG/map00360.gif
Fatty acid metabolism	6	acyl-CoA dehydrogenase	ec:1.3.99.3	5	000793_EAB-5_isotig01586, 000793_EAB-5_isotig03046, 000793_EAB-5_G3QO8C008JCAPK, 000793_EAB-5_G3QO8C008JO4PE, 000793_EAB-5_G3QO8C008JVS41	path:map00071	/home/asela/EAB_annttena/KEGG/map00071.gif
Fatty acid metabolism	6	acyl-CoA oxidase	ec:1.3.3.6	1	000793_EAB-5_isotig00510	path:map00071	/home/asela/EAB_annttena/KEGG/map00071.gif
Amino sugar and nucleotide sugar metabolism	8	beta-N-acetylhexosaminidase	ec:3.2.1.52	8	000793_EAB-5_isotig01260, 000793_EAB-5_G3QO8C008JLI8V, 000793_EAB-5_G3QO8C008JFEHB, 000793_EAB-5_G3QO8C008I9PZC, 000793_EAB-5_G3QO8C008I7Z3F, 000793_EAB-5_G3QO8C008JVIL7, 000793_EAB-5_G3QO8C008JEIV6, 000793_EAB-5_G3QO8C008I73I4	path:map00520	/home/asela/EAB_annttena/KEGG/map00520.gif
Purine metabolism	543	ADP-sugar diphosphatase	ec:3.6.1.21	2	000793_EAB-5_G3QO8C008JUF7M, 000793_EAB-5_G3QO8C008JRWC3	path:map00230	/home/asela/EAB_annttena/KEGG/map00230.gif
Purine metabolism	543	nucleoside-triphosphate diphosphatase	ec:3.6.1.19	2	000793_EAB-5_G3QO8C008JV5LO, 000793_EAB-5_G3QO8C008I40B9	path:map00230	/home/asela/EAB_annttena/KEGG/map00230.gif
Purine metabolism	543	nucleoside-triphosphatase	ec:3.6.1.15	435	000793_EAB-5_isotig00411, 000793_EAB-5_isotig00434, 000793_EAB-5_isotig00435, 000793_EAB-5_isotig00440, 000793_EAB-5_isotig00476, 000793_EAB-5_isotig00485, 000793_EAB-5_isotig00504, 000793_EAB-5_isotig00514, 000793_EAB-5_isotig00528, 000793_EAB-5_isotig00542, 000793_EAB-5_isotig00553, 000793_EAB-5_isotig00558, 000793_EAB-5_isotig00597, 000793_EAB-5_isotig00689, 000793_EAB-5_isotig00699, 000793_EA…	path:map00230	/home/asela/EAB_annttena/KEGG/map00230.gif
Purine metabolism	543	DNA-directed RNA polymerase	ec:2.7.7.6	7	000793_EAB-5_G3QO8C008JTA9D, 000793_EAB-5_G3QO8C008JKS11, 000793_EAB-5_G3QO8C008I39I7, 000793_EAB-5_G3QO8C008I9CH1, 000793_EAB-5_G3QO8C008I460T, 000793_EAB-5_G3QO8C008JLNI3, 000793_EAB-5_G3QO8C008JU9N5	path:map00230	/home/asela/EAB_annttena/KEGG/map00230.gif
Purine metabolism	543	adenylate cyclase	ec:4.6.1.1	3	000793_EAB-5_isotig01670, 000793_EAB-5_isotig02881, 000793_EAB-5_G3QO8C008JAC93	path:map00230	/home/asela/EAB_annttena/KEGG/map00230.gif
Purine metabolism	543	nucleotide diphosphatase	ec:3.6.1.9	2	000793_EAB-5_G3QO8C008JGKBE, 000793_EAB-5_G3QO8C008JXVXW	path:map00230	/home/asela/EAB_annttena/KEGG/map00230.gif
Purine metabolism	543	nucleoside-diphosphatase	ec:3.6.1.6	1	000793_EAB-5_isotig00517	path:map00230	/home/asela/EAB_annttena/KEGG/map00230.gif
Purine metabolism	543	3',5'-cyclic-nucleotide phosphodiesterase	ec:3.1.4.17	15	000793_EAB-5_isotig00467, 000793_EAB-5_isotig01552, 000793_EAB-5_isotig03014, 000793_EAB-5_G3QO8C008JERVF, 000793_EAB-5_G3QO8C008I4V9K, 000793_EAB-5_G3QO8C008JG0X3, 000793_EAB-5_G3QO8C008JHDMG, 000793_EAB-5_G3QO8C008JMIPM, 000793_EAB-5_G3QO8C008JADJ9, 000793_EAB-5_G3QO8C008JG7P8, 000793_EAB-5_G3QO8C008JS4QG, 000793_EAB-5_G3QO8C008I9DPV, 000793_EAB-5_G3QO8C008JH6SJ, 000793_EAB-5_G3QO8C008JILPP, 00…	path:map00230	/home/asela/EAB_annttena/KEGG/map00230.gif
Purine metabolism	543	adenosinetriphosphatase	ec:3.6.1.3	59	000793_EAB-5_isotig00731, 000793_EAB-5_isotig00861, 000793_EAB-5_isotig00886, 000793_EAB-5_isotig00887, 000793_EAB-5_isotig01036, 000793_EAB-5_isotig01046, 000793_EAB-5_isotig01178, 000793_EAB-5_isotig01187, 000793_EAB-5_isotig01527, 000793_EAB-5_isotig01622, 000793_EAB-5_isotig01764, 000793_EAB-5_isotig01820, 000793_EAB-5_isotig02110, 000793_EAB-5_isotig02266, 000793_EAB-5_isotig02558, 000793_EA…	path:map00230	/home/asela/EAB_annttena/KEGG/map00230.gif
Purine metabolism	543	adenosine deaminase	ec:3.5.4.4	17	000793_EAB-5_G3QO8C008JBUOO, 000793_EAB-5_G3QO8C008JMNZV, 000793_EAB-5_G3QO8C008JAZHW, 000793_EAB-5_G3QO8C008JSF5U, 000793_EAB-5_G3QO8C008JMZKG, 000793_EAB-5_G3QO8C008JMXXJ, 000793_EAB-5_G3QO8C008I4JZ9, 000793_EAB-5_G3QO8C008I93A8, 000793_EAB-5_G3QO8C008JBFQB, 000793_EAB-5_G3QO8C008JOKNM, 000793_EAB-5_G3QO8C008JUAYH, 000793_EAB-5_G3QO8C008JDEN5, 000793_EAB-5_G3QO8C008JKWBL, 000793_EAB-5_G3QO8C008…	path:map00230	/home/asela/EAB_annttena/KEGG/map00230.gif

## Sheet: Sheet1
Pathway	Seqs
Riboflavin metabolism	000793_EAB-5_G3QO8C008JGKBE, 000793_EAB-5_G3QO8C008JXVXW
mTOR signaling pathway	000793_EAB-5_G3QO8C008JLIYP, 000793_EAB-5_G3QO8C008I6HV6, 000793_EAB-5_G3QO8C008JGR95
Pantothenate and CoA biosynthesis	000793_EAB-5_G3QO8C008JGKBE, 000793_EAB-5_G3QO8C008JXVXW
Oxidative phosphorylation	000793_EAB-5_isotig00431, 000793_EAB-5_G3QO8C008JJM4T, 000793_EAB-5_G3QO8C008JUBM2, 000793_EAB-5_G3QO8C008JTFR0, 000793_EAB-5_G3QO8C008JAWYB
Oxidative phosphorylation	000793_EAB-5_isotig00487, 000793_EAB-5_isotig01455, 000793_EAB-5_isotig02143, 000793_EAB-5_isotig02304, 000793_EAB-5_isotig02305, 000793_EAB-5_isotig02427, 000793_EAB-5_isotig03069, 000793_EAB-5_isotig03087, 000793_EAB-5_G3QO8C008JUHME, 000793_EAB-5_G3QO8C008JVB05, 000793_EAB-5_G3QO8C008JQ4AS, 000793_EAB-5_G3QO8C008JJ8I3, 000793_EAB-5_G3QO8C008JU74R, 000793_EAB-5_G3QO8C008JD5DA, 000793_EAB-5_G3QO…
Oxidative phosphorylation	000793_EAB-5_G3QO8C008JIJK4, 000793_EAB-5_G3QO8C008JM3GC, 000793_EAB-5_G3QO8C008JLTGN, 000793_EAB-5_G3QO8C008JIHTE, 000793_EAB-5_G3QO8C008JSV9T, 000793_EAB-5_G3QO8C008JP2HI, 000793_EAB-5_G3QO8C008JLN09
Terpenoid backbone biosynthesis	000793_EAB-5_G3QO8C008JR7P7
Biosynthesis of secondary metabolites	000793_EAB-5_isotig01586, 000793_EAB-5_isotig03046, 000793_EAB-5_G3QO8C008JCAPK, 000793_EAB-5_G3QO8C008JO4PE, 000793_EAB-5_G3QO8C008JVS41
Biosynthesis of secondary metabolites	000793_EAB-5_isotig00431, 000793_EAB-5_G3QO8C008JJM4T, 000793_EAB-5_G3QO8C008JUBM2, 000793_EAB-5_G3QO8C008JTFR0, 000793_EAB-5_G3QO8C008JAWYB
Biosynthesis of secondary metabolites	000793_EAB-5_isotig00616, 000793_EAB-5_isotig00910, 000793_EAB-5_isotig01112, 000793_EAB-5_isotig01153, 000793_EAB-5_G3QO8C008JH6RX, 000793_EAB-5_G3QO8C008JHGIS, 000793_EAB-5_G3QO8C008JM66I, 000793_EAB-5_G3QO8C008JQR3H, 000793_EAB-5_G3QO8C008JMT85, 000793_EAB-5_G3QO8C008JH85X, 000793_EAB-5_G3QO8C008I5FSJ, 000793_EAB-5_G3QO8C008JSU9V
Biosynthesis of secondary metabolites	000793_EAB-5_G3QO8C008JR7P7
Biosynthesis of secondary metabolites	000793_EAB-5_isotig00563, 000793_EAB-5_isotig00792, 000793_EAB-5_isotig01860, 000793_EAB-5_isotig02811, 000793_EAB-5_isotig02958, 000793_EAB-5_G3QO8C008JTERM, 000793_EAB-5_G3QO8C008JS43X, 000793_EAB-5_G3QO8C008JAWA2, 000793_EAB-5_G3QO8C008JET5X, 000793_EAB-5_G3QO8C008JADWG, 000793_EAB-5_G3QO8C008JOE0J, 000793_EAB-5_G3QO8C008JHUEC, 000793_EAB-5_G3QO8C008JMDTD, 000793_EAB-5_G3QO8C008JDHLV, 000793_E…
Biosynthesis of secondary metabolites	000793_EAB-5_isotig01500
T cell receptor signaling pathway	000793_EAB-5_isotig00446, 000793_EAB-5_isotig00460, 000793_EAB-5_isotig00665, 000793_EAB-5_isotig00736, 000793_EAB-5_isotig00893, 000793_EAB-5_isotig00983, 000793_EAB-5_isotig01550, 000793_EAB-5_isotig01565, 000793_EAB-5_isotig01631, 000793_EAB-5_isotig01635, 000793_EAB-5_isotig01720, 000793_EAB-5_isotig01788, 000793_EAB-5_isotig01848, 000793_EAB-5_isotig02042, 000793_EAB-5_isotig02072, 000793_EA…
Tropane, piperidine and pyridine alkaloid biosynthesis	000793_EAB-5_isotig00563, 000793_EAB-5_isotig00792, 000793_EAB-5_isotig01860, 000793_EAB-5_isotig02811, 000793_EAB-5_isotig02958, 000793_EAB-5_G3QO8C008JTERM, 000793_EAB-5_G3QO8C008JS43X, 000793_EAB-5_G3QO8C008JAWA2, 000793_EAB-5_G3QO8C008JET5X, 000793_EAB-5_G3QO8C008JADWG, 000793_EAB-5_G3QO8C008JOE0J, 000793_EAB-5_G3QO8C008JHUEC, 000793_EAB-5_G3QO8C008JMDTD, 000793_EAB-5_G3QO8C008JDHLV, 000793_E…
Propanoate metabolism	000793_EAB-5_isotig01586, 000793_EAB-5_isotig03046, 000793_EAB-5_G3QO8C008JCAPK, 000793_EAB-5_G3QO8C008JO4PE, 000793_EAB-5_G3QO8C008JVS41
Fatty acid biosynthesis	000793_EAB-5_G3QO8C008JK6A4
Fatty acid biosynthesis	000793_EAB-5_isotig01506, 000793_EAB-5_G3QO8C008I8376, 000793_EAB-5_G3QO8C008JIBZE, 000793_EAB-5_G3QO8C008JR54I, 000793_EAB-5_G3QO8C008I8VXG
Other types of O-glycan biosynthesis	000793_EAB-5_isotig02526, 000793_EAB-5_G3QO8C008JHMON, 000793_EAB-5_G3QO8C008JCUDO, 000793_EAB-5_G3QO8C008JJRV0, 000793_EAB-5_G3QO8C008JEJAM, 000793_EAB-5_G3QO8C008JQDEM, 000793_EAB-5_G3QO8C008JI9ZT, 000793_EAB-5_G3QO8C008JHJMQ
Various types of N-glycan biosynthesis	000793_EAB-5_isotig01260, 000793_EAB-5_G3QO8C008JLI8V, 000793_EAB-5_G3QO8C008JFEHB, 000793_EAB-5_G3QO8C008I9PZC, 000793_EAB-5_G3QO8C008I7Z3F, 000793_EAB-5_G3QO8C008JVIL7, 000793_EAB-5_G3QO8C008JEIV6, 000793_EAB-5_G3QO8C008I73I4
Other glycan degradation	000793_EAB-5_isotig01260, 000793_EAB-5_G3QO8C008JLI8V, 000793_EAB-5_G3QO8C008JFEHB, 000793_EAB-5_G3QO8C008I9PZC, 000793_EAB-5_G3QO8C008I7Z3F, 000793_EAB-5_G3QO8C008JVIL7, 000793_EAB-5_G3QO8C008JEIV6, 000793_EAB-5_G3QO8C008I73I4
Other glycan degradation	000793_EAB-5_G3QO8C008JS2U5, 000793_EAB-5_G3QO8C008JRCWL, 000793_EAB-5_G3QO8C008JR6FI, 000793_EAB-5_G3QO8C008JVNDO
Retinol metabolism	000793_EAB-5_isotig02526, 000793_EAB-5_G3QO8C008JHMON, 000793_EAB-5_G3QO8C008JCUDO, 000793_EAB-5_G3QO8C008JJRV0, 000793_EAB-5_G3QO8C008JEJAM, 000793_EAB-5_G3QO8C008JQDEM, 000793_EAB-5_G3QO8C008JI9ZT, 000793_EAB-5_G3QO8C008JHJMQ
Biosynthesis of unsaturated fatty acids	000793_EAB-5_isotig00510
Porphyrin and chlorophyll metabolism	000793_EAB-5_isotig02526, 000793_EAB-5_G3QO8C008JHMON, 000793_EAB-5_G3QO8C008JCUDO, 000793_EAB-5_G3QO8C008JJRV0, 000793_EAB-5_G3QO8C008JEJAM, 000793_EAB-5_G3QO8C008JQDEM, 000793_EAB-5_G3QO8C008JI9ZT, 000793_EAB-5_G3QO8C008JHJMQ
Biosynthesis of plant hormones	000793_EAB-5_isotig00510
Biosynthesis of plant hormones	000793_EAB-5_G3QO8C008JR7P7
Biosynthesis of plant hormones	000793_EAB-5_isotig01500
Valine, leucine and isoleucine degradation	000793_EAB-5_isotig01586, 000793_EAB-5_isotig03046, 000793_EAB-5_G3QO8C008JCAPK, 000793_EAB-5_G3QO8C008JO4PE, 000793_EAB-5_G3QO8C008JVS41
Thiamine metabolism	000793_EAB-5_isotig00411, 000793_EAB-5_isotig00434, 000793_EAB-5_isotig00435, 000793_EAB-5_isotig00440, 000793_EAB-5_isotig00476, 000793_EAB-5_isotig00485, 000793_EAB-5_isotig00504, 000793_EAB-5_isotig00514, 000793_EAB-5_isotig00528, 000793_EAB-5_isotig00542, 000793_EAB-5_isotig00553, 000793_EAB-5_isotig00558, 000793_EAB-5_isotig00597, 000793_EAB-5_isotig00689, 000793_EAB-5_isotig00699, 000793_EA…
beta-Alanine metabolism	000793_EAB-5_isotig01586, 000793_EAB-5_isotig03046, 000793_EAB-5_G3QO8C008JCAPK, 000793_EAB-5_G3QO8C008JO4PE, 000793_EAB-5_G3QO8C008JVS41
Nicotinate and nicotinamide metabolism	000793_EAB-5_G3QO8C008JGKBE, 000793_EAB-5_G3QO8C008JXVXW
Glycosphingolipid biosynthesis - ganglio series	000793_EAB-5_isotig01260, 000793_EAB-5_G3QO8C008JLI8V, 000793_EAB-5_G3QO8C008JFEHB, 000793_EAB-5_G3QO8C008I9PZC, 000793_EAB-5_G3QO8C008I7Z3F, 000793_EAB-5_G3QO8C008JVIL7, 000793_EAB-5_G3QO8C008JEIV6, 000793_EAB-5_G3QO8C008I73I4
Glycosphingolipid biosynthesis - globo series	000793_EAB-5_isotig01260, 000793_EAB-5_G3QO8C008JLI8V, 000793_EAB-5_G3QO8C008JFEHB, 000793_EAB-5_G3QO8C008I9PZC, 000793_EAB-5_G3QO8C008I7Z3F, 000793_EAB-5_G3QO8C008JVIL7, 000793_EAB-5_G3QO8C008JEIV6, 000793_EAB-5_G3QO8C008I73I4
Metabolic pathways	000793_EAB-5_G3QO8C008JDY0W
Metabolic pathways	000793_EAB-5_isotig01260, 000793_EAB-5_G3QO8C008JLI8V, 000793_EAB-5_G3QO8C008JFEHB, 000793_EAB-5_G3QO8C008I9PZC, 000793_EAB-5_G3QO8C008I7Z3F, 000793_EAB-5_G3QO8C008JVIL7, 000793_EAB-5_G3QO8C008JEIV6, 000793_EAB-5_G3QO8C008I73I4
Metabolic pathways	000793_EAB-5_isotig01586, 000793_EAB-5_isotig03046, 000793_EAB-5_G3QO8C008JCAPK, 000793_EAB-5_G3QO8C008JO4PE, 000793_EAB-5_G3QO8C008JVS41
Metabolic pathways	000793_EAB-5_isotig00431, 000793_EAB-5_G3QO8C008JJM4T, 000793_EAB-5_G3QO8C008JUBM2, 000793_EAB-5_G3QO8C008JTFR0, 000793_EAB-5_G3QO8C008JAWYB
Metabolic pathways	000793_EAB-5_G3QO8C008JK6A4
Metabolic pathways	000793_EAB-5_isotig00616, 000793_EAB-5_isotig00910, 000793_EAB-5_isotig01112, 000793_EAB-5_isotig01153, 000793_EAB-5_G3QO8C008JH6RX, 000793_EAB-5_G3QO8C008JHGIS, 000793_EAB-5_G3QO8C008JM66I, 000793_EAB-5_G3QO8C008JQR3H, 000793_EAB-5_G3QO8C008JMT85, 000793_EAB-5_G3QO8C008JH85X, 000793_EAB-5_G3QO8C008I5FSJ, 000793_EAB-5_G3QO8C008JSU9V
Metabolic pathways	000793_EAB-5_G3QO8C008JV5LO, 000793_EAB-5_G3QO8C008I40B9
Metabolic pathways	000793_EAB-5_isotig00411, 000793_EAB-5_isotig00434, 000793_EAB-5_isotig00435, 000793_EAB-5_isotig00440, 000793_EAB-5_isotig00476, 000793_EAB-5_isotig00485, 000793_EAB-5_isotig00504, 000793_EAB-5_isotig00514, 000793_EAB-5_isotig00528, 000793_EAB-5_isotig00542, 000793_EAB-5_isotig00553, 000793_EAB-5_isotig00558, 000793_EAB-5_isotig00597, 000793_EAB-5_isotig00689, 000793_EAB-5_isotig00699, 000793_EA…
Metabolic pathways	000793_EAB-5_G3QO8C008JTA9D, 000793_EAB-5_G3QO8C008JKS11, 000793_EAB-5_G3QO8C008I39I7, 000793_EAB-5_G3QO8C008I9CH1, 000793_EAB-5_G3QO8C008I460T, 000793_EAB-5_G3QO8C008JLNI3, 000793_EAB-5_G3QO8C008JU9N5
Metabolic pathways	000793_EAB-5_isotig00510
Metabolic pathways	000793_EAB-5_G3QO8C008JR7P7
Metabolic pathways	000793_EAB-5_G3QO8C008I8NWN, 000793_EAB-5_G3QO8C008JL7R8, 000793_EAB-5_G3QO8C008JNDM4, 000793_EAB-5_G3QO8C008JBPQS, 000793_EAB-5_G3QO8C008JI9XJ, 000793_EAB-5_G3QO8C008JBRGS
Metabolic pathways	000793_EAB-5_isotig02526, 000793_EAB-5_G3QO8C008JHMON, 000793_EAB-5_G3QO8C008JCUDO, 000793_EAB-5_G3QO8C008JJRV0, 000793_EAB-5_G3QO8C008JEJAM, 000793_EAB-5_G3QO8C008JQDEM, 000793_EAB-5_G3QO8C008JI9ZT, 000793_EAB-5_G3QO8C008JHJMQ
Metabolic pathways	000793_EAB-5_isotig00563, 000793_EAB-5_isotig00792, 000793_EAB-5_isotig01860, 000793_EAB-5_isotig02811, 000793_EAB-5_isotig02958, 000793_EAB-5_G3QO8C008JTERM, 000793_EAB-5_G3QO8C008JS43X, 000793_EAB-5_G3QO8C008JAWA2, 000793_EAB-5_G3QO8C008JET5X, 000793_EAB-5_G3QO8C008JADWG, 000793_EAB-5_G3QO8C008JOE0J, 000793_EAB-5_G3QO8C008JHUEC, 000793_EAB-5_G3QO8C008JMDTD, 000793_EAB-5_G3QO8C008JDHLV, 000793_E…
Metabolic pathways	000793_EAB-5_isotig01384, 000793_EAB-5_G3QO8C008JV75M
Metabolic pathways	000793_EAB-5_isotig01506, 000793_EAB-5_G3QO8C008I8376, 000793_EAB-5_G3QO8C008JIBZE, 000793_EAB-5_G3QO8C008JR54I, 000793_EAB-5_G3QO8C008I8VXG
Metabolic pathways	000793_EAB-5_G3QO8C008JGKBE, 000793_EAB-5_G3QO8C008JXVXW
Metabolic pathways	000793_EAB-5_isotig01500
Metabolic pathways	000793_EAB-5_G3QO8C008JIJK4, 000793_EAB-5_G3QO8C008JM3GC, 000793_EAB-5_G3QO8C008JLTGN, 000793_EAB-5_G3QO8C008JIHTE, 000793_EAB-5_G3QO8C008JSV9T, 000793_EAB-5_G3QO8C008JP2HI, 000793_EAB-5_G3QO8C008JLN09
Metabolic pathways	000793_EAB-5_G3QO8C008JBUOO, 000793_EAB-5_G3QO8C008JMNZV, 000793_EAB-5_G3QO8C008JAZHW, 000793_EAB-5_G3QO8C008JSF5U, 000793_EAB-5_G3QO8C008JMZKG, 000793_EAB-5_G3QO8C008JMXXJ, 000793_EAB-5_G3QO8C008I4JZ9, 000793_EAB-5_G3QO8C008I93A8, 000793_EAB-5_G3QO8C008JBFQB, 000793_EAB-5_G3QO8C008JOKNM, 000793_EAB-5_G3QO8C008JUAYH, 000793_EAB-5_G3QO8C008JDEN5, 000793_EAB-5_G3QO8C008JKWBL, 000793_EAB-5_G3QO8C008…
Drug metabolism - other enzymes	000793_EAB-5_G3QO8C008JV5LO, 000793_EAB-5_G3QO8C008I40B9
Drug metabolism - other enzymes	000793_EAB-5_isotig02526, 000793_EAB-5_G3QO8C008JHMON, 000793_EAB-5_G3QO8C008JCUDO, 000793_EAB-5_G3QO8C008JJRV0, 000793_EAB-5_G3QO8C008JEJAM, 000793_EAB-5_G3QO8C008JQDEM, 000793_EAB-5_G3QO8C008JI9ZT, 000793_EAB-5_G3QO8C008JHJMQ
Drug metabolism - other enzymes	000793_EAB-5_isotig00563, 000793_EAB-5_isotig00792, 000793_EAB-5_isotig01860, 000793_EAB-5_isotig02811, 000793_EAB-5_isotig02958, 000793_EAB-5_G3QO8C008JTERM, 000793_EAB-5_G3QO8C008JS43X, 000793_EAB-5_G3QO8C008JAWA2, 000793_EAB-5_G3QO8C008JET5X, 000793_EAB-5_G3QO8C008JADWG, 000793_EAB-5_G3QO8C008JOE0J, 000793_EAB-5_G3QO8C008JHUEC, 000793_EAB-5_G3QO8C008JMDTD, 000793_EAB-5_G3QO8C008JDHLV, 000793_E…
Drug metabolism - cytochrome P450	000793_EAB-5_isotig02526, 000793_EAB-5_G3QO8C008JHMON, 000793_EAB-5_G3QO8C008JCUDO, 000793_EAB-5_G3QO8C008JJRV0, 000793_EAB-5_G3QO8C008JEJAM, 000793_EAB-5_G3QO8C008JQDEM, 000793_EAB-5_G3QO8C008JI9ZT, 000793_EAB-5_G3QO8C008JHJMQ
Lysine degradation	000793_EAB-5_isotig01090, 000793_EAB-5_isotig02729, 000793_EAB-5_isotig03021, 000793_EAB-5_G3QO8C008JI1FS, 000793_EAB-5_G3QO8C008JUGIU, 000793_EAB-5_G3QO8C008JDSTO, 000793_EAB-5_G3QO8C008JPGRH, 000793_EAB-5_G3QO8C008JOU06, 000793_EAB-5_G3QO8C008JXVDD, 000793_EAB-5_G3QO8C008JI2HF, 000793_EAB-5_G3QO8C008JPZ7L, 000793_EAB-5_G3QO8C008JOYAK, 000793_EAB-5_G3QO8C008JBUY8, 000793_EAB-5_G3QO8C008JHJIA, 00…
Lysine degradation	000793_EAB-5_G3QO8C008JUTT5, 000793_EAB-5_G3QO8C008JAPXO, 000793_EAB-5_G3QO8C008JPGRH, 000793_EAB-5_G3QO8C008JXVDD, 000793_EAB-5_G3QO8C008JP0FQ, 000793_EAB-5_G3QO8C008JHKJB, 000793_EAB-5_G3QO8C008JCSPT, 000793_EAB-5_G3QO8C008JSJBL, 000793_EAB-5_G3QO8C008JT62J, 000793_EAB-5_G3QO8C008I7B2M, 000793_EAB-5_G3QO8C008I7C3F, 000793_EAB-5_G3QO8C008JI137, 000793_EAB-5_G3QO8C008JVVW1, 000793_EAB-5_G3QO8C008…
Ascorbate and aldarate metabolism	000793_EAB-5_isotig02526, 000793_EAB-5_G3QO8C008JHMON, 000793_EAB-5_G3QO8C008JCUDO, 000793_EAB-5_G3QO8C008JJRV0, 000793_EAB-5_G3QO8C008JEJAM, 000793_EAB-5_G3QO8C008JQDEM, 000793_EAB-5_G3QO8C008JI9ZT, 000793_EAB-5_G3QO8C008JHJMQ
Galactose metabolism	000793_EAB-5_isotig01384, 000793_EAB-5_G3QO8C008JV75M
Metabolism of xenobiotics by cytochrome P450	000793_EAB-5_isotig02526, 000793_EAB-5_G3QO8C008JHMON, 000793_EAB-5_G3QO8C008JCUDO, 000793_EAB-5_G3QO8C008JJRV0, 000793_EAB-5_G3QO8C008JEJAM, 000793_EAB-5_G3QO8C008JQDEM, 000793_EAB-5_G3QO8C008JI9ZT, 000793_EAB-5_G3QO8C008JHJMQ
Citrate cycle (TCA cycle)	000793_EAB-5_isotig00431, 000793_EAB-5_G3QO8C008JJM4T, 000793_EAB-5_G3QO8C008JUBM2, 000793_EAB-5_G3QO8C008JTFR0, 000793_EAB-5_G3QO8C008JAWYB
Phosphatidylinositol signaling system	000793_EAB-5_isotig02692, 000793_EAB-5_G3QO8C008JDNL2, 000793_EAB-5_G3QO8C008JQZZD
Fructose and mannose metabolism	000793_EAB-5_G3QO8C008JUF7M, 000793_EAB-5_G3QO8C008JRWC3
Biosynthesis of alkaloids derived from terpenoid and polyketide	000793_EAB-5_G3QO8C008JR7P7
Biosynthesis of alkaloids derived from terpenoid and polyketide	000793_EAB-5_isotig01500
Biosynthesis of alkaloids derived from histidine and purine	000793_EAB-5_isotig01500
Biosynthesis of alkaloids derived from ornithine, lysine and nicotinic acid	000793_EAB-5_isotig01500
Ether lipid metabolism	000793_EAB-5_G3QO8C008I8NWN, 000793_EAB-5_G3QO8C008JL7R8, 000793_EAB-5_G3QO8C008JNDM4, 000793_EAB-5_G3QO8C008JBPQS, 000793_EAB-5_G3QO8C008JI9XJ, 000793_EAB-5_G3QO8C008JBRGS
Biosynthesis of alkaloids derived from shikimate pathway	000793_EAB-5_isotig01500
Glycerophospholipid metabolism	000793_EAB-5_G3QO8C008I8NWN, 000793_EAB-5_G3QO8C008JL7R8, 000793_EAB-5_G3QO8C008JNDM4, 000793_EAB-5_G3QO8C008JBPQS, 000793_EAB-5_G3QO8C008JI9XJ, 000793_EAB-5_G3QO8C008JBRGS
Starch and sucrose metabolism	000793_EAB-5_G3QO8C008JUF7M, 000793_EAB-5_G3QO8C008JRWC3
Starch and sucrose metabolism	000793_EAB-5_G3QO8C008JMZAY
Starch and sucrose metabolism	000793_EAB-5_isotig02526, 000793_EAB-5_G3QO8C008JHMON, 000793_EAB-5_G3QO8C008JCUDO, 000793_EAB-5_G3QO8C008JJRV0, 000793_EAB-5_G3QO8C008JEJAM, 000793_EAB-5_G3QO8C008JQDEM, 000793_EAB-5_G3QO8C008JI9ZT, 000793_EAB-5_G3QO8C008JHJMQ
Starch and sucrose metabolism	000793_EAB-5_isotig01384, 000793_EAB-5_G3QO8C008JV75M
Starch and sucrose metabolism	000793_EAB-5_G3QO8C008JGKBE, 000793_EAB-5_G3QO8C008JXVXW
Biosynthesis of terpenoids and steroids	000793_EAB-5_G3QO8C008JR7P7
Biosynthesis of terpenoids and steroids	000793_EAB-5_isotig01500
Glycosaminoglycan degradation	000793_EAB-5_isotig01260, 000793_EAB-5_G3QO8C008JLI8V, 000793_EAB-5_G3QO8C008JFEHB, 000793_EAB-5_G3QO8C008I9PZC, 000793_EAB-5_G3QO8C008I7Z3F, 000793_EAB-5_G3QO8C008JVIL7, 000793_EAB-5_G3QO8C008JEIV6, 000793_EAB-5_G3QO8C008I73I4
Biosynthesis of phenylpropanoids	000793_EAB-5_isotig00431, 000793_EAB-5_G3QO8C008JJM4T, 000793_EAB-5_G3QO8C008JUBM2, 000793_EAB-5_G3QO8C008JTFR0, 000793_EAB-5_G3QO8C008JAWYB
Biosynthesis of phenylpropanoids	000793_EAB-5_isotig00616, 000793_EAB-5_isotig00910, 000793_EAB-5_isotig01112, 000793_EAB-5_isotig01153, 000793_EAB-5_G3QO8C008JH6RX, 000793_EAB-5_G3QO8C008JHGIS, 000793_EAB-5_G3QO8C008JM66I, 000793_EAB-5_G3QO8C008JQR3H, 000793_EAB-5_G3QO8C008JMT85, 000793_EAB-5_G3QO8C008JH85X, 000793_EAB-5_G3QO8C008I5FSJ, 000793_EAB-5_G3QO8C008JSU9V
Biosynthesis of phenylpropanoids	000793_EAB-5_isotig01500
alpha-Linolenic acid metabolism	000793_EAB-5_isotig00510
alpha-Linolenic acid metabolism	000793_EAB-5_G3QO8C008I8NWN, 000793_EAB-5_G3QO8C008JL7R8, 000793_EAB-5_G3QO8C008JNDM4, 000793_EAB-5_G3QO8C008JBPQS, 000793_EAB-5_G3QO8C008JI9XJ, 000793_EAB-5_G3QO8C008JBRGS
Pyrimidine metabolism	000793_EAB-5_G3QO8C008JV5LO, 000793_EAB-5_G3QO8C008I40B9
Pyrimidine metabolism	000793_EAB-5_G3QO8C008JTA9D, 000793_EAB-5_G3QO8C008JKS11, 000793_EAB-5_G3QO8C008I39I7, 000793_EAB-5_G3QO8C008I9CH1, 000793_EAB-5_G3QO8C008I460T, 000793_EAB-5_G3QO8C008JLNI3, 000793_EAB-5_G3QO8C008JU9N5
Pyrimidine metabolism	000793_EAB-5_isotig00517
Linoleic acid metabolism	000793_EAB-5_G3QO8C008I8NWN, 000793_EAB-5_G3QO8C008JL7R8, 000793_EAB-5_G3QO8C008JNDM4, 000793_EAB-5_G3QO8C008JBPQS, 000793_EAB-5_G3QO8C008JI9XJ, 000793_EAB-5_G3QO8C008JBRGS
Arachidonic acid metabolism	000793_EAB-5_G3QO8C008JDY0W
Arachidonic acid metabolism	000793_EAB-5_G3QO8C008I8NWN, 000793_EAB-5_G3QO8C008JL7R8, 000793_EAB-5_G3QO8C008JNDM4, 000793_EAB-5_G3QO8C008JBPQS, 000793_EAB-5_G3QO8C008JI9XJ, 000793_EAB-5_G3QO8C008JBRGS
Carbon fixation pathways in prokaryotes	000793_EAB-5_isotig00431, 000793_EAB-5_G3QO8C008JJM4T, 000793_EAB-5_G3QO8C008JUBM2, 000793_EAB-5_G3QO8C008JTFR0, 000793_EAB-5_G3QO8C008JAWYB
Steroid hormone biosynthesis	000793_EAB-5_isotig02526, 000793_EAB-5_G3QO8C008JHMON, 000793_EAB-5_G3QO8C008JCUDO, 000793_EAB-5_G3QO8C008JJRV0, 000793_EAB-5_G3QO8C008JEJAM, 000793_EAB-5_G3QO8C008JQDEM, 000793_EAB-5_G3QO8C008JI9ZT, 000793_EAB-5_G3QO8C008JHJMQ
Chloroalkane and chloroalkene degradation	000793_EAB-5_G3QO8C008JDY0W
Toluene degradation	000793_EAB-5_isotig00431, 000793_EAB-5_G3QO8C008JJM4T, 000793_EAB-5_G3QO8C008JUBM2, 000793_EAB-5_G3QO8C008JTFR0, 000793_EAB-5_G3QO8C008JAWYB
Microbial metabolism in diverse environments	000793_EAB-5_G3QO8C008JDY0W
Microbial metabolism in diverse environments	000793_EAB-5_isotig00431, 000793_EAB-5_G3QO8C008JJM4T, 000793_EAB-5_G3QO8C008JUBM2, 000793_EAB-5_G3QO8C008JTFR0, 000793_EAB-5_G3QO8C008JAWYB
Microbial metabolism in diverse environments	000793_EAB-5_isotig00616, 000793_EAB-5_isotig00910, 000793_EAB-5_isotig01112, 000793_EAB-5_isotig01153, 000793_EAB-5_G3QO8C008JH6RX, 000793_EAB-5_G3QO8C008JHGIS, 000793_EAB-5_G3QO8C008JM66I, 000793_EAB-5_G3QO8C008JQR3H, 000793_EAB-5_G3QO8C008JMT85, 000793_EAB-5_G3QO8C008JH85X, 000793_EAB-5_G3QO8C008I5FSJ, 000793_EAB-5_G3QO8C008JSU9V
Microbial metabolism in diverse environments	000793_EAB-5_isotig01500
Phenylpropanoid biosynthesis	000793_EAB-5_isotig00616, 000793_EAB-5_isotig00910, 000793_EAB-5_isotig01112, 000793_EAB-5_isotig01153, 000793_EAB-5_G3QO8C008JH6RX, 000793_EAB-5_G3QO8C008JHGIS, 000793_EAB-5_G3QO8C008JM66I, 000793_EAB-5_G3QO8C008JQR3H, 000793_EAB-5_G3QO8C008JMT85, 000793_EAB-5_G3QO8C008JH85X, 000793_EAB-5_G3QO8C008I5FSJ, 000793_EAB-5_G3QO8C008JSU9V
Glycolysis / Gluconeogenesis	000793_EAB-5_isotig01500
Butanoate metabolism	000793_EAB-5_isotig00431, 000793_EAB-5_G3QO8C008JJM4T, 000793_EAB-5_G3QO8C008JUBM2, 000793_EAB-5_G3QO8C008JTFR0, 000793_EAB-5_G3QO8C008JAWYB
Pentose and glucuronate interconversions	000793_EAB-5_isotig02526, 000793_EAB-5_G3QO8C008JHMON, 000793_EAB-5_G3QO8C008JCUDO, 000793_EAB-5_G3QO8C008JJRV0, 000793_EAB-5_G3QO8C008JEJAM, 000793_EAB-5_G3QO8C008JQDEM, 000793_EAB-5_G3QO8C008JI9ZT, 000793_EAB-5_G3QO8C008JHJMQ
Methane metabolism	000793_EAB-5_isotig00616, 000793_EAB-5_isotig00910, 000793_EAB-5_isotig01112, 000793_EAB-5_isotig01153, 000793_EAB-5_G3QO8C008JH6RX, 000793_EAB-5_G3QO8C008JHGIS, 000793_EAB-5_G3QO8C008JM66I, 000793_EAB-5_G3QO8C008JQR3H, 000793_EAB-5_G3QO8C008JMT85, 000793_EAB-5_G3QO8C008JH85X, 000793_EAB-5_G3QO8C008I5FSJ, 000793_EAB-5_G3QO8C008JSU9V
Methane metabolism	000793_EAB-5_isotig01500
Phenylalanine metabolism	000793_EAB-5_isotig00616, 000793_EAB-5_isotig00910, 000793_EAB-5_isotig01112, 000793_EAB-5_isotig01153, 000793_EAB-5_G3QO8C008JH6RX, 000793_EAB-5_G3QO8C008JHGIS, 000793_EAB-5_G3QO8C008JM66I, 000793_EAB-5_G3QO8C008JQR3H, 000793_EAB-5_G3QO8C008JMT85, 000793_EAB-5_G3QO8C008JH85X, 000793_EAB-5_G3QO8C008I5FSJ, 000793_EAB-5_G3QO8C008JSU9V
Fatty acid metabolism	000793_EAB-5_isotig01586, 000793_EAB-5_isotig03046, 000793_EAB-5_G3QO8C008JCAPK, 000793_EAB-5_G3QO8C008JO4PE, 000793_EAB-5_G3QO8C008JVS41
Fatty acid metabolism	000793_EAB-5_isotig00510
Amino sugar and nucleotide sugar metabolism	000793_EAB-5_isotig01260, 000793_EAB-5_G3QO8C008JLI8V, 000793_EAB-5_G3QO8C008JFEHB, 000793_EAB-5_G3QO8C008I9PZC, 000793_EAB-5_G3QO8C008I7Z3F, 000793_EAB-5_G3QO8C008JVIL7, 000793_EAB-5_G3QO8C008JEIV6, 000793_EAB-5_G3QO8C008I73I4
Purine metabolism	000793_EAB-5_G3QO8C008JUF7M, 000793_EAB-5_G3QO8C008JRWC3
Purine metabolism	000793_EAB-5_G3QO8C008JV5LO, 000793_EAB-5_G3QO8C008I40B9
Purine metabolism	000793_EAB-5_isotig00411, 000793_EAB-5_isotig00434, 000793_EAB-5_isotig00435, 000793_EAB-5_isotig00440, 000793_EAB-5_isotig00476, 000793_EAB-5_isotig00485, 000793_EAB-5_isotig00504, 000793_EAB-5_isotig00514, 000793_EAB-5_isotig00528, 000793_EAB-5_isotig00542, 000793_EAB-5_isotig00553, 000793_EAB-5_isotig00558, 000793_EAB-5_isotig00597, 000793_EAB-5_isotig00689, 000793_EAB-5_isotig00699, 000793_EA…
Purine metabolism	000793_EAB-5_G3QO8C008JTA9D, 000793_EAB-5_G3QO8C008JKS11, 000793_EAB-5_G3QO8C008I39I7, 000793_EAB-5_G3QO8C008I9CH1, 000793_EAB-5_G3QO8C008I460T, 000793_EAB-5_G3QO8C008JLNI3, 000793_EAB-5_G3QO8C008JU9N5
Purine metabolism	000793_EAB-5_isotig01670, 000793_EAB-5_isotig02881, 000793_EAB-5_G3QO8C008JAC93
Purine metabolism	000793_EAB-5_G3QO8C008JGKBE, 000793_EAB-5_G3QO8C008JXVXW
Purine metabolism	000793_EAB-5_isotig00517
Purine metabolism	000793_EAB-5_isotig00467, 000793_EAB-5_isotig01552, 000793_EAB-5_isotig03014, 000793_EAB-5_G3QO8C008JERVF, 000793_EAB-5_G3QO8C008I4V9K, 000793_EAB-5_G3QO8C008JG0X3, 000793_EAB-5_G3QO8C008JHDMG, 000793_EAB-5_G3QO8C008JMIPM, 000793_EAB-5_G3QO8C008JADJ9, 000793_EAB-5_G3QO8C008JG7P8, 000793_EAB-5_G3QO8C008JS4QG, 000793_EAB-5_G3QO8C008I9DPV, 000793_EAB-5_G3QO8C008JH6SJ, 000793_EAB-5_G3QO8C008JILPP, 00…
Purine metabolism	000793_EAB-5_isotig00731, 000793_EAB-5_isotig00861, 000793_EAB-5_isotig00886, 000793_EAB-5_isotig00887, 000793_EAB-5_isotig01036, 000793_EAB-5_isotig01046, 000793_EAB-5_isotig01178, 000793_EAB-5_isotig01187, 000793_EAB-5_isotig01527, 000793_EAB-5_isotig01622, 000793_EAB-5_isotig01764, 000793_EAB-5_isotig01820, 000793_EAB-5_isotig02110, 000793_EAB-5_isotig02266, 000793_EAB-5_isotig02558, 000793_EA…
Purine metabolism	000793_EAB-5_G3QO8C008JBUOO, 000793_EAB-5_G3QO8C008JMNZV, 000793_EAB-5_G3QO8C008JAZHW, 000793_EAB-5_G3QO8C008JSF5U, 000793_EAB-5_G3QO8C008JMZKG, 000793_EAB-5_G3QO8C008JMXXJ, 000793_EAB-5_G3QO8C008I4JZ9, 000793_EAB-5_G3QO8C008I93A8, 000793_EAB-5_G3QO8C008JBFQB, 000793_EAB-5_G3QO8C008JOKNM, 000793_EAB-5_G3QO8C008JUAYH, 000793_EAB-5_G3QO8C008JDEN5, 000793_EAB-5_G3QO8C008JKWBL, 000793_EAB-5_G3QO8C008…

## Sheet: Sheet2
Pathway	No of sequences		Seqs
alpha-Linolenic acid metabolism	7	alpha-Linolenic acid metabolism	000793_EAB-5_isotig00510,000793_EAB-5_G3QO8C008I8NWN, 000793_EAB-5_G3QO8C008JL7R8, 000793_EAB-5_G3QO8C008JNDM4, 000793_EAB-5_G3QO8C008JBPQS, 000793_EAB-5_G3QO8C008JI9XJ, 000793_EAB-5_G3QO8C008JBRGS
Amino sugar and nucleotide sugar metabolism	8	Amino sugar and nucleotide sugar metabolism	000793_EAB-5_isotig01260, 000793_EAB-5_G3QO8C008JLI8V, 000793_EAB-5_G3QO8C008JFEHB, 000793_EAB-5_G3QO8C008I9PZC, 000793_EAB-5_G3QO8C008I7Z3F, 000793_EAB-5_G3QO8C008JVIL7, 000793_EAB-5_G3QO8C008JEIV6, 000793_EAB-5_G3QO8C008I73I4
Arachidonic acid metabolism	7	Arachidonic acid metabolism	000793_EAB-5_G3QO8C008JDY0W,000793_EAB-5_G3QO8C008I8NWN, 000793_EAB-5_G3QO8C008JL7R8, 000793_EAB-5_G3QO8C008JNDM4, 000793_EAB-5_G3QO8C008JBPQS, 000793_EAB-5_G3QO8C008JI9XJ, 000793_EAB-5_G3QO8C008JBRGS
Ascorbate and aldarate metabolism	8	Ascorbate and aldarate metabolism	000793_EAB-5_isotig02526, 000793_EAB-5_G3QO8C008JHMON, 000793_EAB-5_G3QO8C008JCUDO, 000793_EAB-5_G3QO8C008JJRV0, 000793_EAB-5_G3QO8C008JEJAM, 000793_EAB-5_G3QO8C008JQDEM, 000793_EAB-5_G3QO8C008JI9ZT, 000793_EAB-5_G3QO8C008JHJMQ
beta-Alanine metabolism	5	beta-Alanine metabolism	000793_EAB-5_isotig01586, 000793_EAB-5_isotig03046, 000793_EAB-5_G3QO8C008JCAPK, 000793_EAB-5_G3QO8C008JO4PE, 000793_EAB-5_G3QO8C008JVS41
Biosynthesis of alkaloids derived from histidine and purine	1	Biosynthesis of alkaloids derived from histidine and purine	000793_EAB-5_isotig01500
Biosynthesis of alkaloids derived from ornithine, lysine and nicotinic acid	1	Biosynthesis of alkaloids derived from ornithine, lysine and nicotinic acid	000793_EAB-5_isotig01500
Biosynthesis of alkaloids derived from shikimate pathway	1	Biosynthesis of alkaloids derived from shikimate pathway	000793_EAB-5_isotig01500
Biosynthesis of alkaloids derived from terpenoid and polyketide	2	Biosynthesis of alkaloids derived from terpenoid and polyketide	000793_EAB-5_G3QO8C008JR7P7,000793_EAB-5_isotig01500
Biosynthesis of phenylpropanoids	18	Biosynthesis of phenylpropanoids	000793_EAB-5_isotig00431, 000793_EAB-5_G3QO8C008JJM4T, 000793_EAB-5_G3QO8C008JUBM2, 000793_EAB-5_G3QO8C008JTFR0, 000793_EAB-5_G3QO8C008JAWYB,000793_EAB-5_isotig00616, 000793_EAB-5_isotig00910, 000793_EAB-5_isotig01112, 000793_EAB-5_isotig01153, 000793_EAB-5_G3QO8C008JH6RX, 000793_EAB-5_G3QO8C008JHGIS, 000793_EAB-5_G3QO8C008JM66I, 000793_EAB-5_G3QO8C008JQR3H, 000793_EAB-5_G3QO8C008JMT85, 000793_EA…
Biosynthesis of plant hormones	3	Biosynthesis of plant hormones	000793_EAB-5_isotig00510,000793_EAB-5_G3QO8C008JR7P7,000793_EAB-5_isotig01500
Biosynthesis of secondary metabolites	70	Biosynthesis of secondary metabolites	000793_EAB-5_isotig01586, 000793_EAB-5_isotig03046, 000793_EAB-5_G3QO8C008JCAPK, 000793_EAB-5_G3QO8C008JO4PE, 000793_EAB-5_G3QO8C008JVS41,000793_EAB-5_isotig00431, 000793_EAB-5_G3QO8C008JJM4T, 000793_EAB-5_G3QO8C008JUBM2, 000793_EAB-5_G3QO8C008JTFR0, 000793_EAB-5_G3QO8C008JAWYB,000793_EAB-5_isotig00616, 000793_EAB-5_isotig00910, 000793_EAB-5_isotig01112, 000793_EAB-5_isotig01153, 000793_EAB-5_G3Q…
Biosynthesis of terpenoids and steroids	2	Biosynthesis of terpenoids and steroids	000793_EAB-5_G3QO8C008JR7P7,000793_EAB-5_isotig01500
Biosynthesis of unsaturated fatty acids	1	Biosynthesis of unsaturated fatty acids	000793_EAB-5_isotig00510
Butanoate metabolism	5	Butanoate metabolism	000793_EAB-5_isotig00431, 000793_EAB-5_G3QO8C008JJM4T, 000793_EAB-5_G3QO8C008JUBM2, 000793_EAB-5_G3QO8C008JTFR0, 000793_EAB-5_G3QO8C008JAWYB
Carbon fixation pathways in prokaryotes	5	Carbon fixation pathways in prokaryotes	000793_EAB-5_isotig00431, 000793_EAB-5_G3QO8C008JJM4T, 000793_EAB-5_G3QO8C008JUBM2, 000793_EAB-5_G3QO8C008JTFR0, 000793_EAB-5_G3QO8C008JAWYB
Chloroalkane and chloroalkene degradation	1	Chloroalkane and chloroalkene degradation	000793_EAB-5_G3QO8C008JDY0W
Citrate cycle (TCA cycle)	5	Citrate cycle (TCA cycle)	000793_EAB-5_isotig00431, 000793_EAB-5_G3QO8C008JJM4T, 000793_EAB-5_G3QO8C008JUBM2, 000793_EAB-5_G3QO8C008JTFR0, 000793_EAB-5_G3QO8C008JAWYB
Drug metabolism - cytochrome P450	8	Drug metabolism - cytochrome P450	000793_EAB-5_isotig02526, 000793_EAB-5_G3QO8C008JHMON, 000793_EAB-5_G3QO8C008JCUDO, 000793_EAB-5_G3QO8C008JJRV0, 000793_EAB-5_G3QO8C008JEJAM, 000793_EAB-5_G3QO8C008JQDEM, 000793_EAB-5_G3QO8C008JI9ZT, 000793_EAB-5_G3QO8C008JHJMQ
Drug metabolism - other enzymes	56	Drug metabolism - other enzymes	000793_EAB-5_G3QO8C008JV5LO, 000793_EAB-5_G3QO8C008I40B9,000793_EAB-5_isotig02526, 000793_EAB-5_G3QO8C008JHMON, 000793_EAB-5_G3QO8C008JCUDO, 000793_EAB-5_G3QO8C008JJRV0, 000793_EAB-5_G3QO8C008JEJAM, 000793_EAB-5_G3QO8C008JQDEM, 000793_EAB-5_G3QO8C008JI9ZT, 000793_EAB-5_G3QO8C008JHJMQ,000793_EAB-5_isotig00563, 000793_EAB-5_isotig00792, 000793_EAB-5_isotig01860, 000793_EAB-5_isotig02811, 000793_EAB…
Ether lipid metabolism	6	Ether lipid metabolism	000793_EAB-5_G3QO8C008I8NWN, 000793_EAB-5_G3QO8C008JL7R8, 000793_EAB-5_G3QO8C008JNDM4, 000793_EAB-5_G3QO8C008JBPQS, 000793_EAB-5_G3QO8C008JI9XJ, 000793_EAB-5_G3QO8C008JBRGS
Fatty acid biosynthesis	6	Fatty acid biosynthesis	000793_EAB-5_G3QO8C008JK6A4,000793_EAB-5_isotig01506, 000793_EAB-5_G3QO8C008I8376, 000793_EAB-5_G3QO8C008JIBZE, 000793_EAB-5_G3QO8C008JR54I, 000793_EAB-5_G3QO8C008I8VXG
Fatty acid metabolism	6	Fatty acid metabolism	000793_EAB-5_isotig01586, 000793_EAB-5_isotig03046, 000793_EAB-5_G3QO8C008JCAPK, 000793_EAB-5_G3QO8C008JO4PE, 000793_EAB-5_G3QO8C008JVS41,000793_EAB-5_isotig00510
Fructose and mannose metabolism	2	Fructose and mannose metabolism	000793_EAB-5_G3QO8C008JUF7M, 000793_EAB-5_G3QO8C008JRWC3
Galactose metabolism	2	Galactose metabolism	000793_EAB-5_isotig01384, 000793_EAB-5_G3QO8C008JV75M
Glycerophospholipid metabolism	6	Glycerophospholipid metabolism	000793_EAB-5_G3QO8C008I8NWN, 000793_EAB-5_G3QO8C008JL7R8, 000793_EAB-5_G3QO8C008JNDM4, 000793_EAB-5_G3QO8C008JBPQS, 000793_EAB-5_G3QO8C008JI9XJ, 000793_EAB-5_G3QO8C008JBRGS
Glycolysis / Gluconeogenesis	1	Glycolysis / Gluconeogenesis	000793_EAB-5_isotig01500
Glycosaminoglycan degradation	8	Glycosaminoglycan degradation	000793_EAB-5_isotig01260, 000793_EAB-5_G3QO8C008JLI8V, 000793_EAB-5_G3QO8C008JFEHB, 000793_EAB-5_G3QO8C008I9PZC, 000793_EAB-5_G3QO8C008I7Z3F, 000793_EAB-5_G3QO8C008JVIL7, 000793_EAB-5_G3QO8C008JEIV6, 000793_EAB-5_G3QO8C008I73I4
Glycosphingolipid biosynthesis - ganglio series	8	Glycosphingolipid biosynthesis - ganglio series	000793_EAB-5_isotig01260, 000793_EAB-5_G3QO8C008JLI8V, 000793_EAB-5_G3QO8C008JFEHB, 000793_EAB-5_G3QO8C008I9PZC, 000793_EAB-5_G3QO8C008I7Z3F, 000793_EAB-5_G3QO8C008JVIL7, 000793_EAB-5_G3QO8C008JEIV6, 000793_EAB-5_G3QO8C008I73I4
Glycosphingolipid biosynthesis - globo series	8	Glycosphingolipid biosynthesis - globo series	000793_EAB-5_isotig01260, 000793_EAB-5_G3QO8C008JLI8V, 000793_EAB-5_G3QO8C008JFEHB, 000793_EAB-5_G3QO8C008I9PZC, 000793_EAB-5_G3QO8C008I7Z3F, 000793_EAB-5_G3QO8C008JVIL7, 000793_EAB-5_G3QO8C008JEIV6, 000793_EAB-5_G3QO8C008I73I4
Linoleic acid metabolism	6	Linoleic acid metabolism	000793_EAB-5_G3QO8C008I8NWN, 000793_EAB-5_G3QO8C008JL7R8, 000793_EAB-5_G3QO8C008JNDM4, 000793_EAB-5_G3QO8C008JBPQS, 000793_EAB-5_G3QO8C008JI9XJ, 000793_EAB-5_G3QO8C008JBRGS
Lysine degradation	71	Lysine degradation	000793_EAB-5_isotig01090, 000793_EAB-5_isotig02729, 000793_EAB-5_isotig03021, 000793_EAB-5_G3QO8C008JI1FS, 000793_EAB-5_G3QO8C008JUGIU, 000793_EAB-5_G3QO8C008JDSTO, 000793_EAB-5_G3QO8C008JPGRH, 000793_EAB-5_G3QO8C008JOU06, 000793_EAB-5_G3QO8C008JXVDD, 000793_EAB-5_G3QO8C008JI2HF, 000793_EAB-5_G3QO8C008JPZ7L, 000793_EAB-5_G3QO8C008JOYAK, 000793_EAB-5_G3QO8C008JBUY8, 000793_EAB-5_G3QO8C008JHJIA, 00…
Metabolic pathways	572	Metabolic pathways	000793_EAB-5_G3QO8C008JDY0W,000793_EAB-5_isotig01260, 000793_EAB-5_G3QO8C008JLI8V, 000793_EAB-5_G3QO8C008JFEHB, 000793_EAB-5_G3QO8C008I9PZC, 000793_EAB-5_G3QO8C008I7Z3F, 000793_EAB-5_G3QO8C008JVIL7, 000793_EAB-5_G3QO8C008JEIV6, 000793_EAB-5_G3QO8C008I73I4,000793_EAB-5_isotig01586, 000793_EAB-5_isotig03046, 000793_EAB-5_G3QO8C008JCAPK, 000793_EAB-5_G3QO8C008JO4PE, 000793_EAB-5_G3QO8C008JVS41,00079…
Metabolism of xenobiotics by cytochrome P450	8	Metabolism of xenobiotics by cytochrome P450	000793_EAB-5_isotig02526, 000793_EAB-5_G3QO8C008JHMON, 000793_EAB-5_G3QO8C008JCUDO, 000793_EAB-5_G3QO8C008JJRV0, 000793_EAB-5_G3QO8C008JEJAM, 000793_EAB-5_G3QO8C008JQDEM, 000793_EAB-5_G3QO8C008JI9ZT, 000793_EAB-5_G3QO8C008JHJMQ
Methane metabolism	13	Methane metabolism	000793_EAB-5_isotig00616, 000793_EAB-5_isotig00910, 000793_EAB-5_isotig01112, 000793_EAB-5_isotig01153, 000793_EAB-5_G3QO8C008JH6RX, 000793_EAB-5_G3QO8C008JHGIS, 000793_EAB-5_G3QO8C008JM66I, 000793_EAB-5_G3QO8C008JQR3H, 000793_EAB-5_G3QO8C008JMT85, 000793_EAB-5_G3QO8C008JH85X, 000793_EAB-5_G3QO8C008I5FSJ, 000793_EAB-5_G3QO8C008JSU9V,000793_EAB-5_isotig01500
Microbial metabolism in diverse environments	19	Microbial metabolism in diverse environments	000793_EAB-5_G3QO8C008JDY0W,000793_EAB-5_isotig00431, 000793_EAB-5_G3QO8C008JJM4T, 000793_EAB-5_G3QO8C008JUBM2, 000793_EAB-5_G3QO8C008JTFR0, 000793_EAB-5_G3QO8C008JAWYB,000793_EAB-5_isotig00616, 000793_EAB-5_isotig00910, 000793_EAB-5_isotig01112, 000793_EAB-5_isotig01153, 000793_EAB-5_G3QO8C008JH6RX, 000793_EAB-5_G3QO8C008JHGIS, 000793_EAB-5_G3QO8C008JM66I, 000793_EAB-5_G3QO8C008JQR3H, 000793_EAB…
mTOR signaling pathway	3	mTOR signaling pathway	000793_EAB-5_G3QO8C008JLIYP, 000793_EAB-5_G3QO8C008I6HV6, 000793_EAB-5_G3QO8C008JGR95
Nicotinate and nicotinamide metabolism	2	Nicotinate and nicotinamide metabolism	000793_EAB-5_G3QO8C008JGKBE, 000793_EAB-5_G3QO8C008JXVXW
Other glycan degradation	12	Other glycan degradation	000793_EAB-5_isotig01260, 000793_EAB-5_G3QO8C008JLI8V, 000793_EAB-5_G3QO8C008JFEHB, 000793_EAB-5_G3QO8C008I9PZC, 000793_EAB-5_G3QO8C008I7Z3F, 000793_EAB-5_G3QO8C008JVIL7, 000793_EAB-5_G3QO8C008JEIV6, 000793_EAB-5_G3QO8C008I73I4,000793_EAB-5_G3QO8C008JS2U5, 000793_EAB-5_G3QO8C008JRCWL, 000793_EAB-5_G3QO8C008JR6FI, 000793_EAB-5_G3QO8C008JVNDO
Other types of O-glycan biosynthesis	8	Other types of O-glycan biosynthesis	000793_EAB-5_isotig02526, 000793_EAB-5_G3QO8C008JHMON, 000793_EAB-5_G3QO8C008JCUDO, 000793_EAB-5_G3QO8C008JJRV0, 000793_EAB-5_G3QO8C008JEJAM, 000793_EAB-5_G3QO8C008JQDEM, 000793_EAB-5_G3QO8C008JI9ZT, 000793_EAB-5_G3QO8C008JHJMQ
Oxidative phosphorylation	34	Oxidative phosphorylation	000793_EAB-5_isotig00431, 000793_EAB-5_G3QO8C008JJM4T, 000793_EAB-5_G3QO8C008JUBM2, 000793_EAB-5_G3QO8C008JTFR0, 000793_EAB-5_G3QO8C008JAWYB,000793_EAB-5_isotig00487, 000793_EAB-5_isotig01455, 000793_EAB-5_isotig02143, 000793_EAB-5_isotig02304, 000793_EAB-5_isotig02305, 000793_EAB-5_isotig02427, 000793_EAB-5_isotig03069, 000793_EAB-5_isotig03087, 000793_EAB-5_G3QO8C008JUHME, 000793_EAB-5_G3QO8C00…
Pantothenate and CoA biosynthesis	2	Pantothenate and CoA biosynthesis	000793_EAB-5_G3QO8C008JGKBE, 000793_EAB-5_G3QO8C008JXVXW
Pentose and glucuronate interconversions	8	Pathway	Seqs
Phenylalanine metabolism	12	Pentose and glucuronate interconversions	000793_EAB-5_isotig02526, 000793_EAB-5_G3QO8C008JHMON, 000793_EAB-5_G3QO8C008JCUDO, 000793_EAB-5_G3QO8C008JJRV0, 000793_EAB-5_G3QO8C008JEJAM, 000793_EAB-5_G3QO8C008JQDEM, 000793_EAB-5_G3QO8C008JI9ZT, 000793_EAB-5_G3QO8C008JHJMQ
Phenylpropanoid biosynthesis	12	Phenylalanine metabolism	000793_EAB-5_isotig00616, 000793_EAB-5_isotig00910, 000793_EAB-5_isotig01112, 000793_EAB-5_isotig01153, 000793_EAB-5_G3QO8C008JH6RX, 000793_EAB-5_G3QO8C008JHGIS, 000793_EAB-5_G3QO8C008JM66I, 000793_EAB-5_G3QO8C008JQR3H, 000793_EAB-5_G3QO8C008JMT85, 000793_EAB-5_G3QO8C008JH85X, 000793_EAB-5_G3QO8C008I5FSJ, 000793_EAB-5_G3QO8C008JSU9V
Phosphatidylinositol signaling system	3	Phenylpropanoid biosynthesis	000793_EAB-5_isotig00616, 000793_EAB-5_isotig00910, 000793_EAB-5_isotig01112, 000793_EAB-5_isotig01153, 000793_EAB-5_G3QO8C008JH6RX, 000793_EAB-5_G3QO8C008JHGIS, 000793_EAB-5_G3QO8C008JM66I, 000793_EAB-5_G3QO8C008JQR3H, 000793_EAB-5_G3QO8C008JMT85, 000793_EAB-5_G3QO8C008JH85X, 000793_EAB-5_G3QO8C008I5FSJ, 000793_EAB-5_G3QO8C008JSU9V
Porphyrin and chlorophyll metabolism	8	Phosphatidylinositol signaling system	000793_EAB-5_isotig02692, 000793_EAB-5_G3QO8C008JDNL2, 000793_EAB-5_G3QO8C008JQZZD
Propanoate metabolism	5	Porphyrin and chlorophyll metabolism	000793_EAB-5_isotig02526, 000793_EAB-5_G3QO8C008JHMON, 000793_EAB-5_G3QO8C008JCUDO, 000793_EAB-5_G3QO8C008JJRV0, 000793_EAB-5_G3QO8C008JEJAM, 000793_EAB-5_G3QO8C008JQDEM, 000793_EAB-5_G3QO8C008JI9ZT, 000793_EAB-5_G3QO8C008JHJMQ
Purine metabolism	543	Propanoate metabolism	000793_EAB-5_isotig01586, 000793_EAB-5_isotig03046, 000793_EAB-5_G3QO8C008JCAPK, 000793_EAB-5_G3QO8C008JO4PE, 000793_EAB-5_G3QO8C008JVS41
Pyrimidine metabolism	10	Purine metabolism	000793_EAB-5_G3QO8C008JUF7M, 000793_EAB-5_G3QO8C008JRWC3,000793_EAB-5_G3QO8C008JV5LO, 000793_EAB-5_G3QO8C008I40B9,000793_EAB-5_isotig00411, 000793_EAB-5_isotig00434, 000793_EAB-5_isotig00435, 000793_EAB-5_isotig00440, 000793_EAB-5_isotig00476, 000793_EAB-5_isotig00485, 000793_EAB-5_isotig00504, 000793_EAB-5_isotig00514, 000793_EAB-5_isotig00528, 000793_EAB-5_isotig00542, 000793_EAB-5_isotig00553,…
Retinol metabolism	8	Pyrimidine metabolism	000793_EAB-5_G3QO8C008JV5LO, 000793_EAB-5_G3QO8C008I40B9,000793_EAB-5_G3QO8C008JTA9D, 000793_EAB-5_G3QO8C008JKS11, 000793_EAB-5_G3QO8C008I39I7, 000793_EAB-5_G3QO8C008I9CH1, 000793_EAB-5_G3QO8C008I460T, 000793_EAB-5_G3QO8C008JLNI3, 000793_EAB-5_G3QO8C008JU9N5,000793_EAB-5_isotig00517
Riboflavin metabolism	2	Retinol metabolism	000793_EAB-5_isotig02526, 000793_EAB-5_G3QO8C008JHMON, 000793_EAB-5_G3QO8C008JCUDO, 000793_EAB-5_G3QO8C008JJRV0, 000793_EAB-5_G3QO8C008JEJAM, 000793_EAB-5_G3QO8C008JQDEM, 000793_EAB-5_G3QO8C008JI9ZT, 000793_EAB-5_G3QO8C008JHJMQ
Starch and sucrose metabolism	15	Riboflavin metabolism	000793_EAB-5_G3QO8C008JGKBE, 000793_EAB-5_G3QO8C008JXVXW
Steroid hormone biosynthesis	8	Starch and sucrose metabolism	000793_EAB-5_G3QO8C008JUF7M, 000793_EAB-5_G3QO8C008JRWC3,000793_EAB-5_G3QO8C008JMZAY,000793_EAB-5_isotig02526, 000793_EAB-5_G3QO8C008JHMON, 000793_EAB-5_G3QO8C008JCUDO, 000793_EAB-5_G3QO8C008JJRV0, 000793_EAB-5_G3QO8C008JEJAM, 000793_EAB-5_G3QO8C008JQDEM, 000793_EAB-5_G3QO8C008JI9ZT, 000793_EAB-5_G3QO8C008JHJMQ,000793_EAB-5_isotig01384, 000793_EAB-5_G3QO8C008JV75M,000793_EAB-5_G3QO8C008JGKBE, 000…
T cell receptor signaling pathway	119	Steroid hormone biosynthesis	000793_EAB-5_isotig02526, 000793_EAB-5_G3QO8C008JHMON, 000793_EAB-5_G3QO8C008JCUDO, 000793_EAB-5_G3QO8C008JJRV0, 000793_EAB-5_G3QO8C008JEJAM, 000793_EAB-5_G3QO8C008JQDEM, 000793_EAB-5_G3QO8C008JI9ZT, 000793_EAB-5_G3QO8C008JHJMQ
Terpenoid backbone biosynthesis	1	T cell receptor signaling pathway	000793_EAB-5_isotig00446, 000793_EAB-5_isotig00460, 000793_EAB-5_isotig00665, 000793_EAB-5_isotig00736, 000793_EAB-5_isotig00893, 000793_EAB-5_isotig00983, 000793_EAB-5_isotig01550, 000793_EAB-5_isotig01565, 000793_EAB-5_isotig01631, 000793_EAB-5_isotig01635, 000793_EAB-5_isotig01720, 000793_EAB-5_isotig01788, 000793_EAB-5_isotig01848, 000793_EAB-5_isotig02042, 000793_EAB-5_isotig02072, 000793_EA…
Thiamine metabolism	435	Terpenoid backbone biosynthesis	000793_EAB-5_G3QO8C008JR7P7
Toluene degradation	5	Thiamine metabolism	000793_EAB-5_isotig00411, 000793_EAB-5_isotig00434, 000793_EAB-5_isotig00435, 000793_EAB-5_isotig00440, 000793_EAB-5_isotig00476, 000793_EAB-5_isotig00485, 000793_EAB-5_isotig00504, 000793_EAB-5_isotig00514, 000793_EAB-5_isotig00528, 000793_EAB-5_isotig00542, 000793_EAB-5_isotig00553, 000793_EAB-5_isotig00558, 000793_EAB-5_isotig00597, 000793_EAB-5_isotig00689, 000793_EAB-5_isotig00699, 000793_EA…
Tropane, piperidine and pyridine alkaloid biosynthesis	46	Toluene degradation	000793_EAB-5_isotig00431, 000793_EAB-5_G3QO8C008JJM4T, 000793_EAB-5_G3QO8C008JUBM2, 000793_EAB-5_G3QO8C008JTFR0, 000793_EAB-5_G3QO8C008JAWYB
Valine, leucine and isoleucine degradation	5	Tropane, piperidine and pyridine alkaloid biosynthesis	000793_EAB-5_isotig00563, 000793_EAB-5_isotig00792, 000793_EAB-5_isotig01860, 000793_EAB-5_isotig02811, 000793_EAB-5_isotig02958, 000793_EAB-5_G3QO8C008JTERM, 000793_EAB-5_G3QO8C008JS43X, 000793_EAB-5_G3QO8C008JAWA2, 000793_EAB-5_G3QO8C008JET5X, 000793_EAB-5_G3QO8C008JADWG, 000793_EAB-5_G3QO8C008JOE0J, 000793_EAB-5_G3QO8C008JHUEC, 000793_EAB-5_G3QO8C008JMDTD, 000793_EAB-5_G3QO8C008JDHLV, 000793_E…
Various types of N-glycan biosynthesis	8	Valine, leucine and isoleucine degradation	000793_EAB-5_isotig01586, 000793_EAB-5_isotig03046, 000793_EAB-5_G3QO8C008JCAPK, 000793_EAB-5_G3QO8C008JO4PE, 000793_EAB-5_G3QO8C008JVS41, 000793_EAB-5_isotig01260, 000793_EAB-5_G3QO8C008JLI8V, 000793_EAB-5_G3QO8C008JFEHB, 000793_EAB-5_G3QO8C008I9PZC, 000793_EAB-5_G3QO8C008I7Z3F, 000793_EAB-5_G3QO8C008JVIL7, 000793_EAB-5_G3QO8C008JEIV6, 000793_EAB-5_G3QO8C008I73I4
	2270

## Sheet: Sheet3
alpha-Linolenic acid metabolism	7
Amino sugar and nucleotide sugar metabolism	8
Arachidonic acid metabolism	7
Ascorbate and aldarate metabolism	8
beta-Alanine metabolism	5
Biosynthesis of alkaloids derived from histidine and purine	1
Biosynthesis of alkaloids derived from ornithine, lysine and nicotinic acid	1
Biosynthesis of alkaloids derived from shikimate pathway	1
Biosynthesis of alkaloids derived from terpenoid and polyketide	2
Biosynthesis of phenylpropanoids	18
Biosynthesis of plant hormones	3
Biosynthesis of secondary metabolites	70
Biosynthesis of terpenoids and steroids	2
Biosynthesis of unsaturated fatty acids	1
Butanoate metabolism	5
Carbon fixation pathways in prokaryotes	5
Chloroalkane and chloroalkene degradation	1
Citrate cycle (TCA cycle)	5
Drug metabolism - cytochrome P450	8
Drug metabolism - other enzymes	56
Ether lipid metabolism	6
Fatty acid biosynthesis	6
Fatty acid metabolism	6
Fructose and mannose metabolism	2
Galactose metabolism	2
Glycerophospholipid metabolism	6
Glycolysis / Gluconeogenesis	1
Glycosaminoglycan degradation	8
Glycosphingolipid biosynthesis - ganglio series	8
Glycosphingolipid biosynthesis - globo series	8
Linoleic acid metabolism	6
Lysine degradation	71
Metabolic pathways	572
Metabolism of xenobiotics by cytochrome P450	8
Methane metabolism	13
Microbial metabolism in diverse environments	19
mTOR signaling pathway	3
Nicotinate and nicotinamide metabolism	2
Other glycan degradation	12
Other types of O-glycan biosynthesis	8
Oxidative phosphorylation	34
Pantothenate and CoA biosynthesis	2
Pentose and glucuronate interconversions	8
Phenylalanine metabolism	12
Phenylpropanoid biosynthesis	12
Phosphatidylinositol signaling system	3
Porphyrin and chlorophyll metabolism	8
Propanoate metabolism	5
Purine metabolism	543
Pyrimidine metabolism	10
Retinol metabolism	8
Riboflavin metabolism	2
Starch and sucrose metabolism	15
Steroid hormone biosynthesis	8
T cell receptor signaling pathway	119
Terpenoid backbone biosynthesis	1
Thiamine metabolism	435
Toluene degradation	5
Tropane, piperidine and pyridine alkaloid biosynthesis	46
Valine, leucine and isoleucine degradation	5
Various types of N-glycan biosynthesis	8
